# Supplementary material for: Parsimonious data: How a single Facebook like predicts voting behavior in multiparty systems
Source: PLoS One. 2017 Sep 20;12(9):e0184562. doi: 10.1371/journal.pone.0184562 (PMC5607134; doi:10.1371/journal.pone.0184562)
Supplement: S1 Dataset — (ZIP) [file pone.0184562.s014.zip]

Archive with 14 entries (11 files):
- Dataset/
- Dataset/comment_likes.json
- __MACOSX/
- __MACOSX/Dataset/
- __MACOSX/Dataset/._comment_likes.json
- Dataset/media_post_likes.json
- __MACOSX/Dataset/._media_post_likes.json
- Dataset/political_post_likes.json
- __MACOSX/Dataset/._political_post_likes.json
- Dataset/tags.json
- __MACOSX/Dataset/._tags.json
- Dataset/userneed_survey.xlsx
- __MACOSX/Dataset/._userneed_survey.xlsx
- __MACOSX/._Dataset
