# Supplementary material for: Parsimonious data: How a single Facebook like predicts voting behavior in multiparty systems
Source: PLoS One. 2017 Sep 20;12(9):e0184562. doi: 10.1371/journal.pone.0184562 (PMC5607134; doi:10.1371/journal.pone.0184562)
Supplement: S1 Dataset — (ZIP) [file pone.0184562.s014.zip › Dataset/comment_likes.json]

{"896445107": {"C": 0.0, "AA": 0.0, "A": 0.0, "V": 0.0, "O": 0.0, "OE": 0.0, "F": 0.0, "I": 0.0, "B": 0.0}, "1333597637": {"C": 0.0, "AA": 0.0, "A": 0.0, "V": 0.0, "O": 0.0, "OE": 0.0, "F": 0.0, "I": 0.0, "B": 0.0}, "1992905508": {"O": 0.9739456609894566, "OE": 0.4441176470588235, "Q": 0.0, "F": 0.0, "I": 3.7003205128205128, "C": 0.0, "A": 0.0, "AA": 0.0, "V": 0.9497354497354498, "N": 0.0, "B": 0.0}, "1990886121": {"C": 0.0, "AA": 0.0, "A": 0.0, "V": 0.0, "O": 0.0, "OE": 0.0, "F": 0.0, "I": 0.0, "B": 0.0}, "1391565888": {"C": 0.0, "AA": 0.0, "A": 0.0, "V": 0.0, "O": 0.0, "OE": 0.0, "F": 0.0, "I": 0.0, "B": 0.0}, "1242055791": {"C": 0.0, "AA": 0.0, "A": 0.0, "V": 0.0, "O": 0.0, "OE": 0.0, "F": 0.0, "I": 0.0, "B": 0.0}, "1256205898": {"C": 0.0, "AA": 0.0, "A": 0.0, "V": 0.0, "O": 0.0, "OE": 0.0, "F": 0.0, "I": 0.0, "B": 0.0}, "1980246156": {"C": 0.0, "AA": 0.0, "A": 0.0, "V": 0.0, "O": 0.0, "OE": 0.0, "F": 0.0, "I": 0.0, "B": 0.0}, "491930578": {"C": 0.0, "AA": 0.0, "A": 0.0, "V": 0.0, "O": 0.0, "OE": 0.0, "F": 0.0, "I": 0.0, "B": 0.0}, "1768596594": {"C": 0.0, "AA": 0.0, "A": 0.0, "V": 0.0, "O": 0.0, "OE": 0.0, "F": 0.0, "I": 0.0, "B": 0.0}, "307033995": {"O": 0.0, "OE": 0.0, "Q": 0.0, "F": 0.2727272727272727, "I": 0.0, "C": 0.0, "A": 0.0, "AA": 0.0, "V": 0.0, "N": 0.0, "B": 1.5381094877662385}, "581939389": {"C": 0.0, "AA": 0.0, "A": 0.0, "V": 0.0, "O": 0.0, "OE": 0.0, "F": 0.0, "I": 0.0, "B": 0.0}, "478400695": {"O": 0.5833333333333334, "OE": 0.0, "Q": 0.0, "F": 0.0, "I": 2.1818181818181817, "C": 0.0, "A": 0.0, "AA": 0.0, "V": 0.0, "N": 0.0, "B": 0.0}, "1046122445": {"C": 0.0, "AA": 0.0, "A": 0.0, "V": 0.0, "O": 0.0, "OE": 0.0, "F": 0.0, "I": 0.0, "B": 0.0}, "1690868760": {"C": 0.0, "AA": 0.0, "A": 0.0, "V": 0.0, "O": 0.0, "OE": 0.0, "F": 0.0, "I": 0.0, "B": 0.0}, "475561982": {"C": 0.0, "AA": 0.0, "A": 0.0, "V": 0.0, "O": 0.0, "OE": 0.0, "F": 0.0, "I": 0.0, "B": 0.0}, "1747204751": {"O": 0.4166666666666667, "OE": 4.512635772118389, "Q": 0.0, "F": 2.235180552206414, "I": 0.5769230769230769, "C": 0.8125, "A": 0.6962406015037594, "AA": 1.1137157791382697, "V": 0.42, "N": 0.0, "B": 1.0062645426883838}, "1350787464": {"O": 0.45454545454545453, "OE": 1.369155388262301, "Q": 0.0, "F": 0.0, "I": 0.0, "C": 0.0, "A": 0.0, "AA": 0.0, "V": 1.3123831518750688, "N": 0.0, "B": 0.5660377358490566}, "1810305746": {"O": 4.056234031590256, "OE": 2.501088926384202, "Q": 0.0, "F": 0.0, "I": 0.9317300232738557, "C": 0.0, "A": 2.770295367927294, "AA": 0.46511627906976744, "V": 0.9772727272727273, "N": 0.0, "B": 0.0}, "328365352": {"O": 1.9047619047619047, "OE": 0.0, "Q": 0.0, "F": 1.4393758439609903, "I": 0.5714285714285714, "C": 0.7575757575757576, "A": 0.0, "AA": 0.0, "V": 0.47058823529411764, "N": 0.0, "B": 0.0}, "620774839": {"C": 0.0, "AA": 0.0, "A": 0.0, "V": 0.0, "O": 0.0, "OE": 0.0, "F": 0.0, "I": 0.0, "B": 0.0}, "1132559566": {"C": 0.0, "AA": 0.0, "A": 0.0, "V": 0.0, "O": 0.0, "OE": 0.0, "F": 0.0, "I": 0.0, "B": 0.0}, "1652102532": {"C": 0.0, "AA": 0.0, "A": 0.0, "V": 0.0, "O": 0.0, "OE": 0.0, "F": 0.0, "I": 0.0, "B": 0.0}, "106030868": {"C": 0.0, "AA": 0.0, "A": 0.0, "V": 0.0, "O": 0.0, "OE": 0.0, "F": 0.0, "I": 0.0, "B": 0.0}, "1578732918": {"C": 0.0, "AA": 0.0, "A": 0.0, "V": 0.0, "O": 0.0, "OE": 0.0, "F": 0.0, "I": 0.0, "B": 0.0}, "1238432285": {"C": 0.0, "AA": 0.0, "A": 0.0, "V": 0.0, "O": 0.0, "OE": 0.0, "F": 0.0, "I": 0.0, "B": 0.0}, "338329604": {"C": 0.0, "AA": 0.0, "A": 0.0, "V": 0.0, "O": 0.0, "OE": 0.0, "F": 0.0, "I": 0.0, "B": 0.0}, "377929467": {"O": 29.11551577666836, "OE": 0.9666666666666666, "Q": 0.0, "F": 0.7435897435897436, "I": 26.170660050244344, "C": 4.262298435118274, "A": 2.1884101040385486, "AA": 0.3, "V": 59.991609561692606, "N": 0.0, "B": 0.46875}, "875273019": {"C": 0.0, "AA": 0.0, "A": 0.0, "V": 0.0, "O": 0.0, "OE": 0.0, "F": 0.0, "I": 0.0, "B": 0.0}, "1729037050": {"O": 0.0, "OE": 0.0, "Q": 0.0, "F": 0.0, "I": 0.0, "C": 0.0, "A": 0.9523809523809523, "AA": 0.0, "V": 0.0, "N": 0.0, "B": 0.0}, "888498810": {"C": 0.0, "AA": 0.0, "A": 0.0, "V": 0.0, "O": 0.0, "OE": 0.0, "F": 0.0, "I": 0.0, "B": 0.0}, "928702961": {"O": 2.790315550960851, "OE": 46.99199404646193, "Q": 0.0, "F": 16.476087413548214, "I": 1.2395833333333335, "C": 0.631578947368421, "A": 30.782519420959463, "AA": 6.273062006393052, "V": 4.5433530005100415, "N": 0.7673076923076922, "B": 39.524350611042486}, "1491303522": {"O": 0.6262425447316103, "OE": 0.0, "Q": 0.0, "F": 0.3508771929824561, "I": 0.3125, "C": 2.2550852609474554, "A": 0.0, "AA": 0.0, "V": 0.0, "N": 0.0, "B": 0.0}, "966779390": {"O": 173.27996256441406, "OE": 45.76395390529732, "Q": 0.6818181818181818, "F": 13.504408612031565, "I": 30.390185555410596, "C": 7.360994624690912, "A": 31.590872525588626, "AA": 12.483740747438272, "V": 61.2494904796953, "N": 0.2711864406779661, "B": 12.354818864331587}, "1220145496": {"C": 0.0, "AA": 0.0, "A": 0.0, "V": 0.0, "O": 0.0, "OE": 0.0, "F": 0.0, "I": 0.0, "B": 0.0}, "350151428": {"C": 0.0, "AA": 0.0, "A": 0.0, "V": 0.0, "O": 0.0, "OE": 0.0, "F": 0.0, "I": 0.0, "B": 0.0}, "203044756": {"O": 40.359983276950985, "OE": 4.887208828346442, "Q": 0.0, "F": 3.397480684875313, "I": 2.0147592498102123, "C": 0.0, "A": 7.953313610886875, "AA": 0.0, "V": 11.768896958143078, "N": 0.0, "B": 3.8795756968682356}, "1544186734": {"O": 1.3846153846153846, "OE": 0.5, "Q": 0.0, "F": 0.25316455696202533, "I": 0.0, "C": 0.0, "A": 0.0, "AA": 0.0, "V": 0.0, "N": 0.0, "B": 0.0}, "110478852": {"C": 0.0, "AA": 0.0, "A": 0.0, "V": 0.0, "O": 0.0, "OE": 0.0, "F": 0.0, "I": 0.0, "B": 0.0}, "592711168": {"O": 0.0, "OE": 0.0, "Q": 0.0, "F": 0.0, "I": 0.41544607190412786, "C": 0.0, "A": 0.0, "AA": 0.0, "V": 0.0, "N": 0.0, "B": 0.0}, "178644050": {"C": 0.0, "AA": 0.0, "A": 0.0, "V": 0.0, "O": 0.0, "OE": 0.0, "F": 0.0, "I": 0.0, "B": 0.0}, "1290400957": {"O": 0.0, "OE": 0.0, "Q": 0.0, "F": 0.0, "I": 0.0, "C": 0.0, "A": 1.7681329720563297, "AA": 0.0, "V": 0.0, "N": 0.6192307692307693, "B": 0.0}, "894238277": {"O": 0.0, "OE": 0.0, "Q": 0.0, "F": 0.0, "I": 0.0, "C": 0.0, "A": 0.0, "AA": 0.8333333333333334, "V": 0.0, "N": 0.0, "B": 0.0}, "171067934": {"O": 9.797591246894573, "OE": 42.64516364122956, "Q": 0.0, "F": 13.42568496934031, "I": 11.410472325715341, "C": 0.9518611021592007, "A": 38.84041224509969, "AA": 21.034708148476874, "V": 13.353883291077883, "N": 1.1983333333333333, "B": 29.41666558950105}, "711938524": {"C": 0.0, "AA": 0.0, "A": 0.0, "V": 0.0, "O": 0.0, "OE": 0.0, "F": 0.0, "I": 0.0, "B": 0.0}, "193124937": {"C": 0.0, "AA": 0.0, "A": 0.0, "V": 0.0, "O": 0.0, "OE": 0.0, "F": 0.0, "I": 0.0, "B": 0.0}, "1065766303": {"C": 0.0, "AA": 0.0, "A": 0.0, "V": 0.0, "O": 0.0, "OE": 0.0, "F": 0.0, "I": 0.0, "B": 0.0}, "1540174192": {"O": 0.5, "OE": 0.0, "Q": 0.0, "F": 0.0, "I": 0.0, "C": 0.985781990521327, "A": 0.0, "AA": 0.0, "V": 2.2817460317460316, "N": 0.0, "B": 0.5976331360946746}, "621087068": {"C": 0.0, "AA": 0.0, "A": 0.0, "V": 0.0, "O": 0.0, "OE": 0.0, "F": 0.0, "I": 0.0, "B": 0.0}, "980112137": {"C": 0.0, "AA": 0.0, "A": 0.0, "V": 0.0, "O": 0.0, "OE": 0.0, "F": 0.0, "I": 0.0, "B": 0.0}, "1333765721": {"O": 0.0, "OE": 0.5, "Q": 0.0, "F": 0.0, "I": 0.0, "C": 0.0, "A": 0.0, "AA": 0.0, "V": 0.0, "N": 0.0, "B": 0.0}, "720112112": {"C": 0.0, "AA": 0.0, "A": 0.0, "V": 0.0, "O": 0.0, "OE": 0.0, "F": 0.0, "I": 0.0, "B": 0.0}, "55748025": {"C": 0.0, "AA": 0.0, "A": 0.0, "V": 0.0, "O": 0.0, "OE": 0.0, "F": 0.0, "I": 0.0, "B": 0.0}, "1909108622": {"O": 0.0, "OE": 1.0, "Q": 0.0, "F": 0.367578125, "I": 0.0, "C": 0.0, "A": 1.1852926454423576, "AA": 0.0, "V": 0.0, "N": 0.0, "B": 0.0}, "116153528": {"O": 0.5365853658536586, "OE": 0.0, "Q": 0.0, "F": 0.0, "I": 0.6506666666666666, "C": 0.0, "A": 0.0, "AA": 0.0, "V": 0.955249569707401, "N": 0.0, "B": 0.0}, "124049657": {"C": 0.0, "AA": 0.0, "A": 0.0, "V": 0.0, "O": 0.0, "OE": 0.0, "F": 0.0, "I": 0.0, "B": 0.0}, "1546256513": {"O": 0.0, "OE": 0.0, "Q": 0.0, "F": 0.46540880503144655, "I": 0.0, "C": 0.0, "A": 0.0, "AA": 0.0, "V": 0.0, "N": 0.0, "B": 0.5327102803738317}, "770936242": {"C": 0.0, "AA": 0.0, "A": 0.0, "V": 0.0, "O": 0.0, "OE": 0.0, "F": 0.0, "I": 0.0, "B": 0.0}, "2024788432": {"O": 0.9761904761904762, "OE": 0.35266821345707655, "Q": 0.0, "F": 0.0, "I": 1.5881710925097416, "C": 0.0, "A": 0.0, "AA": 0.0, "V": 0.41379310344827586, "N": 0.0, "B": 0.8333333333333334}, "2040115977": {"O": 0.7559055118110236, "OE": 0.0, "Q": 0.0, "F": 0.0, "I": 0.6666666666666666, "C": 0.0, "A": 0.0, "AA": 0.0, "V": 0.0, "N": 0.0, "B": 0.0}, "1443357028": {"C": 0.0, "AA": 0.0, "A": 0.0, "V": 0.0, "O": 0.0, "OE": 0.0, "F": 0.0, "I": 0.0, "B": 0.0}, "2076386837": {"O": 0.0, "OE": 0.7794117647058824, "Q": 0.0, "F": 0.0, "I": 0.0, "C": 0.0, "A": 2.660004960844761, "AA": 0.0, "V": 0.9523809523809523, "N": 0.0, "B": 0.38095238095238093}, "1472895759": {"C": 0.0, "AA": 0.0, "A": 0.0, "V": 0.0, "O": 0.0, "OE": 0.0, "F": 0.0, "I": 0.0, "B": 0.0}, "1126076888": {"C": 0.0, "AA": 0.0, "A": 0.0, "V": 0.0, "O": 0.0, "OE": 0.0, "F": 0.0, "I": 0.0, "B": 0.0}, "695661145": {"O": 0.0, "OE": 0.9154929577464789, "Q": 0.0, "F": 0.0, "I": 0.0, "C": 0.0, "A": 0.0, "AA": 0.7530864197530864, "V": 0.0, "N": 0.0, "B": 0.6029411764705882}, "827066429": {"O": 0.0, "OE": 0.0, "Q": 0.0, "F": 0.0, "I": 3.695652173913043, "C": 0.0, "A": 0.0, "AA": 0.0, "V": 0.0, "N": 0.0, "B": 0.0}, "2028376367": {"O": 1.668091168091168, "OE": 1.2322654462242562, "Q": 0.0, "F": 0.0, "I": 0.0, "C": 0.0, "A": 0.0, "AA": 0.0, "V": 0.0, "N": 0.0, "B": 1.0290456431535269}, "1245659459": {"C": 0.0, "AA": 0.0, "A": 0.0, "V": 0.0, "O": 0.0, "OE": 0.0, "F": 0.0, "I": 0.0, "B": 0.0}, "1668904824": {"O": 0.5, "OE": 5.119241486068112, "Q": 0.0, "F": 1.3192326856003986, "I": 0.0, "C": 0.413265306122449, "A": 0.3125, "AA": 2.255052959752603, "V": 0.3162442396313364, "N": 0.0, "B": 2.2816862161395255}, "1440568704": {"C": 0.0, "AA": 0.0, "A": 0.0, "V": 0.0, "O": 0.0, "OE": 0.0, "F": 0.0, "I": 0.0, "B": 0.0}, "1753046256": {"C": 0.0, "AA": 0.0, "A": 0.0, "V": 0.0, "O": 0.0, "OE": 0.0, "F": 0.0, "I": 0.0, "B": 0.0}, "1722027104": {"O": 0.0, "OE": 0.38095238095238093, "Q": 0.0, "F": 0.0, "I": 0.0, "C": 0.0, "A": 0.0, "AA": 0.0, "V": 0.0, "N": 0.0, "B": 0.0}, "1676452297": {"C": 0.0, "AA": 0.0, "A": 0.0, "V": 0.0, "O": 0.0, "OE": 0.0, "F": 0.0, "I": 0.0, "B": 0.0}, "1676321402": {"O": 0.8838120104438643, "OE": 0.0, "Q": 0.0, "F": 0.0, "I": 0.0, "C": 0.0, "A": 0.7272727272727273, "AA": 0.0, "V": 0.0, "N": 0.0, "B": 0.0}, "966036774": {"O": 0.0, "OE": 0.0, "Q": 0.0, "F": 0.0, "I": 0.8252427184466019, "C": 0.0, "A": 0.0, "AA": 0.0, "V": 0.0, "N": 0.0, "B": 0.0}, "1794828375": {"C": 0.0, "AA": 0.0, "A": 0.0, "V": 0.0, "O": 0.0, "OE": 0.0, "F": 0.0, "I": 0.0, "B": 0.0}, "4023516": {"O": 0.75, "OE": 4.547351709697387, "Q": 0.0, "F": 0.5, "I": 0.0, "C": 0.48951048951048953, "A": 6.457375829755413, "AA": 1.4421402969790065, "V": 0.0, "N": 0.0, "B": 1.9265863249622304}, "2079806863": {"C": 0.0, "AA": 0.0, "A": 0.0, "V": 0.0, "O": 0.0, "OE": 0.0, "F": 0.0, "I": 0.0, "B": 0.0}, "1624980357": {"O": 0.0, "OE": 0.0, "Q": 0.0, "F": 0.0, "I": 0.47706422018348627, "C": 0.0, "A": 0.0, "AA": 0.0, "V": 0.5789473684210527, "N": 0.0, "B": 0.4126984126984127}, "985281519": {"O": 0.6, "OE": 0.0, "Q": 0.0, "F": 0.0, "I": 0.0, "C": 0.6430062630480167, "A": 1.2997881355932202, "AA": 0.0, "V": 0.0, "N": 0.0, "B": 0.0}, "155919640": {"O": 0.0, "OE": 0.0, "Q": 0.0, "F": 0.0, "I": 0.0, "C": 0.0, "A": 0.0, "AA": 0.0, "V": 0.0, "N": 0.0, "B": 0.3333333333333333}, "7348666": {"C": 0.0, "AA": 0.0, "A": 0.0, "V": 0.0, "O": 0.0, "OE": 0.0, "F": 0.0, "I": 0.0, "B": 0.0}, "1906716941": {"C": 0.0, "AA": 0.0, "A": 0.0, "V": 0.0, "O": 0.0, "OE": 0.0, "F": 0.0, "I": 0.0, "B": 0.0}, "89909107": {"C": 0.0, "AA": 0.0, "A": 0.0, "V": 0.0, "O": 0.0, "OE": 0.0, "F": 0.0, "I": 0.0, "B": 0.0}, "1492941144": {"O": 0.0, "OE": 0.0, "Q": 0.0, "F": 0.0, "I": 0.0, "C": 0.0, "A": 0.0, "AA": 0.0, "V": 0.8235294117647058, "N": 0.0, "B": 0.0}, "504808017": {"C": 0.0, "AA": 0.0, "A": 0.0, "V": 0.0, "O": 0.0, "OE": 0.0, "F": 0.0, "I": 0.0, "B": 0.0}, "1214216171": {"C": 0.0, "AA": 0.0, "A": 0.0, "V": 0.0, "O": 0.0, "OE": 0.0, "F": 0.0, "I": 0.0, "B": 0.0}, "774438131": {"C": 0.0, "AA": 0.0, "A": 0.0, "V": 0.0, "O": 0.0, "OE": 0.0, "F": 0.0, "I": 0.0, "B": 0.0}, "1841449656": {"C": 0.0, "AA": 0.0, "A": 0.0, "V": 0.0, "O": 0.0, "OE": 0.0, "F": 0.0, "I": 0.0, "B": 0.0}, "1287587391": {"O": 0.0, "OE": 0.0, "Q": 0.0, "F": 0.0, "I": 0.0, "C": 0.0, "A": 0.0, "AA": 0.0, "V": 0.0, "N": 0.0, "B": 0.4583333333333333}, "1017975611": {"C": 0.0, "AA": 0.0, "A": 0.0, "V": 0.0, "O": 0.0, "OE": 0.0, "F": 0.0, "I": 0.0, "B": 0.0}, "1129642121": {"C": 0.0, "AA": 0.0, "A": 0.0, "V": 0.0, "O": 0.0, "OE": 0.0, "F": 0.0, "I": 0.0, "B": 0.0}, "7566877": {"O": 0.9299065420560748, "OE": 0.0, "Q": 0.0, "F": 0.0, "I": 0.9539473684210527, "C": 0.0, "A": 0.0, "AA": 0.0, "V": 0.0, "N": 0.0, "B": 0.0}, "1091984068": {"C": 0.0, "AA": 0.0, "A": 0.0, "V": 0.0, "O": 0.0, "OE": 0.0, "F": 0.0, "I": 0.0, "B": 0.0}, "557654388": {"C": 0.0, "AA": 0.0, "A": 0.0, "V": 0.0, "O": 0.0, "OE": 0.0, "F": 0.0, "I": 0.0, "B": 0.0}, "307228171": {"O": 0.0, "OE": 0.0, "Q": 0.0, "F": 0.0, "I": 0.0, "C": 0.0, "A": 0.779874213836478, "AA": 0.0, "V": 0.0, "N": 0.0, "B": 0.47305389221556887}, "726282978": {"C": 0.0, "AA": 0.0, "A": 0.0, "V": 0.0, "O": 0.0, "OE": 0.0, "F": 0.0, "I": 0.0, "B": 0.0}, "777602449": {"C": 0.0, "AA": 0.0, "A": 0.0, "V": 0.0, "O": 0.0, "OE": 0.0, "F": 0.0, "I": 0.0, "B": 0.0}, "668629337": {"C": 0.0, "AA": 0.0, "A": 0.0, "V": 0.0, "O": 0.0, "OE": 0.0, "F": 0.0, "I": 0.0, "B": 0.0}, "1603082079": {"O": 141.6756353968547, "OE": 593.5512178975492, "Q": 0.0, "F": 161.81185059337105, "I": 81.19018881606486, "C": 16.478026821121357, "A": 288.87862151677035, "AA": 91.7339881244621, "V": 86.25826314805366, "N": 9.900256169361894, "B": 252.94950038526176}, "814780035": {"C": 0.0, "AA": 0.0, "A": 0.0, "V": 0.0, "O": 0.0, "OE": 0.0, "F": 0.0, "I": 0.0, "B": 0.0}, "1566468807": {"O": 0.0, "OE": 3.9220221409778295, "Q": 0.0, "F": 2.457726732042027, "I": 4.2923340198397195, "C": 0.0, "A": 4.062363983412823, "AA": 1.5256993006993007, "V": 0.3333333333333333, "N": 0.9982606368744982, "B": 5.7217366778962715}, "946016798": {"C": 0.0, "AA": 0.0, "A": 0.0, "V": 0.0, "O": 0.0, "OE": 0.0, "F": 0.0, "I": 0.0, "B": 0.0}, "73388984": {"C": 0.0, "AA": 0.0, "A": 0.0, "V": 0.0, "O": 0.0, "OE": 0.0, "F": 0.0, "I": 0.0, "B": 0.0}, "1419256308": {"O": 0.7260616153205662, "OE": 0.0, "Q": 0.0, "F": 0.0, "I": 0.0, "C": 0.0, "A": 0.3448275862068966, "AA": 0.0, "V": 0.0, "N": 0.0, "B": 0.0}, "598426530": {"C": 0.0, "AA": 0.0, "A": 0.0, "V": 0.0, "O": 0.0, "OE": 0.0, "F": 0.0, "I": 0.0, "B": 0.0}, "1996146621": {"C": 0.0, "AA": 0.0, "A": 0.0, "V": 0.0, "O": 0.0, "OE": 0.0, "F": 0.0, "I": 0.0, "B": 0.0}, "871918306": {"C": 0.0, "AA": 0.0, "A": 0.0, "V": 0.0, "O": 0.0, "OE": 0.0, "F": 0.0, "I": 0.0, "B": 0.0}, "1897055305": {"O": 4.599389056236533, "OE": 0.4633699633699634, "Q": 0.0, "F": 0.0, "I": 0.8357570573139435, "C": 0.0, "A": 0.36666666666666664, "AA": 0.0, "V": 0.0, "N": 0.0, "B": 0.0}, "161785860": {"C": 0.0, "AA": 0.0, "A": 0.0, "V": 0.0, "O": 0.0, "OE": 0.0, "F": 0.0, "I": 0.0, "B": 0.0}, "1816623708": {"C": 0.0, "AA": 0.0, "A": 0.0, "V": 0.0, "O": 0.0, "OE": 0.0, "F": 0.0, "I": 0.0, "B": 0.0}, "962799163": {"C": 0.0, "AA": 0.0, "A": 0.0, "V": 0.0, "O": 0.0, "OE": 0.0, "F": 0.0, "I": 0.0, "B": 0.0}, "2017357026": {"C": 0.0, "AA": 0.0, "A": 0.0, "V": 0.0, "O": 0.0, "OE": 0.0, "F": 0.0, "I": 0.0, "B": 0.0}, "1463634215": {"C": 0.0, "AA": 0.0, "A": 0.0, "V": 0.0, "O": 0.0, "OE": 0.0, "F": 0.0, "I": 0.0, "B": 0.0}, "1886543529": {"C": 0.0, "AA": 0.0, "A": 0.0, "V": 0.0, "O": 0.0, "OE": 0.0, "F": 0.0, "I": 0.0, "B": 0.0}, "1639215343": {"C": 0.0, "AA": 0.0, "A": 0.0, "V": 0.0, "O": 0.0, "OE": 0.0, "F": 0.0, "I": 0.0, "B": 0.0}, "171545721": {"O": 0.0, "OE": 0.0, "Q": 0.0, "F": 0.0, "I": 0.0, "C": 0.0, "A": 0.0, "AA": 0.0, "V": 0.0, "N": 0.0, "B": 0.88}, "551809648": {"C": 0.0, "AA": 0.0, "A": 0.0, "V": 0.0, "O": 0.0, "OE": 0.0, "F": 0.0, "I": 0.0, "B": 0.0}, "1981416199": {"C": 0.0, "AA": 0.0, "A": 0.0, "V": 0.0, "O": 0.0, "OE": 0.0, "F": 0.0, "I": 0.0, "B": 0.0}, "1050523497": {"C": 0.0, "AA": 0.0, "A": 0.0, "V": 0.0, "O": 0.0, "OE": 0.0, "F": 0.0, "I": 0.0, "B": 0.0}, "1930090844": {"C": 0.0, "AA": 0.0, "A": 0.0, "V": 0.0, "O": 0.0, "OE": 0.0, "F": 0.0, "I": 0.0, "B": 0.0}, "1996203609": {"O": 0.0, "OE": 0.852760736196319, "Q": 0.0, "F": 0.0, "I": 0.0, "C": 0.0, "A": 0.0, "AA": 0.4782608695652174, "V": 0.0, "N": 0.0, "B": 0.0}, "1829159069": {"O": 0.5263157894736842, "OE": 0.0, "Q": 0.0, "F": 0.0, "I": 0.0, "C": 0.0, "A": 0.0, "AA": 0.0, "V": 0.0, "N": 0.0, "B": 0.0}, "1813631670": {"C": 0.0, "AA": 0.0, "A": 0.0, "V": 0.0, "O": 0.0, "OE": 0.0, "F": 0.0, "I": 0.0, "B": 0.0}, "1340797979": {"O": 2.1506493185823015, "OE": 1.5095863655660424, "Q": 0.0, "F": 0.0, "I": 0.0, "C": 0.6413255360623782, "A": 1.4278083862556252, "AA": 0.2826086956521739, "V": 0.0, "N": 0.0, "B": 0.0}, "228069146": {"C": 0.0, "AA": 0.0, "A": 0.0, "V": 0.0, "O": 0.0, "OE": 0.0, "F": 0.0, "I": 0.0, "B": 0.0}, "1863201707": {"C": 0.0, "AA": 0.0, "A": 0.0, "V": 0.0, "O": 0.0, "OE": 0.0, "F": 0.0, "I": 0.0, "B": 0.0}, "969408963": {"C": 0.0, "AA": 0.0, "A": 0.0, "V": 0.0, "O": 0.0, "OE": 0.0, "F": 0.0, "I": 0.0, "B": 0.0}, "194389159": {"C": 0.0, "AA": 0.0, "A": 0.0, "V": 0.0, "O": 0.0, "OE": 0.0, "F": 0.0, "I": 0.0, "B": 0.0}, "1526616076": {"O": 0.0, "OE": 2.299326124431907, "Q": 0.0, "F": 0.0, "I": 0.0, "C": 0.0, "A": 0.0, "AA": 0.0, "V": 0.0, "N": 0.0, "B": 0.0}, "1578288662": {"C": 0.0, "AA": 0.0, "A": 0.0, "V": 0.0, "O": 0.0, "OE": 0.0, "F": 0.0, "I": 0.0, "B": 0.0}, "514248462": {"O": 0.5947712418300654, "OE": 0.0, "Q": 0.0, "F": 0.5862068965517241, "I": 0.6451612903225806, "C": 0.0, "A": 0.0, "AA": 0.0, "V": 1.492902234068839, "N": 0.0, "B": 0.0}, "1934360542": {"O": 4.776192743845675, "OE": 4.638005863816638, "Q": 0.0, "F": 2.636653872527124, "I": 11.352485739499715, "C": 1.7457153441673565, "A": 4.023184646993126, "AA": 0.744942196531792, "V": 4.250427085600318, "N": 0.0, "B": 0.5071047957371225}, "909494344": {"C": 0.0, "AA": 0.0, "A": 0.0, "V": 0.0, "O": 0.0, "OE": 0.0, "F": 0.0, "I": 0.0, "B": 0.0}, "1882083881": {"O": 0.0, "OE": 0.0, "Q": 0.0, "F": 0.5134099616858238, "I": 0.0, "C": 0.0, "A": 0.0, "AA": 0.0, "V": 0.0, "N": 0.0, "B": 0.0}, "641056843": {"C": 0.0, "AA": 0.0, "A": 0.0, "V": 0.0, "O": 0.0, "OE": 0.0, "F": 0.0, "I": 0.0, "B": 0.0}, "354318188": {"O": 6.123867705975221, "OE": 0.6415094339622641, "Q": 0.0, "F": 0.3076923076923077, "I": 1.8364818575412296, "C": 0.0, "A": 1.827427960073833, "AA": 0.0, "V": 3.2852329445244486, "N": 0.0, "B": 0.0}, "733291756": {"O": 1.9985847944020756, "OE": 0.0, "Q": 0.0, "F": 0.7857142857142857, "I": 0.0, "C": 0.0, "A": 0.0, "AA": 0.0, "V": 3.3485643717196667, "N": 0.3, "B": 0.0}, "1218563158": {"O": 1.6910448794902577, "OE": 0.0, "Q": 0.0, "F": 0.4696969696969697, "I": 5.89928843390494, "C": 0.5742793791574279, "A": 1.6245847176079735, "AA": 0.7142857142857143, "V": 6.600567221479876, "N": 0.0, "B": 0.0}, "1033397424": {"C": 0.0, "AA": 0.0, "A": 0.0, "V": 0.0, "O": 0.0, "OE": 0.0, "F": 0.0, "I": 0.0, "B": 0.0}, "223601160": {"C": 0.0, "AA": 0.0, "A": 0.0, "V": 0.0, "O": 0.0, "OE": 0.0, "F": 0.0, "I": 0.0, "B": 0.0}, "850253624": {"O": 0.0, "OE": 1.3409845967985503, "Q": 0.0, "F": 0.0, "I": 0.0, "C": 0.0, "A": 0.7974683544303798, "AA": 0.0, "V": 0.0, "N": 0.0, "B": 0.0}, "1835029565": {"C": 0.0, "AA": 0.0, "A": 0.0, "V": 0.0, "O": 0.0, "OE": 0.0, "F": 0.0, "I": 0.0, "B": 0.0}, "2064936463": {"O": 0.5, "OE": 0.0, "Q": 0.0, "F": 0.0, "I": 0.0, "C": 0.0, "A": 0.0, "AA": 0.0, "V": 0.5, "N": 0.0, "B": 0.0}, "1098762206": {"C": 0.0, "AA": 0.0, "A": 0.0, "V": 0.0, "O": 0.0, "OE": 0.0, "F": 0.0, "I": 0.0, "B": 0.0}, "147063100": {"O": 0.0, "OE": 1.0, "Q": 0.0, "F": 0.0, "I": 0.0, "C": 0.3294711268921697, "A": 0.0, "AA": 0.0, "V": 0.0, "N": 0.0, "B": 0.0}, "1100180673": {"C": 0.0, "AA": 0.0, "A": 0.0, "V": 0.0, "O": 0.0, "OE": 0.0, "F": 0.0, "I": 0.0, "B": 0.0}, "1063050632": {"O": 3.88178364791268, "OE": 0.0, "Q": 0.0, "F": 0.0, "I": 1.4238805970149255, "C": 0.8571428571428571, "A": 0.0, "AA": 0.0, "V": 0.7315789473684211, "N": 0.0, "B": 0.0}, "485993281": {"C": 0.0, "AA": 0.0, "A": 0.0, "V": 0.0, "O": 0.0, "OE": 0.0, "F": 0.0, "I": 0.0, "B": 0.0}, "1070054495": {"O": 0.4, "OE": 1.0257296722292402, "Q": 0.0, "F": 0.0, "I": 0.8, "C": 0.0, "A": 0.37292161520190026, "AA": 0.9783140256047362, "V": 0.0, "N": 0.0, "B": 0.34146341463414637}, "513637648": {"O": 1.7683465959328029, "OE": 1.872701403198901, "Q": 0.0, "F": 0.4318181818181818, "I": 4.968226181779478, "C": 1.0545014505679065, "A": 1.5216878566940113, "AA": 1.150075414781297, "V": 2.695331745924778, "N": 0.0, "B": 0.47305389221556887}, "461153099": {"O": 0.0, "OE": 0.0, "Q": 0.0, "F": 0.944153577661431, "I": 0.0, "C": 0.0, "A": 1.5769230769230769, "AA": 0.0, "V": 0.0, "N": 0.0, "B": 1.3225181598062954}, "175484103": {"O": 0.0, "OE": 0.6494252873563219, "Q": 0.0, "F": 0.0, "I": 3.9631019720308442, "C": 0.0, "A": 1.3666326009197753, "AA": 0.0, "V": 0.5619512195121952, "N": 0.0, "B": 0.7688787185354691}, "1846361389": {"C": 0.0, "AA": 0.0, "A": 0.0, "V": 0.0, "O": 0.0, "OE": 0.0, "F": 0.0, "I": 0.0, "B": 0.0}, "1410817580": {"C": 0.0, "AA": 0.0, "A": 0.0, "V": 0.0, "O": 0.0, "OE": 0.0, "F": 0.0, "I": 0.0, "B": 0.0}, "1136584174": {"C": 0.0, "AA": 0.0, "A": 0.0, "V": 0.0, "O": 0.0, "OE": 0.0, "F": 0.0, "I": 0.0, "B": 0.0}, "1685909496": {"O": 0.0, "OE": 0.0, "Q": 0.0, "F": 0.0, "I": 0.722457627118644, "C": 0.0, "A": 0.0, "AA": 0.0, "V": 0.0, "N": 0.0, "B": 0.0}, "503150049": {"O": 5.4218503266879665, "OE": 2.4890103510793167, "Q": 0.0, "F": 0.6996904024767803, "I": 1.0714285714285714, "C": 0.5454545454545454, "A": 0.7777999915416822, "AA": 0.0, "V": 0.4782608695652174, "N": 0.0, "B": 0.0}, "643896719": {"C": 0.0, "AA": 0.0, "A": 0.0, "V": 0.0, "O": 0.0, "OE": 0.0, "F": 0.0, "I": 0.0, "B": 0.0}, "336885818": {"O": 3.0668606575042174, "OE": 0.9459459459459459, "Q": 0.0, "F": 0.8436839785387503, "I": 2.1481727968570077, "C": 0.0, "A": 0.8620689655172413, "AA": 0.0, "V": 4.7763694654999, "N": 0.0, "B": 0.42857142857142855}, "464270525": {"C": 0.0, "AA": 0.0, "A": 0.0, "V": 0.0, "O": 0.0, "OE": 0.0, "F": 0.0, "I": 0.0, "B": 0.0}, "393711829": {"O": 1.4133268952197007, "OE": 1.2546153846153847, "Q": 0.0, "F": 0.5506402793946449, "I": 0.7142857142857143, "C": 0.0, "A": 4.969780855994591, "AA": 0.0, "V": 0.0, "N": 0.0, "B": 0.5263157894736842}, "1005592425": {"C": 0.0, "AA": 0.0, "A": 0.0, "V": 0.0, "O": 0.0, "OE": 0.0, "F": 0.0, "I": 0.0, "B": 0.0}, "745495129": {"C": 0.0, "AA": 0.0, "A": 0.0, "V": 0.0, "O": 0.0, "OE": 0.0, "F": 0.0, "I": 0.0, "B": 0.0}, "1436290792": {"C": 0.0, "AA": 0.0, "A": 0.0, "V": 0.0, "O": 0.0, "OE": 0.0, "F": 0.0, "I": 0.0, "B": 0.0}, "1873638327": {"C": 0.0, "AA": 0.0, "A": 0.0, "V": 0.0, "O": 0.0, "OE": 0.0, "F": 0.0, "I": 0.0, "B": 0.0}, "557419944": {"O": 0.0, "OE": 0.0, "Q": 0.0, "F": 0.0, "I": 0.0, "C": 0.0, "A": 0.0, "AA": 0.0, "V": 0.0, "N": 0.0, "B": 0.9696969696969697}, "1121557279": {"C": 0.0, "AA": 0.0, "A": 0.0, "V": 0.0, "O": 0.0, "OE": 0.0, "F": 0.0, "I": 0.0, "B": 0.0}, "1401007191": {"C": 0.0, "AA": 0.0, "A": 0.0, "V": 0.0, "O": 0.0, "OE": 0.0, "F": 0.0, "I": 0.0, "B": 0.0}, "725012755": {"C": 0.0, "AA": 0.0, "A": 0.0, "V": 0.0, "O": 0.0, "OE": 0.0, "F": 0.0, "I": 0.0, "B": 0.0}, "2129539360": {"C": 0.0, "AA": 0.0, "A": 0.0, "V": 0.0, "O": 0.0, "OE": 0.0, "F": 0.0, "I": 0.0, "B": 0.0}, "883378039": {"C": 0.0, "AA": 0.0, "A": 0.0, "V": 0.0, "O": 0.0, "OE": 0.0, "F": 0.0, "I": 0.0, "B": 0.0}, "1732299019": {"O": 0.0, "OE": 3.8852285475459567, "Q": 0.0, "F": 0.3472222222222222, "I": 2.8656716417910446, "C": 0.0, "A": 0.9814814814814815, "AA": 0.0, "V": 0.7628865979381443, "N": 0.0, "B": 0.0}, "858046978": {"C": 0.0, "AA": 0.0, "A": 0.0, "V": 0.0, "O": 0.0, "OE": 0.0, "F": 0.0, "I": 0.0, "B": 0.0}, "1922454431": {"C": 0.0, "AA": 0.0, "A": 0.0, "V": 0.0, "O": 0.0, "OE": 0.0, "F": 0.0, "I": 0.0, "B": 0.0}, "1676401727": {"O": 9.142654134142887, "OE": 12.796542360883743, "Q": 0.0, "F": 1.6755823010168387, "I": 1.167635189669088, "C": 0.0, "A": 4.008812413981808, "AA": 2.0792990743810704, "V": 2.7347518589316553, "N": 0.0, "B": 1.2545883435935794}, "466519821": {"O": 2.8762145908899655, "OE": 6.430237163231419, "Q": 0.0, "F": 3.605339858354391, "I": 0.2727272727272727, "C": 0.0, "A": 8.763536208926121, "AA": 3.546731096483436, "V": 0.6474358974358975, "N": 0.9730167810831427, "B": 6.5111362094375185}, "1454387484": {"C": 0.0, "AA": 0.0, "A": 0.0, "V": 0.0, "O": 0.0, "OE": 0.0, "F": 0.0, "I": 0.0, "B": 0.0}, "1122167219": {"C": 0.0, "AA": 0.0, "A": 0.0, "V": 0.0, "O": 0.0, "OE": 0.0, "F": 0.0, "I": 0.0, "B": 0.0}, "760663387": {"C": 0.0, "AA": 0.0, "A": 0.0, "V": 0.0, "O": 0.0, "OE": 0.0, "F": 0.0, "I": 0.0, "B": 0.0}, "1233232436": {"O": 0.0, "OE": 1.4464596749442142, "Q": 0.0, "F": 0.7872340425531915, "I": 0.0, "C": 0.0, "A": 0.0, "AA": 0.5656565656565656, "V": 0.0, "N": 0.0, "B": 1.2250761035007611}, "56551378": {"O": 0.8245283018867925, "OE": 0.0, "Q": 0.0, "F": 0.0, "I": 0.8720472440944882, "C": 0.0, "A": 0.0, "AA": 0.0, "V": 1.0, "N": 0.0, "B": 0.0}, "1264190367": {"C": 0.0, "AA": 0.0, "A": 0.0, "V": 0.0, "O": 0.0, "OE": 0.0, "F": 0.0, "I": 0.0, "B": 0.0}, "593562306": {"O": 0.0, "OE": 0.816, "Q": 0.0, "F": 0.5087719298245614, "I": 0.0, "C": 0.0, "A": 1.3337479270315091, "AA": 0.0, "V": 0.0, "N": 0.0, "B": 0.5714285714285714}, "326141306": {"O": 0.0, "OE": 0.5540540540540541, "Q": 0.0, "F": 0.0, "I": 0.0, "C": 0.0, "A": 0.0, "AA": 0.0, "V": 0.0, "N": 0.0, "B": 1.3884986830553117}, "666202434": {"C": 0.0, "AA": 0.0, "A": 0.0, "V": 0.0, "O": 0.0, "OE": 0.0, "F": 0.0, "I": 0.0, "B": 0.0}, "1988481584": {"O": 2.135061919504644, "OE": 2.198590826460986, "Q": 0.0, "F": 2.6822350181275323, "I": 0.4358974358974359, "C": 0.0, "A": 0.7468354430379747, "AA": 0.0, "V": 0.6049661399548533, "N": 0.0, "B": 0.0}, "1493749301": {"O": 0.0, "OE": 0.37367624810892586, "Q": 0.0, "F": 0.0, "I": 0.0, "C": 0.0, "A": 0.0, "AA": 0.0, "V": 0.0, "N": 0.0, "B": 0.0}, "1446617892": {"C": 0.0, "AA": 0.0, "A": 0.0, "V": 0.0, "O": 0.0, "OE": 0.0, "F": 0.0, "I": 0.0, "B": 0.0}, "263766673": {"C": 0.0, "AA": 0.0, "A": 0.0, "V": 0.0, "O": 0.0, "OE": 0.0, "F": 0.0, "I": 0.0, "B": 0.0}, "2000934696": {"O": 0.0, "OE": 0.0, "Q": 0.0, "F": 0.0, "I": 0.0, "C": 0.0, "A": 0.0, "AA": 0.0, "V": 0.0, "N": 0.0, "B": 0.5454545454545454}, "1188807897": {"C": 0.0, "AA": 0.0, "A": 0.0, "V": 0.0, "O": 0.0, "OE": 0.0, "F": 0.0, "I": 0.0, "B": 0.0}, "1186030349": {"O": 0.0, "OE": 0.42857142857142855, "Q": 0.0, "F": 0.0, "I": 0.0, "C": 0.0, "A": 0.0, "AA": 0.0, "V": 0.0, "N": 0.0, "B": 0.6923076923076923}, "1213621028": {"C": 0.0, "AA": 0.0, "A": 0.0, "V": 0.0, "O": 0.0, "OE": 0.0, "F": 0.0, "I": 0.0, "B": 0.0}, "1102716938": {"O": 0.0, "OE": 0.3664976763836079, "Q": 0.0, "F": 0.35209424083769636, "I": 0.0, "C": 0.0, "A": 2.1269069867126973, "AA": 0.0, "V": 0.0, "N": 0.0, "B": 0.0}, "1835667551": {"O": 0.0, "OE": 0.0, "Q": 0.0, "F": 0.0, "I": 0.0, "C": 0.0, "A": 0.9183673469387755, "AA": 0.0, "V": 0.0, "N": 0.0, "B": 0.0}, "850998226": {"O": 0.8252007411982706, "OE": 0.3111432706222865, "Q": 0.0, "F": 0.6462883172093654, "I": 0.0, "C": 0.0, "A": 1.2975267626430418, "AA": 1.0, "V": 0.8, "N": 0.0, "B": 0.0}, "215637729": {"C": 0.0, "AA": 0.0, "A": 0.0, "V": 0.0, "O": 0.0, "OE": 0.0, "F": 0.0, "I": 0.0, "B": 0.0}, "210472906": {"C": 0.0, "AA": 0.0, "A": 0.0, "V": 0.0, "O": 0.0, "OE": 0.0, "F": 0.0, "I": 0.0, "B": 0.0}, "1927852504": {"C": 0.0, "AA": 0.0, "A": 0.0, "V": 0.0, "O": 0.0, "OE": 0.0, "F": 0.0, "I": 0.0, "B": 0.0}, "944349724": {"O": 6.659559603414362, "OE": 0.78125, "Q": 0.0, "F": 0.0, "I": 0.7619047619047619, "C": 0.0, "A": 1.3770314192849404, "AA": 0.0, "V": 4.320941996616023, "N": 0.0, "B": 0.0}, "867860123": {"C": 0.0, "AA": 0.0, "A": 0.0, "V": 0.0, "O": 0.0, "OE": 0.0, "F": 0.0, "I": 0.0, "B": 0.0}, "1798421298": {"O": 0.0, "OE": 0.0, "Q": 0.0, "F": 0.0, "I": 0.0, "C": 0.8666666666666667, "A": 0.0, "AA": 0.0, "V": 0.0, "N": 0.0, "B": 0.0}, "1368205309": {"O": 0.0, "OE": 0.0, "Q": 0.0, "F": 0.0, "I": 0.0, "C": 0.0, "A": 0.0, "AA": 0.0, "V": 0.0, "N": 0.0, "B": 1.1743335658452048}, "1589958982": {"C": 0.0, "AA": 0.0, "A": 0.0, "V": 0.0, "O": 0.0, "OE": 0.0, "F": 0.0, "I": 0.0, "B": 0.0}, "1045457016": {"C": 0.0, "AA": 0.0, "A": 0.0, "V": 0.0, "O": 0.0, "OE": 0.0, "F": 0.0, "I": 0.0, "B": 0.0}, "1982762159": {"C": 0.0, "AA": 0.0, "A": 0.0, "V": 0.0, "O": 0.0, "OE": 0.0, "F": 0.0, "I": 0.0, "B": 0.0}, "2113925900": {"C": 0.0, "AA": 0.0, "A": 0.0, "V": 0.0, "O": 0.0, "OE": 0.0, "F": 0.0, "I": 0.0, "B": 0.0}, "625099850": {"C": 0.0, "AA": 0.0, "A": 0.0, "V": 0.0, "O": 0.0, "OE": 0.0, "F": 0.0, "I": 0.0, "B": 0.0}, "1215108338": {"O": 0.0, "OE": 0.0, "Q": 0.0, "F": 0.0, "I": 0.0, "C": 0.0, "A": 0.0, "AA": 0.0, "V": 0.78125, "N": 0.0, "B": 0.0}, "789619083": {"O": 0.0, "OE": 0.44329896907216493, "Q": 0.0, "F": 0.0, "I": 0.0, "C": 0.0, "A": 0.0, "AA": 0.0, "V": 0.0, "N": 0.0, "B": 0.0}, "805487399": {"C": 0.0, "AA": 0.0, "A": 0.0, "V": 0.0, "O": 0.0, "OE": 0.0, "F": 0.0, "I": 0.0, "B": 0.0}, "772776649": {"C": 0.0, "AA": 0.0, "A": 0.0, "V": 0.0, "O": 0.0, "OE": 0.0, "F": 0.0, "I": 0.0, "B": 0.0}, "1989868197": {"O": 0.3333333333333333, "OE": 0.539712918660287, "Q": 0.0, "F": 0.0, "I": 0.0, "C": 0.0, "A": 0.933227973133149, "AA": 0.0, "V": 0.9604667755684486, "N": 0.0, "B": 0.27884615384615385}, "142678532": {"O": 0.0, "OE": 0.0, "Q": 0.0, "F": 0.0, "I": 1.0206896551724138, "C": 0.0, "A": 0.0, "AA": 0.0, "V": 0.0, "N": 0.0, "B": 0.0}, "627282362": {"C": 0.0, "AA": 0.0, "A": 0.0, "V": 0.0, "O": 0.0, "OE": 0.0, "F": 0.0, "I": 0.0, "B": 0.0}, "1867687363": {"O": 18.743933656463607, "OE": 4.90713613839915, "Q": 0.0, "F": 0.0, "I": 2.313609179411011, "C": 0.0, "A": 0.45454545454545453, "AA": 0.0, "V": 3.8526788623562815, "N": 0.0, "B": 0.42857142857142855}, "584334630": {"O": 0.0, "OE": 0.0, "Q": 0.0, "F": 0.0, "I": 0.35097493036211697, "C": 0.0, "A": 0.0, "AA": 0.0, "V": 0.0, "N": 0.0, "B": 0.0}, "1970190392": {"C": 0.0, "AA": 0.0, "A": 0.0, "V": 0.0, "O": 0.0, "OE": 0.0, "F": 0.0, "I": 0.0, "B": 0.0}, "2144024775": {"O": 0.0, "OE": 0.0, "Q": 0.0, "F": 0.0, "I": 0.0, "C": 0.0, "A": 0.0, "AA": 0.0, "V": 1.6550802139037433, "N": 0.0, "B": 0.6666666666666666}, "1499501152": {"O": 6.275690552177419, "OE": 0.0, "Q": 0.0, "F": 0.0, "I": 0.0, "C": 0.0, "A": 0.0, "AA": 0.0, "V": 0.0, "N": 0.0, "B": 0.0}, "1181833928": {"C": 0.0, "AA": 0.0, "A": 0.0, "V": 0.0, "O": 0.0, "OE": 0.0, "F": 0.0, "I": 0.0, "B": 0.0}, "2132569416": {"O": 14.521161975449223, "OE": 29.657100226670508, "Q": 0.0, "F": 8.953726244081087, "I": 2.324855284301009, "C": 1.6173508257828773, "A": 60.23686579756698, "AA": 5.147129027711828, "V": 4.415971154006252, "N": 0.0, "B": 6.48986505714574}, "1653943528": {"C": 0.0, "AA": 0.0, "A": 0.0, "V": 0.0, "O": 0.0, "OE": 0.0, "F": 0.0, "I": 0.0, "B": 0.0}, "1284821962": {"C": 0.0, "AA": 0.0, "A": 0.0, "V": 0.0, "O": 0.0, "OE": 0.0, "F": 0.0, "I": 0.0, "B": 0.0}, "1343493212": {"C": 0.0, "AA": 0.0, "A": 0.0, "V": 0.0, "O": 0.0, "OE": 0.0, "F": 0.0, "I": 0.0, "B": 0.0}, "1715457690": {"O": 0.0, "OE": 0.5235849056603774, "Q": 0.0, "F": 0.0, "I": 0.0, "C": 0.0, "A": 0.0, "AA": 0.0, "V": 0.7758985200845666, "N": 0.0, "B": 0.0}, "1729594423": {"O": 9.33083578788571, "OE": 9.824492118668688, "Q": 0.0, "F": 5.297688812835735, "I": 1.2919237625119977, "C": 2.1960991167189228, "A": 12.012992913894118, "AA": 3.292476586507881, "V": 2.701209109084016, "N": 0.0, "B": 4.5432801599773835}, "2024659727": {"C": 0.0, "AA": 0.0, "A": 0.0, "V": 0.0, "O": 0.0, "OE": 0.0, "F": 0.0, "I": 0.0, "B": 0.0}, "1162904829": {"O": 0.0, "OE": 1.8523809523809522, "Q": 0.0, "F": 0.0, "I": 0.0, "C": 0.0, "A": 0.0, "AA": 0.0, "V": 0.0, "N": 0.0, "B": 0.0}, "585811025": {"C": 0.0, "AA": 0.0, "A": 0.0, "V": 0.0, "O": 0.0, "OE": 0.0, "F": 0.0, "I": 0.0, "B": 0.0}, "1082056843": {"O": 11.35761385179064, "OE": 3.072218985406014, "Q": 0.0, "F": 9.88880610665626, "I": 0.9566787003610109, "C": 0.4727272727272727, "A": 11.014935053663931, "AA": 0.41632088520055327, "V": 13.571995931119154, "N": 0.0, "B": 0.4132231404958678}, "1728818399": {"O": 0.0, "OE": 1.5434782608695652, "Q": 0.0, "F": 0.0, "I": 0.0, "C": 0.0, "A": 0.0, "AA": 0.0, "V": 0.0, "N": 0.0, "B": 0.758364312267658}, "546996499": {"C": 0.0, "AA": 0.0, "A": 0.0, "V": 0.0, "O": 0.0, "OE": 0.0, "F": 0.0, "I": 0.0, "B": 0.0}, "538560793": {"C": 0.0, "AA": 0.0, "A": 0.0, "V": 0.0, "O": 0.0, "OE": 0.0, "F": 0.0, "I": 0.0, "B": 0.0}, "1355586629": {"C": 0.0, "AA": 0.0, "A": 0.0, "V": 0.0, "O": 0.0, "OE": 0.0, "F": 0.0, "I": 0.0, "B": 0.0}, "1033574730": {"O": 1.6917902542372882, "OE": 2.259652395333689, "Q": 0.0, "F": 0.31343283582089554, "I": 1.25, "C": 0.0, "A": 9.438466529972901, "AA": 0.0, "V": 0.6176470588235294, "N": 0.0, "B": 0.3877551020408163}, "644457247": {"C": 0.0, "AA": 0.0, "A": 0.0, "V": 0.0, "O": 0.0, "OE": 0.0, "F": 0.0, "I": 0.0, "B": 0.0}, "353576221": {"C": 0.0, "AA": 0.0, "A": 0.0, "V": 0.0, "O": 0.0, "OE": 0.0, "F": 0.0, "I": 0.0, "B": 0.0}, "1516717340": {"C": 0.0, "AA": 0.0, "A": 0.0, "V": 0.0, "O": 0.0, "OE": 0.0, "F": 0.0, "I": 0.0, "B": 0.0}, "1494695894": {"O": 0.0, "OE": 0.0, "Q": 0.0, "F": 0.0, "I": 0.0, "C": 0.0, "A": 0.0, "AA": 0.4338235294117647, "V": 0.0, "N": 0.0, "B": 0.0}, "508124256": {"O": 4.396889392101136, "OE": 0.7962529274004684, "Q": 0.0, "F": 0.0, "I": 0.4358974358974359, "C": 0.0, "A": 0.7160493827160493, "AA": 0.0, "V": 0.5217391304347826, "N": 0.0, "B": 0.0}, "816002373": {"O": 0.6666666666666666, "OE": 0.0, "Q": 0.0, "F": 0.0, "I": 0.0, "C": 0.0, "A": 0.0, "AA": 0.0, "V": 0.0, "N": 0.0, "B": 0.0}, "1527795099": {"O": 21.377496906387673, "OE": 5.632221847930807, "Q": 0.0, "F": 1.4948000195851945, "I": 1.9985674451919881, "C": 0.835820895522388, "A": 4.319174521294887, "AA": 0.0, "V": 5.794966541865657, "N": 0.0, "B": 1.7516487386349084}, "1569021527": {"O": 0.0, "OE": 0.8627450980392157, "Q": 0.0, "F": 0.0, "I": 0.0, "C": 0.0, "A": 0.0, "AA": 0.0, "V": 0.5757575757575758, "N": 0.0, "B": 0.9240256536753824}, "1356543303": {"C": 0.0, "AA": 0.0, "A": 0.0, "V": 0.0, "O": 0.0, "OE": 0.0, "F": 0.0, "I": 0.0, "B": 0.0}, "678148979": {"C": 0.0, "AA": 0.0, "A": 0.0, "V": 0.0, "O": 0.0, "OE": 0.0, "F": 0.0, "I": 0.0, "B": 0.0}, "1752453613": {"O": 0.0, "OE": 1.7686233860195903, "Q": 0.0, "F": 0.0, "I": 0.868421052631579, "C": 0.0, "A": 0.7066115702479339, "AA": 0.0, "V": 0.0, "N": 0.0, "B": 0.0}, "1235853901": {"O": 0.0, "OE": 0.0, "Q": 0.0, "F": 0.6229508196721312, "I": 0.0, "C": 0.0, "A": 0.0, "AA": 0.7578448786264061, "V": 0.0, "N": 0.0, "B": 0.0}, "1984885058": {"C": 0.0, "AA": 0.0, "A": 0.0, "V": 0.0, "O": 0.0, "OE": 0.0, "F": 0.0, "I": 0.0, "B": 0.0}, "882056247": {"O": 0.0, "OE": 0.8928134658572922, "Q": 0.0, "F": 0.0, "I": 0.0, "C": 0.0, "A": 1.9409172275029487, "AA": 0.934574976122254, "V": 0.0, "N": 0.0, "B": 0.9646376811594204}, "66743776": {"O": 1.680221417926336, "OE": 0.0, "Q": 0.0, "F": 0.0, "I": 0.5333333333333333, "C": 0.0, "A": 0.0, "AA": 0.0, "V": 2.214992243006354, "N": 0.0, "B": 0.0}, "1352918709": {"C": 0.0, "AA": 0.0, "A": 0.0, "V": 0.0, "O": 0.0, "OE": 0.0, "F": 0.0, "I": 0.0, "B": 0.0}, "1796776010": {"C": 0.0, "AA": 0.0, "A": 0.0, "V": 0.0, "O": 0.0, "OE": 0.0, "F": 0.0, "I": 0.0, "B": 0.0}, "1275924075": {"O": 0.45977011494252873, "OE": 0.5862068965517241, "Q": 0.0, "F": 5.1433099339242005, "I": 0.0, "C": 0.0, "A": 1.7771260997067448, "AA": 0.6140350877192983, "V": 0.6459713986745728, "N": 0.0, "B": 0.32386363636363635}, "140389548": {"C": 0.0, "AA": 0.0, "A": 0.0, "V": 0.0, "O": 0.0, "OE": 0.0, "F": 0.0, "I": 0.0, "B": 0.0}, "2074929154": {"O": 2.9210291718827057, "OE": 0.8627450980392157, "Q": 0.0, "F": 0.0, "I": 0.2727272727272727, "C": 0.0, "A": 0.0, "AA": 0.0, "V": 0.0, "N": 0.0, "B": 0.0}, "26524135": {"C": 0.0, "AA": 0.0, "A": 0.0, "V": 0.0, "O": 0.0, "OE": 0.0, "F": 0.0, "I": 0.0, "B": 0.0}, "2082507986": {"C": 0.0, "AA": 0.0, "A": 0.0, "V": 0.0, "O": 0.0, "OE": 0.0, "F": 0.0, "I": 0.0, "B": 0.0}, "1242505638": {"C": 0.0, "AA": 0.0, "A": 0.0, "V": 0.0, "O": 0.0, "OE": 0.0, "F": 0.0, "I": 0.0, "B": 0.0}, "1505210155": {"O": 0.0, "OE": 1.0101355427744036, "Q": 0.0, "F": 0.0, "I": 0.0, "C": 0.0, "A": 0.0, "AA": 0.0, "V": 0.0, "N": 0.0, "B": 0.0}, "1012611297": {"C": 0.0, "AA": 0.0, "A": 0.0, "V": 0.0, "O": 0.0, "OE": 0.0, "F": 0.0, "I": 0.0, "B": 0.0}, "302615308": {"O": 0.5416666666666666, "OE": 0.0, "Q": 0.0, "F": 0.0, "I": 0.0, "C": 0.0, "A": 0.42727272727272725, "AA": 0.0, "V": 0.0, "N": 0.0, "B": 0.36399682791435367}, "1072425201": {"C": 0.0, "AA": 0.0, "A": 0.0, "V": 0.0, "O": 0.0, "OE": 0.0, "F": 0.0, "I": 0.0, "B": 0.0}, "1035148916": {"C": 0.0, "AA": 0.0, "A": 0.0, "V": 0.0, "O": 0.0, "OE": 0.0, "F": 0.0, "I": 0.0, "B": 0.0}, "1414605689": {"C": 0.0, "AA": 0.0, "A": 0.0, "V": 0.0, "O": 0.0, "OE": 0.0, "F": 0.0, "I": 0.0, "B": 0.0}, "2115373699": {"C": 0.0, "AA": 0.0, "A": 0.0, "V": 0.0, "O": 0.0, "OE": 0.0, "F": 0.0, "I": 0.0, "B": 0.0}, "589365331": {"C": 0.0, "AA": 0.0, "A": 0.0, "V": 0.0, "O": 0.0, "OE": 0.0, "F": 0.0, "I": 0.0, "B": 0.0}, "2131800913": {"O": 0.7083333333333334, "OE": 0.0, "Q": 0.0, "F": 0.0, "I": 0.0, "C": 0.0, "A": 0.0, "AA": 0.0, "V": 0.0, "N": 0.0, "B": 0.46875}, "650193619": {"C": 0.0, "AA": 0.0, "A": 0.0, "V": 0.0, "O": 0.0, "OE": 0.0, "F": 0.0, "I": 0.0, "B": 0.0}, "456044106": {"C": 0.0, "AA": 0.0, "A": 0.0, "V": 0.0, "O": 0.0, "OE": 0.0, "F": 0.0, "I": 0.0, "B": 0.0}, "765198256": {"C": 0.0, "AA": 0.0, "A": 0.0, "V": 0.0, "O": 0.0, "OE": 0.0, "F": 0.0, "I": 0.0, "B": 0.0}, "1057546381": {"O": 0.0, "OE": 0.0, "Q": 0.0, "F": 0.0, "I": 0.0, "C": 0.0, "A": 0.0, "AA": 0.0, "V": 0.9911355002110596, "N": 0.0, "B": 0.0}, "1320826068": {"O": 1.1, "OE": 1.4229458975691438, "Q": 0.0, "F": 0.0, "I": 1.5421992436210445, "C": 0.4394213381555154, "A": 1.0619094488188976, "AA": 0.0, "V": 2.4051310627207525, "N": 0.0, "B": 0.5625}, "1008111419": {"C": 0.0, "AA": 0.0, "A": 0.0, "V": 0.0, "O": 0.0, "OE": 0.0, "F": 0.0, "I": 0.0, "B": 0.0}, "1623820932": {"C": 0.0, "AA": 0.0, "A": 0.0, "V": 0.0, "O": 0.0, "OE": 0.0, "F": 0.0, "I": 0.0, "B": 0.0}, "955871638": {"O": 1.8561162332762842, "OE": 0.0, "Q": 0.0, "F": 0.0, "I": 0.0, "C": 0.0, "A": 0.0, "AA": 0.0, "V": 2.322954847516075, "N": 0.0, "B": 0.0}, "329600429": {"C": 0.0, "AA": 0.0, "A": 0.0, "V": 0.0, "O": 0.0, "OE": 0.0, "F": 0.0, "I": 0.0, "B": 0.0}, "1335719757": {"C": 0.0, "AA": 0.0, "A": 0.0, "V": 0.0, "O": 0.0, "OE": 0.0, "F": 0.0, "I": 0.0, "B": 0.0}, "996671367": {"O": 8.325206783476746, "OE": 24.86540009649631, "Q": 0.0, "F": 2.485528271142252, "I": 1.7966042745059636, "C": 0.0, "A": 14.935764707509097, "AA": 0.0, "V": 0.696969696969697, "N": 0.0, "B": 1.1050936580999873}, "1180351762": {"C": 0.0, "AA": 0.0, "A": 0.0, "V": 0.0, "O": 0.0, "OE": 0.0, "F": 0.0, "I": 0.0, "B": 0.0}, "1018041350": {"C": 0.0, "AA": 0.0, "A": 0.0, "V": 0.0, "O": 0.0, "OE": 0.0, "F": 0.0, "I": 0.0, "B": 0.0}, "132062824": {"C": 0.0, "AA": 0.0, "A": 0.0, "V": 0.0, "O": 0.0, "OE": 0.0, "F": 0.0, "I": 0.0, "B": 0.0}, "1957938572": {"C": 0.0, "AA": 0.0, "A": 0.0, "V": 0.0, "O": 0.0, "OE": 0.0, "F": 0.0, "I": 0.0, "B": 0.0}, "892365523": {"C": 0.0, "AA": 0.0, "A": 0.0, "V": 0.0, "O": 0.0, "OE": 0.0, "F": 0.0, "I": 0.0, "B": 0.0}, "5500732": {"O": 0.0, "OE": 1.3831729173581149, "Q": 0.0, "F": 0.0, "I": 0.0, "C": 0.0, "A": 0.0, "AA": 0.0, "V": 0.0, "N": 0.0, "B": 1.0}, "2085563135": {"C": 0.0, "AA": 0.0, "A": 0.0, "V": 0.0, "O": 0.0, "OE": 0.0, "F": 0.0, "I": 0.0, "B": 0.0}, "873991215": {"C": 0.0, "AA": 0.0, "A": 0.0, "V": 0.0, "O": 0.0, "OE": 0.0, "F": 0.0, "I": 0.0, "B": 0.0}, "1873622753": {"C": 0.0, "AA": 0.0, "A": 0.0, "V": 0.0, "O": 0.0, "OE": 0.0, "F": 0.0, "I": 0.0, "B": 0.0}, "614001062": {"C": 0.0, "AA": 0.0, "A": 0.0, "V": 0.0, "O": 0.0, "OE": 0.0, "F": 0.0, "I": 0.0, "B": 0.0}, "132675948": {"C": 0.0, "AA": 0.0, "A": 0.0, "V": 0.0, "O": 0.0, "OE": 0.0, "F": 0.0, "I": 0.0, "B": 0.0}, "460336578": {"C": 0.0, "AA": 0.0, "A": 0.0, "V": 0.0, "O": 0.0, "OE": 0.0, "F": 0.0, "I": 0.0, "B": 0.0}, "1839221128": {"O": 0.0, "OE": 0.0, "Q": 0.0, "F": 0.0, "I": 0.9115646258503401, "C": 0.0, "A": 0.0, "AA": 0.0, "V": 0.0, "N": 0.0, "B": 0.0}, "855923438": {"O": 0.0, "OE": 0.37142857142857144, "Q": 0.0, "F": 0.0, "I": 0.0, "C": 0.0, "A": 0.0, "AA": 0.0, "V": 0.0, "N": 0.0, "B": 0.0}, "928851537": {"C": 0.0, "AA": 0.0, "A": 0.0, "V": 0.0, "O": 0.0, "OE": 0.0, "F": 0.0, "I": 0.0, "B": 0.0}, "2119648438": {"O": 0.0, "OE": 0.0, "Q": 0.0, "F": 0.0, "I": 0.4358974358974359, "C": 0.0, "A": 0.0, "AA": 0.0, "V": 0.8333333333333334, "N": 0.0, "B": 0.0}, "384846614": {"C": 0.0, "AA": 0.0, "A": 0.0, "V": 0.0, "O": 0.0, "OE": 0.0, "F": 0.0, "I": 0.0, "B": 0.0}, "128481878": {"C": 0.0, "AA": 0.0, "A": 0.0, "V": 0.0, "O": 0.0, "OE": 0.0, "F": 0.0, "I": 0.0, "B": 0.0}, "898036196": {"C": 0.0, "AA": 0.0, "A": 0.0, "V": 0.0, "O": 0.0, "OE": 0.0, "F": 0.0, "I": 0.0, "B": 0.0}, "217067081": {"C": 0.0, "AA": 0.0, "A": 0.0, "V": 0.0, "O": 0.0, "OE": 0.0, "F": 0.0, "I": 0.0, "B": 0.0}, "1233417067": {"O": 0.7865853658536586, "OE": 0.0, "Q": 0.0, "F": 0.0, "I": 0.0, "C": 0.0, "A": 0.0, "AA": 0.0, "V": 0.0, "N": 0.0, "B": 0.0}, "1673055338": {"C": 0.0, "AA": 0.0, "A": 0.0, "V": 0.0, "O": 0.0, "OE": 0.0, "F": 0.0, "I": 0.0, "B": 0.0}, "1509743156": {"C": 0.0, "AA": 0.0, "A": 0.0, "V": 0.0, "O": 0.0, "OE": 0.0, "F": 0.0, "I": 0.0, "B": 0.0}, "809593322": {"C": 0.0, "AA": 0.0, "A": 0.0, "V": 0.0, "O": 0.0, "OE": 0.0, "F": 0.0, "I": 0.0, "B": 0.0}, "108984369": {"C": 0.0, "AA": 0.0, "A": 0.0, "V": 0.0, "O": 0.0, "OE": 0.0, "F": 0.0, "I": 0.0, "B": 0.0}, "993528463": {"O": 0.0, "OE": 0.0, "Q": 0.0, "F": 0.0, "I": 0.9902431353243627, "C": 0.0, "A": 0.0, "AA": 0.45454545454545453, "V": 0.0, "N": 0.0, "B": 0.0}, "1123283722": {"O": 0.0, "OE": 0.0, "Q": 0.0, "F": 0.0, "I": 0.0, "C": 0.0, "A": 0.0, "AA": 0.7126436781609196, "V": 0.0, "N": 0.0, "B": 0.0}, "1133585683": {"C": 0.0, "AA": 0.0, "A": 0.0, "V": 0.0, "O": 0.0, "OE": 0.0, "F": 0.0, "I": 0.0, "B": 0.0}, "839353934": {"C": 0.0, "AA": 0.0, "A": 0.0, "V": 0.0, "O": 0.0, "OE": 0.0, "F": 0.0, "I": 0.0, "B": 0.0}, "1847687157": {"C": 0.0, "AA": 0.0, "A": 0.0, "V": 0.0, "O": 0.0, "OE": 0.0, "F": 0.0, "I": 0.0, "B": 0.0}, "512646326": {"C": 0.0, "AA": 0.0, "A": 0.0, "V": 0.0, "O": 0.0, "OE": 0.0, "F": 0.0, "I": 0.0, "B": 0.0}, "323053255": {"C": 0.0, "AA": 0.0, "A": 0.0, "V": 0.0, "O": 0.0, "OE": 0.0, "F": 0.0, "I": 0.0, "B": 0.0}, "1309240180": {"C": 0.0, "AA": 0.0, "A": 0.0, "V": 0.0, "O": 0.0, "OE": 0.0, "F": 0.0, "I": 0.0, "B": 0.0}, "22801757": {"O": 0.0, "OE": 0.0, "Q": 0.0, "F": 0.3719512195121951, "I": 0.0, "C": 0.0, "A": 0.0, "AA": 0.0, "V": 0.0, "N": 0.0, "B": 0.0}, "1413332908": {"O": 0.5290697674418605, "OE": 0.8046875, "Q": 0.0, "F": 0.0, "I": 0.0, "C": 0.0, "A": 0.0, "AA": 0.0, "V": 0.5, "N": 0.0, "B": 0.0}, "376650942": {"O": 0.0, "OE": 0.0, "Q": 0.0, "F": 0.0, "I": 0.0, "C": 0.8253676470588235, "A": 0.0, "AA": 0.0, "V": 0.0, "N": 0.0, "B": 0.0}, "418310238": {"O": 3.181470561958367, "OE": 1.5496850092234868, "Q": 0.0, "F": 0.42987641053197206, "I": 0.0, "C": 0.36565420560747663, "A": 4.282715813598166, "AA": 0.0, "V": 0.7142857142857143, "N": 0.0, "B": 0.0}, "982207408": {"C": 0.0, "AA": 0.0, "A": 0.0, "V": 0.0, "O": 0.0, "OE": 0.0, "F": 0.0, "I": 0.0, "B": 0.0}, "528531224": {"C": 0.0, "AA": 0.0, "A": 0.0, "V": 0.0, "O": 0.0, "OE": 0.0, "F": 0.0, "I": 0.0, "B": 0.0}, "622534306": {"O": 5.389236924653775, "OE": 6.792010801033389, "Q": 0.0, "F": 1.8270852379086675, "I": 0.0, "C": 0.3294711268921697, "A": 2.3910974345981764, "AA": 3.359743565321111, "V": 0.30701754385964913, "N": 0.0, "B": 1.8299763316179187}, "2081994245": {"O": 1.5357963348827268, "OE": 1.810297005189851, "Q": 0.0, "F": 5.500861609609737, "I": 0.3611111111111111, "C": 0.6429850746268657, "A": 6.388212258376378, "AA": 1.0019805611589951, "V": 2.078828828828829, "N": 0.0, "B": 0.6955773897881765}, "1835758514": {"C": 0.0, "AA": 0.0, "A": 0.0, "V": 0.0, "O": 0.0, "OE": 0.0, "F": 0.0, "I": 0.0, "B": 0.0}, "1437380346": {"O": 0.0, "OE": 0.0, "Q": 0.0, "F": 0.0, "I": 2.074289496837597, "C": 0.0, "A": 0.0, "AA": 0.0, "V": 1.2243346007604563, "N": 0.0, "B": 0.0}, "744340147": {"C": 0.0, "AA": 0.0, "A": 0.0, "V": 0.0, "O": 0.0, "OE": 0.0, "F": 0.0, "I": 0.0, "B": 0.0}, "643199582": {"C": 0.0, "AA": 0.0, "A": 0.0, "V": 0.0, "O": 0.0, "OE": 0.0, "F": 0.0, "I": 0.0, "B": 0.0}, "469667053": {"O": 0.4444444444444444, "OE": 0.3125, "Q": 0.0, "F": 0.0, "I": 0.0, "C": 0.0, "A": 0.0, "AA": 0.0, "V": 0.0, "N": 0.0, "B": 0.0}, "1848044292": {"O": 0.0, "OE": 0.0, "Q": 0.0, "F": 0.0, "I": 0.631578947368421, "C": 0.36565420560747663, "A": 0.72, "AA": 0.6666666666666666, "V": 0.0, "N": 0.0, "B": 0.29545454545454547}, "1234320852": {"C": 0.0, "AA": 0.0, "A": 0.0, "V": 0.0, "O": 0.0, "OE": 0.0, "F": 0.0, "I": 0.0, "B": 0.0}, "135057550": {"C": 0.0, "AA": 0.0, "A": 0.0, "V": 0.0, "O": 0.0, "OE": 0.0, "F": 0.0, "I": 0.0, "B": 0.0}, "336621587": {"C": 0.0, "AA": 0.0, "A": 0.0, "V": 0.0, "O": 0.0, "OE": 0.0, "F": 0.0, "I": 0.0, "B": 0.0}, "81234424": {"C": 0.0, "AA": 0.0, "A": 0.0, "V": 0.0, "O": 0.0, "OE": 0.0, "F": 0.0, "I": 0.0, "B": 0.0}, "1735161839": {"C": 0.0, "AA": 0.0, "A": 0.0, "V": 0.0, "O": 0.0, "OE": 0.0, "F": 0.0, "I": 0.0, "B": 0.0}, "908946088": {"C": 0.0, "AA": 0.0, "A": 0.0, "V": 0.0, "O": 0.0, "OE": 0.0, "F": 0.0, "I": 0.0, "B": 0.0}, "1534750291": {"O": 0.0, "OE": 0.0, "Q": 0.0, "F": 0.0, "I": 0.0, "C": 0.0, "A": 0.5709355828220859, "AA": 0.0, "V": 0.0, "N": 0.49696969696969695, "B": 0.7196969696969697}, "535105693": {"C": 0.0, "AA": 0.0, "A": 0.0, "V": 0.0, "O": 0.0, "OE": 0.0, "F": 0.0, "I": 0.0, "B": 0.0}, "1538743132": {"C": 0.0, "AA": 0.0, "A": 0.0, "V": 0.0, "O": 0.0, "OE": 0.0, "F": 0.0, "I": 0.0, "B": 0.0}, "21110967": {"O": 0.0, "OE": 0.0, "Q": 0.0, "F": 0.0, "I": 0.25, "C": 0.0, "A": 0.0, "AA": 0.0, "V": 0.0, "N": 0.0, "B": 0.0}, "1068341766": {"O": 0.0, "OE": 0.0, "Q": 0.0, "F": 0.0, "I": 0.0, "C": 0.0, "A": 0.0, "AA": 0.6140350877192983, "V": 0.0, "N": 0.0, "B": 0.0}, "1740412312": {"C": 0.0, "AA": 0.0, "A": 0.0, "V": 0.0, "O": 0.0, "OE": 0.0, "F": 0.0, "I": 0.0, "B": 0.0}, "1547519101": {"O": 0.0, "OE": 0.0, "Q": 0.0, "F": 0.0, "I": 0.9423076923076923, "C": 0.0, "A": 0.0, "AA": 0.0, "V": 0.0, "N": 0.0, "B": 0.0}, "1886092192": {"C": 0.0, "AA": 0.0, "A": 0.0, "V": 0.0, "O": 0.0, "OE": 0.0, "F": 0.0, "I": 0.0, "B": 0.0}, "1774440682": {"O": 0.8661710037174721, "OE": 1.4456684652278178, "Q": 0.0, "F": 0.0, "I": 0.0, "C": 0.0, "A": 0.7209302325581395, "AA": 0.0, "V": 0.0, "N": 0.0, "B": 0.0}, "1926794462": {"C": 0.0, "AA": 0.0, "A": 0.0, "V": 0.0, "O": 0.0, "OE": 0.0, "F": 0.0, "I": 0.0, "B": 0.0}, "2072114979": {"C": 0.0, "AA": 0.0, "A": 0.0, "V": 0.0, "O": 0.0, "OE": 0.0, "F": 0.0, "I": 0.0, "B": 0.0}, "2126401600": {"C": 0.0, "AA": 0.0, "A": 0.0, "V": 0.0, "O": 0.0, "OE": 0.0, "F": 0.0, "I": 0.0, "B": 0.0}, "75520193": {"O": 51.966120530122005, "OE": 5.094511570217029, "Q": 0.0, "F": 4.180727844172369, "I": 11.22118480726525, "C": 1.8314829298690727, "A": 15.630227726997386, "AA": 0.8405797101449275, "V": 10.804446696844156, "N": 0.0, "B": 1.2657228017883755}, "2040029725": {"O": 0.0, "OE": 0.6927252985884907, "Q": 0.0, "F": 0.0, "I": 0.0, "C": 0.0, "A": 0.0, "AA": 0.0, "V": 0.0, "N": 0.0, "B": 0.0}, "1314439233": {"C": 0.0, "AA": 0.0, "A": 0.0, "V": 0.0, "O": 0.0, "OE": 0.0, "F": 0.0, "I": 0.0, "B": 0.0}, "142830526": {"O": 0.0, "OE": 0.0, "Q": 0.0, "F": 0.0, "I": 0.0, "C": 0.0, "A": 0.0, "AA": 0.0, "V": 0.0, "N": 0.0, "B": 0.5333333333333333}, "671377528": {"C": 0.0, "AA": 0.0, "A": 0.0, "V": 0.0, "O": 0.0, "OE": 0.0, "F": 0.0, "I": 0.0, "B": 0.0}, "1561967703": {"C": 0.0, "AA": 0.0, "A": 0.0, "V": 0.0, "O": 0.0, "OE": 0.0, "F": 0.0, "I": 0.0, "B": 0.0}, "1673075990": {"O": 0.0, "OE": 0.520618556701031, "Q": 0.0, "F": 0.0, "I": 0.0, "C": 0.0, "A": 0.0, "AA": 0.0, "V": 0.0, "N": 0.0, "B": 0.0}, "2005475880": {"O": 0.6829268292682927, "OE": 0.0, "Q": 0.0, "F": 0.4268774703557312, "I": 1.9528368729322896, "C": 0.0, "A": 0.3835294117647059, "AA": 0.0, "V": 8.496944160255238, "N": 0.0, "B": 0.8462978968596946}, "1948557347": {"O": 9.180013165813312, "OE": 4.387719552822671, "Q": 0.0, "F": 2.0579885057471263, "I": 6.131995182081188, "C": 0.35772357723577236, "A": 2.2557698194061833, "AA": 2.502316501366392, "V": 11.359231707452174, "N": 0.0, "B": 0.0}, "1755625494": {"O": 2.3580908391260813, "OE": 0.9734840986107391, "Q": 0.0, "F": 0.0, "I": 3.716666666666667, "C": 0.7083051991897367, "A": 0.0, "AA": 0.0, "V": 4.594399341185856, "N": 0.0, "B": 0.4583333333333333}, "1477852027": {"O": 0.0, "OE": 4.707799787402238, "Q": 0.0, "F": 0.3472222222222222, "I": 0.9418604651162791, "C": 0.0, "A": 0.0, "AA": 0.6374201045903545, "V": 0.0, "N": 0.0, "B": 0.45968216597998823}, "1071395607": {"C": 0.0, "AA": 0.0, "A": 0.0, "V": 0.0, "O": 0.0, "OE": 0.0, "F": 0.0, "I": 0.0, "B": 0.0}, "1273621165": {"C": 0.0, "AA": 0.0, "A": 0.0, "V": 0.0, "O": 0.0, "OE": 0.0, "F": 0.0, "I": 0.0, "B": 0.0}, "1264193121": {"O": 0.0, "OE": 0.0, "Q": 0.0, "F": 0.4081272084805654, "I": 0.0, "C": 0.0, "A": 0.0, "AA": 0.0, "V": 0.0, "N": 0.0, "B": 0.0}, "695481176": {"C": 0.0, "AA": 0.0, "A": 0.0, "V": 0.0, "O": 0.0, "OE": 0.0, "F": 0.0, "I": 0.0, "B": 0.0}, "1615187293": {"C": 0.0, "AA": 0.0, "A": 0.0, "V": 0.0, "O": 0.0, "OE": 0.0, "F": 0.0, "I": 0.0, "B": 0.0}, "1850656376": {"C": 0.0, "AA": 0.0, "A": 0.0, "V": 0.0, "O": 0.0, "OE": 0.0, "F": 0.0, "I": 0.0, "B": 0.0}, "39510627": {"O": 0.0, "OE": 0.0, "Q": 0.0, "F": 0.3076923076923077, "I": 0.0, "C": 0.0, "A": 0.0, "AA": 0.0, "V": 0.0, "N": 0.0, "B": 0.0}, "399190787": {"C": 0.0, "AA": 0.0, "A": 0.0, "V": 0.0, "O": 0.0, "OE": 0.0, "F": 0.0, "I": 0.0, "B": 0.0}, "1918513084": {"O": 1.6613340790125637, "OE": 8.357650254585604, "Q": 0.0, "F": 3.1146348896996647, "I": 0.37404580152671757, "C": 0.4883720930232558, "A": 6.349418593579615, "AA": 2.785129544563488, "V": 0.4473684210526316, "N": 0.0, "B": 0.945010183299389}, "675843479": {"O": 0.0, "OE": 0.0, "Q": 0.0, "F": 0.0, "I": 0.0, "C": 0.0, "A": 0.35365853658536583, "AA": 0.0, "V": 0.0, "N": 0.0, "B": 0.0}, "1209382226": {"O": 0.0, "OE": 1.3838896096237763, "Q": 0.0, "F": 0.0, "I": 0.8021978021978022, "C": 0.0, "A": 0.2857142857142857, "AA": 0.8235294117647058, "V": 0.0, "N": 0.0, "B": 0.8}, "198956630": {"C": 0.0, "AA": 0.0, "A": 0.0, "V": 0.0, "O": 0.0, "OE": 0.0, "F": 0.0, "I": 0.0, "B": 0.0}, "1293691182": {"O": 1.8149014341158654, "OE": 14.590259675516531, "Q": 0.0, "F": 11.762740346476562, "I": 7.504180425770678, "C": 2.863750973709882, "A": 9.431933276778173, "AA": 2.0681647634574905, "V": 2.8633803643856566, "N": 0.6451612903225806, "B": 6.817714082518117}, "1461354279": {"O": 2.164523343584009, "OE": 4.915856967492894, "Q": 0.0, "F": 17.55988462681013, "I": 6.186412135538984, "C": 1.0, "A": 3.27607852219222, "AA": 2.6076733422226783, "V": 2.626631156377032, "N": 1.3592644978783592, "B": 8.988121157559133}, "1302251842": {"O": 0.803921568627451, "OE": 0.0, "Q": 0.0, "F": 0.0, "I": 0.0, "C": 0.0, "A": 0.0, "AA": 0.0, "V": 0.0, "N": 0.0, "B": 0.0}, "2088704706": {"C": 0.0, "AA": 0.0, "A": 0.0, "V": 0.0, "O": 0.0, "OE": 0.0, "F": 0.0, "I": 0.0, "B": 0.0}, "1619302369": {"C": 0.0, "AA": 0.0, "A": 0.0, "V": 0.0, "O": 0.0, "OE": 0.0, "F": 0.0, "I": 0.0, "B": 0.0}, "1544032421": {"C": 0.0, "AA": 0.0, "A": 0.0, "V": 0.0, "O": 0.0, "OE": 0.0, "F": 0.0, "I": 0.0, "B": 0.0}, "1256751437": {"C": 0.0, "AA": 0.0, "A": 0.0, "V": 0.0, "O": 0.0, "OE": 0.0, "F": 0.0, "I": 0.0, "B": 0.0}, "963045199": {"C": 0.0, "AA": 0.0, "A": 0.0, "V": 0.0, "O": 0.0, "OE": 0.0, "F": 0.0, "I": 0.0, "B": 0.0}, "971725216": {"O": 0.4426229508196721, "OE": 0.7583025830258303, "Q": 0.0, "F": 0.0, "I": 0.4444444444444444, "C": 0.7215189873417721, "A": 0.0, "AA": 0.0, "V": 0.0, "N": 0.0, "B": 0.0}, "2034824612": {"C": 0.0, "AA": 0.0, "A": 0.0, "V": 0.0, "O": 0.0, "OE": 0.0, "F": 0.0, "I": 0.0, "B": 0.0}, "1391034222": {"C": 0.0, "AA": 0.0, "A": 0.0, "V": 0.0, "O": 0.0, "OE": 0.0, "F": 0.0, "I": 0.0, "B": 0.0}, "1043653385": {"C": 0.0, "AA": 0.0, "A": 0.0, "V": 0.0, "O": 0.0, "OE": 0.0, "F": 0.0, "I": 0.0, "B": 0.0}, "175828955": {"O": 0.0, "OE": 0.0, "Q": 0.0, "F": 0.34146341463414637, "I": 0.625, "C": 0.0, "A": 0.0, "AA": 0.0, "V": 0.0, "N": 0.0, "B": 0.0}, "1817333823": {"O": 1.561901955059713, "OE": 0.6526315789473685, "Q": 0.0, "F": 0.35987261146496813, "I": 2.746241938101099, "C": 0.9897435897435898, "A": 1.0, "AA": 0.0, "V": 3.708341617261792, "N": 0.0, "B": 0.6651982378854625}, "707830": {"C": 0.0, "AA": 0.0, "A": 0.0, "V": 0.0, "O": 0.0, "OE": 0.0, "F": 0.0, "I": 0.0, "B": 0.0}, "1712036710": {"O": 0.9121662316803855, "OE": 1.6464068491956771, "Q": 0.0, "F": 0.0, "I": 0.0, "C": 0.0, "A": 0.6962406015037594, "AA": 1.1598951507208388, "V": 0.3076923076923077, "N": 0.0, "B": 2.3816875513298776}, "869162438": {"C": 0.0, "AA": 0.0, "A": 0.0, "V": 0.0, "O": 0.0, "OE": 0.0, "F": 0.0, "I": 0.0, "B": 0.0}, "1241821263": {"O": 1.5357234314980794, "OE": 0.0, "Q": 0.0, "F": 0.628586332811685, "I": 0.0, "C": 0.0, "A": 0.0, "AA": 0.0, "V": 1.0724274406332455, "N": 0.0, "B": 0.0}, "182637120": {"C": 0.0, "AA": 0.0, "A": 0.0, "V": 0.0, "O": 0.0, "OE": 0.0, "F": 0.0, "I": 0.0, "B": 0.0}, "1954126336": {"O": 0.0, "OE": 1.7531881518904824, "Q": 0.0, "F": 1.8643528669191416, "I": 0.0, "C": 0.9380184331797234, "A": 1.9761798296710378, "AA": 4.373267886696068, "V": 0.0, "N": 0.0, "B": 0.913306316937944}, "1552737676": {"C": 0.0, "AA": 0.0, "A": 0.0, "V": 0.0, "O": 0.0, "OE": 0.0, "F": 0.0, "I": 0.0, "B": 0.0}, "1831213807": {"C": 0.0, "AA": 0.0, "A": 0.0, "V": 0.0, "O": 0.0, "OE": 0.0, "F": 0.0, "I": 0.0, "B": 0.0}, "601557338": {"O": 4.100438916730785, "OE": 2.7044684129429895, "Q": 0.0, "F": 1.5838868887649373, "I": 2.3988002675204125, "C": 0.0, "A": 3.3797787394213357, "AA": 0.0, "V": 2.6811535243739084, "N": 0.0, "B": 1.569979916188391}, "71030615": {"C": 0.0, "AA": 0.0, "A": 0.0, "V": 0.0, "O": 0.0, "OE": 0.0, "F": 0.0, "I": 0.0, "B": 0.0}, "201106415": {"C": 0.0, "AA": 0.0, "A": 0.0, "V": 0.0, "O": 0.0, "OE": 0.0, "F": 0.0, "I": 0.0, "B": 0.0}, "1821609538": {"C": 0.0, "AA": 0.0, "A": 0.0, "V": 0.0, "O": 0.0, "OE": 0.0, "F": 0.0, "I": 0.0, "B": 0.0}, "125385862": {"O": 0.9714285714285714, "OE": 0.0, "Q": 0.0, "F": 0.0, "I": 0.0, "C": 0.8644040006558452, "A": 0.0, "AA": 0.0, "V": 0.0, "N": 0.0, "B": 0.0}, "458956215": {"C": 0.0, "AA": 0.0, "A": 0.0, "V": 0.0, "O": 0.0, "OE": 0.0, "F": 0.0, "I": 0.0, "B": 0.0}, "2109336027": {"O": 0.0, "OE": 0.0, "Q": 0.0, "F": 0.0, "I": 0.0, "C": 0.0, "A": 0.425, "AA": 0.0, "V": 0.0, "N": 0.0, "B": 0.0}, "1145365891": {"C": 0.0, "AA": 0.0, "A": 0.0, "V": 0.0, "O": 0.0, "OE": 0.0, "F": 0.0, "I": 0.0, "B": 0.0}, "1595162603": {"C": 0.0, "AA": 0.0, "A": 0.0, "V": 0.0, "O": 0.0, "OE": 0.0, "F": 0.0, "I": 0.0, "B": 0.0}, "1038765864": {"O": 0.0, "OE": 0.0, "Q": 0.0, "F": 0.3728813559322034, "I": 0.0, "C": 0.0, "A": 0.5222841225626741, "AA": 0.36363636363636365, "V": 0.0, "N": 0.0, "B": 0.5035294117647059}, "1964657439": {"O": 0.0, "OE": 0.0, "Q": 0.0, "F": 0.0, "I": 0.0, "C": 0.0, "A": 0.0, "AA": 0.0, "V": 0.0, "N": 0.0, "B": 0.4358974358974359}, "1070421671": {"O": 0.0, "OE": 0.0, "Q": 0.0, "F": 0.0, "I": 0.0, "C": 0.0, "A": 0.0, "AA": 0.44083414161008727, "V": 0.5, "N": 0.0, "B": 0.0}, "346769328": {"C": 0.0, "AA": 0.0, "A": 0.0, "V": 0.0, "O": 0.0, "OE": 0.0, "F": 0.0, "I": 0.0, "B": 0.0}, "965425408": {"C": 0.0, "AA": 0.0, "A": 0.0, "V": 0.0, "O": 0.0, "OE": 0.0, "F": 0.0, "I": 0.0, "B": 0.0}, "1496540541": {"C": 0.0, "AA": 0.0, "A": 0.0, "V": 0.0, "O": 0.0, "OE": 0.0, "F": 0.0, "I": 0.0, "B": 0.0}, "838820312": {"C": 0.0, "AA": 0.0, "A": 0.0, "V": 0.0, "O": 0.0, "OE": 0.0, "F": 0.0, "I": 0.0, "B": 0.0}, "348617536": {"O": 0.0, "OE": 8.821416294730488, "Q": 0.0, "F": 12.434105716135203, "I": 0.0, "C": 0.0, "A": 7.12476252603961, "AA": 0.8672106824925816, "V": 0.0, "N": 0.0, "B": 2.1163943312940448}, "1296041356": {"C": 0.0, "AA": 0.0, "A": 0.0, "V": 0.0, "O": 0.0, "OE": 0.0, "F": 0.0, "I": 0.0, "B": 0.0}, "1516649861": {"C": 0.0, "AA": 0.0, "A": 0.0, "V": 0.0, "O": 0.0, "OE": 0.0, "F": 0.0, "I": 0.0, "B": 0.0}, "1246557051": {"O": 0.0, "OE": 0.0, "Q": 0.0, "F": 0.0, "I": 0.0, "C": 0.0, "A": 0.0, "AA": 0.0, "V": 1.0787516899504281, "N": 0.0, "B": 0.0}, "2040984966": {"O": 0.0, "OE": 3.017979417819776, "Q": 0.0, "F": 0.0, "I": 0.0, "C": 0.0, "A": 0.8146223146223146, "AA": 0.0, "V": 0.0, "N": 0.0, "B": 0.7900552486187845}, "1096529197": {"O": 1.6666666666666665, "OE": 0.0, "Q": 0.0, "F": 0.30319148936170215, "I": 0.0, "C": 0.0, "A": 0.5925925925925926, "AA": 0.0, "V": 0.9769209119054321, "N": 0.0, "B": 0.0}, "1210942761": {"O": 2.0815935331615862, "OE": 3.094911810243014, "Q": 0.0, "F": 3.1481503878683905, "I": 0.0, "C": 0.90744920993228, "A": 1.565881753470475, "AA": 0.0, "V": 0.75, "N": 0.0, "B": 0.0}, "640116414": {"C": 0.0, "AA": 0.0, "A": 0.0, "V": 0.0, "O": 0.0, "OE": 0.0, "F": 0.0, "I": 0.0, "B": 0.0}, "814093113": {"C": 0.0, "AA": 0.0, "A": 0.0, "V": 0.0, "O": 0.0, "OE": 0.0, "F": 0.0, "I": 0.0, "B": 0.0}, "1239371148": {"O": 9.554788604875242, "OE": 1.8362716328688817, "Q": 0.0, "F": 0.0, "I": 3.11623808379396, "C": 0.0, "A": 0.5252225519287834, "AA": 0.3672106824925816, "V": 5.094131474317644, "N": 0.0, "B": 0.0}, "161395809": {"O": 0.0, "OE": 0.0, "Q": 0.0, "F": 0.6923076923076923, "I": 0.0, "C": 0.0, "A": 0.5177398160315374, "AA": 0.0, "V": 0.0, "N": 0.0, "B": 0.0}, "557636889": {"O": 0.0, "OE": 0.0, "Q": 0.0, "F": 0.0, "I": 0.8016249153689912, "C": 0.0, "A": 0.0, "AA": 0.0, "V": 0.0, "N": 0.0, "B": 0.6808510638297872}, "562696598": {"O": 1.8172351381666156, "OE": 0.0, "Q": 0.0, "F": 0.0, "I": 0.5664335664335665, "C": 0.0, "A": 0.0, "AA": 0.0, "V": 0.0, "N": 0.0, "B": 0.4214876033057851}, "321284329": {"O": 0.0, "OE": 0.0, "Q": 0.0, "F": 0.0, "I": 0.0, "C": 0.0, "A": 0.0, "AA": 0.0, "V": 0.0, "N": 0.0, "B": 0.6792452830188679}, "1671906910": {"C": 0.0, "AA": 0.0, "A": 0.0, "V": 0.0, "O": 0.0, "OE": 0.0, "F": 0.0, "I": 0.0, "B": 0.0}, "1586990022": {"C": 0.0, "AA": 0.0, "A": 0.0, "V": 0.0, "O": 0.0, "OE": 0.0, "F": 0.0, "I": 0.0, "B": 0.0}, "312181563": {"C": 0.0, "AA": 0.0, "A": 0.0, "V": 0.0, "O": 0.0, "OE": 0.0, "F": 0.0, "I": 0.0, "B": 0.0}, "1712688428": {"O": 1.5932400932400932, "OE": 0.0, "Q": 0.0, "F": 0.0, "I": 0.6363636363636364, "C": 0.0, "A": 0.0, "AA": 0.0, "V": 0.9191542288557214, "N": 0.0, "B": 0.0}, "1752722311": {"C": 0.0, "AA": 0.0, "A": 0.0, "V": 0.0, "O": 0.0, "OE": 0.0, "F": 0.0, "I": 0.0, "B": 0.0}, "556802070": {"C": 0.0, "AA": 0.0, "A": 0.0, "V": 0.0, "O": 0.0, "OE": 0.0, "F": 0.0, "I": 0.0, "B": 0.0}, "2017851988": {"O": 0.0, "OE": 2.276153244107714, "Q": 0.0, "F": 0.0, "I": 0.0, "C": 0.0, "A": 0.0, "AA": 0.0, "V": 0.0, "N": 0.0, "B": 0.48774703557312254}, "764054628": {"O": 0.6388888888888888, "OE": 0.5766590389016019, "Q": 0.0, "F": 0.0, "I": 0.0, "C": 0.0, "A": 0.3696682464454976, "AA": 0.3333333333333333, "V": 0.8571428571428571, "N": 0.0, "B": 0.0}, "1198976428": {"C": 0.0, "AA": 0.0, "A": 0.0, "V": 0.0, "O": 0.0, "OE": 0.0, "F": 0.0, "I": 0.0, "B": 0.0}, "1318500855": {"O": 0.0, "OE": 2.4071156701217196, "Q": 0.0, "F": 0.4818181818181818, "I": 0.0, "C": 0.0, "A": 0.5263157894736842, "AA": 1.427097845890044, "V": 0.0, "N": 0.0, "B": 0.8051948051948052}, "509171208": {"O": 0.0, "OE": 1.0, "Q": 0.0, "F": 0.0, "I": 0.0, "C": 0.0, "A": 0.0, "AA": 2.1152978886186116, "V": 0.0, "N": 0.0, "B": 3.2801706747151913}, "910561164": {"C": 0.0, "AA": 0.0, "A": 0.0, "V": 0.0, "O": 0.0, "OE": 0.0, "F": 0.0, "I": 0.0, "B": 0.0}, "799859156": {"C": 0.0, "AA": 0.0, "A": 0.0, "V": 0.0, "O": 0.0, "OE": 0.0, "F": 0.0, "I": 0.0, "B": 0.0}, "1022471178": {"C": 0.0, "AA": 0.0, "A": 0.0, "V": 0.0, "O": 0.0, "OE": 0.0, "F": 0.0, "I": 0.0, "B": 0.0}, "787598171": {"O": 4.167691051356691, "OE": 0.3023255813953488, "Q": 0.0, "F": 0.0, "I": 0.0, "C": 0.0, "A": 1.13558106169297, "AA": 0.0, "V": 0.0, "N": 0.0, "B": 0.0}, "373038672": {"C": 0.0, "AA": 0.0, "A": 0.0, "V": 0.0, "O": 0.0, "OE": 0.0, "F": 0.0, "I": 0.0, "B": 0.0}, "130071376": {"C": 0.0, "AA": 0.0, "A": 0.0, "V": 0.0, "O": 0.0, "OE": 0.0, "F": 0.0, "I": 0.0, "B": 0.0}, "878098604": {"C": 0.0, "AA": 0.0, "A": 0.0, "V": 0.0, "O": 0.0, "OE": 0.0, "F": 0.0, "I": 0.0, "B": 0.0}, "128772664": {"C": 0.0, "AA": 0.0, "A": 0.0, "V": 0.0, "O": 0.0, "OE": 0.0, "F": 0.0, "I": 0.0, "B": 0.0}, "519307423": {"O": 3.3465793893900817, "OE": 24.202665555688203, "Q": 0.0, "F": 9.754566449631573, "I": 1.1086847389558232, "C": 0.32432432432432434, "A": 13.959085783975972, "AA": 2.1467242800138795, "V": 1.4139508539560823, "N": 0.6233766233766234, "B": 10.985214355535744}, "1753353291": {"C": 0.0, "AA": 0.0, "A": 0.0, "V": 0.0, "O": 0.0, "OE": 0.0, "F": 0.0, "I": 0.0, "B": 0.0}, "2013650461": {"O": 0.0, "OE": 0.0, "Q": 0.0, "F": 0.0, "I": 0.0, "C": 0.0, "A": 0.3153846153846154, "AA": 0.0, "V": 0.0, "N": 0.0, "B": 0.0}, "118710929": {"O": 5.536075740000599, "OE": 0.48739495798319327, "Q": 0.0, "F": 0.5, "I": 6.038576575616867, "C": 0.0, "A": 1.8942579942579942, "AA": 0.0, "V": 11.466415603955165, "N": 0.0, "B": 0.0}, "448004871": {"C": 0.0, "AA": 0.0, "A": 0.0, "V": 0.0, "O": 0.0, "OE": 0.0, "F": 0.0, "I": 0.0, "B": 0.0}, "643989685": {"C": 0.0, "AA": 0.0, "A": 0.0, "V": 0.0, "O": 0.0, "OE": 0.0, "F": 0.0, "I": 0.0, "B": 0.0}, "13421433": {"C": 0.0, "AA": 0.0, "A": 0.0, "V": 0.0, "O": 0.0, "OE": 0.0, "F": 0.0, "I": 0.0, "B": 0.0}, "327812268": {"C": 0.0, "AA": 0.0, "A": 0.0, "V": 0.0, "O": 0.0, "OE": 0.0, "F": 0.0, "I": 0.0, "B": 0.0}, "154171632": {"O": 0.7272727272727273, "OE": 0.7647058823529411, "Q": 0.0, "F": 0.0, "I": 0.0, "C": 0.0, "A": 0.609375, "AA": 0.0, "V": 0.8779739063699156, "N": 0.0, "B": 0.0}, "1391108442": {"O": 0.0, "OE": 0.42857142857142855, "Q": 0.0, "F": 1.8257412721186033, "I": 0.0, "C": 0.0, "A": 4.6876984041676515, "AA": 0.0, "V": 0.0, "N": 0.0, "B": 3.6123748862602367}, "1641196616": {"O": 0.0, "OE": 0.0, "Q": 0.0, "F": 0.0, "I": 0.0, "C": 0.0, "A": 0.3352601156069364, "AA": 0.0, "V": 3.155357631642136, "N": 0.0, "B": 0.0}, "1872533637": {"O": 0.0, "OE": 0.502262443438914, "Q": 0.0, "F": 0.42987641053197206, "I": 0.0, "C": 0.0, "A": 1.2152173913043478, "AA": 0.0, "V": 0.0, "N": 0.0, "B": 0.0}, "1722766443": {"C": 0.0, "AA": 0.0, "A": 0.0, "V": 0.0, "O": 0.0, "OE": 0.0, "F": 0.0, "I": 0.0, "B": 0.0}, "850959638": {"O": 1.7271937499056143, "OE": 1.2315757015109465, "Q": 0.0, "F": 0.0, "I": 0.0, "C": 0.0, "A": 2.301923153073481, "AA": 0.9621848739495799, "V": 0.7619047619047619, "N": 0.0, "B": 0.3}, "649192745": {"O": 0.3488372093023256, "OE": 0.0, "Q": 0.0, "F": 0.0, "I": 0.0, "C": 0.0, "A": 0.0, "AA": 0.0, "V": 0.0, "N": 0.0, "B": 0.0}, "1643195902": {"C": 0.0, "AA": 0.0, "A": 0.0, "V": 0.0, "O": 0.0, "OE": 0.0, "F": 0.0, "I": 0.0, "B": 0.0}, "1591815807": {"C": 0.0, "AA": 0.0, "A": 0.0, "V": 0.0, "O": 0.0, "OE": 0.0, "F": 0.0, "I": 0.0, "B": 0.0}, "430842139": {"O": 0.0, "OE": 0.0, "Q": 0.0, "F": 0.0, "I": 0.0, "C": 0.0, "A": 0.463768115942029, "AA": 0.4338235294117647, "V": 0.0, "N": 0.0, "B": 0.0}, "1783014455": {"C": 0.0, "AA": 0.0, "A": 0.0, "V": 0.0, "O": 0.0, "OE": 0.0, "F": 0.0, "I": 0.0, "B": 0.0}, "1187255473": {"O": 0.0, "OE": 0.30919220055710306, "Q": 0.0, "F": 0.0, "I": 0.0, "C": 0.0, "A": 1.2408847184986596, "AA": 0.0, "V": 0.0, "N": 0.0, "B": 1.5425213675213674}, "286970754": {"C": 0.0, "AA": 0.0, "A": 0.0, "V": 0.0, "O": 0.0, "OE": 0.0, "F": 0.0, "I": 0.0, "B": 0.0}, "1947255369": {"C": 0.0, "AA": 0.0, "A": 0.0, "V": 0.0, "O": 0.0, "OE": 0.0, "F": 0.0, "I": 0.0, "B": 0.0}, "1806507875": {"O": 2.891331423589488, "OE": 3.173010310245183, "Q": 0.0, "F": 0.0, "I": 0.6881720430107527, "C": 0.0, "A": 0.7777777777777778, "AA": 0.0, "V": 0.9776119402985075, "N": 0.0, "B": 1.7010959470636888}, "1945303780": {"C": 0.0, "AA": 0.0, "A": 0.0, "V": 0.0, "O": 0.0, "OE": 0.0, "F": 0.0, "I": 0.0, "B": 0.0}, "2113103225": {"C": 0.0, "AA": 0.0, "A": 0.0, "V": 0.0, "O": 0.0, "OE": 0.0, "F": 0.0, "I": 0.0, "B": 0.0}, "2089525785": {"O": 0.0, "OE": 0.47297297297297297, "Q": 0.0, "F": 0.0, "I": 0.0, "C": 0.0, "A": 0.0, "AA": 0.0, "V": 0.0, "N": 0.0, "B": 0.0}, "525384888": {"C": 0.0, "AA": 0.0, "A": 0.0, "V": 0.0, "O": 0.0, "OE": 0.0, "F": 0.0, "I": 0.0, "B": 0.0}, "541731378": {"O": 0.0, "OE": 0.43673469387755104, "Q": 0.0, "F": 0.0, "I": 0.0, "C": 0.0, "A": 0.0, "AA": 0.0, "V": 0.0, "N": 0.0, "B": 0.0}, "93360705": {"C": 0.0, "AA": 0.0, "A": 0.0, "V": 0.0, "O": 0.0, "OE": 0.0, "F": 0.0, "I": 0.0, "B": 0.0}, "988618891": {"O": 0.0, "OE": 0.27586206896551724, "Q": 0.0, "F": 0.0, "I": 0.0, "C": 0.0, "A": 0.0, "AA": 0.0, "V": 0.0, "N": 0.0, "B": 0.0}, "1323848036": {"O": 29.693946799691755, "OE": 64.33405504254796, "Q": 0.0, "F": 40.536493965793866, "I": 17.77186824801581, "C": 5.851836067978218, "A": 110.75408676514995, "AA": 13.234382472412909, "V": 22.957671959946182, "N": 0.4306930693069307, "B": 31.749291714565455}, "915983303": {"O": 0.0, "OE": 0.0, "Q": 0.0, "F": 0.0, "I": 0.7391304347826086, "C": 0.0, "A": 0.7, "AA": 0.0, "V": 0.0, "N": 0.0, "B": 0.0}, "1501486234": {"C": 0.0, "AA": 0.0, "A": 0.0, "V": 0.0, "O": 0.0, "OE": 0.0, "F": 0.0, "I": 0.0, "B": 0.0}, "5021833": {"C": 0.0, "AA": 0.0, "A": 0.0, "V": 0.0, "O": 0.0, "OE": 0.0, "F": 0.0, "I": 0.0, "B": 0.0}, "1669782142": {"C": 0.0, "AA": 0.0, "A": 0.0, "V": 0.0, "O": 0.0, "OE": 0.0, "F": 0.0, "I": 0.0, "B": 0.0}, "2129571548": {"O": 1.3621779290228488, "OE": 13.706536141426238, "Q": 0.0, "F": 11.461635903384131, "I": 1.1027183600713013, "C": 0.24, "A": 13.335120083086618, "AA": 4.829359500376717, "V": 6.399460613251279, "N": 0.0, "B": 11.178636770106314}, "1730347473": {"C": 0.0, "AA": 0.0, "A": 0.0, "V": 0.0, "O": 0.0, "OE": 0.0, "F": 0.0, "I": 0.0, "B": 0.0}, "1736112581": {"C": 0.0, "AA": 0.0, "A": 0.0, "V": 0.0, "O": 0.0, "OE": 0.0, "F": 0.0, "I": 0.0, "B": 0.0}, "892815578": {"C": 0.0, "AA": 0.0, "A": 0.0, "V": 0.0, "O": 0.0, "OE": 0.0, "F": 0.0, "I": 0.0, "B": 0.0}, "1499572343": {"O": 0.0, "OE": 0.0, "Q": 0.0, "F": 0.0, "I": 0.0, "C": 0.0, "A": 0.0, "AA": 0.0, "V": 0.5428571428571428, "N": 0.0, "B": 0.0}, "618460365": {"O": 0.2916666666666667, "OE": 0.6666666666666666, "Q": 0.0, "F": 0.0, "I": 0.0, "C": 0.0, "A": 0.0, "AA": 0.0, "V": 0.0, "N": 0.0, "B": 0.38396624472573837}, "659947285": {"O": 0.0, "OE": 0.0, "Q": 0.0, "F": 0.0, "I": 0.8409090909090909, "C": 0.0, "A": 0.0, "AA": 0.0, "V": 0.0, "N": 0.0, "B": 1.0252454417952315}, "1484654285": {"C": 0.0, "AA": 0.0, "A": 0.0, "V": 0.0, "O": 0.0, "OE": 0.0, "F": 0.0, "I": 0.0, "B": 0.0}, "378662973": {"C": 0.0, "AA": 0.0, "A": 0.0, "V": 0.0, "O": 0.0, "OE": 0.0, "F": 0.0, "I": 0.0, "B": 0.0}, "1108192307": {"C": 0.0, "AA": 0.0, "A": 0.0, "V": 0.0, "O": 0.0, "OE": 0.0, "F": 0.0, "I": 0.0, "B": 0.0}, "216392447": {"C": 0.0, "AA": 0.0, "A": 0.0, "V": 0.0, "O": 0.0, "OE": 0.0, "F": 0.0, "I": 0.0, "B": 0.0}, "1965789955": {"C": 0.0, "AA": 0.0, "A": 0.0, "V": 0.0, "O": 0.0, "OE": 0.0, "F": 0.0, "I": 0.0, "B": 0.0}, "2004861209": {"C": 0.0, "AA": 0.0, "A": 0.0, "V": 0.0, "O": 0.0, "OE": 0.0, "F": 0.0, "I": 0.0, "B": 0.0}, "2128428945": {"C": 0.0, "AA": 0.0, "A": 0.0, "V": 0.0, "O": 0.0, "OE": 0.0, "F": 0.0, "I": 0.0, "B": 0.0}, "1799285775": {"O": 0.0, "OE": 1.4197394256353795, "Q": 0.0, "F": 0.5164092664092664, "I": 1.96524064171123, "C": 0.0, "A": 5.408894657840556, "AA": 0.8647839109970047, "V": 1.2076719576719577, "N": 0.0, "B": 1.4388270820089002}, "10704123": {"O": 0.0, "OE": 0.782608695652174, "Q": 0.0, "F": 0.0, "I": 0.0, "C": 0.0, "A": 0.0, "AA": 0.0, "V": 0.0, "N": 0.0, "B": 0.0}, "770825092": {"O": 0.4788732394366197, "OE": 0.41040462427745666, "Q": 0.0, "F": 0.33035714285714285, "I": 0.0, "C": 0.0, "A": 0.4418604651162791, "AA": 0.2857142857142857, "V": 0.0, "N": 0.0, "B": 0.6622021249431822}, "392106870": {"C": 0.0, "AA": 0.0, "A": 0.0, "V": 0.0, "O": 0.0, "OE": 0.0, "F": 0.0, "I": 0.0, "B": 0.0}, "618727187": {"C": 0.0, "AA": 0.0, "A": 0.0, "V": 0.0, "O": 0.0, "OE": 0.0, "F": 0.0, "I": 0.0, "B": 0.0}, "1902475868": {"C": 0.0, "AA": 0.0, "A": 0.0, "V": 0.0, "O": 0.0, "OE": 0.0, "F": 0.0, "I": 0.0, "B": 0.0}, "619592694": {"C": 0.0, "AA": 0.0, "A": 0.0, "V": 0.0, "O": 0.0, "OE": 0.0, "F": 0.0, "I": 0.0, "B": 0.0}, "1940990752": {"C": 0.0, "AA": 0.0, "A": 0.0, "V": 0.0, "O": 0.0, "OE": 0.0, "F": 0.0, "I": 0.0, "B": 0.0}, "2015542455": {"C": 0.0, "AA": 0.0, "A": 0.0, "V": 0.0, "O": 0.0, "OE": 0.0, "F": 0.0, "I": 0.0, "B": 0.0}, "463443862": {"O": 0.0, "OE": 0.0, "Q": 0.0, "F": 0.0, "I": 1.0, "C": 0.0, "A": 0.0, "AA": 0.0, "V": 0.0, "N": 0.0, "B": 0.0}, "771224617": {"C": 0.0, "AA": 0.0, "A": 0.0, "V": 0.0, "O": 0.0, "OE": 0.0, "F": 0.0, "I": 0.0, "B": 0.0}, "840420439": {"O": 1.5872610361774449, "OE": 0.0, "Q": 0.0, "F": 0.0, "I": 0.0, "C": 0.0, "A": 0.2857142857142857, "AA": 0.0, "V": 0.0, "N": 0.0, "B": 0.0}, "1187623436": {"O": 0.0, "OE": 1.280164053518405, "Q": 0.0, "F": 0.0, "I": 0.0, "C": 0.0, "A": 0.65, "AA": 0.0, "V": 0.0, "N": 0.0, "B": 0.0}, "694948477": {"C": 0.0, "AA": 0.0, "A": 0.0, "V": 0.0, "O": 0.0, "OE": 0.0, "F": 0.0, "I": 0.0, "B": 0.0}, "1893926856": {"C": 0.0, "AA": 0.0, "A": 0.0, "V": 0.0, "O": 0.0, "OE": 0.0, "F": 0.0, "I": 0.0, "B": 0.0}, "2144503434": {"C": 0.0, "AA": 0.0, "A": 0.0, "V": 0.0, "O": 0.0, "OE": 0.0, "F": 0.0, "I": 0.0, "B": 0.0}, "963877213": {"C": 0.0, "AA": 0.0, "A": 0.0, "V": 0.0, "O": 0.0, "OE": 0.0, "F": 0.0, "I": 0.0, "B": 0.0}, "1136539946": {"C": 0.0, "AA": 0.0, "A": 0.0, "V": 0.0, "O": 0.0, "OE": 0.0, "F": 0.0, "I": 0.0, "B": 0.0}, "1791898554": {"O": 0.0, "OE": 1.8604417670682731, "Q": 0.0, "F": 0.0, "I": 0.0, "C": 0.0, "A": 0.0, "AA": 0.0, "V": 0.0, "N": 0.0, "B": 0.0}, "2101457765": {"O": 0.0, "OE": 0.47029702970297027, "Q": 0.0, "F": 0.0, "I": 0.0, "C": 0.0, "A": 0.0, "AA": 0.0, "V": 0.0, "N": 0.0, "B": 0.7386363636363636}, "176068772": {"O": 0.0, "OE": 0.0, "Q": 0.0, "F": 0.0, "I": 0.9366197183098591, "C": 0.0, "A": 0.0, "AA": 0.0, "V": 0.0, "N": 0.0, "B": 0.0}, "713496480": {"O": 0.7446254071661238, "OE": 0.0, "Q": 0.0, "F": 0.0, "I": 2.3675821712661715, "C": 0.0, "A": 0.3696682464454976, "AA": 0.0, "V": 1.7324791800128123, "N": 0.0, "B": 0.3684210526315789}, "1133655382": {"O": 9.029926110606688, "OE": 62.04375954009362, "Q": 0.0, "F": 10.319229773699263, "I": 4.779367084427163, "C": 1.0210453261148762, "A": 25.79643954458868, "AA": 11.641320233872595, "V": 4.328203542932963, "N": 2.407650225995353, "B": 29.805497979879885}, "1628864836": {"C": 0.0, "AA": 0.0, "A": 0.0, "V": 0.0, "O": 0.0, "OE": 0.0, "F": 0.0, "I": 0.0, "B": 0.0}, "614208240": {"C": 0.0, "AA": 0.0, "A": 0.0, "V": 0.0, "O": 0.0, "OE": 0.0, "F": 0.0, "I": 0.0, "B": 0.0}, "520661429": {"O": 1.0, "OE": 0.0, "Q": 0.0, "F": 0.0, "I": 0.0, "C": 0.0, "A": 0.0, "AA": 0.0, "V": 0.0, "N": 0.0, "B": 0.0}, "1463685016": {"C": 0.0, "AA": 0.0, "A": 0.0, "V": 0.0, "O": 0.0, "OE": 0.0, "F": 0.0, "I": 0.0, "B": 0.0}, "269836443": {"C": 0.0, "AA": 0.0, "A": 0.0, "V": 0.0, "O": 0.0, "OE": 0.0, "F": 0.0, "I": 0.0, "B": 0.0}, "1432682871": {"C": 0.0, "AA": 0.0, "A": 0.0, "V": 0.0, "O": 0.0, "OE": 0.0, "F": 0.0, "I": 0.0, "B": 0.0}, "403417882": {"O": 0.0, "OE": 0.8695652173913043, "Q": 0.0, "F": 0.0, "I": 0.0, "C": 0.0, "A": 0.0, "AA": 0.0, "V": 0.0, "N": 0.0, "B": 0.0}, "683393782": {"O": 0.0, "OE": 0.0, "Q": 0.0, "F": 0.0, "I": 0.8513513513513513, "C": 0.0, "A": 0.0, "AA": 0.0, "V": 0.0, "N": 0.0, "B": 0.0}, "274355498": {"C": 0.0, "AA": 0.0, "A": 0.0, "V": 0.0, "O": 0.0, "OE": 0.0, "F": 0.0, "I": 0.0, "B": 0.0}, "1500051109": {"O": 0.0, "OE": 0.0, "Q": 0.0, "F": 0.0, "I": 0.7299205648720212, "C": 0.0, "A": 0.0, "AA": 0.0, "V": 0.0, "N": 0.0, "B": 0.0}, "1418373763": {"C": 0.0, "AA": 0.0, "A": 0.0, "V": 0.0, "O": 0.0, "OE": 0.0, "F": 0.0, "I": 0.0, "B": 0.0}, "1493059591": {"C": 0.0, "AA": 0.0, "A": 0.0, "V": 0.0, "O": 0.0, "OE": 0.0, "F": 0.0, "I": 0.0, "B": 0.0}, "1268285435": {"C": 0.0, "AA": 0.0, "A": 0.0, "V": 0.0, "O": 0.0, "OE": 0.0, "F": 0.0, "I": 0.0, "B": 0.0}, "1164914350": {"C": 0.0, "AA": 0.0, "A": 0.0, "V": 0.0, "O": 0.0, "OE": 0.0, "F": 0.0, "I": 0.0, "B": 0.0}, "549947258": {"C": 0.0, "AA": 0.0, "A": 0.0, "V": 0.0, "O": 0.0, "OE": 0.0, "F": 0.0, "I": 0.0, "B": 0.0}, "642420748": {"O": 0.0, "OE": 0.6309523809523809, "Q": 0.0, "F": 0.0, "I": 0.0, "C": 0.0, "A": 0.0, "AA": 0.0, "V": 0.0, "N": 0.0, "B": 0.0}, "2128454477": {"O": 0.0, "OE": 0.0, "Q": 0.0, "F": 0.0, "I": 0.0, "C": 0.0, "A": 0.0, "AA": 0.0, "V": 0.0, "N": 0.0, "B": 1.0}, "181475475": {"C": 0.0, "AA": 0.0, "A": 0.0, "V": 0.0, "O": 0.0, "OE": 0.0, "F": 0.0, "I": 0.0, "B": 0.0}, "722794644": {"C": 0.0, "AA": 0.0, "A": 0.0, "V": 0.0, "O": 0.0, "OE": 0.0, "F": 0.0, "I": 0.0, "B": 0.0}, "60783695": {"O": 3.3069357160161315, "OE": 6.314589038624227, "Q": 0.0, "F": 0.4117647058823529, "I": 0.5714285714285714, "C": 0.0, "A": 4.347973444663757, "AA": 0.0, "V": 1.8594743892442605, "N": 0.0, "B": 1.6218248171776048}, "1312948689": {"O": 0.0, "OE": 0.0, "Q": 0.0, "F": 0.0, "I": 0.0, "C": 0.0, "A": 0.0, "AA": 0.0, "V": 0.0, "N": 0.0, "B": 0.6443514644351465}, "819863507": {"C": 0.0, "AA": 0.0, "A": 0.0, "V": 0.0, "O": 0.0, "OE": 0.0, "F": 0.0, "I": 0.0, "B": 0.0}, "460481545": {"O": 0.0, "OE": 1.8313841907167707, "Q": 0.0, "F": 0.5849335302806499, "I": 0.0, "C": 0.0, "A": 1.0231782172371247, "AA": 0.0, "V": 0.0, "N": 0.0, "B": 0.5073529411764706}, "102567506": {"O": 0.0, "OE": 0.4, "Q": 0.0, "F": 0.0, "I": 0.0, "C": 0.0, "A": 0.0, "AA": 0.0, "V": 0.0, "N": 0.0, "B": 0.0}, "1880750563": {"O": 0.6050420168067226, "OE": 6.441590602819563, "Q": 0.0, "F": 0.0, "I": 0.47368421052631576, "C": 0.0, "A": 0.8088235294117647, "AA": 1.0878696408472321, "V": 0.0, "N": 0.0, "B": 1.5003596666068741}, "1326472085": {"C": 0.0, "AA": 0.0, "A": 0.0, "V": 0.0, "O": 0.0, "OE": 0.0, "F": 0.0, "I": 0.0, "B": 0.0}, "1532340041": {"O": 3.9338799603393517, "OE": 0.0, "Q": 0.0, "F": 0.0, "I": 4.35215111456324, "C": 0.0, "A": 0.0, "AA": 0.0, "V": 2.74472940557642, "N": 0.0, "B": 0.0}, "1958366837": {"O": 1.8475018642803878, "OE": 4.324494452480886, "Q": 0.0, "F": 2.0, "I": 4.88385370150076, "C": 0.0, "A": 1.4642142873222768, "AA": 2.1098980187230243, "V": 4.059415917758172, "N": 0.0, "B": 0.0}, "598915963": {"O": 0.8877551020408163, "OE": 0.0, "Q": 0.0, "F": 0.0, "I": 0.0, "C": 0.0, "A": 0.0, "AA": 0.0, "V": 0.0, "N": 0.0, "B": 0.0}, "1353931294": {"C": 0.0, "AA": 0.0, "A": 0.0, "V": 0.0, "O": 0.0, "OE": 0.0, "F": 0.0, "I": 0.0, "B": 0.0}, "1900169583": {"O": 0.0, "OE": 0.0, "Q": 0.0, "F": 0.0, "I": 0.0, "C": 0.0, "A": 0.0, "AA": 0.0, "V": 0.20279720279720279, "N": 0.0, "B": 0.0}, "560677778": {"O": 1.9111321948134092, "OE": 2.1749415204678364, "Q": 0.0, "F": 0.375, "I": 1.086105675146771, "C": 0.49444444444444446, "A": 5.028124320202235, "AA": 0.5833333333333334, "V": 0.9411764705882353, "N": 0.0, "B": 1.6661081728504716}, "1602514799": {"O": 0.0, "OE": 0.6558441558441559, "Q": 0.0, "F": 0.0, "I": 0.0, "C": 0.0, "A": 0.0, "AA": 0.0, "V": 0.0, "N": 0.0, "B": 0.0}, "516853305": {"O": 19.698393898316475, "OE": 7.402924703414136, "Q": 0.0, "F": 2.529040888465223, "I": 31.231213813764167, "C": 3.5942563512863366, "A": 4.229196628484018, "AA": 1.7087121212121212, "V": 15.720144282681394, "N": 0.0, "B": 2.593408125316292}, "1012236764": {"C": 0.0, "AA": 0.0, "A": 0.0, "V": 0.0, "O": 0.0, "OE": 0.0, "F": 0.0, "I": 0.0, "B": 0.0}, "367710157": {"O": 0.0, "OE": 2.2238538511146633, "Q": 0.0, "F": 0.0, "I": 0.0, "C": 0.0, "A": 1.6227271490010344, "AA": 0.0, "V": 0.5, "N": 0.0, "B": 1.2984322508398656}, "1542292271": {"O": 0.0, "OE": 0.9333333333333333, "Q": 0.0, "F": 0.0, "I": 0.0, "C": 0.0, "A": 0.0, "AA": 0.0, "V": 0.0, "N": 0.0, "B": 0.0}, "1462167633": {"O": 25.998047549342353, "OE": 52.73973597140491, "Q": 0.0, "F": 14.736786715456775, "I": 10.734938657377645, "C": 1.6097720982062618, "A": 42.12147625719425, "AA": 8.497137103769706, "V": 12.499935885417292, "N": 0.9040680024286581, "B": 13.47710577518}, "642814803": {"O": 1.1856133085820364, "OE": 0.0, "Q": 0.0, "F": 0.0, "I": 0.0, "C": 0.0, "A": 0.793849828332587, "AA": 0.8615384615384616, "V": 0.0, "N": 0.0, "B": 0.0}, "1636687137": {"C": 0.0, "AA": 0.0, "A": 0.0, "V": 0.0, "O": 0.0, "OE": 0.0, "F": 0.0, "I": 0.0, "B": 0.0}, "633859021": {"C": 0.0, "AA": 0.0, "A": 0.0, "V": 0.0, "O": 0.0, "OE": 0.0, "F": 0.0, "I": 0.0, "B": 0.0}, "939258342": {"O": 8.333957439730607, "OE": 2.1451068526411405, "Q": 0.0, "F": 1.4718062982768865, "I": 0.0, "C": 0.0, "A": 2.6483215310041577, "AA": 0.0, "V": 1.5147019513499065, "N": 0.7155963302752294, "B": 0.874922843647684}, "1047954930": {"C": 0.0, "AA": 0.0, "A": 0.0, "V": 0.0, "O": 0.0, "OE": 0.0, "F": 0.0, "I": 0.0, "B": 0.0}, "943291854": {"C": 0.0, "AA": 0.0, "A": 0.0, "V": 0.0, "O": 0.0, "OE": 0.0, "F": 0.0, "I": 0.0, "B": 0.0}, "12776788": {"C": 0.0, "AA": 0.0, "A": 0.0, "V": 0.0, "O": 0.0, "OE": 0.0, "F": 0.0, "I": 0.0, "B": 0.0}, "486646461": {"C": 0.0, "AA": 0.0, "A": 0.0, "V": 0.0, "O": 0.0, "OE": 0.0, "F": 0.0, "I": 0.0, "B": 0.0}, "1548042205": {"O": 0.6720257234726688, "OE": 0.0, "Q": 0.0, "F": 0.0, "I": 0.0, "C": 0.0, "A": 0.0, "AA": 0.0, "V": 3.358333226522595, "N": 0.0, "B": 0.0}, "1240766177": {"C": 0.0, "AA": 0.0, "A": 0.0, "V": 0.0, "O": 0.0, "OE": 0.0, "F": 0.0, "I": 0.0, "B": 0.0}, "254894540": {"O": 155.01516306690965, "OE": 57.99246090803682, "Q": 0.0, "F": 10.85892164887061, "I": 400.43608116246634, "C": 34.58699804805254, "A": 35.59544051837106, "AA": 12.208405316490175, "V": 175.45469641538315, "N": 0.5128205128205128, "B": 30.585385057674387}, "173328351": {"C": 0.0, "AA": 0.0, "A": 0.0, "V": 0.0, "O": 0.0, "OE": 0.0, "F": 0.0, "I": 0.0, "B": 0.0}, "1445663321": {"C": 0.0, "AA": 0.0, "A": 0.0, "V": 0.0, "O": 0.0, "OE": 0.0, "F": 0.0, "I": 0.0, "B": 0.0}, "577511232": {"O": 0.0, "OE": 0.0, "Q": 0.0, "F": 0.0, "I": 0.0, "C": 0.0, "A": 0.793849828332587, "AA": 0.0, "V": 0.0, "N": 0.0, "B": 0.0}, "1947814415": {"C": 0.0, "AA": 0.0, "A": 0.0, "V": 0.0, "O": 0.0, "OE": 0.0, "F": 0.0, "I": 0.0, "B": 0.0}, "1474819740": {"O": 0.0, "OE": 0.0, "Q": 0.0, "F": 0.0, "I": 0.0, "C": 0.0, "A": 0.0, "AA": 0.0, "V": 0.0, "N": 0.0, "B": 0.655831739961759}, "1808930447": {"O": 166.17556784724567, "OE": 12.763792235288728, "Q": 0.6818181818181818, "F": 3.5976627210023793, "I": 28.50881407298907, "C": 9.303932306690928, "A": 12.059777907099129, "AA": 0.0, "V": 48.14687814006856, "N": 0.0, "B": 1.733469941572287}, "624408122": {"C": 0.0, "AA": 0.0, "A": 0.0, "V": 0.0, "O": 0.0, "OE": 0.0, "F": 0.0, "I": 0.0, "B": 0.0}, "927778920": {"C": 0.0, "AA": 0.0, "A": 0.0, "V": 0.0, "O": 0.0, "OE": 0.0, "F": 0.0, "I": 0.0, "B": 0.0}, "1107609540": {"O": 0.0, "OE": 3.1490182328190746, "Q": 0.0, "F": 0.0, "I": 0.6515291936978684, "C": 0.0, "A": 0.2777777777777778, "AA": 0.36793893129770994, "V": 0.0, "N": 0.0, "B": 0.0}, "348683434": {"O": 0.0, "OE": 0.43902439024390244, "Q": 0.0, "F": 0.0, "I": 0.0, "C": 0.0, "A": 1.2304181571481436, "AA": 0.4739545121056493, "V": 0.0, "N": 0.0, "B": 0.0}, "449140534": {"C": 0.0, "AA": 0.0, "A": 0.0, "V": 0.0, "O": 0.0, "OE": 0.0, "F": 0.0, "I": 0.0, "B": 0.0}, "707449170": {"O": 0.554968287526427, "OE": 2.613429920812471, "Q": 0.0, "F": 0.0, "I": 0.0, "C": 0.0, "A": 4.955459923099675, "AA": 3.8190212373037853, "V": 0.0, "N": 0.0, "B": 1.7129735935706085}, "1603827030": {"C": 0.0, "AA": 0.0, "A": 0.0, "V": 0.0, "O": 0.0, "OE": 0.0, "F": 0.0, "I": 0.0, "B": 0.0}, "1393776112": {"O": 3.1175592807091546, "OE": 4.126010164964513, "Q": 0.0, "F": 0.9507042253521126, "I": 1.3743453461239306, "C": 0.20408163265306123, "A": 22.388046166346744, "AA": 0.391304347826087, "V": 4.1792426720756355, "N": 0.0, "B": 2.6876646269307876}, "2090398005": {"C": 0.0, "AA": 0.0, "A": 0.0, "V": 0.0, "O": 0.0, "OE": 0.0, "F": 0.0, "I": 0.0, "B": 0.0}, "2097791446": {"C": 0.0, "AA": 0.0, "A": 0.0, "V": 0.0, "O": 0.0, "OE": 0.0, "F": 0.0, "I": 0.0, "B": 0.0}, "55110240": {"O": 3.816076188951871, "OE": 3.741909038732995, "Q": 0.0, "F": 0.5263157894736842, "I": 3.1762456895902664, "C": 1.1781691828420802, "A": 1.2348021215830274, "AA": 0.9166666666666666, "V": 0.0, "N": 0.0, "B": 0.0}, "259506098": {"C": 0.0, "AA": 0.0, "A": 0.0, "V": 0.0, "O": 0.0, "OE": 0.0, "F": 0.0, "I": 0.0, "B": 0.0}, "374581498": {"C": 0.0, "AA": 0.0, "A": 0.0, "V": 0.0, "O": 0.0, "OE": 0.0, "F": 0.0, "I": 0.0, "B": 0.0}, "482400792": {"O": 1.8578397808969531, "OE": 0.0, "Q": 0.0, "F": 0.0, "I": 0.0, "C": 0.0, "A": 1.7817428848356682, "AA": 0.0, "V": 0.0, "N": 0.0, "B": 0.0}, "477394024": {"C": 0.0, "AA": 0.0, "A": 0.0, "V": 0.0, "O": 0.0, "OE": 0.0, "F": 0.0, "I": 0.0, "B": 0.0}, "2002964878": {"C": 0.0, "AA": 0.0, "A": 0.0, "V": 0.0, "O": 0.0, "OE": 0.0, "F": 0.0, "I": 0.0, "B": 0.0}, "1603367953": {"C": 0.0, "AA": 0.0, "A": 0.0, "V": 0.0, "O": 0.0, "OE": 0.0, "F": 0.0, "I": 0.0, "B": 0.0}, "698832122": {"O": 0.0, "OE": 0.0, "Q": 0.0, "F": 0.0, "I": 0.0, "C": 0.0, "A": 0.38461538461538464, "AA": 0.0, "V": 0.0, "N": 0.0, "B": 0.7610247306116806}, "1696075638": {"C": 0.0, "AA": 0.0, "A": 0.0, "V": 0.0, "O": 0.0, "OE": 0.0, "F": 0.0, "I": 0.0, "B": 0.0}, "540844812": {"O": 0.0, "OE": 1.243480825958702, "Q": 0.0, "F": 0.4295774647887324, "I": 2.349883840293911, "C": 0.0, "A": 0.0, "AA": 0.0, "V": 0.5714285714285714, "N": 0.0, "B": 0.0}, "254275965": {"C": 0.0, "AA": 0.0, "A": 0.0, "V": 0.0, "O": 0.0, "OE": 0.0, "F": 0.0, "I": 0.0, "B": 0.0}, "617726921": {"C": 0.0, "AA": 0.0, "A": 0.0, "V": 0.0, "O": 0.0, "OE": 0.0, "F": 0.0, "I": 0.0, "B": 0.0}, "724213239": {"C": 0.0, "AA": 0.0, "A": 0.0, "V": 0.0, "O": 0.0, "OE": 0.0, "F": 0.0, "I": 0.0, "B": 0.0}, "1509057411": {"C": 0.0, "AA": 0.0, "A": 0.0, "V": 0.0, "O": 0.0, "OE": 0.0, "F": 0.0, "I": 0.0, "B": 0.0}, "12121227": {"O": 0.0, "OE": 0.4052757793764988, "Q": 0.0, "F": 0.0, "I": 0.0, "C": 0.0, "A": 0.6138157894736842, "AA": 0.0, "V": 0.0, "N": 0.0, "B": 0.0}, "142117892": {"C": 0.0, "AA": 0.0, "A": 0.0, "V": 0.0, "O": 0.0, "OE": 0.0, "F": 0.0, "I": 0.0, "B": 0.0}, "134047437": {"C": 0.0, "AA": 0.0, "A": 0.0, "V": 0.0, "O": 0.0, "OE": 0.0, "F": 0.0, "I": 0.0, "B": 0.0}, "1082146183": {"C": 0.0, "AA": 0.0, "A": 0.0, "V": 0.0, "O": 0.0, "OE": 0.0, "F": 0.0, "I": 0.0, "B": 0.0}, "2133912263": {"C": 0.0, "AA": 0.0, "A": 0.0, "V": 0.0, "O": 0.0, "OE": 0.0, "F": 0.0, "I": 0.0, "B": 0.0}, "151837700": {"O": 0.0, "OE": 1.3980459392174363, "Q": 0.0, "F": 0.0, "I": 1.3918918918918919, "C": 0.0, "A": 0.0, "AA": 2.35612203414061, "V": 0.0, "N": 0.0, "B": 0.0}, "2085592835": {"O": 0.9736842105263158, "OE": 1.3427197802197803, "Q": 0.0, "F": 0.0, "I": 1.0164794007490636, "C": 0.0, "A": 1.2480024121815168, "AA": 0.0, "V": 0.7608695652173914, "N": 0.0, "B": 1.254101722723544}, "1597234398": {"O": 0.0, "OE": 0.5714285714285714, "Q": 0.0, "F": 0.0, "I": 0.0, "C": 0.0, "A": 0.0, "AA": 0.0, "V": 0.0, "N": 0.0, "B": 0.0}, "1292026871": {"O": 0.0, "OE": 0.0, "Q": 0.0, "F": 0.0, "I": 0.9369747899159664, "C": 0.0, "A": 0.0, "AA": 0.0, "V": 0.0, "N": 0.0, "B": 0.0}, "742751723": {"C": 0.0, "AA": 0.0, "A": 0.0, "V": 0.0, "O": 0.0, "OE": 0.0, "F": 0.0, "I": 0.0, "B": 0.0}, "1400600785": {"C": 0.0, "AA": 0.0, "A": 0.0, "V": 0.0, "O": 0.0, "OE": 0.0, "F": 0.0, "I": 0.0, "B": 0.0}, "629383679": {"O": 0.0, "OE": 0.0, "Q": 0.0, "F": 0.0, "I": 0.4358974358974359, "C": 0.0, "A": 0.0, "AA": 0.0, "V": 0.0, "N": 0.0, "B": 0.0}, "870079130": {"C": 0.0, "AA": 0.0, "A": 0.0, "V": 0.0, "O": 0.0, "OE": 0.0, "F": 0.0, "I": 0.0, "B": 0.0}, "323518559": {"O": 13.710171657388365, "OE": 3.7080486148625877, "Q": 0.0, "F": 0.6626643796455117, "I": 7.038343264874719, "C": 1.2826510721247564, "A": 2.955624081957287, "AA": 0.0, "V": 4.091562378533242, "N": 0.0, "B": 1.143478260869565}, "31840031": {"C": 0.0, "AA": 0.0, "A": 0.0, "V": 0.0, "O": 0.0, "OE": 0.0, "F": 0.0, "I": 0.0, "B": 0.0}, "712309107": {"C": 0.0, "AA": 0.0, "A": 0.0, "V": 0.0, "O": 0.0, "OE": 0.0, "F": 0.0, "I": 0.0, "B": 0.0}, "478709861": {"C": 0.0, "AA": 0.0, "A": 0.0, "V": 0.0, "O": 0.0, "OE": 0.0, "F": 0.0, "I": 0.0, "B": 0.0}, "756669193": {"O": 0.7083333333333334, "OE": 4.246593974177621, "Q": 0.0, "F": 1.0, "I": 1.6323813465783665, "C": 0.0, "A": 5.602260924324657, "AA": 0.8872697834446468, "V": 0.0, "N": 0.3225806451612903, "B": 5.061936895373932}, "1125648598": {"C": 0.0, "AA": 0.0, "A": 0.0, "V": 0.0, "O": 0.0, "OE": 0.0, "F": 0.0, "I": 0.0, "B": 0.0}, "835190360": {"C": 0.0, "AA": 0.0, "A": 0.0, "V": 0.0, "O": 0.0, "OE": 0.0, "F": 0.0, "I": 0.0, "B": 0.0}, "390110443": {"C": 0.0, "AA": 0.0, "A": 0.0, "V": 0.0, "O": 0.0, "OE": 0.0, "F": 0.0, "I": 0.0, "B": 0.0}, "1501051381": {"C": 0.0, "AA": 0.0, "A": 0.0, "V": 0.0, "O": 0.0, "OE": 0.0, "F": 0.0, "I": 0.0, "B": 0.0}, "653155160": {"C": 0.0, "AA": 0.0, "A": 0.0, "V": 0.0, "O": 0.0, "OE": 0.0, "F": 0.0, "I": 0.0, "B": 0.0}, "1353772614": {"O": 0.5263157894736842, "OE": 0.0, "Q": 0.0, "F": 0.0, "I": 1.5317446410840487, "C": 0.0, "A": 0.0, "AA": 0.0, "V": 0.0, "N": 0.0, "B": 0.0}, "561371678": {"O": 0.4426229508196721, "OE": 0.0, "Q": 0.0, "F": 0.3793103448275862, "I": 0.8705636743215032, "C": 0.733295583238958, "A": 0.0, "AA": 0.0, "V": 0.7631578947368421, "N": 0.0, "B": 0.0}, "1645578445": {"O": 1.381045519203414, "OE": 0.0, "Q": 0.0, "F": 0.0, "I": 0.0, "C": 0.0, "A": 0.0, "AA": 0.0, "V": 0.0, "N": 0.0, "B": 0.0}, "252476299": {"O": 3.105626531464273, "OE": 0.5681293302540416, "Q": 0.0, "F": 0.4, "I": 0.5770609318996416, "C": 0.0, "A": 0.0, "AA": 0.0, "V": 4.230006753450299, "N": 0.0, "B": 0.0}, "754920890": {"C": 0.0, "AA": 0.0, "A": 0.0, "V": 0.0, "O": 0.0, "OE": 0.0, "F": 0.0, "I": 0.0, "B": 0.0}, "346211305": {"O": 1.9620320855614972, "OE": 0.5714285714285714, "Q": 0.0, "F": 0.0, "I": 0.0, "C": 0.0, "A": 0.8034682080924855, "AA": 0.0, "V": 0.5, "N": 0.0, "B": 0.0}, "108749172": {"C": 0.0, "AA": 0.0, "A": 0.0, "V": 0.0, "O": 0.0, "OE": 0.0, "F": 0.0, "I": 0.0, "B": 0.0}, "1513736117": {"O": 0.0, "OE": 0.4482758620689655, "Q": 0.0, "F": 0.0, "I": 0.0, "C": 0.0, "A": 0.0, "AA": 0.0, "V": 0.0, "N": 0.0, "B": 0.0}, "301095243": {"C": 0.0, "AA": 0.0, "A": 0.0, "V": 0.0, "O": 0.0, "OE": 0.0, "F": 0.0, "I": 0.0, "B": 0.0}, "1575385170": {"C": 0.0, "AA": 0.0, "A": 0.0, "V": 0.0, "O": 0.0, "OE": 0.0, "F": 0.0, "I": 0.0, "B": 0.0}, "1654643585": {"C": 0.0, "AA": 0.0, "A": 0.0, "V": 0.0, "O": 0.0, "OE": 0.0, "F": 0.0, "I": 0.0, "B": 0.0}, "1411260022": {"C": 0.0, "AA": 0.0, "A": 0.0, "V": 0.0, "O": 0.0, "OE": 0.0, "F": 0.0, "I": 0.0, "B": 0.0}, "164410447": {"C": 0.0, "AA": 0.0, "A": 0.0, "V": 0.0, "O": 0.0, "OE": 0.0, "F": 0.0, "I": 0.0, "B": 0.0}, "371192504": {"C": 0.0, "AA": 0.0, "A": 0.0, "V": 0.0, "O": 0.0, "OE": 0.0, "F": 0.0, "I": 0.0, "B": 0.0}, "344292349": {"C": 0.0, "AA": 0.0, "A": 0.0, "V": 0.0, "O": 0.0, "OE": 0.0, "F": 0.0, "I": 0.0, "B": 0.0}, "1424006799": {"O": 0.0, "OE": 0.0, "Q": 0.0, "F": 0.0, "I": 0.0, "C": 0.0, "A": 0.4444444444444444, "AA": 0.0, "V": 0.8255451713395638, "N": 0.0, "B": 0.0}, "524802797": {"C": 0.0, "AA": 0.0, "A": 0.0, "V": 0.0, "O": 0.0, "OE": 0.0, "F": 0.0, "I": 0.0, "B": 0.0}, "1852905472": {"O": 0.0, "OE": 1.6887856635770349, "Q": 0.0, "F": 1.390552995391705, "I": 0.5285714285714286, "C": 0.0, "A": 0.75, "AA": 1.128639846743295, "V": 0.0, "N": 0.0, "B": 0.0}, "1628155482": {"O": 0.0, "OE": 0.0, "Q": 0.0, "F": 0.0, "I": 0.0, "C": 0.0, "A": 0.0, "AA": 0.0, "V": 0.0, "N": 0.0, "B": 0.47058823529411764}, "2085334639": {"C": 0.0, "AA": 0.0, "A": 0.0, "V": 0.0, "O": 0.0, "OE": 0.0, "F": 0.0, "I": 0.0, "B": 0.0}, "1326171827": {"C": 0.0, "AA": 0.0, "A": 0.0, "V": 0.0, "O": 0.0, "OE": 0.0, "F": 0.0, "I": 0.0, "B": 0.0}, "1485749301": {"C": 0.0, "AA": 0.0, "A": 0.0, "V": 0.0, "O": 0.0, "OE": 0.0, "F": 0.0, "I": 0.0, "B": 0.0}, "155225205": {"O": 0.0, "OE": 0.6111111111111112, "Q": 0.0, "F": 0.0, "I": 0.0, "C": 0.0, "A": 0.0, "AA": 0.0, "V": 0.0, "N": 0.0, "B": 0.0}, "1812169073": {"C": 0.0, "AA": 0.0, "A": 0.0, "V": 0.0, "O": 0.0, "OE": 0.0, "F": 0.0, "I": 0.0, "B": 0.0}, "2005005547": {"C": 0.0, "AA": 0.0, "A": 0.0, "V": 0.0, "O": 0.0, "OE": 0.0, "F": 0.0, "I": 0.0, "B": 0.0}, "63014905": {"C": 0.0, "AA": 0.0, "A": 0.0, "V": 0.0, "O": 0.0, "OE": 0.0, "F": 0.0, "I": 0.0, "B": 0.0}, "1674024343": {"O": 0.0, "OE": 0.0, "Q": 0.0, "F": 0.0, "I": 0.0, "C": 0.0, "A": 0.45454545454545453, "AA": 0.0, "V": 0.0, "N": 0.0, "B": 0.0}, "1052806843": {"C": 0.0, "AA": 0.0, "A": 0.0, "V": 0.0, "O": 0.0, "OE": 0.0, "F": 0.0, "I": 0.0, "B": 0.0}, "579750786": {"O": 0.6944444444444444, "OE": 0.0, "Q": 0.0, "F": 0.0, "I": 0.0, "C": 0.0, "A": 0.0, "AA": 0.0, "V": 0.0, "N": 0.0, "B": 0.0}, "949084691": {"C": 0.0, "AA": 0.0, "A": 0.0, "V": 0.0, "O": 0.0, "OE": 0.0, "F": 0.0, "I": 0.0, "B": 0.0}, "916127680": {"O": 6.09367307317849, "OE": 1.7925676053088533, "Q": 0.0, "F": 0.2422145328719723, "I": 2.9606003752345216, "C": 0.0, "A": 2.1921765192228193, "AA": 0.0, "V": 2.671235518537901, "N": 0.0, "B": 0.0}, "1302605965": {"O": 11.086592768778734, "OE": 31.18902944060501, "Q": 0.0, "F": 17.58333897247849, "I": 15.311799818706135, "C": 2.622559948257741, "A": 28.526261083756214, "AA": 6.378910830909709, "V": 21.471875949343232, "N": 0.29411764705882354, "B": 18.3671301197228}, "1640796058": {"C": 0.0, "AA": 0.0, "A": 0.0, "V": 0.0, "O": 0.0, "OE": 0.0, "F": 0.0, "I": 0.0, "B": 0.0}, "1361478294": {"O": 3.597658937230538, "OE": 5.075797234358485, "Q": 0.0, "F": 0.0, "I": 4.763633580975857, "C": 0.4090909090909091, "A": 2.277007506824386, "AA": 0.392, "V": 6.185723323432723, "N": 0.0, "B": 1.6311761546723953}, "819661586": {"O": 0.53125, "OE": 0.0, "Q": 0.0, "F": 0.0, "I": 0.0, "C": 0.0, "A": 0.0, "AA": 0.0, "V": 0.0, "N": 0.0, "B": 0.0}, "1241997940": {"C": 0.0, "AA": 0.0, "A": 0.0, "V": 0.0, "O": 0.0, "OE": 0.0, "F": 0.0, "I": 0.0, "B": 0.0}, "1344301725": {"O": 0.0, "OE": 0.0, "Q": 0.0, "F": 0.0, "I": 0.0, "C": 0.0, "A": 0.2966101694915254, "AA": 0.0, "V": 0.0, "N": 0.0, "B": 0.0}, "903190785": {"C": 0.0, "AA": 0.0, "A": 0.0, "V": 0.0, "O": 0.0, "OE": 0.0, "F": 0.0, "I": 0.0, "B": 0.0}, "1167969227": {"C": 0.0, "AA": 0.0, "A": 0.0, "V": 0.0, "O": 0.0, "OE": 0.0, "F": 0.0, "I": 0.0, "B": 0.0}, "407259208": {"O": 0.8374436090225563, "OE": 1.2968792401628222, "Q": 0.0, "F": 0.8147416913458374, "I": 1.674, "C": 0.21875, "A": 1.789203778677463, "AA": 0.0, "V": 1.2576271186440677, "N": 0.0, "B": 0.0}, "1516030597": {"C": 0.0, "AA": 0.0, "A": 0.0, "V": 0.0, "O": 0.0, "OE": 0.0, "F": 0.0, "I": 0.0, "B": 0.0}, "970536428": {"O": 5.051007786252094, "OE": 0.0, "Q": 0.0, "F": 0.0, "I": 3.2264046524207326, "C": 0.0, "A": 1.3830611010284333, "AA": 0.0, "V": 2.743353513381601, "N": 0.0, "B": 0.0}, "213356644": {"O": 1.3571428571428572, "OE": 3.2442189813878195, "Q": 0.0, "F": 1.1733695941982616, "I": 0.0, "C": 0.3294711268921697, "A": 3.0840209331356454, "AA": 0.0, "V": 0.0, "N": 0.0, "B": 1.9670222217953213}, "414359700": {"C": 0.0, "AA": 0.0, "A": 0.0, "V": 0.0, "O": 0.0, "OE": 0.0, "F": 0.0, "I": 0.0, "B": 0.0}, "848380783": {"C": 0.0, "AA": 0.0, "A": 0.0, "V": 0.0, "O": 0.0, "OE": 0.0, "F": 0.0, "I": 0.0, "B": 0.0}, "1859325606": {"O": 0.3157894736842105, "OE": 0.0, "Q": 0.0, "F": 0.0, "I": 1.4823008849557522, "C": 0.0, "A": 0.0, "AA": 0.7399497487437185, "V": 0.696969696969697, "N": 0.0, "B": 0.0}, "1563605810": {"O": 0.0, "OE": 0.6428571428571429, "Q": 0.0, "F": 0.29515418502202645, "I": 0.0, "C": 0.0, "A": 0.0, "AA": 0.0, "V": 0.0, "N": 0.0, "B": 0.3445378151260504}, "1255111990": {"O": 4.072851549726091, "OE": 0.8046875, "Q": 0.0, "F": 0.6689014602826606, "I": 0.0, "C": 0.5231292517006803, "A": 0.4444444444444444, "AA": 0.375, "V": 0.0, "N": 0.0, "B": 0.43842364532019706}, "117985317": {"C": 0.0, "AA": 0.0, "A": 0.0, "V": 0.0, "O": 0.0, "OE": 0.0, "F": 0.0, "I": 0.0, "B": 0.0}, "473610551": {"C": 0.0, "AA": 0.0, "A": 0.0, "V": 0.0, "O": 0.0, "OE": 0.0, "F": 0.0, "I": 0.0, "B": 0.0}, "412665203": {"C": 0.0, "AA": 0.0, "A": 0.0, "V": 0.0, "O": 0.0, "OE": 0.0, "F": 0.0, "I": 0.0, "B": 0.0}, "64279345": {"O": 1.2578849721706864, "OE": 0.0, "Q": 0.0, "F": 0.3333333333333333, "I": 1.8476874003189794, "C": 0.0, "A": 1.9881971465629054, "AA": 0.6428571428571429, "V": 1.2575757575757576, "N": 0.0, "B": 0.0}, "937703498": {"O": 0.0, "OE": 0.0, "Q": 0.0, "F": 0.0, "I": 0.0, "C": 0.0, "A": 0.5098039215686274, "AA": 0.0, "V": 0.0, "N": 0.0, "B": 0.0}, "1457102433": {"O": 2.2332968735757905, "OE": 2.5937453959670695, "Q": 0.0, "F": 1.2971138722146958, "I": 1.2035642570281124, "C": 0.91961801639221, "A": 2.5508385470314403, "AA": 2.769119441346843, "V": 2.052101873286569, "N": 0.0, "B": 3.731011634738922}, "1119860399": {"O": 0.0, "OE": 0.0, "Q": 0.0, "F": 0.0, "I": 0.0, "C": 0.0, "A": 0.0, "AA": 0.0, "V": 0.6545454545454545, "N": 0.0, "B": 0.0}, "1259636455": {"O": 0.38961038961038963, "OE": 0.0, "Q": 0.0, "F": 0.0, "I": 0.0, "C": 0.0, "A": 0.4782608695652174, "AA": 0.0, "V": 0.0, "N": 0.0, "B": 0.0}, "2067813726": {"O": 0.0, "OE": 0.0, "Q": 0.0, "F": 0.0, "I": 2.1763334979627116, "C": 0.0, "A": 0.0, "AA": 0.0, "V": 0.0, "N": 0.0, "B": 0.0}, "531013802": {"C": 0.0, "AA": 0.0, "A": 0.0, "V": 0.0, "O": 0.0, "OE": 0.0, "F": 0.0, "I": 0.0, "B": 0.0}, "871097937": {"O": 0.0, "OE": 0.0, "Q": 0.0, "F": 0.0, "I": 0.0, "C": 0.0, "A": 0.5217391304347826, "AA": 0.0, "V": 0.0, "N": 0.0, "B": 0.0}, "1846517249": {"O": 0.0, "OE": 0.0, "Q": 0.0, "F": 0.0, "I": 0.0, "C": 0.0, "A": 0.0, "AA": 0.0, "V": 0.0, "N": 0.35, "B": 0.0}, "1046715303": {"C": 0.0, "AA": 0.0, "A": 0.0, "V": 0.0, "O": 0.0, "OE": 0.0, "F": 0.0, "I": 0.0, "B": 0.0}, "876961614": {"C": 0.0, "AA": 0.0, "A": 0.0, "V": 0.0, "O": 0.0, "OE": 0.0, "F": 0.0, "I": 0.0, "B": 0.0}, "299299556": {"C": 0.0, "AA": 0.0, "A": 0.0, "V": 0.0, "O": 0.0, "OE": 0.0, "F": 0.0, "I": 0.0, "B": 0.0}, "1155523367": {"O": 1.6595744680851063, "OE": 0.0, "Q": 0.0, "F": 0.0, "I": 0.0, "C": 0.0, "A": 0.0, "AA": 0.0, "V": 0.0, "N": 0.0, "B": 0.0}, "582372520": {"O": 1.0856761877099987, "OE": 2.2803234400467582, "Q": 0.0, "F": 1.8344155844155845, "I": 2.1810763363330308, "C": 0.8868778280542986, "A": 9.39494819257921, "AA": 1.5143321132133836, "V": 0.9794871794871794, "N": 0.7495336490170756, "B": 0.0}, "1205243874": {"C": 0.0, "AA": 0.0, "A": 0.0, "V": 0.0, "O": 0.0, "OE": 0.0, "F": 0.0, "I": 0.0, "B": 0.0}, "1461737962": {"O": 0.0, "OE": 0.5543478260869565, "Q": 0.0, "F": 0.45454545454545453, "I": 0.9088888888888889, "C": 0.0, "A": 0.0, "AA": 0.0, "V": 1.312781954887218, "N": 0.0, "B": 0.0}, "178213479": {"C": 0.0, "AA": 0.0, "A": 0.0, "V": 0.0, "O": 0.0, "OE": 0.0, "F": 0.0, "I": 0.0, "B": 0.0}, "302603445": {"C": 0.0, "AA": 0.0, "A": 0.0, "V": 0.0, "O": 0.0, "OE": 0.0, "F": 0.0, "I": 0.0, "B": 0.0}, "1168106745": {"O": 0.0, "OE": 0.3319672131147541, "Q": 0.0, "F": 0.0, "I": 0.5704697986577181, "C": 0.0, "A": 0.0, "AA": 0.0, "V": 0.0, "N": 0.0, "B": 0.0}, "460652382": {"C": 0.0, "AA": 0.0, "A": 0.0, "V": 0.0, "O": 0.0, "OE": 0.0, "F": 0.0, "I": 0.0, "B": 0.0}, "1944047644": {"C": 0.0, "AA": 0.0, "A": 0.0, "V": 0.0, "O": 0.0, "OE": 0.0, "F": 0.0, "I": 0.0, "B": 0.0}, "715907013": {"C": 0.0, "AA": 0.0, "A": 0.0, "V": 0.0, "O": 0.0, "OE": 0.0, "F": 0.0, "I": 0.0, "B": 0.0}}
