# Supplementary material for: Parsimonious data: How a single Facebook like predicts voting behavior in multiparty systems
Source: PLoS One. 2017 Sep 20;12(9):e0184562. doi: 10.1371/journal.pone.0184562 (PMC5607134; doi:10.1371/journal.pone.0184562)
Supplement: S1 Dataset — (ZIP) [file pone.0184562.s014.zip › Dataset/media_post_likes.json]

{"896445107": {"": 0.0, "ELLE DK": 0.0, "DR Ligetil": 0.0, "DR P4 Nordjylland": 0.0, "newsbreak.dk": 0.0, "DR P4 Fyn": 0.0, "Folkets Avis": 0.0, "T\u00e6nketanken Cevea": 0.0, "Netudgaven": 0.0, "Mandag Morgen": 0.0, "Berlingske \u01c0 Billedredaktionen": 0.0, "DR P4 Midt & Vest": 0.0, "DR1": 0.0, "Din Avis Randers": 0.0, "Jyllands-Posten": 0.0, "Roskilde Avis": 0.0, "T\u00e6nketanken Frej": 0.0, "Frederiksborg Amts Avis": 0.0, "DR2": 0.0, "7'eren": 0.0, "Dagbladet Information": 0.0, "Finans": 0.0, "Leder IDAG.dk": 0.0, "T\u00e6nketanken DEA": 0.0, "Berlingske Business": 0.0, "B\u00f8rsen Opinion": 0.0, "ALT for damerne": 0.0, "Dansk-Politik.dk": 0.0, "Bornholms Tidende": 0.0, "Isabellas": 0.0, "TV3 Danmark": 0.0, "Hus Forbi": 0.0, "P1 Eftermiddag - DR": 0.0, "DR P4 Sj\u00e6lland": 0.0, "BoligLiv": 0.0, "Canal9": 0.0, "Avisen.dk": 0.0, "Netavisen Pio": 0.0, "RANDERSiDAG.dk": 0.0, "DR P4 Bornholm": 0.0, "MTV Danmark": 0.0, "Gastro": 0.0, "TV SYD": 0.0, "Kristeligt Dagblad": 0.0, "Horsens Folkeblad": 0.0, "Lokalavisen.dk": 0.0, "Berlingske": 0.0, "Ude og Hjemme": 0.0, "Radio24syv - Den Korte Radioavis": 0.0, "DR P4 Syd og Esbjerg": 0.0, "Eurowoman DK": 1.0, "Modkraft.dk": 0.0, "Go' Morgen P3 - DR": 0.0, "DEN KORTE AVIS": 0.0, "Tue og Tony - DR P3": 0.0, "MSN Danmark": 0.0, "Canal 9 - Superligaens hjemmebane": 0.0, "Lokalavisen Aarhus": 0.0, "NewSpeek Networks": 0.0, "Vores B\u00f8rn": 0.0, "Politiken": 0.0, "P1 Morgen - DR": 0.0, "Liv": 0.0, "GANDHI - DR P3": 0.0, "DR Sporten": 0.0, "DR Nyheder": 0.0, "iform.dk": 0.0, "Madmagasinet \u2013 DR1": 0.0, "Aftenshowet - DR1": 0.0, "Herning Folkeblad": 0.0, "LandbrugsAvisen": 0.0, "22Skammelsen": 0.0, "POINT of VIEW International": 0.0, "P3 - DR": 0.0, "Metroxpress": 0.0, "B\u00f8rsen Ledelse": 0.0, "JP Politik": 0.0, "Deadline - DR": 0.0, "Bolig Magasinet": 0.0, "Discovery Channel (DK)": 0.0, "SE og H\u00d8R": 0.0, "politik-online.dk": 0.0, "Costume": 0.0, "TV 2": 0.0, "KANAL 4": 0.0, "Detektor - DR": 0.0, "Monte Carlo p\u00e5 DR3": 0.0, "Danmarks gr\u00f8nne t\u00e6nketank Concito": 0.0, "DR P1": 0.0, "Dagens.dk": 0.0, "TV 2 Zulu": 0.0, "The Copenhagen Post": 0.0, "Nordvestnyt": 0.0, "Amtsavisen.dk": 0.0, "6'eren": 0.0, "TV 2/FYN": 0.0, "Q - ET UNIVERS AF QVINDER": 0.0, "P3morgen": 0.0, "P1 Orientering": 0.0, "FEMINA": 0.0, "Sj\u00e6llandske Vordingborg": 0.0, "RokokoPosten": 0.0, "DR P4 Trekanten": 0.0, "DR Politik": 0.0, "Familie Journal": 0.0, "TV2 Nord": 0.0, "Discovery Channel Danmark": 0.0, "SFI - Det Nationale Forskningscenter for Velf\u00e6rd": 0.0, "Vi Unge": 0.0, "DR3": 3.0, "TV 2 Lorry": 0.0, "S\u00d8NDAG": 0.0, "B\u00f8rsen": 0.0, "Natholdet": 0.0, "DR K": 0.0, "Radio24syv": 1.0, "P3": 0.0, "P3 Nyheder": 0.0, "TV 2 Business": 0.0, "CEPOS": 0.0, "Debatten - DR": 0.0, "Dagbladet Arbejderen": 0.0, "Randers Onsdag": 0.0, "Vejle Amts Folkeblad": 0.0, "The Voice": 0.0, "Kraka - Danmarks uafh\u00e6ngige t\u00e6nketank": 0.0, "Verdens Bedste Nyheder": 0.0, "Ugebrevet A4": 0.0, "MediaWatch": 0.0, "TV/MIDT-VEST": 0.0, "Ingeni\u00f8ren": 0.0, "Euroman": 0.0, "NOVA": 0.0, "P1 Debat - DR": 0.0, "TV \u00d8ST": 0.0, "TV 2 NEWS": 0.0, "EUsiden": 0.0, "TV 2 NYHEDERNE": 0.0, "Sj\u00e6llandske Slagelse": 0.0, "FinansWatch": 0.0, "Zetland": 0.0, "BO BEDRE": 0.0, "Journalisten.dk": 0.0, "NORDJYSKE": 0.0, "Korrespondenterne": 0.0, "tv2.dk": 0.0, "DR P4 K\u00f8benhavn": 0.0, "DR2 Dokumania": 0.0, "TV 2 Danmark": 0.0, "Go'morgen og Go'aften Danmark": 0.0, "R\u00e6son": 0.0, "Altinget.dk": 0.0, "Sj\u00e6llandske N\u00e6stved": 0.0, "Socialistisk Arbejderavis": 0.0, "Midtjyllands Avis": 0.0, "DR P4 \u00d8stjylland": 0.0, "fit living": 0.0, "Politiko": 0.0, "Hendes Verden": 0.0, "T\u00e6nketanken Europa": 0.0, "Kanal 5": 0.0, "Penge & Privat\u00f8konomi": 0.0, "Ekstra Bladet": 0.0, "BT": 0.0, "Kolding Netavis": 0.0, "Den Offentlige": 0.0, "JydskeVestkysten": 0.0, "JV.dk": 0.0, "Modkraft.dk - Progressiv portal": 0.0, "B\u00f8rsen Pleasure": 0.0, "TV 2 | \u00d8STJYLLAND": 0.0, "TLC Danmark": 0.0}, "1333597637": {"": 0.0, "ELLE DK": 0.0, "DR Ligetil": 0.0, "DR P4 Nordjylland": 0.0, "newsbreak.dk": 0.0, "DR P4 Fyn": 1.0, "Folkets Avis": 0.0, "T\u00e6nketanken Cevea": 0.0, "Netudgaven": 0.0, "Mandag Morgen": 0.0, "Berlingske \u01c0 Billedredaktionen": 0.0, "DR P4 Midt & Vest": 0.0, "DR1": 1.0, "Din Avis Randers": 0.0, "Jyllands-Posten": 1.0, "Roskilde Avis": 0.0, "T\u00e6nketanken Frej": 0.0, "Frederiksborg Amts Avis": 0.0, "DR2": 0.0, "7'eren": 0.0, "Dagbladet Information": 0.0, "Finans": 0.0, "Leder IDAG.dk": 0.0, "T\u00e6nketanken DEA": 0.0, "Berlingske Business": 1.0, "B\u00f8rsen Opinion": 0.0, "ALT for damerne": 0.0, "Dansk-Politik.dk": 0.0, "Bornholms Tidende": 0.0, "Isabellas": 0.0, "TV3 Danmark": 0.0, "Hus Forbi": 0.0, "P1 Eftermiddag - DR": 0.0, "DR P4 Sj\u00e6lland": 0.0, "BoligLiv": 0.0, "Canal9": 0.0, "Avisen.dk": 0.0, "Netavisen Pio": 0.0, "RANDERSiDAG.dk": 0.0, "DR P4 Bornholm": 0.0, "MTV Danmark": 0.0, "Gastro": 0.0, "TV SYD": 0.0, "Kristeligt Dagblad": 0.0, "Horsens Folkeblad": 0.0, "Lokalavisen.dk": 0.0, "Berlingske": 4.0, "Ude og Hjemme": 0.0, "Radio24syv - Den Korte Radioavis": 0.0, "DR P4 Syd og Esbjerg": 0.0, "Eurowoman DK": 0.0, "Modkraft.dk": 0.0, "Go' Morgen P3 - DR": 0.0, "DEN KORTE AVIS": 0.0, "Tue og Tony - DR P3": 0.0, "MSN Danmark": 0.0, "Canal 9 - Superligaens hjemmebane": 0.0, "Lokalavisen Aarhus": 0.0, "NewSpeek Networks": 0.0, "Vores B\u00f8rn": 0.0, "Politiken": 1.0, "P1 Morgen - DR": 0.0, "Liv": 0.0, "GANDHI - DR P3": 0.0, "DR Sporten": 3.0, "DR Nyheder": 6.0, "iform.dk": 0.0, "Madmagasinet \u2013 DR1": 0.0, "Aftenshowet - DR1": 0.0, "Herning Folkeblad": 0.0, "LandbrugsAvisen": 0.0, "22Skammelsen": 0.0, "POINT of VIEW International": 0.0, "P3 - DR": 0.0, "Metroxpress": 4.0, "B\u00f8rsen Ledelse": 0.0, "JP Politik": 0.0, "Deadline - DR": 0.0, "Bolig Magasinet": 0.0, "Discovery Channel (DK)": 0.0, "SE og H\u00d8R": 0.0, "politik-online.dk": 0.0, "Costume": 0.0, "TV 2": 0.0, "KANAL 4": 0.0, "Detektor - DR": 0.0, "Monte Carlo p\u00e5 DR3": 0.0, "Danmarks gr\u00f8nne t\u00e6nketank Concito": 0.0, "DR P1": 0.0, "Dagens.dk": 6.0, "TV 2 Zulu": 0.0, "The Copenhagen Post": 0.0, "Nordvestnyt": 0.0, "Amtsavisen.dk": 0.0, "6'eren": 0.0, "TV 2/FYN": 0.0, "Q - ET UNIVERS AF QVINDER": 0.0, "P3morgen": 0.0, "P1 Orientering": 0.0, "FEMINA": 0.0, "Sj\u00e6llandske Vordingborg": 0.0, "RokokoPosten": 0.0, "DR P4 Trekanten": 0.0, "DR Politik": 0.0, "Familie Journal": 0.0, "TV2 Nord": 0.0, "Discovery Channel Danmark": 0.0, "SFI - Det Nationale Forskningscenter for Velf\u00e6rd": 0.0, "Vi Unge": 0.0, "DR3": 0.0, "TV 2 Lorry": 0.0, "S\u00d8NDAG": 0.0, "B\u00f8rsen": 0.0, "Natholdet": 0.0, "DR K": 0.0, "Radio24syv": 0.0, "P3": 0.0, "P3 Nyheder": 0.0, "TV 2 Business": 0.0, "CEPOS": 0.0, "Debatten - DR": 0.0, "Dagbladet Arbejderen": 0.0, "Randers Onsdag": 0.0, "Vejle Amts Folkeblad": 0.0, "The Voice": 0.0, "Kraka - Danmarks uafh\u00e6ngige t\u00e6nketank": 0.0, "Verdens Bedste Nyheder": 0.0, "Ugebrevet A4": 0.0, "MediaWatch": 0.0, "TV/MIDT-VEST": 0.0, "Ingeni\u00f8ren": 0.0, "Euroman": 1.0, "NOVA": 2.0, "P1 Debat - DR": 0.0, "TV \u00d8ST": 1.0, "TV 2 NEWS": 1.0, "EUsiden": 0.0, "TV 2 NYHEDERNE": 15.0, "Sj\u00e6llandske Slagelse": 0.0, "FinansWatch": 0.0, "Zetland": 0.0, "BO BEDRE": 3.0, "Journalisten.dk": 0.0, "NORDJYSKE": 0.0, "Korrespondenterne": 0.0, "tv2.dk": 0.0, "DR P4 K\u00f8benhavn": 0.0, "DR2 Dokumania": 0.0, "TV 2 Danmark": 0.0, "Go'morgen og Go'aften Danmark": 0.0, "R\u00e6son": 0.0, "Altinget.dk": 0.0, "Sj\u00e6llandske N\u00e6stved": 0.0, "Socialistisk Arbejderavis": 0.0, "Midtjyllands Avis": 0.0, "DR P4 \u00d8stjylland": 0.0, "fit living": 1.0, "Politiko": 0.0, "Hendes Verden": 0.0, "T\u00e6nketanken Europa": 0.0, "Kanal 5": 0.0, "Penge & Privat\u00f8konomi": 0.0, "Ekstra Bladet": 2.0, "BT": 5.0, "Kolding Netavis": 0.0, "Den Offentlige": 0.0, "JydskeVestkysten": 0.0, "JV.dk": 0.0, "Modkraft.dk - Progressiv portal": 0.0, "B\u00f8rsen Pleasure": 0.0, "TV 2 | \u00d8STJYLLAND": 0.0, "TLC Danmark": 0.0}, "1992905508": {"": 0.0, "ELLE DK": 0.0, "DR Ligetil": 0.0, "DR P4 Nordjylland": 0.0, "newsbreak.dk": 0.0, "DR P4 Fyn": 0.0, "Folkets Avis": 0.0, "T\u00e6nketanken Cevea": 0.0, "Netudgaven": 0.0, "Mandag Morgen": 0.0, "Berlingske \u01c0 Billedredaktionen": 0.0, "DR P4 Midt & Vest": 0.0, "DR1": 0.0, "Din Avis Randers": 0.0, "Jyllands-Posten": 6.0, "Roskilde Avis": 0.0, "T\u00e6nketanken Frej": 0.0, "Frederiksborg Amts Avis": 0.0, "DR2": 0.0, "7'eren": 0.0, "Dagbladet Information": 0.0, "Finans": 0.0, "Leder IDAG.dk": 0.0, "T\u00e6nketanken DEA": 0.0, "Berlingske Business": 0.0, "B\u00f8rsen Opinion": 0.0, "ALT for damerne": 0.0, "Dansk-Politik.dk": 0.0, "Bornholms Tidende": 0.0, "Isabellas": 0.0, "TV3 Danmark": 0.0, "Hus Forbi": 0.0, "P1 Eftermiddag - DR": 0.0, "DR P4 Sj\u00e6lland": 0.0, "BoligLiv": 0.0, "Canal9": 0.0, "Avisen.dk": 0.0, "Netavisen Pio": 0.0, "RANDERSiDAG.dk": 0.0, "DR P4 Bornholm": 0.0, "MTV Danmark": 0.0, "Gastro": 0.0, "TV SYD": 0.0, "Kristeligt Dagblad": 0.0, "Horsens Folkeblad": 0.0, "Lokalavisen.dk": 1.0, "Berlingske": 0.0, "Ude og Hjemme": 0.0, "Radio24syv - Den Korte Radioavis": 0.0, "DR P4 Syd og Esbjerg": 0.0, "Eurowoman DK": 0.0, "Modkraft.dk": 0.0, "Go' Morgen P3 - DR": 0.0, "DEN KORTE AVIS": 0.0, "Tue og Tony - DR P3": 0.0, "MSN Danmark": 0.0, "Canal 9 - Superligaens hjemmebane": 0.0, "Lokalavisen Aarhus": 0.0, "NewSpeek Networks": 0.0, "Vores B\u00f8rn": 0.0, "Politiken": 0.0, "P1 Morgen - DR": 0.0, "Liv": 0.0, "GANDHI - DR P3": 0.0, "DR Sporten": 1.0, "DR Nyheder": 0.0, "iform.dk": 0.0, "Madmagasinet \u2013 DR1": 0.0, "Aftenshowet - DR1": 0.0, "Herning Folkeblad": 0.0, "LandbrugsAvisen": 0.0, "22Skammelsen": 1.0, "POINT of VIEW International": 0.0, "P3 - DR": 0.0, "Metroxpress": 17.0, "B\u00f8rsen Ledelse": 0.0, "JP Politik": 0.0, "Deadline - DR": 0.0, "Bolig Magasinet": 0.0, "Discovery Channel (DK)": 0.0, "SE og H\u00d8R": 0.0, "politik-online.dk": 0.0, "Costume": 0.0, "TV 2": 0.0, "KANAL 4": 0.0, "Detektor - DR": 0.0, "Monte Carlo p\u00e5 DR3": 0.0, "Danmarks gr\u00f8nne t\u00e6nketank Concito": 0.0, "DR P1": 0.0, "Dagens.dk": 0.0, "TV 2 Zulu": 0.0, "The Copenhagen Post": 0.0, "Nordvestnyt": 0.0, "Amtsavisen.dk": 0.0, "6'eren": 0.0, "TV 2/FYN": 0.0, "Q - ET UNIVERS AF QVINDER": 0.0, "P3morgen": 0.0, "P1 Orientering": 0.0, "FEMINA": 0.0, "Sj\u00e6llandske Vordingborg": 0.0, "RokokoPosten": 0.0, "DR P4 Trekanten": 0.0, "DR Politik": 0.0, "Familie Journal": 0.0, "TV2 Nord": 0.0, "Discovery Channel Danmark": 0.0, "SFI - Det Nationale Forskningscenter for Velf\u00e6rd": 0.0, "Vi Unge": 0.0, "DR3": 0.0, "TV 2 Lorry": 0.0, "S\u00d8NDAG": 0.0, "B\u00f8rsen": 0.0, "Natholdet": 2.0, "DR K": 0.0, "Radio24syv": 0.0, "P3": 0.0, "P3 Nyheder": 0.0, "TV 2 Business": 0.0, "CEPOS": 0.0, "Debatten - DR": 0.0, "Dagbladet Arbejderen": 0.0, "Randers Onsdag": 0.0, "Vejle Amts Folkeblad": 0.0, "The Voice": 0.0, "Kraka - Danmarks uafh\u00e6ngige t\u00e6nketank": 0.0, "Verdens Bedste Nyheder": 0.0, "Ugebrevet A4": 0.0, "MediaWatch": 0.0, "TV/MIDT-VEST": 0.0, "Ingeni\u00f8ren": 0.0, "Euroman": 0.0, "NOVA": 4.0, "P1 Debat - DR": 0.0, "TV \u00d8ST": 0.0, "TV 2 NEWS": 0.0, "EUsiden": 0.0, "TV 2 NYHEDERNE": 2.0, "Sj\u00e6llandske Slagelse": 0.0, "FinansWatch": 0.0, "Zetland": 0.0, "BO BEDRE": 0.0, "Journalisten.dk": 0.0, "NORDJYSKE": 0.0, "Korrespondenterne": 0.0, "tv2.dk": 0.0, "DR P4 K\u00f8benhavn": 0.0, "DR2 Dokumania": 0.0, "TV 2 Danmark": 0.0, "Go'morgen og Go'aften Danmark": 0.0, "R\u00e6son": 0.0, "Altinget.dk": 0.0, "Sj\u00e6llandske N\u00e6stved": 0.0, "Socialistisk Arbejderavis": 0.0, "Midtjyllands Avis": 0.0, "DR P4 \u00d8stjylland": 0.0, "fit living": 0.0, "Politiko": 0.0, "Hendes Verden": 0.0, "T\u00e6nketanken Europa": 0.0, "Kanal 5": 0.0, "Penge & Privat\u00f8konomi": 0.0, "Ekstra Bladet": 7.0, "BT": 1.0, "Kolding Netavis": 0.0, "Den Offentlige": 0.0, "JydskeVestkysten": 0.0, "JV.dk": 0.0, "Modkraft.dk - Progressiv portal": 0.0, "B\u00f8rsen Pleasure": 0.0, "TV 2 | \u00d8STJYLLAND": 1.0, "TLC Danmark": 0.0}, "1990886121": {"": 0.0, "ELLE DK": 0.0, "DR Ligetil": 0.0, "DR P4 Nordjylland": 0.0, "newsbreak.dk": 0.0, "DR P4 Fyn": 0.0, "Folkets Avis": 0.0, "T\u00e6nketanken Cevea": 0.0, "Netudgaven": 0.0, "Mandag Morgen": 0.0, "Berlingske \u01c0 Billedredaktionen": 0.0, "DR P4 Midt & Vest": 0.0, "DR1": 2.0, "Din Avis Randers": 0.0, "Jyllands-Posten": 0.0, "Roskilde Avis": 0.0, "T\u00e6nketanken Frej": 0.0, "Frederiksborg Amts Avis": 0.0, "DR2": 0.0, "7'eren": 0.0, "Dagbladet Information": 0.0, "Finans": 0.0, "Leder IDAG.dk": 0.0, "T\u00e6nketanken DEA": 0.0, "Berlingske Business": 0.0, "B\u00f8rsen Opinion": 0.0, "ALT for damerne": 0.0, "Dansk-Politik.dk": 0.0, "Bornholms Tidende": 0.0, "Isabellas": 0.0, "TV3 Danmark": 0.0, "Hus Forbi": 0.0, "P1 Eftermiddag - DR": 0.0, "DR P4 Sj\u00e6lland": 0.0, "BoligLiv": 0.0, "Canal9": 0.0, "Avisen.dk": 0.0, "Netavisen Pio": 0.0, "RANDERSiDAG.dk": 0.0, "DR P4 Bornholm": 0.0, "MTV Danmark": 0.0, "Gastro": 0.0, "TV SYD": 1.0, "Kristeligt Dagblad": 0.0, "Horsens Folkeblad": 0.0, "Lokalavisen.dk": 1.0, "Berlingske": 1.0, "Ude og Hjemme": 0.0, "Radio24syv - Den Korte Radioavis": 0.0, "DR P4 Syd og Esbjerg": 0.0, "Eurowoman DK": 0.0, "Modkraft.dk": 0.0, "Go' Morgen P3 - DR": 0.0, "DEN KORTE AVIS": 0.0, "Tue og Tony - DR P3": 0.0, "MSN Danmark": 0.0, "Canal 9 - Superligaens hjemmebane": 0.0, "Lokalavisen Aarhus": 0.0, "NewSpeek Networks": 0.0, "Vores B\u00f8rn": 1.0, "Politiken": 0.0, "P1 Morgen - DR": 0.0, "Liv": 0.0, "GANDHI - DR P3": 0.0, "DR Sporten": 3.0, "DR Nyheder": 2.0, "iform.dk": 0.0, "Madmagasinet \u2013 DR1": 0.0, "Aftenshowet - DR1": 0.0, "Herning Folkeblad": 0.0, "LandbrugsAvisen": 0.0, "22Skammelsen": 0.0, "POINT of VIEW International": 0.0, "P3 - DR": 0.0, "Metroxpress": 0.0, "B\u00f8rsen Ledelse": 0.0, "JP Politik": 0.0, "Deadline - DR": 0.0, "Bolig Magasinet": 0.0, "Discovery Channel (DK)": 0.0, "SE og H\u00d8R": 0.0, "politik-online.dk": 0.0, "Costume": 0.0, "TV 2": 3.0, "KANAL 4": 0.0, "Detektor - DR": 0.0, "Monte Carlo p\u00e5 DR3": 0.0, "Danmarks gr\u00f8nne t\u00e6nketank Concito": 0.0, "DR P1": 0.0, "Dagens.dk": 0.0, "TV 2 Zulu": 0.0, "The Copenhagen Post": 0.0, "Nordvestnyt": 0.0, "Amtsavisen.dk": 0.0, "6'eren": 0.0, "TV 2/FYN": 0.0, "Q - ET UNIVERS AF QVINDER": 0.0, "P3morgen": 0.0, "P1 Orientering": 0.0, "FEMINA": 0.0, "Sj\u00e6llandske Vordingborg": 0.0, "RokokoPosten": 0.0, "DR P4 Trekanten": 5.0, "DR Politik": 0.0, "Familie Journal": 0.0, "TV2 Nord": 0.0, "Discovery Channel Danmark": 0.0, "SFI - Det Nationale Forskningscenter for Velf\u00e6rd": 0.0, "Vi Unge": 0.0, "DR3": 0.0, "TV 2 Lorry": 0.0, "S\u00d8NDAG": 0.0, "B\u00f8rsen": 0.0, "Natholdet": 0.0, "DR K": 0.0, "Radio24syv": 0.0, "P3": 0.0, "P3 Nyheder": 0.0, "TV 2 Business": 0.0, "CEPOS": 0.0, "Debatten - DR": 0.0, "Dagbladet Arbejderen": 0.0, "Randers Onsdag": 0.0, "Vejle Amts Folkeblad": 0.0, "The Voice": 0.0, "Kraka - Danmarks uafh\u00e6ngige t\u00e6nketank": 0.0, "Verdens Bedste Nyheder": 0.0, "Ugebrevet A4": 0.0, "MediaWatch": 0.0, "TV/MIDT-VEST": 0.0, "Ingeni\u00f8ren": 0.0, "Euroman": 0.0, "NOVA": 0.0, "P1 Debat - DR": 0.0, "TV \u00d8ST": 0.0, "TV 2 NEWS": 0.0, "EUsiden": 0.0, "TV 2 NYHEDERNE": 1.0, "Sj\u00e6llandske Slagelse": 0.0, "FinansWatch": 0.0, "Zetland": 0.0, "BO BEDRE": 0.0, "Journalisten.dk": 0.0, "NORDJYSKE": 0.0, "Korrespondenterne": 0.0, "tv2.dk": 0.0, "DR P4 K\u00f8benhavn": 0.0, "DR2 Dokumania": 0.0, "TV 2 Danmark": 0.0, "Go'morgen og Go'aften Danmark": 0.0, "R\u00e6son": 0.0, "Altinget.dk": 0.0, "Sj\u00e6llandske N\u00e6stved": 0.0, "Socialistisk Arbejderavis": 0.0, "Midtjyllands Avis": 0.0, "DR P4 \u00d8stjylland": 0.0, "fit living": 0.0, "Politiko": 0.0, "Hendes Verden": 1.0, "T\u00e6nketanken Europa": 0.0, "Kanal 5": 0.0, "Penge & Privat\u00f8konomi": 0.0, "Ekstra Bladet": 0.0, "BT": 1.0, "Kolding Netavis": 0.0, "Den Offentlige": 0.0, "JydskeVestkysten": 0.0, "JV.dk": 0.0, "Modkraft.dk - Progressiv portal": 0.0, "B\u00f8rsen Pleasure": 0.0, "TV 2 | \u00d8STJYLLAND": 0.0, "TLC Danmark": 0.0}, "1391565888": {"": 0.0, "ELLE DK": 0.0, "DR Ligetil": 0.0, "DR P4 Nordjylland": 0.0, "newsbreak.dk": 0.0, "DR P4 Fyn": 0.0, "Folkets Avis": 0.0, "T\u00e6nketanken Cevea": 0.0, "Netudgaven": 0.0, "Mandag Morgen": 0.0, "Berlingske \u01c0 Billedredaktionen": 0.0, "DR P4 Midt & Vest": 0.0, "DR1": 0.0, "Din Avis Randers": 0.0, "Jyllands-Posten": 0.0, "Roskilde Avis": 0.0, "T\u00e6nketanken Frej": 0.0, "Frederiksborg Amts Avis": 0.0, "DR2": 0.0, "7'eren": 0.0, "Dagbladet Information": 0.0, "Finans": 0.0, "Leder IDAG.dk": 0.0, "T\u00e6nketanken DEA": 0.0, "Berlingske Business": 0.0, "B\u00f8rsen Opinion": 0.0, "ALT for damerne": 0.0, "Dansk-Politik.dk": 0.0, "Bornholms Tidende": 0.0, "Isabellas": 0.0, "TV3 Danmark": 0.0, "Hus Forbi": 0.0, "P1 Eftermiddag - DR": 0.0, "DR P4 Sj\u00e6lland": 0.0, "BoligLiv": 0.0, "Canal9": 0.0, "Avisen.dk": 0.0, "Netavisen Pio": 0.0, "RANDERSiDAG.dk": 0.0, "DR P4 Bornholm": 0.0, "MTV Danmark": 0.0, "Gastro": 0.0, "TV SYD": 0.0, "Kristeligt Dagblad": 0.0, "Horsens Folkeblad": 0.0, "Lokalavisen.dk": 0.0, "Berlingske": 0.0, "Ude og Hjemme": 0.0, "Radio24syv - Den Korte Radioavis": 0.0, "DR P4 Syd og Esbjerg": 0.0, "Eurowoman DK": 0.0, "Modkraft.dk": 0.0, "Go' Morgen P3 - DR": 0.0, "DEN KORTE AVIS": 0.0, "Tue og Tony - DR P3": 0.0, "MSN Danmark": 0.0, "Canal 9 - Superligaens hjemmebane": 0.0, "Lokalavisen Aarhus": 0.0, "NewSpeek Networks": 0.0, "Vores B\u00f8rn": 0.0, "Politiken": 0.0, "P1 Morgen - DR": 0.0, "Liv": 0.0, "GANDHI - DR P3": 0.0, "DR Sporten": 0.0, "DR Nyheder": 0.0, "iform.dk": 0.0, "Madmagasinet \u2013 DR1": 0.0, "Aftenshowet - DR1": 0.0, "Herning Folkeblad": 0.0, "LandbrugsAvisen": 0.0, "22Skammelsen": 0.0, "POINT of VIEW International": 0.0, "P3 - DR": 0.0, "Metroxpress": 0.0, "B\u00f8rsen Ledelse": 0.0, "JP Politik": 0.0, "Deadline - DR": 0.0, "Bolig Magasinet": 0.0, "Discovery Channel (DK)": 0.0, "SE og H\u00d8R": 0.0, "politik-online.dk": 0.0, "Costume": 0.0, "TV 2": 0.0, "KANAL 4": 0.0, "Detektor - DR": 0.0, "Monte Carlo p\u00e5 DR3": 0.0, "Danmarks gr\u00f8nne t\u00e6nketank Concito": 0.0, "DR P1": 0.0, "Dagens.dk": 0.0, "TV 2 Zulu": 0.0, "The Copenhagen Post": 0.0, "Nordvestnyt": 0.0, "Amtsavisen.dk": 0.0, "6'eren": 0.0, "TV 2/FYN": 0.0, "Q - ET UNIVERS AF QVINDER": 0.0, "P3morgen": 0.0, "P1 Orientering": 0.0, "FEMINA": 0.0, "Sj\u00e6llandske Vordingborg": 0.0, "RokokoPosten": 0.0, "DR P4 Trekanten": 0.0, "DR Politik": 0.0, "Familie Journal": 0.0, "TV2 Nord": 0.0, "Discovery Channel Danmark": 0.0, "SFI - Det Nationale Forskningscenter for Velf\u00e6rd": 0.0, "Vi Unge": 0.0, "DR3": 0.0, "TV 2 Lorry": 0.0, "S\u00d8NDAG": 0.0, "B\u00f8rsen": 0.0, "Natholdet": 0.0, "DR K": 0.0, "Radio24syv": 0.0, "P3": 0.0, "P3 Nyheder": 0.0, "TV 2 Business": 0.0, "CEPOS": 0.0, "Debatten - DR": 0.0, "Dagbladet Arbejderen": 0.0, "Randers Onsdag": 0.0, "Vejle Amts Folkeblad": 0.0, "The Voice": 0.0, "Kraka - Danmarks uafh\u00e6ngige t\u00e6nketank": 0.0, "Verdens Bedste Nyheder": 0.0, "Ugebrevet A4": 0.0, "MediaWatch": 0.0, "TV/MIDT-VEST": 0.0, "Ingeni\u00f8ren": 0.0, "Euroman": 0.0, "NOVA": 0.0, "P1 Debat - DR": 0.0, "TV \u00d8ST": 0.0, "TV 2 NEWS": 0.0, "EUsiden": 0.0, "TV 2 NYHEDERNE": 0.0, "Sj\u00e6llandske Slagelse": 0.0, "FinansWatch": 0.0, "Zetland": 0.0, "BO BEDRE": 0.0, "Journalisten.dk": 0.0, "NORDJYSKE": 0.0, "Korrespondenterne": 0.0, "tv2.dk": 0.0, "DR P4 K\u00f8benhavn": 0.0, "DR2 Dokumania": 0.0, "TV 2 Danmark": 0.0, "Go'morgen og Go'aften Danmark": 0.0, "R\u00e6son": 0.0, "Altinget.dk": 0.0, "Sj\u00e6llandske N\u00e6stved": 0.0, "Socialistisk Arbejderavis": 0.0, "Midtjyllands Avis": 0.0, "DR P4 \u00d8stjylland": 0.0, "fit living": 0.0, "Politiko": 0.0, "Hendes Verden": 0.0, "T\u00e6nketanken Europa": 0.0, "Kanal 5": 0.0, "Penge & Privat\u00f8konomi": 0.0, "Ekstra Bladet": 0.0, "BT": 0.0, "Kolding Netavis": 0.0, "Den Offentlige": 0.0, "JydskeVestkysten": 0.0, "JV.dk": 0.0, "Modkraft.dk - Progressiv portal": 0.0, "B\u00f8rsen Pleasure": 0.0, "TV 2 | \u00d8STJYLLAND": 0.0, "TLC Danmark": 0.0}, "1242055791": {"": 0.0, "ELLE DK": 0.0, "DR Ligetil": 0.0, "DR P4 Nordjylland": 0.0, "newsbreak.dk": 0.0, "DR P4 Fyn": 2.0, "Folkets Avis": 0.0, "T\u00e6nketanken Cevea": 0.0, "Netudgaven": 0.0, "Mandag Morgen": 0.0, "Berlingske \u01c0 Billedredaktionen": 0.0, "DR P4 Midt & Vest": 0.0, "DR1": 0.0, "Din Avis Randers": 0.0, "Jyllands-Posten": 0.0, "Roskilde Avis": 0.0, "T\u00e6nketanken Frej": 0.0, "Frederiksborg Amts Avis": 0.0, "DR2": 0.0, "7'eren": 0.0, "Dagbladet Information": 0.0, "Finans": 0.0, "Leder IDAG.dk": 0.0, "T\u00e6nketanken DEA": 0.0, "Berlingske Business": 0.0, "B\u00f8rsen Opinion": 0.0, "ALT for damerne": 0.0, "Dansk-Politik.dk": 0.0, "Bornholms Tidende": 0.0, "Isabellas": 0.0, "TV3 Danmark": 0.0, "Hus Forbi": 0.0, "P1 Eftermiddag - DR": 0.0, "DR P4 Sj\u00e6lland": 0.0, "BoligLiv": 0.0, "Canal9": 0.0, "Avisen.dk": 3.0, "Netavisen Pio": 0.0, "RANDERSiDAG.dk": 0.0, "DR P4 Bornholm": 0.0, "MTV Danmark": 0.0, "Gastro": 0.0, "TV SYD": 0.0, "Kristeligt Dagblad": 0.0, "Horsens Folkeblad": 0.0, "Lokalavisen.dk": 0.0, "Berlingske": 0.0, "Ude og Hjemme": 1.0, "Radio24syv - Den Korte Radioavis": 0.0, "DR P4 Syd og Esbjerg": 0.0, "Eurowoman DK": 0.0, "Modkraft.dk": 0.0, "Go' Morgen P3 - DR": 0.0, "DEN KORTE AVIS": 0.0, "Tue og Tony - DR P3": 0.0, "MSN Danmark": 0.0, "Canal 9 - Superligaens hjemmebane": 0.0, "Lokalavisen Aarhus": 0.0, "NewSpeek Networks": 0.0, "Vores B\u00f8rn": 0.0, "Politiken": 0.0, "P1 Morgen - DR": 0.0, "Liv": 0.0, "GANDHI - DR P3": 0.0, "DR Sporten": 0.0, "DR Nyheder": 0.0, "iform.dk": 0.0, "Madmagasinet \u2013 DR1": 0.0, "Aftenshowet - DR1": 0.0, "Herning Folkeblad": 0.0, "LandbrugsAvisen": 0.0, "22Skammelsen": 0.0, "POINT of VIEW International": 0.0, "P3 - DR": 0.0, "Metroxpress": 0.0, "B\u00f8rsen Ledelse": 0.0, "JP Politik": 0.0, "Deadline - DR": 0.0, "Bolig Magasinet": 0.0, "Discovery Channel (DK)": 0.0, "SE og H\u00d8R": 0.0, "politik-online.dk": 0.0, "Costume": 0.0, "TV 2": 1.0, "KANAL 4": 0.0, "Detektor - DR": 0.0, "Monte Carlo p\u00e5 DR3": 0.0, "Danmarks gr\u00f8nne t\u00e6nketank Concito": 0.0, "DR P1": 0.0, "Dagens.dk": 0.0, "TV 2 Zulu": 0.0, "The Copenhagen Post": 0.0, "Nordvestnyt": 0.0, "Amtsavisen.dk": 0.0, "6'eren": 0.0, "TV 2/FYN": 1.0, "Q - ET UNIVERS AF QVINDER": 0.0, "P3morgen": 0.0, "P1 Orientering": 0.0, "FEMINA": 0.0, "Sj\u00e6llandske Vordingborg": 0.0, "RokokoPosten": 0.0, "DR P4 Trekanten": 0.0, "DR Politik": 0.0, "Familie Journal": 1.0, "TV2 Nord": 0.0, "Discovery Channel Danmark": 0.0, "SFI - Det Nationale Forskningscenter for Velf\u00e6rd": 0.0, "Vi Unge": 0.0, "DR3": 0.0, "TV 2 Lorry": 0.0, "S\u00d8NDAG": 0.0, "B\u00f8rsen": 0.0, "Natholdet": 0.0, "DR K": 0.0, "Radio24syv": 0.0, "P3": 0.0, "P3 Nyheder": 0.0, "TV 2 Business": 0.0, "CEPOS": 0.0, "Debatten - DR": 0.0, "Dagbladet Arbejderen": 0.0, "Randers Onsdag": 0.0, "Vejle Amts Folkeblad": 0.0, "The Voice": 0.0, "Kraka - Danmarks uafh\u00e6ngige t\u00e6nketank": 0.0, "Verdens Bedste Nyheder": 0.0, "Ugebrevet A4": 0.0, "MediaWatch": 0.0, "TV/MIDT-VEST": 0.0, "Ingeni\u00f8ren": 0.0, "Euroman": 0.0, "NOVA": 0.0, "P1 Debat - DR": 0.0, "TV \u00d8ST": 0.0, "TV 2 NEWS": 0.0, "EUsiden": 0.0, "TV 2 NYHEDERNE": 0.0, "Sj\u00e6llandske Slagelse": 0.0, "FinansWatch": 0.0, "Zetland": 0.0, "BO BEDRE": 0.0, "Journalisten.dk": 0.0, "NORDJYSKE": 0.0, "Korrespondenterne": 0.0, "tv2.dk": 0.0, "DR P4 K\u00f8benhavn": 0.0, "DR2 Dokumania": 0.0, "TV 2 Danmark": 0.0, "Go'morgen og Go'aften Danmark": 0.0, "R\u00e6son": 0.0, "Altinget.dk": 0.0, "Sj\u00e6llandske N\u00e6stved": 0.0, "Socialistisk Arbejderavis": 0.0, "Midtjyllands Avis": 0.0, "DR P4 \u00d8stjylland": 0.0, "fit living": 0.0, "Politiko": 0.0, "Hendes Verden": 0.0, "T\u00e6nketanken Europa": 0.0, "Kanal 5": 0.0, "Penge & Privat\u00f8konomi": 0.0, "Ekstra Bladet": 0.0, "BT": 0.0, "Kolding Netavis": 0.0, "Den Offentlige": 0.0, "JydskeVestkysten": 0.0, "JV.dk": 0.0, "Modkraft.dk - Progressiv portal": 0.0, "B\u00f8rsen Pleasure": 0.0, "TV 2 | \u00d8STJYLLAND": 0.0, "TLC Danmark": 0.0}, "1256205898": {"": 0.0, "ELLE DK": 0.0, "DR Ligetil": 0.0, "DR P4 Nordjylland": 0.0, "newsbreak.dk": 0.0, "DR P4 Fyn": 0.0, "Folkets Avis": 0.0, "T\u00e6nketanken Cevea": 0.0, "Netudgaven": 0.0, "Mandag Morgen": 0.0, "Berlingske \u01c0 Billedredaktionen": 0.0, "DR P4 Midt & Vest": 0.0, "DR1": 0.0, "Din Avis Randers": 0.0, "Jyllands-Posten": 0.0, "Roskilde Avis": 0.0, "T\u00e6nketanken Frej": 0.0, "Frederiksborg Amts Avis": 0.0, "DR2": 0.0, "7'eren": 0.0, "Dagbladet Information": 0.0, "Finans": 0.0, "Leder IDAG.dk": 0.0, "T\u00e6nketanken DEA": 0.0, "Berlingske Business": 0.0, "B\u00f8rsen Opinion": 0.0, "ALT for damerne": 0.0, "Dansk-Politik.dk": 0.0, "Bornholms Tidende": 0.0, "Isabellas": 0.0, "TV3 Danmark": 0.0, "Hus Forbi": 0.0, "P1 Eftermiddag - DR": 0.0, "DR P4 Sj\u00e6lland": 0.0, "BoligLiv": 0.0, "Canal9": 0.0, "Avisen.dk": 0.0, "Netavisen Pio": 0.0, "RANDERSiDAG.dk": 0.0, "DR P4 Bornholm": 0.0, "MTV Danmark": 0.0, "Gastro": 0.0, "TV SYD": 0.0, "Kristeligt Dagblad": 0.0, "Horsens Folkeblad": 0.0, "Lokalavisen.dk": 0.0, "Berlingske": 0.0, "Ude og Hjemme": 0.0, "Radio24syv - Den Korte Radioavis": 0.0, "DR P4 Syd og Esbjerg": 0.0, "Eurowoman DK": 0.0, "Modkraft.dk": 0.0, "Go' Morgen P3 - DR": 0.0, "DEN KORTE AVIS": 0.0, "Tue og Tony - DR P3": 0.0, "MSN Danmark": 0.0, "Canal 9 - Superligaens hjemmebane": 0.0, "Lokalavisen Aarhus": 0.0, "NewSpeek Networks": 0.0, "Vores B\u00f8rn": 0.0, "Politiken": 0.0, "P1 Morgen - DR": 0.0, "Liv": 0.0, "GANDHI - DR P3": 0.0, "DR Sporten": 0.0, "DR Nyheder": 0.0, "iform.dk": 0.0, "Madmagasinet \u2013 DR1": 0.0, "Aftenshowet - DR1": 0.0, "Herning Folkeblad": 0.0, "LandbrugsAvisen": 0.0, "22Skammelsen": 0.0, "POINT of VIEW International": 0.0, "P3 - DR": 0.0, "Metroxpress": 0.0, "B\u00f8rsen Ledelse": 0.0, "JP Politik": 0.0, "Deadline - DR": 0.0, "Bolig Magasinet": 0.0, "Discovery Channel (DK)": 0.0, "SE og H\u00d8R": 1.0, "politik-online.dk": 0.0, "Costume": 0.0, "TV 2": 0.0, "KANAL 4": 0.0, "Detektor - DR": 0.0, "Monte Carlo p\u00e5 DR3": 0.0, "Danmarks gr\u00f8nne t\u00e6nketank Concito": 0.0, "DR P1": 0.0, "Dagens.dk": 0.0, "TV 2 Zulu": 0.0, "The Copenhagen Post": 0.0, "Nordvestnyt": 0.0, "Amtsavisen.dk": 0.0, "6'eren": 0.0, "TV 2/FYN": 0.0, "Q - ET UNIVERS AF QVINDER": 0.0, "P3morgen": 0.0, "P1 Orientering": 0.0, "FEMINA": 0.0, "Sj\u00e6llandske Vordingborg": 0.0, "RokokoPosten": 0.0, "DR P4 Trekanten": 0.0, "DR Politik": 0.0, "Familie Journal": 0.0, "TV2 Nord": 0.0, "Discovery Channel Danmark": 0.0, "SFI - Det Nationale Forskningscenter for Velf\u00e6rd": 0.0, "Vi Unge": 0.0, "DR3": 0.0, "TV 2 Lorry": 0.0, "S\u00d8NDAG": 0.0, "B\u00f8rsen": 0.0, "Natholdet": 0.0, "DR K": 0.0, "Radio24syv": 0.0, "P3": 0.0, "P3 Nyheder": 0.0, "TV 2 Business": 0.0, "CEPOS": 0.0, "Debatten - DR": 0.0, "Dagbladet Arbejderen": 0.0, "Randers Onsdag": 0.0, "Vejle Amts Folkeblad": 0.0, "The Voice": 1.0, "Kraka - Danmarks uafh\u00e6ngige t\u00e6nketank": 0.0, "Verdens Bedste Nyheder": 0.0, "Ugebrevet A4": 0.0, "MediaWatch": 0.0, "TV/MIDT-VEST": 0.0, "Ingeni\u00f8ren": 0.0, "Euroman": 0.0, "NOVA": 0.0, "P1 Debat - DR": 0.0, "TV \u00d8ST": 0.0, "TV 2 NEWS": 0.0, "EUsiden": 0.0, "TV 2 NYHEDERNE": 0.0, "Sj\u00e6llandske Slagelse": 0.0, "FinansWatch": 0.0, "Zetland": 0.0, "BO BEDRE": 0.0, "Journalisten.dk": 0.0, "NORDJYSKE": 0.0, "Korrespondenterne": 0.0, "tv2.dk": 0.0, "DR P4 K\u00f8benhavn": 0.0, "DR2 Dokumania": 0.0, "TV 2 Danmark": 0.0, "Go'morgen og Go'aften Danmark": 0.0, "R\u00e6son": 0.0, "Altinget.dk": 0.0, "Sj\u00e6llandske N\u00e6stved": 0.0, "Socialistisk Arbejderavis": 0.0, "Midtjyllands Avis": 0.0, "DR P4 \u00d8stjylland": 0.0, "fit living": 0.0, "Politiko": 0.0, "Hendes Verden": 0.0, "T\u00e6nketanken Europa": 0.0, "Kanal 5": 0.0, "Penge & Privat\u00f8konomi": 0.0, "Ekstra Bladet": 0.0, "BT": 1.0, "Kolding Netavis": 0.0, "Den Offentlige": 0.0, "JydskeVestkysten": 0.0, "JV.dk": 0.0, "Modkraft.dk - Progressiv portal": 0.0, "B\u00f8rsen Pleasure": 0.0, "TV 2 | \u00d8STJYLLAND": 0.0, "TLC Danmark": 0.0}, "1980246156": {"": 0.0, "ELLE DK": 0.0, "DR Ligetil": 0.0, "DR P4 Nordjylland": 0.0, "newsbreak.dk": 0.0, "DR P4 Fyn": 0.0, "Folkets Avis": 0.0, "T\u00e6nketanken Cevea": 0.0, "Netudgaven": 0.0, "Mandag Morgen": 0.0, "Berlingske \u01c0 Billedredaktionen": 0.0, "DR P4 Midt & Vest": 0.0, "DR1": 1.0, "Din Avis Randers": 0.0, "Jyllands-Posten": 0.0, "Roskilde Avis": 0.0, "T\u00e6nketanken Frej": 0.0, "Frederiksborg Amts Avis": 0.0, "DR2": 0.0, "7'eren": 0.0, "Dagbladet Information": 0.0, "Finans": 1.0, "Leder IDAG.dk": 0.0, "T\u00e6nketanken DEA": 0.0, "Berlingske Business": 0.0, "B\u00f8rsen Opinion": 0.0, "ALT for damerne": 0.0, "Dansk-Politik.dk": 0.0, "Bornholms Tidende": 0.0, "Isabellas": 0.0, "TV3 Danmark": 0.0, "Hus Forbi": 0.0, "P1 Eftermiddag - DR": 0.0, "DR P4 Sj\u00e6lland": 0.0, "BoligLiv": 0.0, "Canal9": 0.0, "Avisen.dk": 0.0, "Netavisen Pio": 0.0, "RANDERSiDAG.dk": 0.0, "DR P4 Bornholm": 0.0, "MTV Danmark": 0.0, "Gastro": 0.0, "TV SYD": 0.0, "Kristeligt Dagblad": 1.0, "Horsens Folkeblad": 0.0, "Lokalavisen.dk": 0.0, "Berlingske": 0.0, "Ude og Hjemme": 0.0, "Radio24syv - Den Korte Radioavis": 0.0, "DR P4 Syd og Esbjerg": 0.0, "Eurowoman DK": 0.0, "Modkraft.dk": 0.0, "Go' Morgen P3 - DR": 0.0, "DEN KORTE AVIS": 0.0, "Tue og Tony - DR P3": 0.0, "MSN Danmark": 0.0, "Canal 9 - Superligaens hjemmebane": 0.0, "Lokalavisen Aarhus": 1.0, "NewSpeek Networks": 0.0, "Vores B\u00f8rn": 0.0, "Politiken": 1.0, "P1 Morgen - DR": 0.0, "Liv": 0.0, "GANDHI - DR P3": 0.0, "DR Sporten": 0.0, "DR Nyheder": 3.0, "iform.dk": 0.0, "Madmagasinet \u2013 DR1": 0.0, "Aftenshowet - DR1": 0.0, "Herning Folkeblad": 0.0, "LandbrugsAvisen": 1.0, "22Skammelsen": 0.0, "POINT of VIEW International": 0.0, "P3 - DR": 1.0, "Metroxpress": 0.0, "B\u00f8rsen Ledelse": 0.0, "JP Politik": 0.0, "Deadline - DR": 0.0, "Bolig Magasinet": 0.0, "Discovery Channel (DK)": 0.0, "SE og H\u00d8R": 0.0, "politik-online.dk": 0.0, "Costume": 0.0, "TV 2": 0.0, "KANAL 4": 0.0, "Detektor - DR": 0.0, "Monte Carlo p\u00e5 DR3": 0.0, "Danmarks gr\u00f8nne t\u00e6nketank Concito": 0.0, "DR P1": 0.0, "Dagens.dk": 0.0, "TV 2 Zulu": 0.0, "The Copenhagen Post": 0.0, "Nordvestnyt": 0.0, "Amtsavisen.dk": 0.0, "6'eren": 0.0, "TV 2/FYN": 0.0, "Q - ET UNIVERS AF QVINDER": 0.0, "P3morgen": 0.0, "P1 Orientering": 0.0, "FEMINA": 0.0, "Sj\u00e6llandske Vordingborg": 0.0, "RokokoPosten": 0.0, "DR P4 Trekanten": 0.0, "DR Politik": 0.0, "Familie Journal": 0.0, "TV2 Nord": 0.0, "Discovery Channel Danmark": 0.0, "SFI - Det Nationale Forskningscenter for Velf\u00e6rd": 0.0, "Vi Unge": 0.0, "DR3": 2.0, "TV 2 Lorry": 0.0, "S\u00d8NDAG": 0.0, "B\u00f8rsen": 0.0, "Natholdet": 1.0, "DR K": 0.0, "Radio24syv": 0.0, "P3": 0.0, "P3 Nyheder": 0.0, "TV 2 Business": 0.0, "CEPOS": 0.0, "Debatten - DR": 1.0, "Dagbladet Arbejderen": 0.0, "Randers Onsdag": 0.0, "Vejle Amts Folkeblad": 0.0, "The Voice": 0.0, "Kraka - Danmarks uafh\u00e6ngige t\u00e6nketank": 0.0, "Verdens Bedste Nyheder": 0.0, "Ugebrevet A4": 0.0, "MediaWatch": 0.0, "TV/MIDT-VEST": 0.0, "Ingeni\u00f8ren": 0.0, "Euroman": 0.0, "NOVA": 0.0, "P1 Debat - DR": 0.0, "TV \u00d8ST": 0.0, "TV 2 NEWS": 0.0, "EUsiden": 0.0, "TV 2 NYHEDERNE": 2.0, "Sj\u00e6llandske Slagelse": 0.0, "FinansWatch": 0.0, "Zetland": 0.0, "BO BEDRE": 0.0, "Journalisten.dk": 0.0, "NORDJYSKE": 0.0, "Korrespondenterne": 0.0, "tv2.dk": 0.0, "DR P4 K\u00f8benhavn": 0.0, "DR2 Dokumania": 0.0, "TV 2 Danmark": 0.0, "Go'morgen og Go'aften Danmark": 0.0, "R\u00e6son": 0.0, "Altinget.dk": 0.0, "Sj\u00e6llandske N\u00e6stved": 0.0, "Socialistisk Arbejderavis": 0.0, "Midtjyllands Avis": 0.0, "DR P4 \u00d8stjylland": 2.0, "fit living": 0.0, "Politiko": 0.0, "Hendes Verden": 0.0, "T\u00e6nketanken Europa": 0.0, "Kanal 5": 0.0, "Penge & Privat\u00f8konomi": 0.0, "Ekstra Bladet": 0.0, "BT": 0.0, "Kolding Netavis": 0.0, "Den Offentlige": 0.0, "JydskeVestkysten": 0.0, "JV.dk": 0.0, "Modkraft.dk - Progressiv portal": 0.0, "B\u00f8rsen Pleasure": 0.0, "TV 2 | \u00d8STJYLLAND": 0.0, "TLC Danmark": 1.0}, "491930578": {"": 0.0, "ELLE DK": 0.0, "DR Ligetil": 0.0, "DR P4 Nordjylland": 0.0, "newsbreak.dk": 0.0, "DR P4 Fyn": 0.0, "Folkets Avis": 0.0, "T\u00e6nketanken Cevea": 0.0, "Netudgaven": 0.0, "Mandag Morgen": 0.0, "Berlingske \u01c0 Billedredaktionen": 0.0, "DR P4 Midt & Vest": 0.0, "DR1": 0.0, "Din Avis Randers": 0.0, "Jyllands-Posten": 1.0, "Roskilde Avis": 0.0, "T\u00e6nketanken Frej": 0.0, "Frederiksborg Amts Avis": 0.0, "DR2": 0.0, "7'eren": 0.0, "Dagbladet Information": 0.0, "Finans": 0.0, "Leder IDAG.dk": 0.0, "T\u00e6nketanken DEA": 0.0, "Berlingske Business": 0.0, "B\u00f8rsen Opinion": 0.0, "ALT for damerne": 0.0, "Dansk-Politik.dk": 0.0, "Bornholms Tidende": 0.0, "Isabellas": 0.0, "TV3 Danmark": 0.0, "Hus Forbi": 0.0, "P1 Eftermiddag - DR": 0.0, "DR P4 Sj\u00e6lland": 0.0, "BoligLiv": 0.0, "Canal9": 0.0, "Avisen.dk": 0.0, "Netavisen Pio": 0.0, "RANDERSiDAG.dk": 0.0, "DR P4 Bornholm": 0.0, "MTV Danmark": 0.0, "Gastro": 0.0, "TV SYD": 0.0, "Kristeligt Dagblad": 0.0, "Horsens Folkeblad": 0.0, "Lokalavisen.dk": 0.0, "Berlingske": 0.0, "Ude og Hjemme": 0.0, "Radio24syv - Den Korte Radioavis": 0.0, "DR P4 Syd og Esbjerg": 0.0, "Eurowoman DK": 0.0, "Modkraft.dk": 0.0, "Go' Morgen P3 - DR": 0.0, "DEN KORTE AVIS": 0.0, "Tue og Tony - DR P3": 0.0, "MSN Danmark": 0.0, "Canal 9 - Superligaens hjemmebane": 0.0, "Lokalavisen Aarhus": 0.0, "NewSpeek Networks": 0.0, "Vores B\u00f8rn": 0.0, "Politiken": 0.0, "P1 Morgen - DR": 0.0, "Liv": 0.0, "GANDHI - DR P3": 0.0, "DR Sporten": 0.0, "DR Nyheder": 0.0, "iform.dk": 0.0, "Madmagasinet \u2013 DR1": 0.0, "Aftenshowet - DR1": 0.0, "Herning Folkeblad": 0.0, "LandbrugsAvisen": 0.0, "22Skammelsen": 0.0, "POINT of VIEW International": 0.0, "P3 - DR": 0.0, "Metroxpress": 1.0, "B\u00f8rsen Ledelse": 0.0, "JP Politik": 0.0, "Deadline - DR": 0.0, "Bolig Magasinet": 0.0, "Discovery Channel (DK)": 0.0, "SE og H\u00d8R": 0.0, "politik-online.dk": 0.0, "Costume": 0.0, "TV 2": 0.0, "KANAL 4": 0.0, "Detektor - DR": 0.0, "Monte Carlo p\u00e5 DR3": 0.0, "Danmarks gr\u00f8nne t\u00e6nketank Concito": 0.0, "DR P1": 0.0, "Dagens.dk": 0.0, "TV 2 Zulu": 0.0, "The Copenhagen Post": 0.0, "Nordvestnyt": 0.0, "Amtsavisen.dk": 0.0, "6'eren": 0.0, "TV 2/FYN": 0.0, "Q - ET UNIVERS AF QVINDER": 0.0, "P3morgen": 0.0, "P1 Orientering": 0.0, "FEMINA": 0.0, "Sj\u00e6llandske Vordingborg": 0.0, "RokokoPosten": 0.0, "DR P4 Trekanten": 0.0, "DR Politik": 0.0, "Familie Journal": 0.0, "TV2 Nord": 0.0, "Discovery Channel Danmark": 0.0, "SFI - Det Nationale Forskningscenter for Velf\u00e6rd": 0.0, "Vi Unge": 0.0, "DR3": 0.0, "TV 2 Lorry": 0.0, "S\u00d8NDAG": 0.0, "B\u00f8rsen": 0.0, "Natholdet": 0.0, "DR K": 0.0, "Radio24syv": 0.0, "P3": 0.0, "P3 Nyheder": 0.0, "TV 2 Business": 0.0, "CEPOS": 0.0, "Debatten - DR": 0.0, "Dagbladet Arbejderen": 0.0, "Randers Onsdag": 1.0, "Vejle Amts Folkeblad": 0.0, "The Voice": 0.0, "Kraka - Danmarks uafh\u00e6ngige t\u00e6nketank": 0.0, "Verdens Bedste Nyheder": 0.0, "Ugebrevet A4": 0.0, "MediaWatch": 0.0, "TV/MIDT-VEST": 0.0, "Ingeni\u00f8ren": 0.0, "Euroman": 0.0, "NOVA": 0.0, "P1 Debat - DR": 0.0, "TV \u00d8ST": 0.0, "TV 2 NEWS": 0.0, "EUsiden": 0.0, "TV 2 NYHEDERNE": 2.0, "Sj\u00e6llandske Slagelse": 0.0, "FinansWatch": 0.0, "Zetland": 0.0, "BO BEDRE": 0.0, "Journalisten.dk": 0.0, "NORDJYSKE": 0.0, "Korrespondenterne": 0.0, "tv2.dk": 0.0, "DR P4 K\u00f8benhavn": 0.0, "DR2 Dokumania": 0.0, "TV 2 Danmark": 0.0, "Go'morgen og Go'aften Danmark": 0.0, "R\u00e6son": 0.0, "Altinget.dk": 0.0, "Sj\u00e6llandske N\u00e6stved": 0.0, "Socialistisk Arbejderavis": 0.0, "Midtjyllands Avis": 0.0, "DR P4 \u00d8stjylland": 0.0, "fit living": 0.0, "Politiko": 0.0, "Hendes Verden": 0.0, "T\u00e6nketanken Europa": 0.0, "Kanal 5": 0.0, "Penge & Privat\u00f8konomi": 0.0, "Ekstra Bladet": 0.0, "BT": 0.0, "Kolding Netavis": 0.0, "Den Offentlige": 0.0, "JydskeVestkysten": 0.0, "JV.dk": 0.0, "Modkraft.dk - Progressiv portal": 0.0, "B\u00f8rsen Pleasure": 0.0, "TV 2 | \u00d8STJYLLAND": 0.0, "TLC Danmark": 0.0}, "1768596594": {"": 0.0, "ELLE DK": 0.0, "DR Ligetil": 0.0, "DR P4 Nordjylland": 0.0, "newsbreak.dk": 0.0, "DR P4 Fyn": 0.0, "Folkets Avis": 0.0, "T\u00e6nketanken Cevea": 0.0, "Netudgaven": 0.0, "Mandag Morgen": 0.0, "Berlingske \u01c0 Billedredaktionen": 0.0, "DR P4 Midt & Vest": 0.0, "DR1": 0.0, "Din Avis Randers": 0.0, "Jyllands-Posten": 0.0, "Roskilde Avis": 0.0, "T\u00e6nketanken Frej": 0.0, "Frederiksborg Amts Avis": 0.0, "DR2": 0.0, "7'eren": 0.0, "Dagbladet Information": 0.0, "Finans": 0.0, "Leder IDAG.dk": 0.0, "T\u00e6nketanken DEA": 0.0, "Berlingske Business": 0.0, "B\u00f8rsen Opinion": 0.0, "ALT for damerne": 0.0, "Dansk-Politik.dk": 0.0, "Bornholms Tidende": 0.0, "Isabellas": 0.0, "TV3 Danmark": 0.0, "Hus Forbi": 0.0, "P1 Eftermiddag - DR": 0.0, "DR P4 Sj\u00e6lland": 0.0, "BoligLiv": 0.0, "Canal9": 0.0, "Avisen.dk": 0.0, "Netavisen Pio": 0.0, "RANDERSiDAG.dk": 0.0, "DR P4 Bornholm": 0.0, "MTV Danmark": 0.0, "Gastro": 0.0, "TV SYD": 0.0, "Kristeligt Dagblad": 1.0, "Horsens Folkeblad": 0.0, "Lokalavisen.dk": 0.0, "Berlingske": 1.0, "Ude og Hjemme": 0.0, "Radio24syv - Den Korte Radioavis": 0.0, "DR P4 Syd og Esbjerg": 0.0, "Eurowoman DK": 0.0, "Modkraft.dk": 0.0, "Go' Morgen P3 - DR": 0.0, "DEN KORTE AVIS": 0.0, "Tue og Tony - DR P3": 0.0, "MSN Danmark": 0.0, "Canal 9 - Superligaens hjemmebane": 0.0, "Lokalavisen Aarhus": 0.0, "NewSpeek Networks": 0.0, "Vores B\u00f8rn": 0.0, "Politiken": 0.0, "P1 Morgen - DR": 0.0, "Liv": 0.0, "GANDHI - DR P3": 0.0, "DR Sporten": 0.0, "DR Nyheder": 0.0, "iform.dk": 0.0, "Madmagasinet \u2013 DR1": 0.0, "Aftenshowet - DR1": 0.0, "Herning Folkeblad": 0.0, "LandbrugsAvisen": 0.0, "22Skammelsen": 0.0, "POINT of VIEW International": 0.0, "P3 - DR": 0.0, "Metroxpress": 0.0, "B\u00f8rsen Ledelse": 0.0, "JP Politik": 0.0, "Deadline - DR": 0.0, "Bolig Magasinet": 0.0, "Discovery Channel (DK)": 0.0, "SE og H\u00d8R": 0.0, "politik-online.dk": 0.0, "Costume": 0.0, "TV 2": 0.0, "KANAL 4": 0.0, "Detektor - DR": 0.0, "Monte Carlo p\u00e5 DR3": 0.0, "Danmarks gr\u00f8nne t\u00e6nketank Concito": 0.0, "DR P1": 0.0, "Dagens.dk": 0.0, "TV 2 Zulu": 0.0, "The Copenhagen Post": 0.0, "Nordvestnyt": 0.0, "Amtsavisen.dk": 0.0, "6'eren": 0.0, "TV 2/FYN": 0.0, "Q - ET UNIVERS AF QVINDER": 0.0, "P3morgen": 0.0, "P1 Orientering": 0.0, "FEMINA": 0.0, "Sj\u00e6llandske Vordingborg": 0.0, "RokokoPosten": 0.0, "DR P4 Trekanten": 0.0, "DR Politik": 0.0, "Familie Journal": 0.0, "TV2 Nord": 0.0, "Discovery Channel Danmark": 0.0, "SFI - Det Nationale Forskningscenter for Velf\u00e6rd": 0.0, "Vi Unge": 0.0, "DR3": 0.0, "TV 2 Lorry": 0.0, "S\u00d8NDAG": 0.0, "B\u00f8rsen": 0.0, "Natholdet": 0.0, "DR K": 0.0, "Radio24syv": 0.0, "P3": 0.0, "P3 Nyheder": 0.0, "TV 2 Business": 0.0, "CEPOS": 0.0, "Debatten - DR": 0.0, "Dagbladet Arbejderen": 0.0, "Randers Onsdag": 0.0, "Vejle Amts Folkeblad": 0.0, "The Voice": 0.0, "Kraka - Danmarks uafh\u00e6ngige t\u00e6nketank": 0.0, "Verdens Bedste Nyheder": 0.0, "Ugebrevet A4": 0.0, "MediaWatch": 0.0, "TV/MIDT-VEST": 0.0, "Ingeni\u00f8ren": 0.0, "Euroman": 0.0, "NOVA": 0.0, "P1 Debat - DR": 0.0, "TV \u00d8ST": 0.0, "TV 2 NEWS": 0.0, "EUsiden": 0.0, "TV 2 NYHEDERNE": 1.0, "Sj\u00e6llandske Slagelse": 0.0, "FinansWatch": 0.0, "Zetland": 0.0, "BO BEDRE": 0.0, "Journalisten.dk": 0.0, "NORDJYSKE": 0.0, "Korrespondenterne": 0.0, "tv2.dk": 0.0, "DR P4 K\u00f8benhavn": 0.0, "DR2 Dokumania": 0.0, "TV 2 Danmark": 0.0, "Go'morgen og Go'aften Danmark": 0.0, "R\u00e6son": 0.0, "Altinget.dk": 0.0, "Sj\u00e6llandske N\u00e6stved": 0.0, "Socialistisk Arbejderavis": 0.0, "Midtjyllands Avis": 0.0, "DR P4 \u00d8stjylland": 0.0, "fit living": 0.0, "Politiko": 0.0, "Hendes Verden": 0.0, "T\u00e6nketanken Europa": 0.0, "Kanal 5": 0.0, "Penge & Privat\u00f8konomi": 0.0, "Ekstra Bladet": 0.0, "BT": 0.0, "Kolding Netavis": 0.0, "Den Offentlige": 0.0, "JydskeVestkysten": 0.0, "JV.dk": 0.0, "Modkraft.dk - Progressiv portal": 0.0, "B\u00f8rsen Pleasure": 0.0, "TV 2 | \u00d8STJYLLAND": 0.0, "TLC Danmark": 0.0}, "307033995": {"": 0.0, "ELLE DK": 0.0, "DR Ligetil": 0.0, "DR P4 Nordjylland": 0.0, "newsbreak.dk": 0.0, "DR P4 Fyn": 1.0, "Folkets Avis": 0.0, "T\u00e6nketanken Cevea": 0.0, "Netudgaven": 0.0, "Mandag Morgen": 0.0, "Berlingske \u01c0 Billedredaktionen": 0.0, "DR P4 Midt & Vest": 0.0, "DR1": 4.0, "Din Avis Randers": 0.0, "Jyllands-Posten": 15.0, "Roskilde Avis": 0.0, "T\u00e6nketanken Frej": 0.0, "Frederiksborg Amts Avis": 0.0, "DR2": 0.0, "7'eren": 0.0, "Dagbladet Information": 0.0, "Finans": 0.0, "Leder IDAG.dk": 0.0, "T\u00e6nketanken DEA": 0.0, "Berlingske Business": 0.0, "B\u00f8rsen Opinion": 0.0, "ALT for damerne": 11.0, "Dansk-Politik.dk": 0.0, "Bornholms Tidende": 0.0, "Isabellas": 0.0, "TV3 Danmark": 0.0, "Hus Forbi": 0.0, "P1 Eftermiddag - DR": 0.0, "DR P4 Sj\u00e6lland": 0.0, "BoligLiv": 0.0, "Canal9": 0.0, "Avisen.dk": 0.0, "Netavisen Pio": 0.0, "RANDERSiDAG.dk": 0.0, "DR P4 Bornholm": 0.0, "MTV Danmark": 0.0, "Gastro": 0.0, "TV SYD": 0.0, "Kristeligt Dagblad": 3.0, "Horsens Folkeblad": 0.0, "Lokalavisen.dk": 0.0, "Berlingske": 11.0, "Ude og Hjemme": 1.0, "Radio24syv - Den Korte Radioavis": 0.0, "DR P4 Syd og Esbjerg": 0.0, "Eurowoman DK": 0.0, "Modkraft.dk": 0.0, "Go' Morgen P3 - DR": 76.0, "DEN KORTE AVIS": 0.0, "Tue og Tony - DR P3": 0.0, "MSN Danmark": 0.0, "Canal 9 - Superligaens hjemmebane": 0.0, "Lokalavisen Aarhus": 0.0, "NewSpeek Networks": 0.0, "Vores B\u00f8rn": 0.0, "Politiken": 26.0, "P1 Morgen - DR": 0.0, "Liv": 0.0, "GANDHI - DR P3": 1.0, "DR Sporten": 6.0, "DR Nyheder": 9.0, "iform.dk": 0.0, "Madmagasinet \u2013 DR1": 0.0, "Aftenshowet - DR1": 0.0, "Herning Folkeblad": 0.0, "LandbrugsAvisen": 0.0, "22Skammelsen": 0.0, "POINT of VIEW International": 0.0, "P3 - DR": 14.0, "Metroxpress": 2.0, "B\u00f8rsen Ledelse": 0.0, "JP Politik": 0.0, "Deadline - DR": 0.0, "Bolig Magasinet": 0.0, "Discovery Channel (DK)": 0.0, "SE og H\u00d8R": 4.0, "politik-online.dk": 0.0, "Costume": 0.0, "TV 2": 4.0, "KANAL 4": 0.0, "Detektor - DR": 0.0, "Monte Carlo p\u00e5 DR3": 1.0, "Danmarks gr\u00f8nne t\u00e6nketank Concito": 0.0, "DR P1": 0.0, "Dagens.dk": 1.0, "TV 2 Zulu": 0.0, "The Copenhagen Post": 0.0, "Nordvestnyt": 0.0, "Amtsavisen.dk": 0.0, "6'eren": 0.0, "TV 2/FYN": 0.0, "Q - ET UNIVERS AF QVINDER": 0.0, "P3morgen": 0.0, "P1 Orientering": 0.0, "FEMINA": 1.0, "Sj\u00e6llandske Vordingborg": 0.0, "RokokoPosten": 7.0, "DR P4 Trekanten": 0.0, "DR Politik": 0.0, "Familie Journal": 17.0, "TV2 Nord": 0.0, "Discovery Channel Danmark": 0.0, "SFI - Det Nationale Forskningscenter for Velf\u00e6rd": 0.0, "Vi Unge": 0.0, "DR3": 3.0, "TV 2 Lorry": 0.0, "S\u00d8NDAG": 0.0, "B\u00f8rsen": 0.0, "Natholdet": 2.0, "DR K": 1.0, "Radio24syv": 1.0, "P3": 0.0, "P3 Nyheder": 0.0, "TV 2 Business": 0.0, "CEPOS": 0.0, "Debatten - DR": 1.0, "Dagbladet Arbejderen": 0.0, "Randers Onsdag": 0.0, "Vejle Amts Folkeblad": 0.0, "The Voice": 0.0, "Kraka - Danmarks uafh\u00e6ngige t\u00e6nketank": 0.0, "Verdens Bedste Nyheder": 0.0, "Ugebrevet A4": 0.0, "MediaWatch": 0.0, "TV/MIDT-VEST": 20.0, "Ingeni\u00f8ren": 0.0, "Euroman": 0.0, "NOVA": 0.0, "P1 Debat - DR": 0.0, "TV \u00d8ST": 1.0, "TV 2 NEWS": 22.0, "EUsiden": 0.0, "TV 2 NYHEDERNE": 88.0, "Sj\u00e6llandske Slagelse": 0.0, "FinansWatch": 0.0, "Zetland": 0.0, "BO BEDRE": 0.0, "Journalisten.dk": 0.0, "NORDJYSKE": 2.0, "Korrespondenterne": 0.0, "tv2.dk": 0.0, "DR P4 K\u00f8benhavn": 1.0, "DR2 Dokumania": 0.0, "TV 2 Danmark": 0.0, "Go'morgen og Go'aften Danmark": 0.0, "R\u00e6son": 0.0, "Altinget.dk": 0.0, "Sj\u00e6llandske N\u00e6stved": 0.0, "Socialistisk Arbejderavis": 0.0, "Midtjyllands Avis": 0.0, "DR P4 \u00d8stjylland": 0.0, "fit living": 1.0, "Politiko": 0.0, "Hendes Verden": 75.0, "T\u00e6nketanken Europa": 0.0, "Kanal 5": 0.0, "Penge & Privat\u00f8konomi": 0.0, "Ekstra Bladet": 5.0, "BT": 8.0, "Kolding Netavis": 0.0, "Den Offentlige": 0.0, "JydskeVestkysten": 0.0, "JV.dk": 0.0, "Modkraft.dk - Progressiv portal": 0.0, "B\u00f8rsen Pleasure": 0.0, "TV 2 | \u00d8STJYLLAND": 1.0, "TLC Danmark": 0.0}, "581939389": {"": 0.0, "ELLE DK": 0.0, "DR Ligetil": 0.0, "DR P4 Nordjylland": 0.0, "newsbreak.dk": 0.0, "DR P4 Fyn": 0.0, "Folkets Avis": 0.0, "T\u00e6nketanken Cevea": 0.0, "Netudgaven": 0.0, "Mandag Morgen": 0.0, "Berlingske \u01c0 Billedredaktionen": 0.0, "DR P4 Midt & Vest": 0.0, "DR1": 0.0, "Din Avis Randers": 0.0, "Jyllands-Posten": 0.0, "Roskilde Avis": 0.0, "T\u00e6nketanken Frej": 0.0, "Frederiksborg Amts Avis": 0.0, "DR2": 0.0, "7'eren": 0.0, "Dagbladet Information": 0.0, "Finans": 0.0, "Leder IDAG.dk": 0.0, "T\u00e6nketanken DEA": 0.0, "Berlingske Business": 0.0, "B\u00f8rsen Opinion": 0.0, "ALT for damerne": 0.0, "Dansk-Politik.dk": 0.0, "Bornholms Tidende": 0.0, "Isabellas": 0.0, "TV3 Danmark": 0.0, "Hus Forbi": 0.0, "P1 Eftermiddag - DR": 0.0, "DR P4 Sj\u00e6lland": 0.0, "BoligLiv": 0.0, "Canal9": 0.0, "Avisen.dk": 0.0, "Netavisen Pio": 0.0, "RANDERSiDAG.dk": 0.0, "DR P4 Bornholm": 0.0, "MTV Danmark": 0.0, "Gastro": 0.0, "TV SYD": 2.0, "Kristeligt Dagblad": 0.0, "Horsens Folkeblad": 0.0, "Lokalavisen.dk": 0.0, "Berlingske": 0.0, "Ude og Hjemme": 0.0, "Radio24syv - Den Korte Radioavis": 0.0, "DR P4 Syd og Esbjerg": 0.0, "Eurowoman DK": 0.0, "Modkraft.dk": 0.0, "Go' Morgen P3 - DR": 0.0, "DEN KORTE AVIS": 0.0, "Tue og Tony - DR P3": 0.0, "MSN Danmark": 0.0, "Canal 9 - Superligaens hjemmebane": 0.0, "Lokalavisen Aarhus": 0.0, "NewSpeek Networks": 0.0, "Vores B\u00f8rn": 0.0, "Politiken": 0.0, "P1 Morgen - DR": 0.0, "Liv": 0.0, "GANDHI - DR P3": 0.0, "DR Sporten": 0.0, "DR Nyheder": 0.0, "iform.dk": 0.0, "Madmagasinet \u2013 DR1": 0.0, "Aftenshowet - DR1": 0.0, "Herning Folkeblad": 0.0, "LandbrugsAvisen": 0.0, "22Skammelsen": 0.0, "POINT of VIEW International": 0.0, "P3 - DR": 0.0, "Metroxpress": 0.0, "B\u00f8rsen Ledelse": 0.0, "JP Politik": 0.0, "Deadline - DR": 0.0, "Bolig Magasinet": 0.0, "Discovery Channel (DK)": 0.0, "SE og H\u00d8R": 0.0, "politik-online.dk": 0.0, "Costume": 0.0, "TV 2": 0.0, "KANAL 4": 0.0, "Detektor - DR": 0.0, "Monte Carlo p\u00e5 DR3": 0.0, "Danmarks gr\u00f8nne t\u00e6nketank Concito": 0.0, "DR P1": 0.0, "Dagens.dk": 0.0, "TV 2 Zulu": 0.0, "The Copenhagen Post": 0.0, "Nordvestnyt": 0.0, "Amtsavisen.dk": 0.0, "6'eren": 0.0, "TV 2/FYN": 0.0, "Q - ET UNIVERS AF QVINDER": 0.0, "P3morgen": 0.0, "P1 Orientering": 0.0, "FEMINA": 0.0, "Sj\u00e6llandske Vordingborg": 0.0, "RokokoPosten": 0.0, "DR P4 Trekanten": 0.0, "DR Politik": 0.0, "Familie Journal": 3.0, "TV2 Nord": 0.0, "Discovery Channel Danmark": 0.0, "SFI - Det Nationale Forskningscenter for Velf\u00e6rd": 0.0, "Vi Unge": 0.0, "DR3": 0.0, "TV 2 Lorry": 0.0, "S\u00d8NDAG": 0.0, "B\u00f8rsen": 0.0, "Natholdet": 0.0, "DR K": 0.0, "Radio24syv": 0.0, "P3": 0.0, "P3 Nyheder": 0.0, "TV 2 Business": 0.0, "CEPOS": 0.0, "Debatten - DR": 0.0, "Dagbladet Arbejderen": 0.0, "Randers Onsdag": 0.0, "Vejle Amts Folkeblad": 0.0, "The Voice": 0.0, "Kraka - Danmarks uafh\u00e6ngige t\u00e6nketank": 0.0, "Verdens Bedste Nyheder": 0.0, "Ugebrevet A4": 0.0, "MediaWatch": 0.0, "TV/MIDT-VEST": 0.0, "Ingeni\u00f8ren": 0.0, "Euroman": 0.0, "NOVA": 0.0, "P1 Debat - DR": 0.0, "TV \u00d8ST": 0.0, "TV 2 NEWS": 0.0, "EUsiden": 0.0, "TV 2 NYHEDERNE": 0.0, "Sj\u00e6llandske Slagelse": 0.0, "FinansWatch": 0.0, "Zetland": 0.0, "BO BEDRE": 0.0, "Journalisten.dk": 0.0, "NORDJYSKE": 0.0, "Korrespondenterne": 0.0, "tv2.dk": 0.0, "DR P4 K\u00f8benhavn": 0.0, "DR2 Dokumania": 0.0, "TV 2 Danmark": 0.0, "Go'morgen og Go'aften Danmark": 0.0, "R\u00e6son": 0.0, "Altinget.dk": 0.0, "Sj\u00e6llandske N\u00e6stved": 0.0, "Socialistisk Arbejderavis": 0.0, "Midtjyllands Avis": 0.0, "DR P4 \u00d8stjylland": 0.0, "fit living": 0.0, "Politiko": 0.0, "Hendes Verden": 0.0, "T\u00e6nketanken Europa": 0.0, "Kanal 5": 0.0, "Penge & Privat\u00f8konomi": 0.0, "Ekstra Bladet": 0.0, "BT": 0.0, "Kolding Netavis": 0.0, "Den Offentlige": 0.0, "JydskeVestkysten": 0.0, "JV.dk": 0.0, "Modkraft.dk - Progressiv portal": 0.0, "B\u00f8rsen Pleasure": 0.0, "TV 2 | \u00d8STJYLLAND": 0.0, "TLC Danmark": 0.0}, "478400695": {"": 0.0, "ELLE DK": 0.0, "DR Ligetil": 0.0, "DR P4 Nordjylland": 0.0, "newsbreak.dk": 0.0, "DR P4 Fyn": 0.0, "Folkets Avis": 0.0, "T\u00e6nketanken Cevea": 0.0, "Netudgaven": 0.0, "Mandag Morgen": 0.0, "Berlingske \u01c0 Billedredaktionen": 0.0, "DR P4 Midt & Vest": 0.0, "DR1": 0.0, "Din Avis Randers": 0.0, "Jyllands-Posten": 0.0, "Roskilde Avis": 0.0, "T\u00e6nketanken Frej": 0.0, "Frederiksborg Amts Avis": 0.0, "DR2": 0.0, "7'eren": 0.0, "Dagbladet Information": 0.0, "Finans": 0.0, "Leder IDAG.dk": 0.0, "T\u00e6nketanken DEA": 0.0, "Berlingske Business": 0.0, "B\u00f8rsen Opinion": 0.0, "ALT for damerne": 0.0, "Dansk-Politik.dk": 0.0, "Bornholms Tidende": 0.0, "Isabellas": 0.0, "TV3 Danmark": 0.0, "Hus Forbi": 0.0, "P1 Eftermiddag - DR": 0.0, "DR P4 Sj\u00e6lland": 0.0, "BoligLiv": 0.0, "Canal9": 0.0, "Avisen.dk": 0.0, "Netavisen Pio": 0.0, "RANDERSiDAG.dk": 0.0, "DR P4 Bornholm": 0.0, "MTV Danmark": 0.0, "Gastro": 0.0, "TV SYD": 0.0, "Kristeligt Dagblad": 0.0, "Horsens Folkeblad": 0.0, "Lokalavisen.dk": 0.0, "Berlingske": 0.0, "Ude og Hjemme": 0.0, "Radio24syv - Den Korte Radioavis": 0.0, "DR P4 Syd og Esbjerg": 0.0, "Eurowoman DK": 0.0, "Modkraft.dk": 0.0, "Go' Morgen P3 - DR": 0.0, "DEN KORTE AVIS": 0.0, "Tue og Tony - DR P3": 0.0, "MSN Danmark": 0.0, "Canal 9 - Superligaens hjemmebane": 0.0, "Lokalavisen Aarhus": 0.0, "NewSpeek Networks": 0.0, "Vores B\u00f8rn": 0.0, "Politiken": 0.0, "P1 Morgen - DR": 0.0, "Liv": 0.0, "GANDHI - DR P3": 0.0, "DR Sporten": 0.0, "DR Nyheder": 0.0, "iform.dk": 0.0, "Madmagasinet \u2013 DR1": 0.0, "Aftenshowet - DR1": 0.0, "Herning Folkeblad": 0.0, "LandbrugsAvisen": 0.0, "22Skammelsen": 0.0, "POINT of VIEW International": 0.0, "P3 - DR": 0.0, "Metroxpress": 1.0, "B\u00f8rsen Ledelse": 0.0, "JP Politik": 0.0, "Deadline - DR": 0.0, "Bolig Magasinet": 0.0, "Discovery Channel (DK)": 0.0, "SE og H\u00d8R": 0.0, "politik-online.dk": 0.0, "Costume": 0.0, "TV 2": 0.0, "KANAL 4": 0.0, "Detektor - DR": 0.0, "Monte Carlo p\u00e5 DR3": 0.0, "Danmarks gr\u00f8nne t\u00e6nketank Concito": 0.0, "DR P1": 0.0, "Dagens.dk": 0.0, "TV 2 Zulu": 0.0, "The Copenhagen Post": 0.0, "Nordvestnyt": 0.0, "Amtsavisen.dk": 0.0, "6'eren": 0.0, "TV 2/FYN": 0.0, "Q - ET UNIVERS AF QVINDER": 0.0, "P3morgen": 0.0, "P1 Orientering": 0.0, "FEMINA": 0.0, "Sj\u00e6llandske Vordingborg": 0.0, "RokokoPosten": 0.0, "DR P4 Trekanten": 0.0, "DR Politik": 0.0, "Familie Journal": 0.0, "TV2 Nord": 0.0, "Discovery Channel Danmark": 0.0, "SFI - Det Nationale Forskningscenter for Velf\u00e6rd": 0.0, "Vi Unge": 0.0, "DR3": 0.0, "TV 2 Lorry": 0.0, "S\u00d8NDAG": 0.0, "B\u00f8rsen": 0.0, "Natholdet": 0.0, "DR K": 0.0, "Radio24syv": 0.0, "P3": 0.0, "P3 Nyheder": 0.0, "TV 2 Business": 0.0, "CEPOS": 0.0, "Debatten - DR": 0.0, "Dagbladet Arbejderen": 0.0, "Randers Onsdag": 0.0, "Vejle Amts Folkeblad": 0.0, "The Voice": 0.0, "Kraka - Danmarks uafh\u00e6ngige t\u00e6nketank": 0.0, "Verdens Bedste Nyheder": 0.0, "Ugebrevet A4": 0.0, "MediaWatch": 0.0, "TV/MIDT-VEST": 0.0, "Ingeni\u00f8ren": 0.0, "Euroman": 0.0, "NOVA": 0.0, "P1 Debat - DR": 0.0, "TV \u00d8ST": 0.0, "TV 2 NEWS": 0.0, "EUsiden": 0.0, "TV 2 NYHEDERNE": 1.0, "Sj\u00e6llandske Slagelse": 0.0, "FinansWatch": 0.0, "Zetland": 0.0, "BO BEDRE": 0.0, "Journalisten.dk": 0.0, "NORDJYSKE": 0.0, "Korrespondenterne": 0.0, "tv2.dk": 0.0, "DR P4 K\u00f8benhavn": 0.0, "DR2 Dokumania": 0.0, "TV 2 Danmark": 0.0, "Go'morgen og Go'aften Danmark": 0.0, "R\u00e6son": 0.0, "Altinget.dk": 0.0, "Sj\u00e6llandske N\u00e6stved": 0.0, "Socialistisk Arbejderavis": 0.0, "Midtjyllands Avis": 0.0, "DR P4 \u00d8stjylland": 0.0, "fit living": 0.0, "Politiko": 1.0, "Hendes Verden": 0.0, "T\u00e6nketanken Europa": 0.0, "Kanal 5": 0.0, "Penge & Privat\u00f8konomi": 0.0, "Ekstra Bladet": 0.0, "BT": 0.0, "Kolding Netavis": 0.0, "Den Offentlige": 0.0, "JydskeVestkysten": 0.0, "JV.dk": 0.0, "Modkraft.dk - Progressiv portal": 0.0, "B\u00f8rsen Pleasure": 0.0, "TV 2 | \u00d8STJYLLAND": 0.0, "TLC Danmark": 0.0}, "1046122445": {"": 0.0, "ELLE DK": 0.0, "DR Ligetil": 0.0, "DR P4 Nordjylland": 0.0, "newsbreak.dk": 0.0, "DR P4 Fyn": 0.0, "Folkets Avis": 0.0, "T\u00e6nketanken Cevea": 0.0, "Netudgaven": 0.0, "Mandag Morgen": 0.0, "Berlingske \u01c0 Billedredaktionen": 0.0, "DR P4 Midt & Vest": 0.0, "DR1": 1.0, "Din Avis Randers": 0.0, "Jyllands-Posten": 0.0, "Roskilde Avis": 0.0, "T\u00e6nketanken Frej": 0.0, "Frederiksborg Amts Avis": 0.0, "DR2": 1.0, "7'eren": 0.0, "Dagbladet Information": 0.0, "Finans": 0.0, "Leder IDAG.dk": 0.0, "T\u00e6nketanken DEA": 0.0, "Berlingske Business": 0.0, "B\u00f8rsen Opinion": 0.0, "ALT for damerne": 0.0, "Dansk-Politik.dk": 0.0, "Bornholms Tidende": 0.0, "Isabellas": 0.0, "TV3 Danmark": 0.0, "Hus Forbi": 0.0, "P1 Eftermiddag - DR": 0.0, "DR P4 Sj\u00e6lland": 0.0, "BoligLiv": 0.0, "Canal9": 0.0, "Avisen.dk": 0.0, "Netavisen Pio": 0.0, "RANDERSiDAG.dk": 0.0, "DR P4 Bornholm": 0.0, "MTV Danmark": 0.0, "Gastro": 0.0, "TV SYD": 0.0, "Kristeligt Dagblad": 0.0, "Horsens Folkeblad": 0.0, "Lokalavisen.dk": 0.0, "Berlingske": 1.0, "Ude og Hjemme": 0.0, "Radio24syv - Den Korte Radioavis": 0.0, "DR P4 Syd og Esbjerg": 0.0, "Eurowoman DK": 0.0, "Modkraft.dk": 0.0, "Go' Morgen P3 - DR": 0.0, "DEN KORTE AVIS": 0.0, "Tue og Tony - DR P3": 0.0, "MSN Danmark": 0.0, "Canal 9 - Superligaens hjemmebane": 0.0, "Lokalavisen Aarhus": 0.0, "NewSpeek Networks": 0.0, "Vores B\u00f8rn": 0.0, "Politiken": 0.0, "P1 Morgen - DR": 0.0, "Liv": 0.0, "GANDHI - DR P3": 0.0, "DR Sporten": 3.0, "DR Nyheder": 1.0, "iform.dk": 0.0, "Madmagasinet \u2013 DR1": 0.0, "Aftenshowet - DR1": 0.0, "Herning Folkeblad": 0.0, "LandbrugsAvisen": 0.0, "22Skammelsen": 0.0, "POINT of VIEW International": 0.0, "P3 - DR": 2.0, "Metroxpress": 0.0, "B\u00f8rsen Ledelse": 0.0, "JP Politik": 0.0, "Deadline - DR": 0.0, "Bolig Magasinet": 0.0, "Discovery Channel (DK)": 0.0, "SE og H\u00d8R": 0.0, "politik-online.dk": 0.0, "Costume": 0.0, "TV 2": 0.0, "KANAL 4": 0.0, "Detektor - DR": 0.0, "Monte Carlo p\u00e5 DR3": 0.0, "Danmarks gr\u00f8nne t\u00e6nketank Concito": 0.0, "DR P1": 0.0, "Dagens.dk": 0.0, "TV 2 Zulu": 0.0, "The Copenhagen Post": 0.0, "Nordvestnyt": 0.0, "Amtsavisen.dk": 0.0, "6'eren": 0.0, "TV 2/FYN": 0.0, "Q - ET UNIVERS AF QVINDER": 0.0, "P3morgen": 0.0, "P1 Orientering": 0.0, "FEMINA": 0.0, "Sj\u00e6llandske Vordingborg": 0.0, "RokokoPosten": 0.0, "DR P4 Trekanten": 0.0, "DR Politik": 0.0, "Familie Journal": 0.0, "TV2 Nord": 0.0, "Discovery Channel Danmark": 0.0, "SFI - Det Nationale Forskningscenter for Velf\u00e6rd": 0.0, "Vi Unge": 0.0, "DR3": 1.0, "TV 2 Lorry": 0.0, "S\u00d8NDAG": 0.0, "B\u00f8rsen": 0.0, "Natholdet": 0.0, "DR K": 0.0, "Radio24syv": 0.0, "P3": 0.0, "P3 Nyheder": 0.0, "TV 2 Business": 0.0, "CEPOS": 0.0, "Debatten - DR": 0.0, "Dagbladet Arbejderen": 0.0, "Randers Onsdag": 0.0, "Vejle Amts Folkeblad": 0.0, "The Voice": 0.0, "Kraka - Danmarks uafh\u00e6ngige t\u00e6nketank": 0.0, "Verdens Bedste Nyheder": 0.0, "Ugebrevet A4": 0.0, "MediaWatch": 0.0, "TV/MIDT-VEST": 0.0, "Ingeni\u00f8ren": 0.0, "Euroman": 0.0, "NOVA": 0.0, "P1 Debat - DR": 0.0, "TV \u00d8ST": 0.0, "TV 2 NEWS": 0.0, "EUsiden": 0.0, "TV 2 NYHEDERNE": 0.0, "Sj\u00e6llandske Slagelse": 0.0, "FinansWatch": 0.0, "Zetland": 0.0, "BO BEDRE": 0.0, "Journalisten.dk": 0.0, "NORDJYSKE": 0.0, "Korrespondenterne": 0.0, "tv2.dk": 0.0, "DR P4 K\u00f8benhavn": 0.0, "DR2 Dokumania": 0.0, "TV 2 Danmark": 0.0, "Go'morgen og Go'aften Danmark": 0.0, "R\u00e6son": 0.0, "Altinget.dk": 0.0, "Sj\u00e6llandske N\u00e6stved": 0.0, "Socialistisk Arbejderavis": 0.0, "Midtjyllands Avis": 0.0, "DR P4 \u00d8stjylland": 0.0, "fit living": 0.0, "Politiko": 0.0, "Hendes Verden": 0.0, "T\u00e6nketanken Europa": 0.0, "Kanal 5": 0.0, "Penge & Privat\u00f8konomi": 0.0, "Ekstra Bladet": 1.0, "BT": 1.0, "Kolding Netavis": 0.0, "Den Offentlige": 0.0, "JydskeVestkysten": 0.0, "JV.dk": 0.0, "Modkraft.dk - Progressiv portal": 0.0, "B\u00f8rsen Pleasure": 0.0, "TV 2 | \u00d8STJYLLAND": 0.0, "TLC Danmark": 0.0}, "1690868760": {"": 0.0, "ELLE DK": 0.0, "DR Ligetil": 0.0, "DR P4 Nordjylland": 0.0, "newsbreak.dk": 0.0, "DR P4 Fyn": 0.0, "Folkets Avis": 0.0, "T\u00e6nketanken Cevea": 0.0, "Netudgaven": 0.0, "Mandag Morgen": 0.0, "Berlingske \u01c0 Billedredaktionen": 0.0, "DR P4 Midt & Vest": 0.0, "DR1": 0.0, "Din Avis Randers": 0.0, "Jyllands-Posten": 0.0, "Roskilde Avis": 0.0, "T\u00e6nketanken Frej": 0.0, "Frederiksborg Amts Avis": 0.0, "DR2": 0.0, "7'eren": 0.0, "Dagbladet Information": 0.0, "Finans": 0.0, "Leder IDAG.dk": 0.0, "T\u00e6nketanken DEA": 0.0, "Berlingske Business": 0.0, "B\u00f8rsen Opinion": 0.0, "ALT for damerne": 0.0, "Dansk-Politik.dk": 0.0, "Bornholms Tidende": 0.0, "Isabellas": 0.0, "TV3 Danmark": 0.0, "Hus Forbi": 0.0, "P1 Eftermiddag - DR": 0.0, "DR P4 Sj\u00e6lland": 0.0, "BoligLiv": 0.0, "Canal9": 0.0, "Avisen.dk": 0.0, "Netavisen Pio": 0.0, "RANDERSiDAG.dk": 0.0, "DR P4 Bornholm": 0.0, "MTV Danmark": 0.0, "Gastro": 0.0, "TV SYD": 0.0, "Kristeligt Dagblad": 0.0, "Horsens Folkeblad": 0.0, "Lokalavisen.dk": 0.0, "Berlingske": 0.0, "Ude og Hjemme": 0.0, "Radio24syv - Den Korte Radioavis": 0.0, "DR P4 Syd og Esbjerg": 0.0, "Eurowoman DK": 0.0, "Modkraft.dk": 0.0, "Go' Morgen P3 - DR": 0.0, "DEN KORTE AVIS": 0.0, "Tue og Tony - DR P3": 0.0, "MSN Danmark": 0.0, "Canal 9 - Superligaens hjemmebane": 0.0, "Lokalavisen Aarhus": 0.0, "NewSpeek Networks": 0.0, "Vores B\u00f8rn": 0.0, "Politiken": 0.0, "P1 Morgen - DR": 0.0, "Liv": 0.0, "GANDHI - DR P3": 0.0, "DR Sporten": 0.0, "DR Nyheder": 0.0, "iform.dk": 0.0, "Madmagasinet \u2013 DR1": 0.0, "Aftenshowet - DR1": 0.0, "Herning Folkeblad": 0.0, "LandbrugsAvisen": 0.0, "22Skammelsen": 0.0, "POINT of VIEW International": 0.0, "P3 - DR": 0.0, "Metroxpress": 17.0, "B\u00f8rsen Ledelse": 0.0, "JP Politik": 0.0, "Deadline - DR": 0.0, "Bolig Magasinet": 0.0, "Discovery Channel (DK)": 0.0, "SE og H\u00d8R": 2.0, "politik-online.dk": 0.0, "Costume": 0.0, "TV 2": 0.0, "KANAL 4": 0.0, "Detektor - DR": 0.0, "Monte Carlo p\u00e5 DR3": 0.0, "Danmarks gr\u00f8nne t\u00e6nketank Concito": 0.0, "DR P1": 0.0, "Dagens.dk": 0.0, "TV 2 Zulu": 0.0, "The Copenhagen Post": 0.0, "Nordvestnyt": 0.0, "Amtsavisen.dk": 0.0, "6'eren": 0.0, "TV 2/FYN": 0.0, "Q - ET UNIVERS AF QVINDER": 0.0, "P3morgen": 0.0, "P1 Orientering": 0.0, "FEMINA": 0.0, "Sj\u00e6llandske Vordingborg": 0.0, "RokokoPosten": 0.0, "DR P4 Trekanten": 0.0, "DR Politik": 0.0, "Familie Journal": 0.0, "TV2 Nord": 0.0, "Discovery Channel Danmark": 0.0, "SFI - Det Nationale Forskningscenter for Velf\u00e6rd": 0.0, "Vi Unge": 0.0, "DR3": 0.0, "TV 2 Lorry": 0.0, "S\u00d8NDAG": 0.0, "B\u00f8rsen": 0.0, "Natholdet": 0.0, "DR K": 0.0, "Radio24syv": 0.0, "P3": 0.0, "P3 Nyheder": 0.0, "TV 2 Business": 0.0, "CEPOS": 0.0, "Debatten - DR": 0.0, "Dagbladet Arbejderen": 0.0, "Randers Onsdag": 0.0, "Vejle Amts Folkeblad": 0.0, "The Voice": 0.0, "Kraka - Danmarks uafh\u00e6ngige t\u00e6nketank": 0.0, "Verdens Bedste Nyheder": 0.0, "Ugebrevet A4": 0.0, "MediaWatch": 0.0, "TV/MIDT-VEST": 0.0, "Ingeni\u00f8ren": 0.0, "Euroman": 1.0, "NOVA": 0.0, "P1 Debat - DR": 0.0, "TV \u00d8ST": 1.0, "TV 2 NEWS": 3.0, "EUsiden": 0.0, "TV 2 NYHEDERNE": 5.0, "Sj\u00e6llandske Slagelse": 0.0, "FinansWatch": 0.0, "Zetland": 0.0, "BO BEDRE": 0.0, "Journalisten.dk": 0.0, "NORDJYSKE": 0.0, "Korrespondenterne": 0.0, "tv2.dk": 0.0, "DR P4 K\u00f8benhavn": 0.0, "DR2 Dokumania": 0.0, "TV 2 Danmark": 0.0, "Go'morgen og Go'aften Danmark": 1.0, "R\u00e6son": 0.0, "Altinget.dk": 0.0, "Sj\u00e6llandske N\u00e6stved": 0.0, "Socialistisk Arbejderavis": 0.0, "Midtjyllands Avis": 0.0, "DR P4 \u00d8stjylland": 0.0, "fit living": 0.0, "Politiko": 0.0, "Hendes Verden": 0.0, "T\u00e6nketanken Europa": 0.0, "Kanal 5": 0.0, "Penge & Privat\u00f8konomi": 0.0, "Ekstra Bladet": 1.0, "BT": 21.0, "Kolding Netavis": 0.0, "Den Offentlige": 0.0, "JydskeVestkysten": 0.0, "JV.dk": 0.0, "Modkraft.dk - Progressiv portal": 0.0, "B\u00f8rsen Pleasure": 0.0, "TV 2 | \u00d8STJYLLAND": 0.0, "TLC Danmark": 0.0}, "475561982": {"": 0.0, "ELLE DK": 0.0, "DR Ligetil": 0.0, "DR P4 Nordjylland": 0.0, "newsbreak.dk": 0.0, "DR P4 Fyn": 0.0, "Folkets Avis": 0.0, "T\u00e6nketanken Cevea": 0.0, "Netudgaven": 0.0, "Mandag Morgen": 0.0, "Berlingske \u01c0 Billedredaktionen": 0.0, "DR P4 Midt & Vest": 0.0, "DR1": 0.0, "Din Avis Randers": 0.0, "Jyllands-Posten": 0.0, "Roskilde Avis": 0.0, "T\u00e6nketanken Frej": 0.0, "Frederiksborg Amts Avis": 0.0, "DR2": 0.0, "7'eren": 0.0, "Dagbladet Information": 0.0, "Finans": 0.0, "Leder IDAG.dk": 0.0, "T\u00e6nketanken DEA": 0.0, "Berlingske Business": 0.0, "B\u00f8rsen Opinion": 0.0, "ALT for damerne": 0.0, "Dansk-Politik.dk": 0.0, "Bornholms Tidende": 0.0, "Isabellas": 0.0, "TV3 Danmark": 0.0, "Hus Forbi": 0.0, "P1 Eftermiddag - DR": 0.0, "DR P4 Sj\u00e6lland": 0.0, "BoligLiv": 0.0, "Canal9": 0.0, "Avisen.dk": 0.0, "Netavisen Pio": 0.0, "RANDERSiDAG.dk": 0.0, "DR P4 Bornholm": 0.0, "MTV Danmark": 0.0, "Gastro": 0.0, "TV SYD": 0.0, "Kristeligt Dagblad": 0.0, "Horsens Folkeblad": 0.0, "Lokalavisen.dk": 0.0, "Berlingske": 0.0, "Ude og Hjemme": 0.0, "Radio24syv - Den Korte Radioavis": 0.0, "DR P4 Syd og Esbjerg": 0.0, "Eurowoman DK": 0.0, "Modkraft.dk": 0.0, "Go' Morgen P3 - DR": 1.0, "DEN KORTE AVIS": 0.0, "Tue og Tony - DR P3": 0.0, "MSN Danmark": 0.0, "Canal 9 - Superligaens hjemmebane": 0.0, "Lokalavisen Aarhus": 0.0, "NewSpeek Networks": 0.0, "Vores B\u00f8rn": 0.0, "Politiken": 0.0, "P1 Morgen - DR": 0.0, "Liv": 0.0, "GANDHI - DR P3": 0.0, "DR Sporten": 0.0, "DR Nyheder": 1.0, "iform.dk": 0.0, "Madmagasinet \u2013 DR1": 0.0, "Aftenshowet - DR1": 0.0, "Herning Folkeblad": 0.0, "LandbrugsAvisen": 0.0, "22Skammelsen": 0.0, "POINT of VIEW International": 0.0, "P3 - DR": 0.0, "Metroxpress": 0.0, "B\u00f8rsen Ledelse": 0.0, "JP Politik": 0.0, "Deadline - DR": 0.0, "Bolig Magasinet": 0.0, "Discovery Channel (DK)": 0.0, "SE og H\u00d8R": 0.0, "politik-online.dk": 0.0, "Costume": 0.0, "TV 2": 0.0, "KANAL 4": 0.0, "Detektor - DR": 0.0, "Monte Carlo p\u00e5 DR3": 0.0, "Danmarks gr\u00f8nne t\u00e6nketank Concito": 0.0, "DR P1": 0.0, "Dagens.dk": 0.0, "TV 2 Zulu": 0.0, "The Copenhagen Post": 0.0, "Nordvestnyt": 0.0, "Amtsavisen.dk": 0.0, "6'eren": 0.0, "TV 2/FYN": 0.0, "Q - ET UNIVERS AF QVINDER": 0.0, "P3morgen": 0.0, "P1 Orientering": 0.0, "FEMINA": 0.0, "Sj\u00e6llandske Vordingborg": 0.0, "RokokoPosten": 0.0, "DR P4 Trekanten": 0.0, "DR Politik": 0.0, "Familie Journal": 0.0, "TV2 Nord": 0.0, "Discovery Channel Danmark": 0.0, "SFI - Det Nationale Forskningscenter for Velf\u00e6rd": 0.0, "Vi Unge": 0.0, "DR3": 0.0, "TV 2 Lorry": 0.0, "S\u00d8NDAG": 0.0, "B\u00f8rsen": 0.0, "Natholdet": 0.0, "DR K": 0.0, "Radio24syv": 0.0, "P3": 0.0, "P3 Nyheder": 0.0, "TV 2 Business": 0.0, "CEPOS": 0.0, "Debatten - DR": 0.0, "Dagbladet Arbejderen": 0.0, "Randers Onsdag": 0.0, "Vejle Amts Folkeblad": 0.0, "The Voice": 0.0, "Kraka - Danmarks uafh\u00e6ngige t\u00e6nketank": 0.0, "Verdens Bedste Nyheder": 0.0, "Ugebrevet A4": 0.0, "MediaWatch": 0.0, "TV/MIDT-VEST": 0.0, "Ingeni\u00f8ren": 0.0, "Euroman": 0.0, "NOVA": 0.0, "P1 Debat - DR": 0.0, "TV \u00d8ST": 0.0, "TV 2 NEWS": 0.0, "EUsiden": 0.0, "TV 2 NYHEDERNE": 0.0, "Sj\u00e6llandske Slagelse": 0.0, "FinansWatch": 0.0, "Zetland": 0.0, "BO BEDRE": 0.0, "Journalisten.dk": 0.0, "NORDJYSKE": 0.0, "Korrespondenterne": 0.0, "tv2.dk": 0.0, "DR P4 K\u00f8benhavn": 0.0, "DR2 Dokumania": 0.0, "TV 2 Danmark": 0.0, "Go'morgen og Go'aften Danmark": 0.0, "R\u00e6son": 0.0, "Altinget.dk": 0.0, "Sj\u00e6llandske N\u00e6stved": 0.0, "Socialistisk Arbejderavis": 0.0, "Midtjyllands Avis": 0.0, "DR P4 \u00d8stjylland": 0.0, "fit living": 0.0, "Politiko": 0.0, "Hendes Verden": 0.0, "T\u00e6nketanken Europa": 0.0, "Kanal 5": 0.0, "Penge & Privat\u00f8konomi": 0.0, "Ekstra Bladet": 0.0, "BT": 0.0, "Kolding Netavis": 0.0, "Den Offentlige": 0.0, "JydskeVestkysten": 0.0, "JV.dk": 0.0, "Modkraft.dk - Progressiv portal": 0.0, "B\u00f8rsen Pleasure": 0.0, "TV 2 | \u00d8STJYLLAND": 0.0, "TLC Danmark": 0.0}, "73388984": {"": 0.0, "ELLE DK": 0.0, "DR Ligetil": 0.0, "DR P4 Nordjylland": 0.0, "newsbreak.dk": 0.0, "DR P4 Fyn": 0.0, "Folkets Avis": 0.0, "T\u00e6nketanken Cevea": 0.0, "Netudgaven": 0.0, "Mandag Morgen": 0.0, "Berlingske \u01c0 Billedredaktionen": 0.0, "DR P4 Midt & Vest": 0.0, "DR1": 0.0, "Din Avis Randers": 0.0, "Jyllands-Posten": 0.0, "Roskilde Avis": 0.0, "T\u00e6nketanken Frej": 0.0, "Frederiksborg Amts Avis": 0.0, "DR2": 0.0, "7'eren": 0.0, "Dagbladet Information": 0.0, "Finans": 0.0, "Leder IDAG.dk": 0.0, "T\u00e6nketanken DEA": 0.0, "Berlingske Business": 0.0, "B\u00f8rsen Opinion": 0.0, "ALT for damerne": 0.0, "Dansk-Politik.dk": 0.0, "Bornholms Tidende": 0.0, "Isabellas": 0.0, "TV3 Danmark": 0.0, "Hus Forbi": 0.0, "P1 Eftermiddag - DR": 0.0, "DR P4 Sj\u00e6lland": 0.0, "BoligLiv": 0.0, "Canal9": 0.0, "Avisen.dk": 0.0, "Netavisen Pio": 0.0, "RANDERSiDAG.dk": 0.0, "DR P4 Bornholm": 0.0, "MTV Danmark": 0.0, "Gastro": 0.0, "TV SYD": 0.0, "Kristeligt Dagblad": 0.0, "Horsens Folkeblad": 0.0, "Lokalavisen.dk": 0.0, "Berlingske": 0.0, "Ude og Hjemme": 0.0, "Radio24syv - Den Korte Radioavis": 0.0, "DR P4 Syd og Esbjerg": 0.0, "Eurowoman DK": 0.0, "Modkraft.dk": 0.0, "Go' Morgen P3 - DR": 0.0, "DEN KORTE AVIS": 0.0, "Tue og Tony - DR P3": 0.0, "MSN Danmark": 0.0, "Canal 9 - Superligaens hjemmebane": 0.0, "Lokalavisen Aarhus": 0.0, "NewSpeek Networks": 0.0, "Vores B\u00f8rn": 0.0, "Politiken": 0.0, "P1 Morgen - DR": 0.0, "Liv": 0.0, "GANDHI - DR P3": 0.0, "DR Sporten": 0.0, "DR Nyheder": 3.0, "iform.dk": 0.0, "Madmagasinet \u2013 DR1": 0.0, "Aftenshowet - DR1": 0.0, "Herning Folkeblad": 0.0, "LandbrugsAvisen": 0.0, "22Skammelsen": 0.0, "POINT of VIEW International": 0.0, "P3 - DR": 0.0, "Metroxpress": 0.0, "B\u00f8rsen Ledelse": 0.0, "JP Politik": 0.0, "Deadline - DR": 0.0, "Bolig Magasinet": 0.0, "Discovery Channel (DK)": 0.0, "SE og H\u00d8R": 0.0, "politik-online.dk": 0.0, "Costume": 0.0, "TV 2": 0.0, "KANAL 4": 0.0, "Detektor - DR": 0.0, "Monte Carlo p\u00e5 DR3": 0.0, "Danmarks gr\u00f8nne t\u00e6nketank Concito": 0.0, "DR P1": 0.0, "Dagens.dk": 0.0, "TV 2 Zulu": 0.0, "The Copenhagen Post": 0.0, "Nordvestnyt": 0.0, "Amtsavisen.dk": 0.0, "6'eren": 0.0, "TV 2/FYN": 0.0, "Q - ET UNIVERS AF QVINDER": 0.0, "P3morgen": 0.0, "P1 Orientering": 0.0, "FEMINA": 0.0, "Sj\u00e6llandske Vordingborg": 0.0, "RokokoPosten": 0.0, "DR P4 Trekanten": 1.0, "DR Politik": 0.0, "Familie Journal": 0.0, "TV2 Nord": 0.0, "Discovery Channel Danmark": 0.0, "SFI - Det Nationale Forskningscenter for Velf\u00e6rd": 0.0, "Vi Unge": 0.0, "DR3": 0.0, "TV 2 Lorry": 0.0, "S\u00d8NDAG": 0.0, "B\u00f8rsen": 0.0, "Natholdet": 0.0, "DR K": 0.0, "Radio24syv": 0.0, "P3": 0.0, "P3 Nyheder": 0.0, "TV 2 Business": 0.0, "CEPOS": 0.0, "Debatten - DR": 0.0, "Dagbladet Arbejderen": 0.0, "Randers Onsdag": 0.0, "Vejle Amts Folkeblad": 0.0, "The Voice": 0.0, "Kraka - Danmarks uafh\u00e6ngige t\u00e6nketank": 0.0, "Verdens Bedste Nyheder": 0.0, "Ugebrevet A4": 0.0, "MediaWatch": 0.0, "TV/MIDT-VEST": 0.0, "Ingeni\u00f8ren": 0.0, "Euroman": 0.0, "NOVA": 0.0, "P1 Debat - DR": 0.0, "TV \u00d8ST": 0.0, "TV 2 NEWS": 0.0, "EUsiden": 0.0, "TV 2 NYHEDERNE": 0.0, "Sj\u00e6llandske Slagelse": 0.0, "FinansWatch": 0.0, "Zetland": 0.0, "BO BEDRE": 0.0, "Journalisten.dk": 0.0, "NORDJYSKE": 0.0, "Korrespondenterne": 0.0, "tv2.dk": 0.0, "DR P4 K\u00f8benhavn": 0.0, "DR2 Dokumania": 0.0, "TV 2 Danmark": 0.0, "Go'morgen og Go'aften Danmark": 0.0, "R\u00e6son": 0.0, "Altinget.dk": 0.0, "Sj\u00e6llandske N\u00e6stved": 0.0, "Socialistisk Arbejderavis": 0.0, "Midtjyllands Avis": 0.0, "DR P4 \u00d8stjylland": 0.0, "fit living": 0.0, "Politiko": 0.0, "Hendes Verden": 0.0, "T\u00e6nketanken Europa": 0.0, "Kanal 5": 0.0, "Penge & Privat\u00f8konomi": 0.0, "Ekstra Bladet": 0.0, "BT": 0.0, "Kolding Netavis": 0.0, "Den Offentlige": 0.0, "JydskeVestkysten": 0.0, "JV.dk": 0.0, "Modkraft.dk - Progressiv portal": 0.0, "B\u00f8rsen Pleasure": 0.0, "TV 2 | \u00d8STJYLLAND": 0.0, "TLC Danmark": 0.0}, "1350787464": {"": 0.0, "ELLE DK": 0.0, "DR Ligetil": 0.0, "DR P4 Nordjylland": 0.0, "newsbreak.dk": 0.0, "DR P4 Fyn": 0.0, "Folkets Avis": 0.0, "T\u00e6nketanken Cevea": 0.0, "Netudgaven": 0.0, "Mandag Morgen": 0.0, "Berlingske \u01c0 Billedredaktionen": 0.0, "DR P4 Midt & Vest": 0.0, "DR1": 0.0, "Din Avis Randers": 0.0, "Jyllands-Posten": 0.0, "Roskilde Avis": 0.0, "T\u00e6nketanken Frej": 0.0, "Frederiksborg Amts Avis": 0.0, "DR2": 0.0, "7'eren": 0.0, "Dagbladet Information": 1.0, "Finans": 0.0, "Leder IDAG.dk": 0.0, "T\u00e6nketanken DEA": 0.0, "Berlingske Business": 0.0, "B\u00f8rsen Opinion": 0.0, "ALT for damerne": 0.0, "Dansk-Politik.dk": 0.0, "Bornholms Tidende": 0.0, "Isabellas": 0.0, "TV3 Danmark": 0.0, "Hus Forbi": 0.0, "P1 Eftermiddag - DR": 0.0, "DR P4 Sj\u00e6lland": 0.0, "BoligLiv": 0.0, "Canal9": 0.0, "Avisen.dk": 0.0, "Netavisen Pio": 0.0, "RANDERSiDAG.dk": 0.0, "DR P4 Bornholm": 0.0, "MTV Danmark": 0.0, "Gastro": 0.0, "TV SYD": 0.0, "Kristeligt Dagblad": 0.0, "Horsens Folkeblad": 0.0, "Lokalavisen.dk": 0.0, "Berlingske": 4.0, "Ude og Hjemme": 0.0, "Radio24syv - Den Korte Radioavis": 0.0, "DR P4 Syd og Esbjerg": 0.0, "Eurowoman DK": 0.0, "Modkraft.dk": 0.0, "Go' Morgen P3 - DR": 0.0, "DEN KORTE AVIS": 0.0, "Tue og Tony - DR P3": 0.0, "MSN Danmark": 0.0, "Canal 9 - Superligaens hjemmebane": 0.0, "Lokalavisen Aarhus": 0.0, "NewSpeek Networks": 0.0, "Vores B\u00f8rn": 0.0, "Politiken": 36.0, "P1 Morgen - DR": 0.0, "Liv": 0.0, "GANDHI - DR P3": 0.0, "DR Sporten": 0.0, "DR Nyheder": 48.0, "iform.dk": 0.0, "Madmagasinet \u2013 DR1": 0.0, "Aftenshowet - DR1": 0.0, "Herning Folkeblad": 0.0, "LandbrugsAvisen": 0.0, "22Skammelsen": 0.0, "POINT of VIEW International": 0.0, "P3 - DR": 0.0, "Metroxpress": 0.0, "B\u00f8rsen Ledelse": 0.0, "JP Politik": 0.0, "Deadline - DR": 0.0, "Bolig Magasinet": 0.0, "Discovery Channel (DK)": 0.0, "SE og H\u00d8R": 0.0, "politik-online.dk": 0.0, "Costume": 0.0, "TV 2": 0.0, "KANAL 4": 0.0, "Detektor - DR": 0.0, "Monte Carlo p\u00e5 DR3": 0.0, "Danmarks gr\u00f8nne t\u00e6nketank Concito": 0.0, "DR P1": 0.0, "Dagens.dk": 0.0, "TV 2 Zulu": 0.0, "The Copenhagen Post": 0.0, "Nordvestnyt": 0.0, "Amtsavisen.dk": 0.0, "6'eren": 0.0, "TV 2/FYN": 0.0, "Q - ET UNIVERS AF QVINDER": 0.0, "P3morgen": 0.0, "P1 Orientering": 0.0, "FEMINA": 0.0, "Sj\u00e6llandske Vordingborg": 0.0, "RokokoPosten": 0.0, "DR P4 Trekanten": 0.0, "DR Politik": 0.0, "Familie Journal": 0.0, "TV2 Nord": 0.0, "Discovery Channel Danmark": 0.0, "SFI - Det Nationale Forskningscenter for Velf\u00e6rd": 0.0, "Vi Unge": 0.0, "DR3": 1.0, "TV 2 Lorry": 0.0, "S\u00d8NDAG": 0.0, "B\u00f8rsen": 0.0, "Natholdet": 0.0, "DR K": 0.0, "Radio24syv": 1.0, "P3": 0.0, "P3 Nyheder": 0.0, "TV 2 Business": 0.0, "CEPOS": 0.0, "Debatten - DR": 0.0, "Dagbladet Arbejderen": 0.0, "Randers Onsdag": 0.0, "Vejle Amts Folkeblad": 0.0, "The Voice": 0.0, "Kraka - Danmarks uafh\u00e6ngige t\u00e6nketank": 0.0, "Verdens Bedste Nyheder": 0.0, "Ugebrevet A4": 0.0, "MediaWatch": 0.0, "TV/MIDT-VEST": 0.0, "Ingeni\u00f8ren": 0.0, "Euroman": 0.0, "NOVA": 0.0, "P1 Debat - DR": 0.0, "TV \u00d8ST": 0.0, "TV 2 NEWS": 0.0, "EUsiden": 0.0, "TV 2 NYHEDERNE": 1.0, "Sj\u00e6llandske Slagelse": 0.0, "FinansWatch": 0.0, "Zetland": 0.0, "BO BEDRE": 0.0, "Journalisten.dk": 0.0, "NORDJYSKE": 0.0, "Korrespondenterne": 0.0, "tv2.dk": 0.0, "DR P4 K\u00f8benhavn": 0.0, "DR2 Dokumania": 0.0, "TV 2 Danmark": 0.0, "Go'morgen og Go'aften Danmark": 0.0, "R\u00e6son": 0.0, "Altinget.dk": 0.0, "Sj\u00e6llandske N\u00e6stved": 0.0, "Socialistisk Arbejderavis": 0.0, "Midtjyllands Avis": 0.0, "DR P4 \u00d8stjylland": 0.0, "fit living": 0.0, "Politiko": 0.0, "Hendes Verden": 0.0, "T\u00e6nketanken Europa": 0.0, "Kanal 5": 0.0, "Penge & Privat\u00f8konomi": 0.0, "Ekstra Bladet": 1.0, "BT": 0.0, "Kolding Netavis": 0.0, "Den Offentlige": 0.0, "JydskeVestkysten": 0.0, "JV.dk": 0.0, "Modkraft.dk - Progressiv portal": 0.0, "B\u00f8rsen Pleasure": 0.0, "TV 2 | \u00d8STJYLLAND": 0.0, "TLC Danmark": 0.0}, "1810305746": {"": 0.0, "ELLE DK": 0.0, "DR Ligetil": 0.0, "DR P4 Nordjylland": 0.0, "newsbreak.dk": 0.0, "DR P4 Fyn": 0.0, "Folkets Avis": 0.0, "T\u00e6nketanken Cevea": 0.0, "Netudgaven": 0.0, "Mandag Morgen": 0.0, "Berlingske \u01c0 Billedredaktionen": 0.0, "DR P4 Midt & Vest": 0.0, "DR1": 0.0, "Din Avis Randers": 0.0, "Jyllands-Posten": 61.0, "Roskilde Avis": 0.0, "T\u00e6nketanken Frej": 0.0, "Frederiksborg Amts Avis": 0.0, "DR2": 3.0, "7'eren": 0.0, "Dagbladet Information": 0.0, "Finans": 0.0, "Leder IDAG.dk": 0.0, "T\u00e6nketanken DEA": 0.0, "Berlingske Business": 0.0, "B\u00f8rsen Opinion": 0.0, "ALT for damerne": 0.0, "Dansk-Politik.dk": 0.0, "Bornholms Tidende": 0.0, "Isabellas": 0.0, "TV3 Danmark": 0.0, "Hus Forbi": 0.0, "P1 Eftermiddag - DR": 0.0, "DR P4 Sj\u00e6lland": 0.0, "BoligLiv": 0.0, "Canal9": 0.0, "Avisen.dk": 0.0, "Netavisen Pio": 0.0, "RANDERSiDAG.dk": 0.0, "DR P4 Bornholm": 0.0, "MTV Danmark": 0.0, "Gastro": 0.0, "TV SYD": 0.0, "Kristeligt Dagblad": 1.0, "Horsens Folkeblad": 0.0, "Lokalavisen.dk": 0.0, "Berlingske": 1.0, "Ude og Hjemme": 0.0, "Radio24syv - Den Korte Radioavis": 0.0, "DR P4 Syd og Esbjerg": 0.0, "Eurowoman DK": 0.0, "Modkraft.dk": 0.0, "Go' Morgen P3 - DR": 0.0, "DEN KORTE AVIS": 0.0, "Tue og Tony - DR P3": 0.0, "MSN Danmark": 0.0, "Canal 9 - Superligaens hjemmebane": 0.0, "Lokalavisen Aarhus": 0.0, "NewSpeek Networks": 0.0, "Vores B\u00f8rn": 0.0, "Politiken": 2.0, "P1 Morgen - DR": 0.0, "Liv": 0.0, "GANDHI - DR P3": 0.0, "DR Sporten": 1.0, "DR Nyheder": 2.0, "iform.dk": 0.0, "Madmagasinet \u2013 DR1": 0.0, "Aftenshowet - DR1": 0.0, "Herning Folkeblad": 0.0, "LandbrugsAvisen": 0.0, "22Skammelsen": 0.0, "POINT of VIEW International": 0.0, "P3 - DR": 0.0, "Metroxpress": 1.0, "B\u00f8rsen Ledelse": 0.0, "JP Politik": 0.0, "Deadline - DR": 0.0, "Bolig Magasinet": 0.0, "Discovery Channel (DK)": 0.0, "SE og H\u00d8R": 1.0, "politik-online.dk": 0.0, "Costume": 0.0, "TV 2": 2.0, "KANAL 4": 0.0, "Detektor - DR": 0.0, "Monte Carlo p\u00e5 DR3": 0.0, "Danmarks gr\u00f8nne t\u00e6nketank Concito": 0.0, "DR P1": 0.0, "Dagens.dk": 2.0, "TV 2 Zulu": 0.0, "The Copenhagen Post": 0.0, "Nordvestnyt": 0.0, "Amtsavisen.dk": 0.0, "6'eren": 0.0, "TV 2/FYN": 0.0, "Q - ET UNIVERS AF QVINDER": 0.0, "P3morgen": 0.0, "P1 Orientering": 0.0, "FEMINA": 0.0, "Sj\u00e6llandske Vordingborg": 0.0, "RokokoPosten": 0.0, "DR P4 Trekanten": 0.0, "DR Politik": 0.0, "Familie Journal": 0.0, "TV2 Nord": 0.0, "Discovery Channel Danmark": 0.0, "SFI - Det Nationale Forskningscenter for Velf\u00e6rd": 0.0, "Vi Unge": 0.0, "DR3": 0.0, "TV 2 Lorry": 1.0, "S\u00d8NDAG": 0.0, "B\u00f8rsen": 0.0, "Natholdet": 0.0, "DR K": 0.0, "Radio24syv": 0.0, "P3": 0.0, "P3 Nyheder": 5.0, "TV 2 Business": 0.0, "CEPOS": 0.0, "Debatten - DR": 0.0, "Dagbladet Arbejderen": 0.0, "Randers Onsdag": 0.0, "Vejle Amts Folkeblad": 0.0, "The Voice": 0.0, "Kraka - Danmarks uafh\u00e6ngige t\u00e6nketank": 0.0, "Verdens Bedste Nyheder": 0.0, "Ugebrevet A4": 0.0, "MediaWatch": 0.0, "TV/MIDT-VEST": 0.0, "Ingeni\u00f8ren": 0.0, "Euroman": 0.0, "NOVA": 0.0, "P1 Debat - DR": 0.0, "TV \u00d8ST": 0.0, "TV 2 NEWS": 0.0, "EUsiden": 0.0, "TV 2 NYHEDERNE": 6.0, "Sj\u00e6llandske Slagelse": 0.0, "FinansWatch": 0.0, "Zetland": 0.0, "BO BEDRE": 0.0, "Journalisten.dk": 0.0, "NORDJYSKE": 0.0, "Korrespondenterne": 0.0, "tv2.dk": 0.0, "DR P4 K\u00f8benhavn": 0.0, "DR2 Dokumania": 0.0, "TV 2 Danmark": 0.0, "Go'morgen og Go'aften Danmark": 0.0, "R\u00e6son": 0.0, "Altinget.dk": 0.0, "Sj\u00e6llandske N\u00e6stved": 0.0, "Socialistisk Arbejderavis": 0.0, "Midtjyllands Avis": 0.0, "DR P4 \u00d8stjylland": 21.0, "fit living": 0.0, "Politiko": 0.0, "Hendes Verden": 1.0, "T\u00e6nketanken Europa": 0.0, "Kanal 5": 0.0, "Penge & Privat\u00f8konomi": 0.0, "Ekstra Bladet": 1.0, "BT": 1.0, "Kolding Netavis": 0.0, "Den Offentlige": 0.0, "JydskeVestkysten": 0.0, "JV.dk": 0.0, "Modkraft.dk - Progressiv portal": 0.0, "B\u00f8rsen Pleasure": 0.0, "TV 2 | \u00d8STJYLLAND": 0.0, "TLC Danmark": 0.0}, "328365352": {"": 0.0, "ELLE DK": 0.0, "DR Ligetil": 0.0, "DR P4 Nordjylland": 0.0, "newsbreak.dk": 0.0, "DR P4 Fyn": 0.0, "Folkets Avis": 0.0, "T\u00e6nketanken Cevea": 0.0, "Netudgaven": 0.0, "Mandag Morgen": 0.0, "Berlingske \u01c0 Billedredaktionen": 0.0, "DR P4 Midt & Vest": 1.0, "DR1": 4.0, "Din Avis Randers": 0.0, "Jyllands-Posten": 6.0, "Roskilde Avis": 0.0, "T\u00e6nketanken Frej": 0.0, "Frederiksborg Amts Avis": 0.0, "DR2": 0.0, "7'eren": 0.0, "Dagbladet Information": 0.0, "Finans": 0.0, "Leder IDAG.dk": 0.0, "T\u00e6nketanken DEA": 0.0, "Berlingske Business": 0.0, "B\u00f8rsen Opinion": 0.0, "ALT for damerne": 0.0, "Dansk-Politik.dk": 0.0, "Bornholms Tidende": 0.0, "Isabellas": 0.0, "TV3 Danmark": 0.0, "Hus Forbi": 0.0, "P1 Eftermiddag - DR": 0.0, "DR P4 Sj\u00e6lland": 0.0, "BoligLiv": 0.0, "Canal9": 0.0, "Avisen.dk": 0.0, "Netavisen Pio": 0.0, "RANDERSiDAG.dk": 0.0, "DR P4 Bornholm": 0.0, "MTV Danmark": 0.0, "Gastro": 0.0, "TV SYD": 1.0, "Kristeligt Dagblad": 32.0, "Horsens Folkeblad": 0.0, "Lokalavisen.dk": 0.0, "Berlingske": 6.0, "Ude og Hjemme": 0.0, "Radio24syv - Den Korte Radioavis": 0.0, "DR P4 Syd og Esbjerg": 1.0, "Eurowoman DK": 0.0, "Modkraft.dk": 0.0, "Go' Morgen P3 - DR": 0.0, "DEN KORTE AVIS": 0.0, "Tue og Tony - DR P3": 1.0, "MSN Danmark": 0.0, "Canal 9 - Superligaens hjemmebane": 0.0, "Lokalavisen Aarhus": 0.0, "NewSpeek Networks": 0.0, "Vores B\u00f8rn": 0.0, "Politiken": 2.0, "P1 Morgen - DR": 0.0, "Liv": 0.0, "GANDHI - DR P3": 0.0, "DR Sporten": 21.0, "DR Nyheder": 4.0, "iform.dk": 0.0, "Madmagasinet \u2013 DR1": 0.0, "Aftenshowet - DR1": 0.0, "Herning Folkeblad": 0.0, "LandbrugsAvisen": 0.0, "22Skammelsen": 0.0, "POINT of VIEW International": 0.0, "P3 - DR": 2.0, "Metroxpress": 3.0, "B\u00f8rsen Ledelse": 0.0, "JP Politik": 0.0, "Deadline - DR": 0.0, "Bolig Magasinet": 0.0, "Discovery Channel (DK)": 0.0, "SE og H\u00d8R": 1.0, "politik-online.dk": 0.0, "Costume": 0.0, "TV 2": 0.0, "KANAL 4": 0.0, "Detektor - DR": 0.0, "Monte Carlo p\u00e5 DR3": 0.0, "Danmarks gr\u00f8nne t\u00e6nketank Concito": 0.0, "DR P1": 0.0, "Dagens.dk": 11.0, "TV 2 Zulu": 1.0, "The Copenhagen Post": 0.0, "Nordvestnyt": 0.0, "Amtsavisen.dk": 0.0, "6'eren": 0.0, "TV 2/FYN": 0.0, "Q - ET UNIVERS AF QVINDER": 0.0, "P3morgen": 0.0, "P1 Orientering": 0.0, "FEMINA": 0.0, "Sj\u00e6llandske Vordingborg": 0.0, "RokokoPosten": 8.0, "DR P4 Trekanten": 0.0, "DR Politik": 2.0, "Familie Journal": 0.0, "TV2 Nord": 2.0, "Discovery Channel Danmark": 0.0, "SFI - Det Nationale Forskningscenter for Velf\u00e6rd": 0.0, "Vi Unge": 0.0, "DR3": 1.0, "TV 2 Lorry": 0.0, "S\u00d8NDAG": 0.0, "B\u00f8rsen": 0.0, "Natholdet": 1.0, "DR K": 1.0, "Radio24syv": 1.0, "P3": 0.0, "P3 Nyheder": 0.0, "TV 2 Business": 0.0, "CEPOS": 0.0, "Debatten - DR": 0.0, "Dagbladet Arbejderen": 0.0, "Randers Onsdag": 0.0, "Vejle Amts Folkeblad": 0.0, "The Voice": 0.0, "Kraka - Danmarks uafh\u00e6ngige t\u00e6nketank": 0.0, "Verdens Bedste Nyheder": 0.0, "Ugebrevet A4": 0.0, "MediaWatch": 0.0, "TV/MIDT-VEST": 1.0, "Ingeni\u00f8ren": 0.0, "Euroman": 0.0, "NOVA": 0.0, "P1 Debat - DR": 0.0, "TV \u00d8ST": 0.0, "TV 2 NEWS": 2.0, "EUsiden": 0.0, "TV 2 NYHEDERNE": 11.0, "Sj\u00e6llandske Slagelse": 0.0, "FinansWatch": 0.0, "Zetland": 0.0, "BO BEDRE": 0.0, "Journalisten.dk": 0.0, "NORDJYSKE": 2.0, "Korrespondenterne": 0.0, "tv2.dk": 0.0, "DR P4 K\u00f8benhavn": 0.0, "DR2 Dokumania": 0.0, "TV 2 Danmark": 0.0, "Go'morgen og Go'aften Danmark": 0.0, "R\u00e6son": 0.0, "Altinget.dk": 0.0, "Sj\u00e6llandske N\u00e6stved": 0.0, "Socialistisk Arbejderavis": 0.0, "Midtjyllands Avis": 0.0, "DR P4 \u00d8stjylland": 0.0, "fit living": 0.0, "Politiko": 0.0, "Hendes Verden": 0.0, "T\u00e6nketanken Europa": 0.0, "Kanal 5": 0.0, "Penge & Privat\u00f8konomi": 0.0, "Ekstra Bladet": 3.0, "BT": 9.0, "Kolding Netavis": 0.0, "Den Offentlige": 0.0, "JydskeVestkysten": 0.0, "JV.dk": 0.0, "Modkraft.dk - Progressiv portal": 0.0, "B\u00f8rsen Pleasure": 0.0, "TV 2 | \u00d8STJYLLAND": 0.0, "TLC Danmark": 0.0}, "620774839": {"": 0.0, "ELLE DK": 0.0, "DR Ligetil": 0.0, "DR P4 Nordjylland": 0.0, "newsbreak.dk": 0.0, "DR P4 Fyn": 0.0, "Folkets Avis": 0.0, "T\u00e6nketanken Cevea": 0.0, "Netudgaven": 0.0, "Mandag Morgen": 0.0, "Berlingske \u01c0 Billedredaktionen": 0.0, "DR P4 Midt & Vest": 0.0, "DR1": 2.0, "Din Avis Randers": 0.0, "Jyllands-Posten": 0.0, "Roskilde Avis": 0.0, "T\u00e6nketanken Frej": 0.0, "Frederiksborg Amts Avis": 0.0, "DR2": 0.0, "7'eren": 0.0, "Dagbladet Information": 2.0, "Finans": 0.0, "Leder IDAG.dk": 0.0, "T\u00e6nketanken DEA": 0.0, "Berlingske Business": 0.0, "B\u00f8rsen Opinion": 0.0, "ALT for damerne": 0.0, "Dansk-Politik.dk": 0.0, "Bornholms Tidende": 0.0, "Isabellas": 0.0, "TV3 Danmark": 0.0, "Hus Forbi": 0.0, "P1 Eftermiddag - DR": 0.0, "DR P4 Sj\u00e6lland": 0.0, "BoligLiv": 0.0, "Canal9": 0.0, "Avisen.dk": 0.0, "Netavisen Pio": 0.0, "RANDERSiDAG.dk": 0.0, "DR P4 Bornholm": 0.0, "MTV Danmark": 0.0, "Gastro": 0.0, "TV SYD": 0.0, "Kristeligt Dagblad": 0.0, "Horsens Folkeblad": 2.0, "Lokalavisen.dk": 0.0, "Berlingske": 0.0, "Ude og Hjemme": 0.0, "Radio24syv - Den Korte Radioavis": 0.0, "DR P4 Syd og Esbjerg": 0.0, "Eurowoman DK": 0.0, "Modkraft.dk": 0.0, "Go' Morgen P3 - DR": 0.0, "DEN KORTE AVIS": 0.0, "Tue og Tony - DR P3": 0.0, "MSN Danmark": 0.0, "Canal 9 - Superligaens hjemmebane": 0.0, "Lokalavisen Aarhus": 0.0, "NewSpeek Networks": 0.0, "Vores B\u00f8rn": 0.0, "Politiken": 0.0, "P1 Morgen - DR": 0.0, "Liv": 0.0, "GANDHI - DR P3": 0.0, "DR Sporten": 0.0, "DR Nyheder": 0.0, "iform.dk": 0.0, "Madmagasinet \u2013 DR1": 0.0, "Aftenshowet - DR1": 0.0, "Herning Folkeblad": 0.0, "LandbrugsAvisen": 0.0, "22Skammelsen": 0.0, "POINT of VIEW International": 0.0, "P3 - DR": 0.0, "Metroxpress": 0.0, "B\u00f8rsen Ledelse": 0.0, "JP Politik": 0.0, "Deadline - DR": 0.0, "Bolig Magasinet": 0.0, "Discovery Channel (DK)": 0.0, "SE og H\u00d8R": 0.0, "politik-online.dk": 0.0, "Costume": 0.0, "TV 2": 0.0, "KANAL 4": 0.0, "Detektor - DR": 0.0, "Monte Carlo p\u00e5 DR3": 0.0, "Danmarks gr\u00f8nne t\u00e6nketank Concito": 0.0, "DR P1": 0.0, "Dagens.dk": 0.0, "TV 2 Zulu": 0.0, "The Copenhagen Post": 0.0, "Nordvestnyt": 0.0, "Amtsavisen.dk": 0.0, "6'eren": 0.0, "TV 2/FYN": 0.0, "Q - ET UNIVERS AF QVINDER": 0.0, "P3morgen": 0.0, "P1 Orientering": 0.0, "FEMINA": 0.0, "Sj\u00e6llandske Vordingborg": 0.0, "RokokoPosten": 7.0, "DR P4 Trekanten": 0.0, "DR Politik": 0.0, "Familie Journal": 0.0, "TV2 Nord": 0.0, "Discovery Channel Danmark": 0.0, "SFI - Det Nationale Forskningscenter for Velf\u00e6rd": 0.0, "Vi Unge": 0.0, "DR3": 0.0, "TV 2 Lorry": 0.0, "S\u00d8NDAG": 0.0, "B\u00f8rsen": 0.0, "Natholdet": 0.0, "DR K": 0.0, "Radio24syv": 0.0, "P3": 0.0, "P3 Nyheder": 0.0, "TV 2 Business": 0.0, "CEPOS": 0.0, "Debatten - DR": 0.0, "Dagbladet Arbejderen": 0.0, "Randers Onsdag": 0.0, "Vejle Amts Folkeblad": 0.0, "The Voice": 0.0, "Kraka - Danmarks uafh\u00e6ngige t\u00e6nketank": 0.0, "Verdens Bedste Nyheder": 0.0, "Ugebrevet A4": 0.0, "MediaWatch": 0.0, "TV/MIDT-VEST": 0.0, "Ingeni\u00f8ren": 0.0, "Euroman": 0.0, "NOVA": 0.0, "P1 Debat - DR": 0.0, "TV \u00d8ST": 0.0, "TV 2 NEWS": 0.0, "EUsiden": 0.0, "TV 2 NYHEDERNE": 6.0, "Sj\u00e6llandske Slagelse": 0.0, "FinansWatch": 0.0, "Zetland": 0.0, "BO BEDRE": 0.0, "Journalisten.dk": 0.0, "NORDJYSKE": 0.0, "Korrespondenterne": 0.0, "tv2.dk": 0.0, "DR P4 K\u00f8benhavn": 0.0, "DR2 Dokumania": 0.0, "TV 2 Danmark": 0.0, "Go'morgen og Go'aften Danmark": 0.0, "R\u00e6son": 0.0, "Altinget.dk": 0.0, "Sj\u00e6llandske N\u00e6stved": 0.0, "Socialistisk Arbejderavis": 0.0, "Midtjyllands Avis": 0.0, "DR P4 \u00d8stjylland": 0.0, "fit living": 0.0, "Politiko": 0.0, "Hendes Verden": 0.0, "T\u00e6nketanken Europa": 0.0, "Kanal 5": 0.0, "Penge & Privat\u00f8konomi": 0.0, "Ekstra Bladet": 0.0, "BT": 0.0, "Kolding Netavis": 0.0, "Den Offentlige": 0.0, "JydskeVestkysten": 0.0, "JV.dk": 0.0, "Modkraft.dk - Progressiv portal": 0.0, "B\u00f8rsen Pleasure": 0.0, "TV 2 | \u00d8STJYLLAND": 1.0, "TLC Danmark": 0.0}, "1132559566": {"": 0.0, "ELLE DK": 0.0, "DR Ligetil": 0.0, "DR P4 Nordjylland": 1.0, "newsbreak.dk": 0.0, "DR P4 Fyn": 5.0, "Folkets Avis": 0.0, "T\u00e6nketanken Cevea": 0.0, "Netudgaven": 0.0, "Mandag Morgen": 0.0, "Berlingske \u01c0 Billedredaktionen": 0.0, "DR P4 Midt & Vest": 0.0, "DR1": 1.0, "Din Avis Randers": 0.0, "Jyllands-Posten": 1.0, "Roskilde Avis": 0.0, "T\u00e6nketanken Frej": 0.0, "Frederiksborg Amts Avis": 0.0, "DR2": 1.0, "7'eren": 0.0, "Dagbladet Information": 0.0, "Finans": 0.0, "Leder IDAG.dk": 0.0, "T\u00e6nketanken DEA": 0.0, "Berlingske Business": 0.0, "B\u00f8rsen Opinion": 0.0, "ALT for damerne": 0.0, "Dansk-Politik.dk": 0.0, "Bornholms Tidende": 0.0, "Isabellas": 0.0, "TV3 Danmark": 0.0, "Hus Forbi": 0.0, "P1 Eftermiddag - DR": 0.0, "DR P4 Sj\u00e6lland": 0.0, "BoligLiv": 0.0, "Canal9": 0.0, "Avisen.dk": 0.0, "Netavisen Pio": 0.0, "RANDERSiDAG.dk": 0.0, "DR P4 Bornholm": 0.0, "MTV Danmark": 0.0, "Gastro": 0.0, "TV SYD": 12.0, "Kristeligt Dagblad": 2.0, "Horsens Folkeblad": 0.0, "Lokalavisen.dk": 0.0, "Berlingske": 1.0, "Ude og Hjemme": 8.0, "Radio24syv - Den Korte Radioavis": 0.0, "DR P4 Syd og Esbjerg": 0.0, "Eurowoman DK": 0.0, "Modkraft.dk": 0.0, "Go' Morgen P3 - DR": 0.0, "DEN KORTE AVIS": 0.0, "Tue og Tony - DR P3": 0.0, "MSN Danmark": 8.0, "Canal 9 - Superligaens hjemmebane": 0.0, "Lokalavisen Aarhus": 0.0, "NewSpeek Networks": 0.0, "Vores B\u00f8rn": 0.0, "Politiken": 0.0, "P1 Morgen - DR": 0.0, "Liv": 0.0, "GANDHI - DR P3": 0.0, "DR Sporten": 2.0, "DR Nyheder": 1.0, "iform.dk": 0.0, "Madmagasinet \u2013 DR1": 0.0, "Aftenshowet - DR1": 0.0, "Herning Folkeblad": 0.0, "LandbrugsAvisen": 0.0, "22Skammelsen": 0.0, "POINT of VIEW International": 0.0, "P3 - DR": 0.0, "Metroxpress": 0.0, "B\u00f8rsen Ledelse": 0.0, "JP Politik": 0.0, "Deadline - DR": 0.0, "Bolig Magasinet": 0.0, "Discovery Channel (DK)": 0.0, "SE og H\u00d8R": 0.0, "politik-online.dk": 0.0, "Costume": 0.0, "TV 2": 3.0, "KANAL 4": 0.0, "Detektor - DR": 0.0, "Monte Carlo p\u00e5 DR3": 0.0, "Danmarks gr\u00f8nne t\u00e6nketank Concito": 0.0, "DR P1": 0.0, "Dagens.dk": 8.0, "TV 2 Zulu": 1.0, "The Copenhagen Post": 0.0, "Nordvestnyt": 0.0, "Amtsavisen.dk": 0.0, "6'eren": 0.0, "TV 2/FYN": 4.0, "Q - ET UNIVERS AF QVINDER": 0.0, "P3morgen": 0.0, "P1 Orientering": 0.0, "FEMINA": 0.0, "Sj\u00e6llandske Vordingborg": 0.0, "RokokoPosten": 0.0, "DR P4 Trekanten": 0.0, "DR Politik": 0.0, "Familie Journal": 2.0, "TV2 Nord": 0.0, "Discovery Channel Danmark": 0.0, "SFI - Det Nationale Forskningscenter for Velf\u00e6rd": 0.0, "Vi Unge": 1.0, "DR3": 1.0, "TV 2 Lorry": 0.0, "S\u00d8NDAG": 0.0, "B\u00f8rsen": 0.0, "Natholdet": 0.0, "DR K": 0.0, "Radio24syv": 0.0, "P3": 0.0, "P3 Nyheder": 0.0, "TV 2 Business": 0.0, "CEPOS": 0.0, "Debatten - DR": 0.0, "Dagbladet Arbejderen": 0.0, "Randers Onsdag": 0.0, "Vejle Amts Folkeblad": 1.0, "The Voice": 0.0, "Kraka - Danmarks uafh\u00e6ngige t\u00e6nketank": 0.0, "Verdens Bedste Nyheder": 0.0, "Ugebrevet A4": 0.0, "MediaWatch": 0.0, "TV/MIDT-VEST": 1.0, "Ingeni\u00f8ren": 0.0, "Euroman": 0.0, "NOVA": 0.0, "P1 Debat - DR": 0.0, "TV \u00d8ST": 1.0, "TV 2 NEWS": 0.0, "EUsiden": 0.0, "TV 2 NYHEDERNE": 89.0, "Sj\u00e6llandske Slagelse": 0.0, "FinansWatch": 0.0, "Zetland": 0.0, "BO BEDRE": 0.0, "Journalisten.dk": 0.0, "NORDJYSKE": 0.0, "Korrespondenterne": 0.0, "tv2.dk": 0.0, "DR P4 K\u00f8benhavn": 0.0, "DR2 Dokumania": 0.0, "TV 2 Danmark": 0.0, "Go'morgen og Go'aften Danmark": 0.0, "R\u00e6son": 0.0, "Altinget.dk": 0.0, "Sj\u00e6llandske N\u00e6stved": 0.0, "Socialistisk Arbejderavis": 0.0, "Midtjyllands Avis": 0.0, "DR P4 \u00d8stjylland": 0.0, "fit living": 0.0, "Politiko": 0.0, "Hendes Verden": 0.0, "T\u00e6nketanken Europa": 0.0, "Kanal 5": 0.0, "Penge & Privat\u00f8konomi": 0.0, "Ekstra Bladet": 0.0, "BT": 2.0, "Kolding Netavis": 0.0, "Den Offentlige": 0.0, "JydskeVestkysten": 0.0, "JV.dk": 0.0, "Modkraft.dk - Progressiv portal": 0.0, "B\u00f8rsen Pleasure": 0.0, "TV 2 | \u00d8STJYLLAND": 1.0, "TLC Danmark": 0.0}, "1652102532": {"": 0.0, "ELLE DK": 0.0, "DR Ligetil": 0.0, "DR P4 Nordjylland": 0.0, "newsbreak.dk": 0.0, "DR P4 Fyn": 0.0, "Folkets Avis": 0.0, "T\u00e6nketanken Cevea": 0.0, "Netudgaven": 0.0, "Mandag Morgen": 0.0, "Berlingske \u01c0 Billedredaktionen": 0.0, "DR P4 Midt & Vest": 0.0, "DR1": 0.0, "Din Avis Randers": 0.0, "Jyllands-Posten": 2.0, "Roskilde Avis": 0.0, "T\u00e6nketanken Frej": 0.0, "Frederiksborg Amts Avis": 0.0, "DR2": 0.0, "7'eren": 0.0, "Dagbladet Information": 0.0, "Finans": 0.0, "Leder IDAG.dk": 0.0, "T\u00e6nketanken DEA": 0.0, "Berlingske Business": 0.0, "B\u00f8rsen Opinion": 0.0, "ALT for damerne": 0.0, "Dansk-Politik.dk": 0.0, "Bornholms Tidende": 0.0, "Isabellas": 0.0, "TV3 Danmark": 0.0, "Hus Forbi": 0.0, "P1 Eftermiddag - DR": 0.0, "DR P4 Sj\u00e6lland": 0.0, "BoligLiv": 0.0, "Canal9": 0.0, "Avisen.dk": 0.0, "Netavisen Pio": 0.0, "RANDERSiDAG.dk": 0.0, "DR P4 Bornholm": 0.0, "MTV Danmark": 0.0, "Gastro": 0.0, "TV SYD": 0.0, "Kristeligt Dagblad": 0.0, "Horsens Folkeblad": 0.0, "Lokalavisen.dk": 0.0, "Berlingske": 0.0, "Ude og Hjemme": 1.0, "Radio24syv - Den Korte Radioavis": 0.0, "DR P4 Syd og Esbjerg": 0.0, "Eurowoman DK": 0.0, "Modkraft.dk": 0.0, "Go' Morgen P3 - DR": 0.0, "DEN KORTE AVIS": 0.0, "Tue og Tony - DR P3": 0.0, "MSN Danmark": 0.0, "Canal 9 - Superligaens hjemmebane": 0.0, "Lokalavisen Aarhus": 0.0, "NewSpeek Networks": 0.0, "Vores B\u00f8rn": 0.0, "Politiken": 0.0, "P1 Morgen - DR": 0.0, "Liv": 0.0, "GANDHI - DR P3": 0.0, "DR Sporten": 0.0, "DR Nyheder": 0.0, "iform.dk": 0.0, "Madmagasinet \u2013 DR1": 0.0, "Aftenshowet - DR1": 0.0, "Herning Folkeblad": 0.0, "LandbrugsAvisen": 0.0, "22Skammelsen": 0.0, "POINT of VIEW International": 0.0, "P3 - DR": 0.0, "Metroxpress": 0.0, "B\u00f8rsen Ledelse": 0.0, "JP Politik": 0.0, "Deadline - DR": 0.0, "Bolig Magasinet": 0.0, "Discovery Channel (DK)": 0.0, "SE og H\u00d8R": 0.0, "politik-online.dk": 0.0, "Costume": 0.0, "TV 2": 1.0, "KANAL 4": 0.0, "Detektor - DR": 0.0, "Monte Carlo p\u00e5 DR3": 0.0, "Danmarks gr\u00f8nne t\u00e6nketank Concito": 0.0, "DR P1": 0.0, "Dagens.dk": 6.0, "TV 2 Zulu": 0.0, "The Copenhagen Post": 0.0, "Nordvestnyt": 0.0, "Amtsavisen.dk": 0.0, "6'eren": 0.0, "TV 2/FYN": 0.0, "Q - ET UNIVERS AF QVINDER": 0.0, "P3morgen": 0.0, "P1 Orientering": 0.0, "FEMINA": 0.0, "Sj\u00e6llandske Vordingborg": 0.0, "RokokoPosten": 0.0, "DR P4 Trekanten": 0.0, "DR Politik": 0.0, "Familie Journal": 9.0, "TV2 Nord": 0.0, "Discovery Channel Danmark": 0.0, "SFI - Det Nationale Forskningscenter for Velf\u00e6rd": 0.0, "Vi Unge": 0.0, "DR3": 0.0, "TV 2 Lorry": 0.0, "S\u00d8NDAG": 0.0, "B\u00f8rsen": 0.0, "Natholdet": 0.0, "DR K": 0.0, "Radio24syv": 0.0, "P3": 0.0, "P3 Nyheder": 0.0, "TV 2 Business": 0.0, "CEPOS": 0.0, "Debatten - DR": 0.0, "Dagbladet Arbejderen": 0.0, "Randers Onsdag": 0.0, "Vejle Amts Folkeblad": 0.0, "The Voice": 0.0, "Kraka - Danmarks uafh\u00e6ngige t\u00e6nketank": 0.0, "Verdens Bedste Nyheder": 0.0, "Ugebrevet A4": 0.0, "MediaWatch": 0.0, "TV/MIDT-VEST": 0.0, "Ingeni\u00f8ren": 0.0, "Euroman": 0.0, "NOVA": 0.0, "P1 Debat - DR": 0.0, "TV \u00d8ST": 15.0, "TV 2 NEWS": 2.0, "EUsiden": 0.0, "TV 2 NYHEDERNE": 3.0, "Sj\u00e6llandske Slagelse": 0.0, "FinansWatch": 0.0, "Zetland": 0.0, "BO BEDRE": 0.0, "Journalisten.dk": 0.0, "NORDJYSKE": 0.0, "Korrespondenterne": 0.0, "tv2.dk": 0.0, "DR P4 K\u00f8benhavn": 0.0, "DR2 Dokumania": 0.0, "TV 2 Danmark": 0.0, "Go'morgen og Go'aften Danmark": 0.0, "R\u00e6son": 0.0, "Altinget.dk": 0.0, "Sj\u00e6llandske N\u00e6stved": 0.0, "Socialistisk Arbejderavis": 0.0, "Midtjyllands Avis": 0.0, "DR P4 \u00d8stjylland": 0.0, "fit living": 0.0, "Politiko": 0.0, "Hendes Verden": 0.0, "T\u00e6nketanken Europa": 0.0, "Kanal 5": 0.0, "Penge & Privat\u00f8konomi": 0.0, "Ekstra Bladet": 3.0, "BT": 5.0, "Kolding Netavis": 0.0, "Den Offentlige": 0.0, "JydskeVestkysten": 0.0, "JV.dk": 0.0, "Modkraft.dk - Progressiv portal": 0.0, "B\u00f8rsen Pleasure": 0.0, "TV 2 | \u00d8STJYLLAND": 0.0, "TLC Danmark": 0.0}, "106030868": {"": 0.0, "ELLE DK": 1.0, "DR Ligetil": 0.0, "DR P4 Nordjylland": 0.0, "newsbreak.dk": 0.0, "DR P4 Fyn": 3.0, "Folkets Avis": 0.0, "T\u00e6nketanken Cevea": 0.0, "Netudgaven": 0.0, "Mandag Morgen": 0.0, "Berlingske \u01c0 Billedredaktionen": 0.0, "DR P4 Midt & Vest": 1.0, "DR1": 23.0, "Din Avis Randers": 0.0, "Jyllands-Posten": 23.0, "Roskilde Avis": 0.0, "T\u00e6nketanken Frej": 0.0, "Frederiksborg Amts Avis": 0.0, "DR2": 0.0, "7'eren": 0.0, "Dagbladet Information": 1.0, "Finans": 0.0, "Leder IDAG.dk": 0.0, "T\u00e6nketanken DEA": 0.0, "Berlingske Business": 0.0, "B\u00f8rsen Opinion": 0.0, "ALT for damerne": 2.0, "Dansk-Politik.dk": 0.0, "Bornholms Tidende": 0.0, "Isabellas": 0.0, "TV3 Danmark": 0.0, "Hus Forbi": 1.0, "P1 Eftermiddag - DR": 0.0, "DR P4 Sj\u00e6lland": 1.0, "BoligLiv": 0.0, "Canal9": 0.0, "Avisen.dk": 0.0, "Netavisen Pio": 0.0, "RANDERSiDAG.dk": 0.0, "DR P4 Bornholm": 0.0, "MTV Danmark": 0.0, "Gastro": 0.0, "TV SYD": 4.0, "Kristeligt Dagblad": 1.0, "Horsens Folkeblad": 0.0, "Lokalavisen.dk": 2.0, "Berlingske": 1.0, "Ude og Hjemme": 3.0, "Radio24syv - Den Korte Radioavis": 0.0, "DR P4 Syd og Esbjerg": 20.0, "Eurowoman DK": 0.0, "Modkraft.dk": 1.0, "Go' Morgen P3 - DR": 0.0, "DEN KORTE AVIS": 2.0, "Tue og Tony - DR P3": 0.0, "MSN Danmark": 0.0, "Canal 9 - Superligaens hjemmebane": 0.0, "Lokalavisen Aarhus": 0.0, "NewSpeek Networks": 0.0, "Vores B\u00f8rn": 2.0, "Politiken": 5.0, "P1 Morgen - DR": 0.0, "Liv": 0.0, "GANDHI - DR P3": 0.0, "DR Sporten": 3.0, "DR Nyheder": 60.0, "iform.dk": 2.0, "Madmagasinet \u2013 DR1": 0.0, "Aftenshowet - DR1": 7.0, "Herning Folkeblad": 0.0, "LandbrugsAvisen": 0.0, "22Skammelsen": 0.0, "POINT of VIEW International": 1.0, "P3 - DR": 1.0, "Metroxpress": 5.0, "B\u00f8rsen Ledelse": 0.0, "JP Politik": 0.0, "Deadline - DR": 0.0, "Bolig Magasinet": 0.0, "Discovery Channel (DK)": 0.0, "SE og H\u00d8R": 10.0, "politik-online.dk": 0.0, "Costume": 0.0, "TV 2": 2.0, "KANAL 4": 0.0, "Detektor - DR": 0.0, "Monte Carlo p\u00e5 DR3": 0.0, "Danmarks gr\u00f8nne t\u00e6nketank Concito": 0.0, "DR P1": 0.0, "Dagens.dk": 78.0, "TV 2 Zulu": 0.0, "The Copenhagen Post": 0.0, "Nordvestnyt": 0.0, "Amtsavisen.dk": 0.0, "6'eren": 0.0, "TV 2/FYN": 0.0, "Q - ET UNIVERS AF QVINDER": 1.0, "P3morgen": 0.0, "P1 Orientering": 0.0, "FEMINA": 4.0, "Sj\u00e6llandske Vordingborg": 0.0, "RokokoPosten": 0.0, "DR P4 Trekanten": 0.0, "DR Politik": 0.0, "Familie Journal": 11.0, "TV2 Nord": 1.0, "Discovery Channel Danmark": 0.0, "SFI - Det Nationale Forskningscenter for Velf\u00e6rd": 0.0, "Vi Unge": 1.0, "DR3": 1.0, "TV 2 Lorry": 3.0, "S\u00d8NDAG": 0.0, "B\u00f8rsen": 0.0, "Natholdet": 0.0, "DR K": 1.0, "Radio24syv": 0.0, "P3": 0.0, "P3 Nyheder": 0.0, "TV 2 Business": 0.0, "CEPOS": 0.0, "Debatten - DR": 0.0, "Dagbladet Arbejderen": 0.0, "Randers Onsdag": 0.0, "Vejle Amts Folkeblad": 0.0, "The Voice": 1.0, "Kraka - Danmarks uafh\u00e6ngige t\u00e6nketank": 0.0, "Verdens Bedste Nyheder": 0.0, "Ugebrevet A4": 0.0, "MediaWatch": 0.0, "TV/MIDT-VEST": 1.0, "Ingeni\u00f8ren": 0.0, "Euroman": 0.0, "NOVA": 1.0, "P1 Debat - DR": 0.0, "TV \u00d8ST": 70.0, "TV 2 NEWS": 10.0, "EUsiden": 0.0, "TV 2 NYHEDERNE": 53.0, "Sj\u00e6llandske Slagelse": 0.0, "FinansWatch": 0.0, "Zetland": 0.0, "BO BEDRE": 0.0, "Journalisten.dk": 0.0, "NORDJYSKE": 1.0, "Korrespondenterne": 0.0, "tv2.dk": 0.0, "DR P4 K\u00f8benhavn": 0.0, "DR2 Dokumania": 0.0, "TV 2 Danmark": 0.0, "Go'morgen og Go'aften Danmark": 1.0, "R\u00e6son": 0.0, "Altinget.dk": 0.0, "Sj\u00e6llandske N\u00e6stved": 0.0, "Socialistisk Arbejderavis": 0.0, "Midtjyllands Avis": 0.0, "DR P4 \u00d8stjylland": 0.0, "fit living": 0.0, "Politiko": 0.0, "Hendes Verden": 2.0, "T\u00e6nketanken Europa": 0.0, "Kanal 5": 1.0, "Penge & Privat\u00f8konomi": 0.0, "Ekstra Bladet": 15.0, "BT": 38.0, "Kolding Netavis": 0.0, "Den Offentlige": 0.0, "JydskeVestkysten": 0.0, "JV.dk": 0.0, "Modkraft.dk - Progressiv portal": 0.0, "B\u00f8rsen Pleasure": 0.0, "TV 2 | \u00d8STJYLLAND": 4.0, "TLC Danmark": 1.0}, "1578732918": {"": 0.0, "ELLE DK": 0.0, "DR Ligetil": 0.0, "DR P4 Nordjylland": 0.0, "newsbreak.dk": 0.0, "DR P4 Fyn": 0.0, "Folkets Avis": 0.0, "T\u00e6nketanken Cevea": 0.0, "Netudgaven": 0.0, "Mandag Morgen": 0.0, "Berlingske \u01c0 Billedredaktionen": 0.0, "DR P4 Midt & Vest": 0.0, "DR1": 0.0, "Din Avis Randers": 0.0, "Jyllands-Posten": 0.0, "Roskilde Avis": 0.0, "T\u00e6nketanken Frej": 0.0, "Frederiksborg Amts Avis": 0.0, "DR2": 0.0, "7'eren": 0.0, "Dagbladet Information": 0.0, "Finans": 0.0, "Leder IDAG.dk": 0.0, "T\u00e6nketanken DEA": 0.0, "Berlingske Business": 0.0, "B\u00f8rsen Opinion": 0.0, "ALT for damerne": 0.0, "Dansk-Politik.dk": 0.0, "Bornholms Tidende": 0.0, "Isabellas": 0.0, "TV3 Danmark": 0.0, "Hus Forbi": 0.0, "P1 Eftermiddag - DR": 0.0, "DR P4 Sj\u00e6lland": 0.0, "BoligLiv": 0.0, "Canal9": 0.0, "Avisen.dk": 0.0, "Netavisen Pio": 0.0, "RANDERSiDAG.dk": 0.0, "DR P4 Bornholm": 0.0, "MTV Danmark": 0.0, "Gastro": 0.0, "TV SYD": 0.0, "Kristeligt Dagblad": 1.0, "Horsens Folkeblad": 0.0, "Lokalavisen.dk": 0.0, "Berlingske": 0.0, "Ude og Hjemme": 0.0, "Radio24syv - Den Korte Radioavis": 1.0, "DR P4 Syd og Esbjerg": 0.0, "Eurowoman DK": 0.0, "Modkraft.dk": 0.0, "Go' Morgen P3 - DR": 0.0, "DEN KORTE AVIS": 0.0, "Tue og Tony - DR P3": 0.0, "MSN Danmark": 0.0, "Canal 9 - Superligaens hjemmebane": 0.0, "Lokalavisen Aarhus": 1.0, "NewSpeek Networks": 0.0, "Vores B\u00f8rn": 0.0, "Politiken": 5.0, "P1 Morgen - DR": 0.0, "Liv": 0.0, "GANDHI - DR P3": 0.0, "DR Sporten": 0.0, "DR Nyheder": 0.0, "iform.dk": 0.0, "Madmagasinet \u2013 DR1": 0.0, "Aftenshowet - DR1": 0.0, "Herning Folkeblad": 0.0, "LandbrugsAvisen": 0.0, "22Skammelsen": 0.0, "POINT of VIEW International": 0.0, "P3 - DR": 0.0, "Metroxpress": 0.0, "B\u00f8rsen Ledelse": 0.0, "JP Politik": 0.0, "Deadline - DR": 2.0, "Bolig Magasinet": 0.0, "Discovery Channel (DK)": 0.0, "SE og H\u00d8R": 0.0, "politik-online.dk": 0.0, "Costume": 0.0, "TV 2": 0.0, "KANAL 4": 0.0, "Detektor - DR": 0.0, "Monte Carlo p\u00e5 DR3": 0.0, "Danmarks gr\u00f8nne t\u00e6nketank Concito": 0.0, "DR P1": 0.0, "Dagens.dk": 0.0, "TV 2 Zulu": 0.0, "The Copenhagen Post": 0.0, "Nordvestnyt": 0.0, "Amtsavisen.dk": 0.0, "6'eren": 0.0, "TV 2/FYN": 0.0, "Q - ET UNIVERS AF QVINDER": 0.0, "P3morgen": 0.0, "P1 Orientering": 0.0, "FEMINA": 0.0, "Sj\u00e6llandske Vordingborg": 0.0, "RokokoPosten": 0.0, "DR P4 Trekanten": 0.0, "DR Politik": 0.0, "Familie Journal": 0.0, "TV2 Nord": 0.0, "Discovery Channel Danmark": 0.0, "SFI - Det Nationale Forskningscenter for Velf\u00e6rd": 0.0, "Vi Unge": 0.0, "DR3": 0.0, "TV 2 Lorry": 0.0, "S\u00d8NDAG": 0.0, "B\u00f8rsen": 0.0, "Natholdet": 1.0, "DR K": 0.0, "Radio24syv": 0.0, "P3": 0.0, "P3 Nyheder": 0.0, "TV 2 Business": 0.0, "CEPOS": 0.0, "Debatten - DR": 0.0, "Dagbladet Arbejderen": 0.0, "Randers Onsdag": 0.0, "Vejle Amts Folkeblad": 0.0, "The Voice": 0.0, "Kraka - Danmarks uafh\u00e6ngige t\u00e6nketank": 0.0, "Verdens Bedste Nyheder": 0.0, "Ugebrevet A4": 0.0, "MediaWatch": 0.0, "TV/MIDT-VEST": 0.0, "Ingeni\u00f8ren": 0.0, "Euroman": 0.0, "NOVA": 0.0, "P1 Debat - DR": 0.0, "TV \u00d8ST": 0.0, "TV 2 NEWS": 0.0, "EUsiden": 0.0, "TV 2 NYHEDERNE": 0.0, "Sj\u00e6llandske Slagelse": 0.0, "FinansWatch": 0.0, "Zetland": 0.0, "BO BEDRE": 0.0, "Journalisten.dk": 0.0, "NORDJYSKE": 0.0, "Korrespondenterne": 0.0, "tv2.dk": 0.0, "DR P4 K\u00f8benhavn": 0.0, "DR2 Dokumania": 0.0, "TV 2 Danmark": 0.0, "Go'morgen og Go'aften Danmark": 0.0, "R\u00e6son": 0.0, "Altinget.dk": 0.0, "Sj\u00e6llandske N\u00e6stved": 0.0, "Socialistisk Arbejderavis": 0.0, "Midtjyllands Avis": 0.0, "DR P4 \u00d8stjylland": 0.0, "fit living": 0.0, "Politiko": 0.0, "Hendes Verden": 0.0, "T\u00e6nketanken Europa": 0.0, "Kanal 5": 0.0, "Penge & Privat\u00f8konomi": 0.0, "Ekstra Bladet": 0.0, "BT": 0.0, "Kolding Netavis": 0.0, "Den Offentlige": 0.0, "JydskeVestkysten": 0.0, "JV.dk": 0.0, "Modkraft.dk - Progressiv portal": 0.0, "B\u00f8rsen Pleasure": 0.0, "TV 2 | \u00d8STJYLLAND": 1.0, "TLC Danmark": 0.0}, "1238432285": {"": 0.0, "ELLE DK": 0.0, "DR Ligetil": 0.0, "DR P4 Nordjylland": 0.0, "newsbreak.dk": 0.0, "DR P4 Fyn": 0.0, "Folkets Avis": 0.0, "T\u00e6nketanken Cevea": 0.0, "Netudgaven": 0.0, "Mandag Morgen": 0.0, "Berlingske \u01c0 Billedredaktionen": 0.0, "DR P4 Midt & Vest": 0.0, "DR1": 0.0, "Din Avis Randers": 0.0, "Jyllands-Posten": 0.0, "Roskilde Avis": 0.0, "T\u00e6nketanken Frej": 0.0, "Frederiksborg Amts Avis": 0.0, "DR2": 0.0, "7'eren": 0.0, "Dagbladet Information": 0.0, "Finans": 0.0, "Leder IDAG.dk": 0.0, "T\u00e6nketanken DEA": 0.0, "Berlingske Business": 0.0, "B\u00f8rsen Opinion": 0.0, "ALT for damerne": 0.0, "Dansk-Politik.dk": 0.0, "Bornholms Tidende": 0.0, "Isabellas": 0.0, "TV3 Danmark": 0.0, "Hus Forbi": 0.0, "P1 Eftermiddag - DR": 0.0, "DR P4 Sj\u00e6lland": 0.0, "BoligLiv": 0.0, "Canal9": 0.0, "Avisen.dk": 0.0, "Netavisen Pio": 0.0, "RANDERSiDAG.dk": 0.0, "DR P4 Bornholm": 0.0, "MTV Danmark": 0.0, "Gastro": 0.0, "TV SYD": 0.0, "Kristeligt Dagblad": 0.0, "Horsens Folkeblad": 0.0, "Lokalavisen.dk": 2.0, "Berlingske": 0.0, "Ude og Hjemme": 0.0, "Radio24syv - Den Korte Radioavis": 0.0, "DR P4 Syd og Esbjerg": 0.0, "Eurowoman DK": 0.0, "Modkraft.dk": 0.0, "Go' Morgen P3 - DR": 0.0, "DEN KORTE AVIS": 0.0, "Tue og Tony - DR P3": 0.0, "MSN Danmark": 0.0, "Canal 9 - Superligaens hjemmebane": 0.0, "Lokalavisen Aarhus": 0.0, "NewSpeek Networks": 0.0, "Vores B\u00f8rn": 0.0, "Politiken": 0.0, "P1 Morgen - DR": 0.0, "Liv": 0.0, "GANDHI - DR P3": 0.0, "DR Sporten": 0.0, "DR Nyheder": 0.0, "iform.dk": 0.0, "Madmagasinet \u2013 DR1": 0.0, "Aftenshowet - DR1": 0.0, "Herning Folkeblad": 0.0, "LandbrugsAvisen": 0.0, "22Skammelsen": 0.0, "POINT of VIEW International": 0.0, "P3 - DR": 1.0, "Metroxpress": 16.0, "B\u00f8rsen Ledelse": 0.0, "JP Politik": 0.0, "Deadline - DR": 0.0, "Bolig Magasinet": 0.0, "Discovery Channel (DK)": 0.0, "SE og H\u00d8R": 0.0, "politik-online.dk": 0.0, "Costume": 0.0, "TV 2": 0.0, "KANAL 4": 0.0, "Detektor - DR": 0.0, "Monte Carlo p\u00e5 DR3": 0.0, "Danmarks gr\u00f8nne t\u00e6nketank Concito": 0.0, "DR P1": 0.0, "Dagens.dk": 1.0, "TV 2 Zulu": 0.0, "The Copenhagen Post": 0.0, "Nordvestnyt": 0.0, "Amtsavisen.dk": 0.0, "6'eren": 0.0, "TV 2/FYN": 0.0, "Q - ET UNIVERS AF QVINDER": 0.0, "P3morgen": 0.0, "P1 Orientering": 0.0, "FEMINA": 0.0, "Sj\u00e6llandske Vordingborg": 0.0, "RokokoPosten": 0.0, "DR P4 Trekanten": 0.0, "DR Politik": 0.0, "Familie Journal": 0.0, "TV2 Nord": 2.0, "Discovery Channel Danmark": 0.0, "SFI - Det Nationale Forskningscenter for Velf\u00e6rd": 0.0, "Vi Unge": 0.0, "DR3": 0.0, "TV 2 Lorry": 0.0, "S\u00d8NDAG": 0.0, "B\u00f8rsen": 0.0, "Natholdet": 0.0, "DR K": 0.0, "Radio24syv": 0.0, "P3": 0.0, "P3 Nyheder": 0.0, "TV 2 Business": 0.0, "CEPOS": 0.0, "Debatten - DR": 0.0, "Dagbladet Arbejderen": 0.0, "Randers Onsdag": 0.0, "Vejle Amts Folkeblad": 0.0, "The Voice": 0.0, "Kraka - Danmarks uafh\u00e6ngige t\u00e6nketank": 0.0, "Verdens Bedste Nyheder": 0.0, "Ugebrevet A4": 0.0, "MediaWatch": 0.0, "TV/MIDT-VEST": 0.0, "Ingeni\u00f8ren": 0.0, "Euroman": 0.0, "NOVA": 0.0, "P1 Debat - DR": 0.0, "TV \u00d8ST": 0.0, "TV 2 NEWS": 0.0, "EUsiden": 0.0, "TV 2 NYHEDERNE": 2.0, "Sj\u00e6llandske Slagelse": 0.0, "FinansWatch": 0.0, "Zetland": 0.0, "BO BEDRE": 0.0, "Journalisten.dk": 0.0, "NORDJYSKE": 1.0, "Korrespondenterne": 0.0, "tv2.dk": 0.0, "DR P4 K\u00f8benhavn": 0.0, "DR2 Dokumania": 0.0, "TV 2 Danmark": 0.0, "Go'morgen og Go'aften Danmark": 0.0, "R\u00e6son": 0.0, "Altinget.dk": 0.0, "Sj\u00e6llandske N\u00e6stved": 0.0, "Socialistisk Arbejderavis": 0.0, "Midtjyllands Avis": 0.0, "DR P4 \u00d8stjylland": 0.0, "fit living": 0.0, "Politiko": 0.0, "Hendes Verden": 0.0, "T\u00e6nketanken Europa": 0.0, "Kanal 5": 0.0, "Penge & Privat\u00f8konomi": 0.0, "Ekstra Bladet": 2.0, "BT": 0.0, "Kolding Netavis": 0.0, "Den Offentlige": 0.0, "JydskeVestkysten": 0.0, "JV.dk": 0.0, "Modkraft.dk - Progressiv portal": 0.0, "B\u00f8rsen Pleasure": 0.0, "TV 2 | \u00d8STJYLLAND": 0.0, "TLC Danmark": 0.0}, "338329604": {"": 0.0, "ELLE DK": 0.0, "DR Ligetil": 0.0, "DR P4 Nordjylland": 0.0, "newsbreak.dk": 0.0, "DR P4 Fyn": 0.0, "Folkets Avis": 0.0, "T\u00e6nketanken Cevea": 0.0, "Netudgaven": 0.0, "Mandag Morgen": 0.0, "Berlingske \u01c0 Billedredaktionen": 0.0, "DR P4 Midt & Vest": 0.0, "DR1": 0.0, "Din Avis Randers": 0.0, "Jyllands-Posten": 0.0, "Roskilde Avis": 0.0, "T\u00e6nketanken Frej": 0.0, "Frederiksborg Amts Avis": 0.0, "DR2": 0.0, "7'eren": 0.0, "Dagbladet Information": 0.0, "Finans": 0.0, "Leder IDAG.dk": 0.0, "T\u00e6nketanken DEA": 0.0, "Berlingske Business": 0.0, "B\u00f8rsen Opinion": 0.0, "ALT for damerne": 0.0, "Dansk-Politik.dk": 0.0, "Bornholms Tidende": 0.0, "Isabellas": 0.0, "TV3 Danmark": 0.0, "Hus Forbi": 0.0, "P1 Eftermiddag - DR": 0.0, "DR P4 Sj\u00e6lland": 0.0, "BoligLiv": 0.0, "Canal9": 0.0, "Avisen.dk": 0.0, "Netavisen Pio": 0.0, "RANDERSiDAG.dk": 0.0, "DR P4 Bornholm": 0.0, "MTV Danmark": 0.0, "Gastro": 0.0, "TV SYD": 0.0, "Kristeligt Dagblad": 0.0, "Horsens Folkeblad": 0.0, "Lokalavisen.dk": 0.0, "Berlingske": 0.0, "Ude og Hjemme": 0.0, "Radio24syv - Den Korte Radioavis": 0.0, "DR P4 Syd og Esbjerg": 0.0, "Eurowoman DK": 0.0, "Modkraft.dk": 0.0, "Go' Morgen P3 - DR": 0.0, "DEN KORTE AVIS": 0.0, "Tue og Tony - DR P3": 0.0, "MSN Danmark": 0.0, "Canal 9 - Superligaens hjemmebane": 0.0, "Lokalavisen Aarhus": 0.0, "NewSpeek Networks": 0.0, "Vores B\u00f8rn": 0.0, "Politiken": 0.0, "P1 Morgen - DR": 0.0, "Liv": 0.0, "GANDHI - DR P3": 0.0, "DR Sporten": 0.0, "DR Nyheder": 0.0, "iform.dk": 0.0, "Madmagasinet \u2013 DR1": 0.0, "Aftenshowet - DR1": 0.0, "Herning Folkeblad": 0.0, "LandbrugsAvisen": 0.0, "22Skammelsen": 0.0, "POINT of VIEW International": 0.0, "P3 - DR": 0.0, "Metroxpress": 0.0, "B\u00f8rsen Ledelse": 0.0, "JP Politik": 0.0, "Deadline - DR": 0.0, "Bolig Magasinet": 0.0, "Discovery Channel (DK)": 0.0, "SE og H\u00d8R": 0.0, "politik-online.dk": 0.0, "Costume": 0.0, "TV 2": 0.0, "KANAL 4": 0.0, "Detektor - DR": 0.0, "Monte Carlo p\u00e5 DR3": 0.0, "Danmarks gr\u00f8nne t\u00e6nketank Concito": 0.0, "DR P1": 0.0, "Dagens.dk": 0.0, "TV 2 Zulu": 0.0, "The Copenhagen Post": 0.0, "Nordvestnyt": 0.0, "Amtsavisen.dk": 0.0, "6'eren": 0.0, "TV 2/FYN": 0.0, "Q - ET UNIVERS AF QVINDER": 0.0, "P3morgen": 0.0, "P1 Orientering": 0.0, "FEMINA": 0.0, "Sj\u00e6llandske Vordingborg": 0.0, "RokokoPosten": 0.0, "DR P4 Trekanten": 0.0, "DR Politik": 0.0, "Familie Journal": 0.0, "TV2 Nord": 0.0, "Discovery Channel Danmark": 0.0, "SFI - Det Nationale Forskningscenter for Velf\u00e6rd": 0.0, "Vi Unge": 0.0, "DR3": 0.0, "TV 2 Lorry": 0.0, "S\u00d8NDAG": 0.0, "B\u00f8rsen": 0.0, "Natholdet": 0.0, "DR K": 0.0, "Radio24syv": 0.0, "P3": 0.0, "P3 Nyheder": 0.0, "TV 2 Business": 0.0, "CEPOS": 0.0, "Debatten - DR": 0.0, "Dagbladet Arbejderen": 0.0, "Randers Onsdag": 0.0, "Vejle Amts Folkeblad": 0.0, "The Voice": 0.0, "Kraka - Danmarks uafh\u00e6ngige t\u00e6nketank": 0.0, "Verdens Bedste Nyheder": 0.0, "Ugebrevet A4": 0.0, "MediaWatch": 0.0, "TV/MIDT-VEST": 0.0, "Ingeni\u00f8ren": 0.0, "Euroman": 0.0, "NOVA": 0.0, "P1 Debat - DR": 0.0, "TV \u00d8ST": 0.0, "TV 2 NEWS": 0.0, "EUsiden": 0.0, "TV 2 NYHEDERNE": 0.0, "Sj\u00e6llandske Slagelse": 0.0, "FinansWatch": 0.0, "Zetland": 0.0, "BO BEDRE": 0.0, "Journalisten.dk": 0.0, "NORDJYSKE": 0.0, "Korrespondenterne": 0.0, "tv2.dk": 0.0, "DR P4 K\u00f8benhavn": 0.0, "DR2 Dokumania": 0.0, "TV 2 Danmark": 0.0, "Go'morgen og Go'aften Danmark": 0.0, "R\u00e6son": 0.0, "Altinget.dk": 0.0, "Sj\u00e6llandske N\u00e6stved": 0.0, "Socialistisk Arbejderavis": 0.0, "Midtjyllands Avis": 0.0, "DR P4 \u00d8stjylland": 0.0, "fit living": 0.0, "Politiko": 0.0, "Hendes Verden": 0.0, "T\u00e6nketanken Europa": 0.0, "Kanal 5": 0.0, "Penge & Privat\u00f8konomi": 0.0, "Ekstra Bladet": 0.0, "BT": 0.0, "Kolding Netavis": 0.0, "Den Offentlige": 0.0, "JydskeVestkysten": 0.0, "JV.dk": 0.0, "Modkraft.dk - Progressiv portal": 0.0, "B\u00f8rsen Pleasure": 0.0, "TV 2 | \u00d8STJYLLAND": 0.0, "TLC Danmark": 0.0}, "377929467": {"": 0.0, "ELLE DK": 0.0, "DR Ligetil": 0.0, "DR P4 Nordjylland": 0.0, "newsbreak.dk": 0.0, "DR P4 Fyn": 0.0, "Folkets Avis": 0.0, "T\u00e6nketanken Cevea": 0.0, "Netudgaven": 0.0, "Mandag Morgen": 0.0, "Berlingske \u01c0 Billedredaktionen": 0.0, "DR P4 Midt & Vest": 0.0, "DR1": 0.0, "Din Avis Randers": 0.0, "Jyllands-Posten": 187.0, "Roskilde Avis": 0.0, "T\u00e6nketanken Frej": 0.0, "Frederiksborg Amts Avis": 0.0, "DR2": 0.0, "7'eren": 0.0, "Dagbladet Information": 0.0, "Finans": 0.0, "Leder IDAG.dk": 0.0, "T\u00e6nketanken DEA": 0.0, "Berlingske Business": 0.0, "B\u00f8rsen Opinion": 0.0, "ALT for damerne": 0.0, "Dansk-Politik.dk": 0.0, "Bornholms Tidende": 0.0, "Isabellas": 0.0, "TV3 Danmark": 0.0, "Hus Forbi": 0.0, "P1 Eftermiddag - DR": 0.0, "DR P4 Sj\u00e6lland": 0.0, "BoligLiv": 0.0, "Canal9": 0.0, "Avisen.dk": 0.0, "Netavisen Pio": 0.0, "RANDERSiDAG.dk": 0.0, "DR P4 Bornholm": 0.0, "MTV Danmark": 0.0, "Gastro": 0.0, "TV SYD": 1.0, "Kristeligt Dagblad": 1.0, "Horsens Folkeblad": 0.0, "Lokalavisen.dk": 31.0, "Berlingske": 1.0, "Ude og Hjemme": 0.0, "Radio24syv - Den Korte Radioavis": 0.0, "DR P4 Syd og Esbjerg": 1.0, "Eurowoman DK": 0.0, "Modkraft.dk": 0.0, "Go' Morgen P3 - DR": 0.0, "DEN KORTE AVIS": 57.0, "Tue og Tony - DR P3": 0.0, "MSN Danmark": 0.0, "Canal 9 - Superligaens hjemmebane": 12.0, "Lokalavisen Aarhus": 0.0, "NewSpeek Networks": 1.0, "Vores B\u00f8rn": 0.0, "Politiken": 0.0, "P1 Morgen - DR": 0.0, "Liv": 0.0, "GANDHI - DR P3": 0.0, "DR Sporten": 0.0, "DR Nyheder": 1.0, "iform.dk": 0.0, "Madmagasinet \u2013 DR1": 0.0, "Aftenshowet - DR1": 0.0, "Herning Folkeblad": 0.0, "LandbrugsAvisen": 0.0, "22Skammelsen": 0.0, "POINT of VIEW International": 0.0, "P3 - DR": 0.0, "Metroxpress": 0.0, "B\u00f8rsen Ledelse": 0.0, "JP Politik": 0.0, "Deadline - DR": 0.0, "Bolig Magasinet": 0.0, "Discovery Channel (DK)": 0.0, "SE og H\u00d8R": 0.0, "politik-online.dk": 0.0, "Costume": 0.0, "TV 2": 0.0, "KANAL 4": 0.0, "Detektor - DR": 0.0, "Monte Carlo p\u00e5 DR3": 0.0, "Danmarks gr\u00f8nne t\u00e6nketank Concito": 0.0, "DR P1": 0.0, "Dagens.dk": 0.0, "TV 2 Zulu": 0.0, "The Copenhagen Post": 0.0, "Nordvestnyt": 0.0, "Amtsavisen.dk": 0.0, "6'eren": 0.0, "TV 2/FYN": 0.0, "Q - ET UNIVERS AF QVINDER": 0.0, "P3morgen": 0.0, "P1 Orientering": 0.0, "FEMINA": 0.0, "Sj\u00e6llandske Vordingborg": 0.0, "RokokoPosten": 0.0, "DR P4 Trekanten": 0.0, "DR Politik": 0.0, "Familie Journal": 0.0, "TV2 Nord": 0.0, "Discovery Channel Danmark": 0.0, "SFI - Det Nationale Forskningscenter for Velf\u00e6rd": 0.0, "Vi Unge": 0.0, "DR3": 0.0, "TV 2 Lorry": 0.0, "S\u00d8NDAG": 0.0, "B\u00f8rsen": 0.0, "Natholdet": 0.0, "DR K": 0.0, "Radio24syv": 0.0, "P3": 0.0, "P3 Nyheder": 0.0, "TV 2 Business": 0.0, "CEPOS": 0.0, "Debatten - DR": 0.0, "Dagbladet Arbejderen": 0.0, "Randers Onsdag": 0.0, "Vejle Amts Folkeblad": 0.0, "The Voice": 0.0, "Kraka - Danmarks uafh\u00e6ngige t\u00e6nketank": 0.0, "Verdens Bedste Nyheder": 0.0, "Ugebrevet A4": 0.0, "MediaWatch": 0.0, "TV/MIDT-VEST": 0.0, "Ingeni\u00f8ren": 0.0, "Euroman": 0.0, "NOVA": 0.0, "P1 Debat - DR": 0.0, "TV \u00d8ST": 0.0, "TV 2 NEWS": 0.0, "EUsiden": 0.0, "TV 2 NYHEDERNE": 0.0, "Sj\u00e6llandske Slagelse": 0.0, "FinansWatch": 0.0, "Zetland": 0.0, "BO BEDRE": 0.0, "Journalisten.dk": 0.0, "NORDJYSKE": 0.0, "Korrespondenterne": 0.0, "tv2.dk": 0.0, "DR P4 K\u00f8benhavn": 0.0, "DR2 Dokumania": 0.0, "TV 2 Danmark": 0.0, "Go'morgen og Go'aften Danmark": 0.0, "R\u00e6son": 0.0, "Altinget.dk": 1.0, "Sj\u00e6llandske N\u00e6stved": 0.0, "Socialistisk Arbejderavis": 0.0, "Midtjyllands Avis": 0.0, "DR P4 \u00d8stjylland": 0.0, "fit living": 0.0, "Politiko": 0.0, "Hendes Verden": 0.0, "T\u00e6nketanken Europa": 0.0, "Kanal 5": 1.0, "Penge & Privat\u00f8konomi": 0.0, "Ekstra Bladet": 34.0, "BT": 0.0, "Kolding Netavis": 0.0, "Den Offentlige": 0.0, "JydskeVestkysten": 0.0, "JV.dk": 0.0, "Modkraft.dk - Progressiv portal": 0.0, "B\u00f8rsen Pleasure": 0.0, "TV 2 | \u00d8STJYLLAND": 18.0, "TLC Danmark": 0.0}, "875273019": {"": 0.0, "ELLE DK": 0.0, "DR Ligetil": 0.0, "DR P4 Nordjylland": 0.0, "newsbreak.dk": 0.0, "DR P4 Fyn": 0.0, "Folkets Avis": 0.0, "T\u00e6nketanken Cevea": 0.0, "Netudgaven": 0.0, "Mandag Morgen": 0.0, "Berlingske \u01c0 Billedredaktionen": 0.0, "DR P4 Midt & Vest": 0.0, "DR1": 2.0, "Din Avis Randers": 0.0, "Jyllands-Posten": 1.0, "Roskilde Avis": 0.0, "T\u00e6nketanken Frej": 0.0, "Frederiksborg Amts Avis": 0.0, "DR2": 0.0, "7'eren": 0.0, "Dagbladet Information": 0.0, "Finans": 0.0, "Leder IDAG.dk": 0.0, "T\u00e6nketanken DEA": 0.0, "Berlingske Business": 0.0, "B\u00f8rsen Opinion": 0.0, "ALT for damerne": 0.0, "Dansk-Politik.dk": 0.0, "Bornholms Tidende": 0.0, "Isabellas": 1.0, "TV3 Danmark": 0.0, "Hus Forbi": 0.0, "P1 Eftermiddag - DR": 0.0, "DR P4 Sj\u00e6lland": 0.0, "BoligLiv": 0.0, "Canal9": 0.0, "Avisen.dk": 1.0, "Netavisen Pio": 0.0, "RANDERSiDAG.dk": 0.0, "DR P4 Bornholm": 0.0, "MTV Danmark": 0.0, "Gastro": 0.0, "TV SYD": 0.0, "Kristeligt Dagblad": 0.0, "Horsens Folkeblad": 0.0, "Lokalavisen.dk": 0.0, "Berlingske": 1.0, "Ude og Hjemme": 0.0, "Radio24syv - Den Korte Radioavis": 0.0, "DR P4 Syd og Esbjerg": 0.0, "Eurowoman DK": 0.0, "Modkraft.dk": 0.0, "Go' Morgen P3 - DR": 0.0, "DEN KORTE AVIS": 0.0, "Tue og Tony - DR P3": 0.0, "MSN Danmark": 0.0, "Canal 9 - Superligaens hjemmebane": 0.0, "Lokalavisen Aarhus": 0.0, "NewSpeek Networks": 0.0, "Vores B\u00f8rn": 0.0, "Politiken": 1.0, "P1 Morgen - DR": 0.0, "Liv": 0.0, "GANDHI - DR P3": 0.0, "DR Sporten": 2.0, "DR Nyheder": 2.0, "iform.dk": 0.0, "Madmagasinet \u2013 DR1": 0.0, "Aftenshowet - DR1": 0.0, "Herning Folkeblad": 0.0, "LandbrugsAvisen": 0.0, "22Skammelsen": 0.0, "POINT of VIEW International": 0.0, "P3 - DR": 0.0, "Metroxpress": 1.0, "B\u00f8rsen Ledelse": 0.0, "JP Politik": 0.0, "Deadline - DR": 0.0, "Bolig Magasinet": 0.0, "Discovery Channel (DK)": 0.0, "SE og H\u00d8R": 0.0, "politik-online.dk": 0.0, "Costume": 0.0, "TV 2": 0.0, "KANAL 4": 0.0, "Detektor - DR": 0.0, "Monte Carlo p\u00e5 DR3": 0.0, "Danmarks gr\u00f8nne t\u00e6nketank Concito": 0.0, "DR P1": 0.0, "Dagens.dk": 0.0, "TV 2 Zulu": 1.0, "The Copenhagen Post": 0.0, "Nordvestnyt": 0.0, "Amtsavisen.dk": 0.0, "6'eren": 0.0, "TV 2/FYN": 0.0, "Q - ET UNIVERS AF QVINDER": 0.0, "P3morgen": 0.0, "P1 Orientering": 0.0, "FEMINA": 0.0, "Sj\u00e6llandske Vordingborg": 0.0, "RokokoPosten": 0.0, "DR P4 Trekanten": 0.0, "DR Politik": 0.0, "Familie Journal": 0.0, "TV2 Nord": 0.0, "Discovery Channel Danmark": 0.0, "SFI - Det Nationale Forskningscenter for Velf\u00e6rd": 0.0, "Vi Unge": 0.0, "DR3": 0.0, "TV 2 Lorry": 0.0, "S\u00d8NDAG": 0.0, "B\u00f8rsen": 0.0, "Natholdet": 0.0, "DR K": 0.0, "Radio24syv": 0.0, "P3": 0.0, "P3 Nyheder": 0.0, "TV 2 Business": 0.0, "CEPOS": 0.0, "Debatten - DR": 0.0, "Dagbladet Arbejderen": 0.0, "Randers Onsdag": 0.0, "Vejle Amts Folkeblad": 0.0, "The Voice": 0.0, "Kraka - Danmarks uafh\u00e6ngige t\u00e6nketank": 0.0, "Verdens Bedste Nyheder": 0.0, "Ugebrevet A4": 0.0, "MediaWatch": 0.0, "TV/MIDT-VEST": 0.0, "Ingeni\u00f8ren": 0.0, "Euroman": 0.0, "NOVA": 0.0, "P1 Debat - DR": 0.0, "TV \u00d8ST": 0.0, "TV 2 NEWS": 1.0, "EUsiden": 0.0, "TV 2 NYHEDERNE": 5.0, "Sj\u00e6llandske Slagelse": 0.0, "FinansWatch": 0.0, "Zetland": 0.0, "BO BEDRE": 0.0, "Journalisten.dk": 0.0, "NORDJYSKE": 0.0, "Korrespondenterne": 0.0, "tv2.dk": 0.0, "DR P4 K\u00f8benhavn": 0.0, "DR2 Dokumania": 0.0, "TV 2 Danmark": 0.0, "Go'morgen og Go'aften Danmark": 0.0, "R\u00e6son": 0.0, "Altinget.dk": 0.0, "Sj\u00e6llandske N\u00e6stved": 0.0, "Socialistisk Arbejderavis": 0.0, "Midtjyllands Avis": 0.0, "DR P4 \u00d8stjylland": 0.0, "fit living": 0.0, "Politiko": 0.0, "Hendes Verden": 0.0, "T\u00e6nketanken Europa": 0.0, "Kanal 5": 0.0, "Penge & Privat\u00f8konomi": 0.0, "Ekstra Bladet": 2.0, "BT": 3.0, "Kolding Netavis": 0.0, "Den Offentlige": 0.0, "JydskeVestkysten": 0.0, "JV.dk": 0.0, "Modkraft.dk - Progressiv portal": 0.0, "B\u00f8rsen Pleasure": 0.0, "TV 2 | \u00d8STJYLLAND": 0.0, "TLC Danmark": 0.0}, "1729037050": {"": 0.0, "ELLE DK": 0.0, "DR Ligetil": 0.0, "DR P4 Nordjylland": 0.0, "newsbreak.dk": 0.0, "DR P4 Fyn": 0.0, "Folkets Avis": 0.0, "T\u00e6nketanken Cevea": 0.0, "Netudgaven": 0.0, "Mandag Morgen": 1.0, "Berlingske \u01c0 Billedredaktionen": 0.0, "DR P4 Midt & Vest": 0.0, "DR1": 0.0, "Din Avis Randers": 0.0, "Jyllands-Posten": 0.0, "Roskilde Avis": 0.0, "T\u00e6nketanken Frej": 0.0, "Frederiksborg Amts Avis": 0.0, "DR2": 0.0, "7'eren": 0.0, "Dagbladet Information": 0.0, "Finans": 0.0, "Leder IDAG.dk": 0.0, "T\u00e6nketanken DEA": 0.0, "Berlingske Business": 0.0, "B\u00f8rsen Opinion": 0.0, "ALT for damerne": 0.0, "Dansk-Politik.dk": 0.0, "Bornholms Tidende": 0.0, "Isabellas": 0.0, "TV3 Danmark": 0.0, "Hus Forbi": 0.0, "P1 Eftermiddag - DR": 0.0, "DR P4 Sj\u00e6lland": 0.0, "BoligLiv": 0.0, "Canal9": 0.0, "Avisen.dk": 0.0, "Netavisen Pio": 0.0, "RANDERSiDAG.dk": 0.0, "DR P4 Bornholm": 0.0, "MTV Danmark": 0.0, "Gastro": 0.0, "TV SYD": 0.0, "Kristeligt Dagblad": 0.0, "Horsens Folkeblad": 0.0, "Lokalavisen.dk": 0.0, "Berlingske": 0.0, "Ude og Hjemme": 0.0, "Radio24syv - Den Korte Radioavis": 0.0, "DR P4 Syd og Esbjerg": 0.0, "Eurowoman DK": 0.0, "Modkraft.dk": 0.0, "Go' Morgen P3 - DR": 0.0, "DEN KORTE AVIS": 0.0, "Tue og Tony - DR P3": 0.0, "MSN Danmark": 0.0, "Canal 9 - Superligaens hjemmebane": 0.0, "Lokalavisen Aarhus": 0.0, "NewSpeek Networks": 0.0, "Vores B\u00f8rn": 0.0, "Politiken": 0.0, "P1 Morgen - DR": 0.0, "Liv": 0.0, "GANDHI - DR P3": 0.0, "DR Sporten": 0.0, "DR Nyheder": 1.0, "iform.dk": 0.0, "Madmagasinet \u2013 DR1": 0.0, "Aftenshowet - DR1": 0.0, "Herning Folkeblad": 0.0, "LandbrugsAvisen": 0.0, "22Skammelsen": 0.0, "POINT of VIEW International": 0.0, "P3 - DR": 0.0, "Metroxpress": 0.0, "B\u00f8rsen Ledelse": 0.0, "JP Politik": 0.0, "Deadline - DR": 0.0, "Bolig Magasinet": 0.0, "Discovery Channel (DK)": 0.0, "SE og H\u00d8R": 0.0, "politik-online.dk": 0.0, "Costume": 0.0, "TV 2": 0.0, "KANAL 4": 0.0, "Detektor - DR": 0.0, "Monte Carlo p\u00e5 DR3": 0.0, "Danmarks gr\u00f8nne t\u00e6nketank Concito": 0.0, "DR P1": 0.0, "Dagens.dk": 0.0, "TV 2 Zulu": 0.0, "The Copenhagen Post": 0.0, "Nordvestnyt": 0.0, "Amtsavisen.dk": 0.0, "6'eren": 0.0, "TV 2/FYN": 0.0, "Q - ET UNIVERS AF QVINDER": 0.0, "P3morgen": 0.0, "P1 Orientering": 0.0, "FEMINA": 0.0, "Sj\u00e6llandske Vordingborg": 0.0, "RokokoPosten": 1.0, "DR P4 Trekanten": 0.0, "DR Politik": 0.0, "Familie Journal": 0.0, "TV2 Nord": 0.0, "Discovery Channel Danmark": 0.0, "SFI - Det Nationale Forskningscenter for Velf\u00e6rd": 0.0, "Vi Unge": 0.0, "DR3": 0.0, "TV 2 Lorry": 0.0, "S\u00d8NDAG": 0.0, "B\u00f8rsen": 0.0, "Natholdet": 0.0, "DR K": 0.0, "Radio24syv": 1.0, "P3": 0.0, "P3 Nyheder": 0.0, "TV 2 Business": 0.0, "CEPOS": 0.0, "Debatten - DR": 0.0, "Dagbladet Arbejderen": 0.0, "Randers Onsdag": 0.0, "Vejle Amts Folkeblad": 0.0, "The Voice": 0.0, "Kraka - Danmarks uafh\u00e6ngige t\u00e6nketank": 0.0, "Verdens Bedste Nyheder": 0.0, "Ugebrevet A4": 0.0, "MediaWatch": 0.0, "TV/MIDT-VEST": 0.0, "Ingeni\u00f8ren": 0.0, "Euroman": 0.0, "NOVA": 0.0, "P1 Debat - DR": 0.0, "TV \u00d8ST": 0.0, "TV 2 NEWS": 0.0, "EUsiden": 0.0, "TV 2 NYHEDERNE": 0.0, "Sj\u00e6llandske Slagelse": 0.0, "FinansWatch": 0.0, "Zetland": 0.0, "BO BEDRE": 0.0, "Journalisten.dk": 0.0, "NORDJYSKE": 0.0, "Korrespondenterne": 0.0, "tv2.dk": 0.0, "DR P4 K\u00f8benhavn": 0.0, "DR2 Dokumania": 0.0, "TV 2 Danmark": 0.0, "Go'morgen og Go'aften Danmark": 0.0, "R\u00e6son": 0.0, "Altinget.dk": 1.0, "Sj\u00e6llandske N\u00e6stved": 0.0, "Socialistisk Arbejderavis": 0.0, "Midtjyllands Avis": 0.0, "DR P4 \u00d8stjylland": 0.0, "fit living": 0.0, "Politiko": 0.0, "Hendes Verden": 0.0, "T\u00e6nketanken Europa": 0.0, "Kanal 5": 0.0, "Penge & Privat\u00f8konomi": 0.0, "Ekstra Bladet": 0.0, "BT": 0.0, "Kolding Netavis": 0.0, "Den Offentlige": 0.0, "JydskeVestkysten": 0.0, "JV.dk": 0.0, "Modkraft.dk - Progressiv portal": 0.0, "B\u00f8rsen Pleasure": 0.0, "TV 2 | \u00d8STJYLLAND": 0.0, "TLC Danmark": 0.0}, "888498810": {"": 0.0, "ELLE DK": 0.0, "DR Ligetil": 0.0, "DR P4 Nordjylland": 0.0, "newsbreak.dk": 0.0, "DR P4 Fyn": 0.0, "Folkets Avis": 0.0, "T\u00e6nketanken Cevea": 0.0, "Netudgaven": 0.0, "Mandag Morgen": 0.0, "Berlingske \u01c0 Billedredaktionen": 0.0, "DR P4 Midt & Vest": 0.0, "DR1": 1.0, "Din Avis Randers": 0.0, "Jyllands-Posten": 1.0, "Roskilde Avis": 0.0, "T\u00e6nketanken Frej": 0.0, "Frederiksborg Amts Avis": 0.0, "DR2": 1.0, "7'eren": 0.0, "Dagbladet Information": 9.0, "Finans": 0.0, "Leder IDAG.dk": 0.0, "T\u00e6nketanken DEA": 0.0, "Berlingske Business": 0.0, "B\u00f8rsen Opinion": 0.0, "ALT for damerne": 0.0, "Dansk-Politik.dk": 0.0, "Bornholms Tidende": 0.0, "Isabellas": 0.0, "TV3 Danmark": 0.0, "Hus Forbi": 0.0, "P1 Eftermiddag - DR": 0.0, "DR P4 Sj\u00e6lland": 0.0, "BoligLiv": 0.0, "Canal9": 0.0, "Avisen.dk": 0.0, "Netavisen Pio": 0.0, "RANDERSiDAG.dk": 0.0, "DR P4 Bornholm": 0.0, "MTV Danmark": 0.0, "Gastro": 0.0, "TV SYD": 0.0, "Kristeligt Dagblad": 0.0, "Horsens Folkeblad": 0.0, "Lokalavisen.dk": 0.0, "Berlingske": 2.0, "Ude og Hjemme": 0.0, "Radio24syv - Den Korte Radioavis": 0.0, "DR P4 Syd og Esbjerg": 0.0, "Eurowoman DK": 0.0, "Modkraft.dk": 0.0, "Go' Morgen P3 - DR": 0.0, "DEN KORTE AVIS": 0.0, "Tue og Tony - DR P3": 0.0, "MSN Danmark": 0.0, "Canal 9 - Superligaens hjemmebane": 0.0, "Lokalavisen Aarhus": 0.0, "NewSpeek Networks": 0.0, "Vores B\u00f8rn": 0.0, "Politiken": 29.0, "P1 Morgen - DR": 0.0, "Liv": 0.0, "GANDHI - DR P3": 0.0, "DR Sporten": 1.0, "DR Nyheder": 11.0, "iform.dk": 0.0, "Madmagasinet \u2013 DR1": 0.0, "Aftenshowet - DR1": 0.0, "Herning Folkeblad": 0.0, "LandbrugsAvisen": 0.0, "22Skammelsen": 0.0, "POINT of VIEW International": 0.0, "P3 - DR": 0.0, "Metroxpress": 0.0, "B\u00f8rsen Ledelse": 0.0, "JP Politik": 0.0, "Deadline - DR": 0.0, "Bolig Magasinet": 0.0, "Discovery Channel (DK)": 0.0, "SE og H\u00d8R": 1.0, "politik-online.dk": 0.0, "Costume": 0.0, "TV 2": 0.0, "KANAL 4": 0.0, "Detektor - DR": 0.0, "Monte Carlo p\u00e5 DR3": 0.0, "Danmarks gr\u00f8nne t\u00e6nketank Concito": 0.0, "DR P1": 0.0, "Dagens.dk": 0.0, "TV 2 Zulu": 0.0, "The Copenhagen Post": 0.0, "Nordvestnyt": 0.0, "Amtsavisen.dk": 0.0, "6'eren": 0.0, "TV 2/FYN": 0.0, "Q - ET UNIVERS AF QVINDER": 0.0, "P3morgen": 0.0, "P1 Orientering": 0.0, "FEMINA": 0.0, "Sj\u00e6llandske Vordingborg": 0.0, "RokokoPosten": 9.0, "DR P4 Trekanten": 0.0, "DR Politik": 0.0, "Familie Journal": 0.0, "TV2 Nord": 0.0, "Discovery Channel Danmark": 0.0, "SFI - Det Nationale Forskningscenter for Velf\u00e6rd": 0.0, "Vi Unge": 0.0, "DR3": 2.0, "TV 2 Lorry": 0.0, "S\u00d8NDAG": 0.0, "B\u00f8rsen": 0.0, "Natholdet": 0.0, "DR K": 0.0, "Radio24syv": 0.0, "P3": 0.0, "P3 Nyheder": 0.0, "TV 2 Business": 0.0, "CEPOS": 0.0, "Debatten - DR": 0.0, "Dagbladet Arbejderen": 0.0, "Randers Onsdag": 0.0, "Vejle Amts Folkeblad": 0.0, "The Voice": 0.0, "Kraka - Danmarks uafh\u00e6ngige t\u00e6nketank": 0.0, "Verdens Bedste Nyheder": 0.0, "Ugebrevet A4": 0.0, "MediaWatch": 0.0, "TV/MIDT-VEST": 0.0, "Ingeni\u00f8ren": 0.0, "Euroman": 0.0, "NOVA": 0.0, "P1 Debat - DR": 0.0, "TV \u00d8ST": 0.0, "TV 2 NEWS": 0.0, "EUsiden": 0.0, "TV 2 NYHEDERNE": 1.0, "Sj\u00e6llandske Slagelse": 0.0, "FinansWatch": 0.0, "Zetland": 0.0, "BO BEDRE": 0.0, "Journalisten.dk": 0.0, "NORDJYSKE": 0.0, "Korrespondenterne": 0.0, "tv2.dk": 0.0, "DR P4 K\u00f8benhavn": 0.0, "DR2 Dokumania": 0.0, "TV 2 Danmark": 0.0, "Go'morgen og Go'aften Danmark": 0.0, "R\u00e6son": 0.0, "Altinget.dk": 2.0, "Sj\u00e6llandske N\u00e6stved": 0.0, "Socialistisk Arbejderavis": 0.0, "Midtjyllands Avis": 0.0, "DR P4 \u00d8stjylland": 0.0, "fit living": 0.0, "Politiko": 0.0, "Hendes Verden": 0.0, "T\u00e6nketanken Europa": 0.0, "Kanal 5": 0.0, "Penge & Privat\u00f8konomi": 0.0, "Ekstra Bladet": 0.0, "BT": 0.0, "Kolding Netavis": 0.0, "Den Offentlige": 0.0, "JydskeVestkysten": 0.0, "JV.dk": 0.0, "Modkraft.dk - Progressiv portal": 0.0, "B\u00f8rsen Pleasure": 0.0, "TV 2 | \u00d8STJYLLAND": 0.0, "TLC Danmark": 0.0}, "928702961": {"": 0.0, "ELLE DK": 0.0, "DR Ligetil": 0.0, "DR P4 Nordjylland": 0.0, "newsbreak.dk": 0.0, "DR P4 Fyn": 23.0, "Folkets Avis": 0.0, "T\u00e6nketanken Cevea": 0.0, "Netudgaven": 0.0, "Mandag Morgen": 1.0, "Berlingske \u01c0 Billedredaktionen": 0.0, "DR P4 Midt & Vest": 1.0, "DR1": 23.0, "Din Avis Randers": 0.0, "Jyllands-Posten": 19.0, "Roskilde Avis": 3.0, "T\u00e6nketanken Frej": 0.0, "Frederiksborg Amts Avis": 0.0, "DR2": 11.0, "7'eren": 0.0, "Dagbladet Information": 90.0, "Finans": 0.0, "Leder IDAG.dk": 0.0, "T\u00e6nketanken DEA": 0.0, "Berlingske Business": 0.0, "B\u00f8rsen Opinion": 0.0, "ALT for damerne": 0.0, "Dansk-Politik.dk": 0.0, "Bornholms Tidende": 0.0, "Isabellas": 0.0, "TV3 Danmark": 0.0, "Hus Forbi": 6.0, "P1 Eftermiddag - DR": 0.0, "DR P4 Sj\u00e6lland": 0.0, "BoligLiv": 0.0, "Canal9": 0.0, "Avisen.dk": 134.0, "Netavisen Pio": 0.0, "RANDERSiDAG.dk": 0.0, "DR P4 Bornholm": 0.0, "MTV Danmark": 0.0, "Gastro": 0.0, "TV SYD": 0.0, "Kristeligt Dagblad": 37.0, "Horsens Folkeblad": 0.0, "Lokalavisen.dk": 18.0, "Berlingske": 20.0, "Ude og Hjemme": 2.0, "Radio24syv - Den Korte Radioavis": 0.0, "DR P4 Syd og Esbjerg": 0.0, "Eurowoman DK": 0.0, "Modkraft.dk": 1.0, "Go' Morgen P3 - DR": 0.0, "DEN KORTE AVIS": 1.0, "Tue og Tony - DR P3": 0.0, "MSN Danmark": 0.0, "Canal 9 - Superligaens hjemmebane": 0.0, "Lokalavisen Aarhus": 0.0, "NewSpeek Networks": 0.0, "Vores B\u00f8rn": 0.0, "Politiken": 294.0, "P1 Morgen - DR": 4.0, "Liv": 0.0, "GANDHI - DR P3": 0.0, "DR Sporten": 1.0, "DR Nyheder": 320.0, "iform.dk": 0.0, "Madmagasinet \u2013 DR1": 0.0, "Aftenshowet - DR1": 1.0, "Herning Folkeblad": 0.0, "LandbrugsAvisen": 0.0, "22Skammelsen": 0.0, "POINT of VIEW International": 9.0, "P3 - DR": 1.0, "Metroxpress": 0.0, "B\u00f8rsen Ledelse": 0.0, "JP Politik": 0.0, "Deadline - DR": 7.0, "Bolig Magasinet": 0.0, "Discovery Channel (DK)": 0.0, "SE og H\u00d8R": 1.0, "politik-online.dk": 0.0, "Costume": 0.0, "TV 2": 1.0, "KANAL 4": 0.0, "Detektor - DR": 0.0, "Monte Carlo p\u00e5 DR3": 0.0, "Danmarks gr\u00f8nne t\u00e6nketank Concito": 0.0, "DR P1": 2.0, "Dagens.dk": 8.0, "TV 2 Zulu": 0.0, "The Copenhagen Post": 0.0, "Nordvestnyt": 23.0, "Amtsavisen.dk": 0.0, "6'eren": 0.0, "TV 2/FYN": 0.0, "Q - ET UNIVERS AF QVINDER": 0.0, "P3morgen": 0.0, "P1 Orientering": 5.0, "FEMINA": 2.0, "Sj\u00e6llandske Vordingborg": 0.0, "RokokoPosten": 6.0, "DR P4 Trekanten": 0.0, "DR Politik": 1.0, "Familie Journal": 0.0, "TV2 Nord": 0.0, "Discovery Channel Danmark": 0.0, "SFI - Det Nationale Forskningscenter for Velf\u00e6rd": 0.0, "Vi Unge": 0.0, "DR3": 0.0, "TV 2 Lorry": 4.0, "S\u00d8NDAG": 0.0, "B\u00f8rsen": 0.0, "Natholdet": 1.0, "DR K": 5.0, "Radio24syv": 2.0, "P3": 0.0, "P3 Nyheder": 0.0, "TV 2 Business": 0.0, "CEPOS": 0.0, "Debatten - DR": 6.0, "Dagbladet Arbejderen": 1.0, "Randers Onsdag": 0.0, "Vejle Amts Folkeblad": 0.0, "The Voice": 0.0, "Kraka - Danmarks uafh\u00e6ngige t\u00e6nketank": 0.0, "Verdens Bedste Nyheder": 3.0, "Ugebrevet A4": 2.0, "MediaWatch": 0.0, "TV/MIDT-VEST": 2.0, "Ingeni\u00f8ren": 0.0, "Euroman": 0.0, "NOVA": 0.0, "P1 Debat - DR": 7.0, "TV \u00d8ST": 78.0, "TV 2 NEWS": 2.0, "EUsiden": 0.0, "TV 2 NYHEDERNE": 19.0, "Sj\u00e6llandske Slagelse": 0.0, "FinansWatch": 0.0, "Zetland": 2.0, "BO BEDRE": 0.0, "Journalisten.dk": 0.0, "NORDJYSKE": 0.0, "Korrespondenterne": 0.0, "tv2.dk": 0.0, "DR P4 K\u00f8benhavn": 0.0, "DR2 Dokumania": 0.0, "TV 2 Danmark": 0.0, "Go'morgen og Go'aften Danmark": 2.0, "R\u00e6son": 1.0, "Altinget.dk": 19.0, "Sj\u00e6llandske N\u00e6stved": 0.0, "Socialistisk Arbejderavis": 2.0, "Midtjyllands Avis": 0.0, "DR P4 \u00d8stjylland": 0.0, "fit living": 1.0, "Politiko": 0.0, "Hendes Verden": 0.0, "T\u00e6nketanken Europa": 0.0, "Kanal 5": 0.0, "Penge & Privat\u00f8konomi": 0.0, "Ekstra Bladet": 4.0, "BT": 0.0, "Kolding Netavis": 0.0, "Den Offentlige": 0.0, "JydskeVestkysten": 0.0, "JV.dk": 0.0, "Modkraft.dk - Progressiv portal": 0.0, "B\u00f8rsen Pleasure": 0.0, "TV 2 | \u00d8STJYLLAND": 1.0, "TLC Danmark": 0.0}, "1491303522": {"": 0.0, "ELLE DK": 0.0, "DR Ligetil": 0.0, "DR P4 Nordjylland": 0.0, "newsbreak.dk": 0.0, "DR P4 Fyn": 0.0, "Folkets Avis": 0.0, "T\u00e6nketanken Cevea": 0.0, "Netudgaven": 0.0, "Mandag Morgen": 0.0, "Berlingske \u01c0 Billedredaktionen": 0.0, "DR P4 Midt & Vest": 0.0, "DR1": 0.0, "Din Avis Randers": 0.0, "Jyllands-Posten": 0.0, "Roskilde Avis": 0.0, "T\u00e6nketanken Frej": 0.0, "Frederiksborg Amts Avis": 0.0, "DR2": 0.0, "7'eren": 0.0, "Dagbladet Information": 0.0, "Finans": 0.0, "Leder IDAG.dk": 0.0, "T\u00e6nketanken DEA": 0.0, "Berlingske Business": 0.0, "B\u00f8rsen Opinion": 0.0, "ALT for damerne": 0.0, "Dansk-Politik.dk": 0.0, "Bornholms Tidende": 0.0, "Isabellas": 0.0, "TV3 Danmark": 0.0, "Hus Forbi": 0.0, "P1 Eftermiddag - DR": 0.0, "DR P4 Sj\u00e6lland": 0.0, "BoligLiv": 0.0, "Canal9": 0.0, "Avisen.dk": 0.0, "Netavisen Pio": 0.0, "RANDERSiDAG.dk": 0.0, "DR P4 Bornholm": 0.0, "MTV Danmark": 0.0, "Gastro": 0.0, "TV SYD": 0.0, "Kristeligt Dagblad": 0.0, "Horsens Folkeblad": 0.0, "Lokalavisen.dk": 0.0, "Berlingske": 0.0, "Ude og Hjemme": 0.0, "Radio24syv - Den Korte Radioavis": 0.0, "DR P4 Syd og Esbjerg": 0.0, "Eurowoman DK": 0.0, "Modkraft.dk": 0.0, "Go' Morgen P3 - DR": 0.0, "DEN KORTE AVIS": 0.0, "Tue og Tony - DR P3": 0.0, "MSN Danmark": 0.0, "Canal 9 - Superligaens hjemmebane": 0.0, "Lokalavisen Aarhus": 0.0, "NewSpeek Networks": 0.0, "Vores B\u00f8rn": 0.0, "Politiken": 0.0, "P1 Morgen - DR": 0.0, "Liv": 0.0, "GANDHI - DR P3": 0.0, "DR Sporten": 0.0, "DR Nyheder": 0.0, "iform.dk": 0.0, "Madmagasinet \u2013 DR1": 0.0, "Aftenshowet - DR1": 0.0, "Herning Folkeblad": 0.0, "LandbrugsAvisen": 0.0, "22Skammelsen": 0.0, "POINT of VIEW International": 0.0, "P3 - DR": 0.0, "Metroxpress": 2.0, "B\u00f8rsen Ledelse": 0.0, "JP Politik": 0.0, "Deadline - DR": 0.0, "Bolig Magasinet": 0.0, "Discovery Channel (DK)": 0.0, "SE og H\u00d8R": 0.0, "politik-online.dk": 0.0, "Costume": 0.0, "TV 2": 0.0, "KANAL 4": 0.0, "Detektor - DR": 0.0, "Monte Carlo p\u00e5 DR3": 0.0, "Danmarks gr\u00f8nne t\u00e6nketank Concito": 0.0, "DR P1": 0.0, "Dagens.dk": 0.0, "TV 2 Zulu": 0.0, "The Copenhagen Post": 0.0, "Nordvestnyt": 0.0, "Amtsavisen.dk": 0.0, "6'eren": 0.0, "TV 2/FYN": 0.0, "Q - ET UNIVERS AF QVINDER": 0.0, "P3morgen": 0.0, "P1 Orientering": 0.0, "FEMINA": 0.0, "Sj\u00e6llandske Vordingborg": 0.0, "RokokoPosten": 0.0, "DR P4 Trekanten": 0.0, "DR Politik": 0.0, "Familie Journal": 0.0, "TV2 Nord": 0.0, "Discovery Channel Danmark": 0.0, "SFI - Det Nationale Forskningscenter for Velf\u00e6rd": 0.0, "Vi Unge": 0.0, "DR3": 0.0, "TV 2 Lorry": 0.0, "S\u00d8NDAG": 0.0, "B\u00f8rsen": 0.0, "Natholdet": 0.0, "DR K": 0.0, "Radio24syv": 0.0, "P3": 0.0, "P3 Nyheder": 0.0, "TV 2 Business": 0.0, "CEPOS": 0.0, "Debatten - DR": 0.0, "Dagbladet Arbejderen": 0.0, "Randers Onsdag": 0.0, "Vejle Amts Folkeblad": 0.0, "The Voice": 0.0, "Kraka - Danmarks uafh\u00e6ngige t\u00e6nketank": 0.0, "Verdens Bedste Nyheder": 0.0, "Ugebrevet A4": 0.0, "MediaWatch": 0.0, "TV/MIDT-VEST": 0.0, "Ingeni\u00f8ren": 0.0, "Euroman": 0.0, "NOVA": 0.0, "P1 Debat - DR": 0.0, "TV \u00d8ST": 0.0, "TV 2 NEWS": 0.0, "EUsiden": 0.0, "TV 2 NYHEDERNE": 0.0, "Sj\u00e6llandske Slagelse": 0.0, "FinansWatch": 0.0, "Zetland": 0.0, "BO BEDRE": 0.0, "Journalisten.dk": 0.0, "NORDJYSKE": 0.0, "Korrespondenterne": 0.0, "tv2.dk": 0.0, "DR P4 K\u00f8benhavn": 0.0, "DR2 Dokumania": 0.0, "TV 2 Danmark": 0.0, "Go'morgen og Go'aften Danmark": 0.0, "R\u00e6son": 0.0, "Altinget.dk": 0.0, "Sj\u00e6llandske N\u00e6stved": 0.0, "Socialistisk Arbejderavis": 0.0, "Midtjyllands Avis": 0.0, "DR P4 \u00d8stjylland": 0.0, "fit living": 0.0, "Politiko": 0.0, "Hendes Verden": 0.0, "T\u00e6nketanken Europa": 0.0, "Kanal 5": 0.0, "Penge & Privat\u00f8konomi": 0.0, "Ekstra Bladet": 0.0, "BT": 0.0, "Kolding Netavis": 0.0, "Den Offentlige": 0.0, "JydskeVestkysten": 0.0, "JV.dk": 0.0, "Modkraft.dk - Progressiv portal": 0.0, "B\u00f8rsen Pleasure": 0.0, "TV 2 | \u00d8STJYLLAND": 0.0, "TLC Danmark": 0.0}, "966779390": {"": 0.0, "ELLE DK": 0.0, "DR Ligetil": 0.0, "DR P4 Nordjylland": 0.0, "newsbreak.dk": 0.0, "DR P4 Fyn": 1.0, "Folkets Avis": 0.0, "T\u00e6nketanken Cevea": 0.0, "Netudgaven": 0.0, "Mandag Morgen": 0.0, "Berlingske \u01c0 Billedredaktionen": 0.0, "DR P4 Midt & Vest": 0.0, "DR1": 0.0, "Din Avis Randers": 0.0, "Jyllands-Posten": 3.0, "Roskilde Avis": 0.0, "T\u00e6nketanken Frej": 0.0, "Frederiksborg Amts Avis": 0.0, "DR2": 0.0, "7'eren": 0.0, "Dagbladet Information": 0.0, "Finans": 0.0, "Leder IDAG.dk": 0.0, "T\u00e6nketanken DEA": 0.0, "Berlingske Business": 0.0, "B\u00f8rsen Opinion": 0.0, "ALT for damerne": 0.0, "Dansk-Politik.dk": 0.0, "Bornholms Tidende": 0.0, "Isabellas": 0.0, "TV3 Danmark": 0.0, "Hus Forbi": 19.0, "P1 Eftermiddag - DR": 0.0, "DR P4 Sj\u00e6lland": 0.0, "BoligLiv": 0.0, "Canal9": 0.0, "Avisen.dk": 15.0, "Netavisen Pio": 0.0, "RANDERSiDAG.dk": 3.0, "DR P4 Bornholm": 0.0, "MTV Danmark": 0.0, "Gastro": 0.0, "TV SYD": 0.0, "Kristeligt Dagblad": 0.0, "Horsens Folkeblad": 0.0, "Lokalavisen.dk": 6.0, "Berlingske": 3.0, "Ude og Hjemme": 0.0, "Radio24syv - Den Korte Radioavis": 0.0, "DR P4 Syd og Esbjerg": 0.0, "Eurowoman DK": 0.0, "Modkraft.dk": 0.0, "Go' Morgen P3 - DR": 0.0, "DEN KORTE AVIS": 1.0, "Tue og Tony - DR P3": 0.0, "MSN Danmark": 0.0, "Canal 9 - Superligaens hjemmebane": 0.0, "Lokalavisen Aarhus": 0.0, "NewSpeek Networks": 0.0, "Vores B\u00f8rn": 0.0, "Politiken": 0.0, "P1 Morgen - DR": 0.0, "Liv": 0.0, "GANDHI - DR P3": 0.0, "DR Sporten": 3.0, "DR Nyheder": 14.0, "iform.dk": 0.0, "Madmagasinet \u2013 DR1": 0.0, "Aftenshowet - DR1": 0.0, "Herning Folkeblad": 0.0, "LandbrugsAvisen": 0.0, "22Skammelsen": 0.0, "POINT of VIEW International": 0.0, "P3 - DR": 0.0, "Metroxpress": 0.0, "B\u00f8rsen Ledelse": 0.0, "JP Politik": 0.0, "Deadline - DR": 0.0, "Bolig Magasinet": 0.0, "Discovery Channel (DK)": 0.0, "SE og H\u00d8R": 0.0, "politik-online.dk": 0.0, "Costume": 0.0, "TV 2": 1.0, "KANAL 4": 0.0, "Detektor - DR": 0.0, "Monte Carlo p\u00e5 DR3": 0.0, "Danmarks gr\u00f8nne t\u00e6nketank Concito": 0.0, "DR P1": 0.0, "Dagens.dk": 8.0, "TV 2 Zulu": 0.0, "The Copenhagen Post": 0.0, "Nordvestnyt": 0.0, "Amtsavisen.dk": 0.0, "6'eren": 0.0, "TV 2/FYN": 0.0, "Q - ET UNIVERS AF QVINDER": 0.0, "P3morgen": 0.0, "P1 Orientering": 0.0, "FEMINA": 0.0, "Sj\u00e6llandske Vordingborg": 0.0, "RokokoPosten": 39.0, "DR P4 Trekanten": 0.0, "DR Politik": 0.0, "Familie Journal": 3.0, "TV2 Nord": 0.0, "Discovery Channel Danmark": 0.0, "SFI - Det Nationale Forskningscenter for Velf\u00e6rd": 0.0, "Vi Unge": 0.0, "DR3": 0.0, "TV 2 Lorry": 0.0, "S\u00d8NDAG": 0.0, "B\u00f8rsen": 1.0, "Natholdet": 1.0, "DR K": 0.0, "Radio24syv": 0.0, "P3": 0.0, "P3 Nyheder": 0.0, "TV 2 Business": 0.0, "CEPOS": 0.0, "Debatten - DR": 0.0, "Dagbladet Arbejderen": 0.0, "Randers Onsdag": 0.0, "Vejle Amts Folkeblad": 0.0, "The Voice": 0.0, "Kraka - Danmarks uafh\u00e6ngige t\u00e6nketank": 0.0, "Verdens Bedste Nyheder": 0.0, "Ugebrevet A4": 0.0, "MediaWatch": 0.0, "TV/MIDT-VEST": 0.0, "Ingeni\u00f8ren": 0.0, "Euroman": 0.0, "NOVA": 0.0, "P1 Debat - DR": 0.0, "TV \u00d8ST": 1.0, "TV 2 NEWS": 121.0, "EUsiden": 0.0, "TV 2 NYHEDERNE": 17.0, "Sj\u00e6llandske Slagelse": 0.0, "FinansWatch": 0.0, "Zetland": 0.0, "BO BEDRE": 0.0, "Journalisten.dk": 0.0, "NORDJYSKE": 0.0, "Korrespondenterne": 0.0, "tv2.dk": 0.0, "DR P4 K\u00f8benhavn": 25.0, "DR2 Dokumania": 0.0, "TV 2 Danmark": 0.0, "Go'morgen og Go'aften Danmark": 6.0, "R\u00e6son": 0.0, "Altinget.dk": 102.0, "Sj\u00e6llandske N\u00e6stved": 0.0, "Socialistisk Arbejderavis": 0.0, "Midtjyllands Avis": 0.0, "DR P4 \u00d8stjylland": 1.0, "fit living": 0.0, "Politiko": 0.0, "Hendes Verden": 0.0, "T\u00e6nketanken Europa": 0.0, "Kanal 5": 0.0, "Penge & Privat\u00f8konomi": 0.0, "Ekstra Bladet": 0.0, "BT": 602.0, "Kolding Netavis": 0.0, "Den Offentlige": 0.0, "JydskeVestkysten": 0.0, "JV.dk": 0.0, "Modkraft.dk - Progressiv portal": 0.0, "B\u00f8rsen Pleasure": 0.0, "TV 2 | \u00d8STJYLLAND": 0.0, "TLC Danmark": 0.0}, "1220145496": {"": 0.0, "ELLE DK": 0.0, "DR Ligetil": 0.0, "DR P4 Nordjylland": 0.0, "newsbreak.dk": 0.0, "DR P4 Fyn": 0.0, "Folkets Avis": 0.0, "T\u00e6nketanken Cevea": 0.0, "Netudgaven": 0.0, "Mandag Morgen": 0.0, "Berlingske \u01c0 Billedredaktionen": 0.0, "DR P4 Midt & Vest": 0.0, "DR1": 3.0, "Din Avis Randers": 0.0, "Jyllands-Posten": 0.0, "Roskilde Avis": 0.0, "T\u00e6nketanken Frej": 0.0, "Frederiksborg Amts Avis": 0.0, "DR2": 0.0, "7'eren": 0.0, "Dagbladet Information": 0.0, "Finans": 0.0, "Leder IDAG.dk": 0.0, "T\u00e6nketanken DEA": 0.0, "Berlingske Business": 0.0, "B\u00f8rsen Opinion": 0.0, "ALT for damerne": 0.0, "Dansk-Politik.dk": 0.0, "Bornholms Tidende": 0.0, "Isabellas": 0.0, "TV3 Danmark": 0.0, "Hus Forbi": 0.0, "P1 Eftermiddag - DR": 0.0, "DR P4 Sj\u00e6lland": 0.0, "BoligLiv": 0.0, "Canal9": 0.0, "Avisen.dk": 0.0, "Netavisen Pio": 0.0, "RANDERSiDAG.dk": 0.0, "DR P4 Bornholm": 0.0, "MTV Danmark": 0.0, "Gastro": 0.0, "TV SYD": 0.0, "Kristeligt Dagblad": 0.0, "Horsens Folkeblad": 0.0, "Lokalavisen.dk": 0.0, "Berlingske": 1.0, "Ude og Hjemme": 0.0, "Radio24syv - Den Korte Radioavis": 0.0, "DR P4 Syd og Esbjerg": 0.0, "Eurowoman DK": 0.0, "Modkraft.dk": 0.0, "Go' Morgen P3 - DR": 0.0, "DEN KORTE AVIS": 0.0, "Tue og Tony - DR P3": 0.0, "MSN Danmark": 0.0, "Canal 9 - Superligaens hjemmebane": 0.0, "Lokalavisen Aarhus": 0.0, "NewSpeek Networks": 0.0, "Vores B\u00f8rn": 0.0, "Politiken": 0.0, "P1 Morgen - DR": 0.0, "Liv": 0.0, "GANDHI - DR P3": 0.0, "DR Sporten": 1.0, "DR Nyheder": 2.0, "iform.dk": 0.0, "Madmagasinet \u2013 DR1": 0.0, "Aftenshowet - DR1": 0.0, "Herning Folkeblad": 0.0, "LandbrugsAvisen": 0.0, "22Skammelsen": 0.0, "POINT of VIEW International": 0.0, "P3 - DR": 0.0, "Metroxpress": 0.0, "B\u00f8rsen Ledelse": 0.0, "JP Politik": 0.0, "Deadline - DR": 0.0, "Bolig Magasinet": 0.0, "Discovery Channel (DK)": 0.0, "SE og H\u00d8R": 0.0, "politik-online.dk": 0.0, "Costume": 0.0, "TV 2": 1.0, "KANAL 4": 0.0, "Detektor - DR": 0.0, "Monte Carlo p\u00e5 DR3": 0.0, "Danmarks gr\u00f8nne t\u00e6nketank Concito": 0.0, "DR P1": 0.0, "Dagens.dk": 1.0, "TV 2 Zulu": 0.0, "The Copenhagen Post": 0.0, "Nordvestnyt": 0.0, "Amtsavisen.dk": 0.0, "6'eren": 1.0, "TV 2/FYN": 0.0, "Q - ET UNIVERS AF QVINDER": 0.0, "P3morgen": 0.0, "P1 Orientering": 0.0, "FEMINA": 0.0, "Sj\u00e6llandske Vordingborg": 0.0, "RokokoPosten": 0.0, "DR P4 Trekanten": 0.0, "DR Politik": 0.0, "Familie Journal": 0.0, "TV2 Nord": 0.0, "Discovery Channel Danmark": 0.0, "SFI - Det Nationale Forskningscenter for Velf\u00e6rd": 0.0, "Vi Unge": 0.0, "DR3": 0.0, "TV 2 Lorry": 0.0, "S\u00d8NDAG": 0.0, "B\u00f8rsen": 1.0, "Natholdet": 0.0, "DR K": 1.0, "Radio24syv": 0.0, "P3": 0.0, "P3 Nyheder": 0.0, "TV 2 Business": 0.0, "CEPOS": 0.0, "Debatten - DR": 0.0, "Dagbladet Arbejderen": 0.0, "Randers Onsdag": 0.0, "Vejle Amts Folkeblad": 0.0, "The Voice": 0.0, "Kraka - Danmarks uafh\u00e6ngige t\u00e6nketank": 0.0, "Verdens Bedste Nyheder": 0.0, "Ugebrevet A4": 0.0, "MediaWatch": 0.0, "TV/MIDT-VEST": 0.0, "Ingeni\u00f8ren": 0.0, "Euroman": 0.0, "NOVA": 0.0, "P1 Debat - DR": 0.0, "TV \u00d8ST": 2.0, "TV 2 NEWS": 0.0, "EUsiden": 0.0, "TV 2 NYHEDERNE": 3.0, "Sj\u00e6llandske Slagelse": 0.0, "FinansWatch": 0.0, "Zetland": 0.0, "BO BEDRE": 0.0, "Journalisten.dk": 0.0, "NORDJYSKE": 0.0, "Korrespondenterne": 0.0, "tv2.dk": 0.0, "DR P4 K\u00f8benhavn": 0.0, "DR2 Dokumania": 0.0, "TV 2 Danmark": 0.0, "Go'morgen og Go'aften Danmark": 1.0, "R\u00e6son": 0.0, "Altinget.dk": 0.0, "Sj\u00e6llandske N\u00e6stved": 0.0, "Socialistisk Arbejderavis": 0.0, "Midtjyllands Avis": 0.0, "DR P4 \u00d8stjylland": 0.0, "fit living": 0.0, "Politiko": 0.0, "Hendes Verden": 0.0, "T\u00e6nketanken Europa": 0.0, "Kanal 5": 0.0, "Penge & Privat\u00f8konomi": 0.0, "Ekstra Bladet": 0.0, "BT": 0.0, "Kolding Netavis": 0.0, "Den Offentlige": 0.0, "JydskeVestkysten": 0.0, "JV.dk": 0.0, "Modkraft.dk - Progressiv portal": 0.0, "B\u00f8rsen Pleasure": 0.0, "TV 2 | \u00d8STJYLLAND": 0.0, "TLC Danmark": 0.0}, "350151428": {"": 0.0, "ELLE DK": 0.0, "DR Ligetil": 0.0, "DR P4 Nordjylland": 0.0, "newsbreak.dk": 0.0, "DR P4 Fyn": 0.0, "Folkets Avis": 0.0, "T\u00e6nketanken Cevea": 0.0, "Netudgaven": 0.0, "Mandag Morgen": 0.0, "Berlingske \u01c0 Billedredaktionen": 0.0, "DR P4 Midt & Vest": 0.0, "DR1": 0.0, "Din Avis Randers": 0.0, "Jyllands-Posten": 0.0, "Roskilde Avis": 0.0, "T\u00e6nketanken Frej": 0.0, "Frederiksborg Amts Avis": 0.0, "DR2": 0.0, "7'eren": 0.0, "Dagbladet Information": 0.0, "Finans": 0.0, "Leder IDAG.dk": 0.0, "T\u00e6nketanken DEA": 0.0, "Berlingske Business": 0.0, "B\u00f8rsen Opinion": 0.0, "ALT for damerne": 0.0, "Dansk-Politik.dk": 0.0, "Bornholms Tidende": 0.0, "Isabellas": 0.0, "TV3 Danmark": 0.0, "Hus Forbi": 0.0, "P1 Eftermiddag - DR": 0.0, "DR P4 Sj\u00e6lland": 0.0, "BoligLiv": 0.0, "Canal9": 0.0, "Avisen.dk": 0.0, "Netavisen Pio": 0.0, "RANDERSiDAG.dk": 0.0, "DR P4 Bornholm": 0.0, "MTV Danmark": 0.0, "Gastro": 0.0, "TV SYD": 0.0, "Kristeligt Dagblad": 0.0, "Horsens Folkeblad": 0.0, "Lokalavisen.dk": 0.0, "Berlingske": 0.0, "Ude og Hjemme": 0.0, "Radio24syv - Den Korte Radioavis": 0.0, "DR P4 Syd og Esbjerg": 0.0, "Eurowoman DK": 0.0, "Modkraft.dk": 0.0, "Go' Morgen P3 - DR": 0.0, "DEN KORTE AVIS": 0.0, "Tue og Tony - DR P3": 0.0, "MSN Danmark": 0.0, "Canal 9 - Superligaens hjemmebane": 0.0, "Lokalavisen Aarhus": 0.0, "NewSpeek Networks": 0.0, "Vores B\u00f8rn": 0.0, "Politiken": 0.0, "P1 Morgen - DR": 0.0, "Liv": 0.0, "GANDHI - DR P3": 0.0, "DR Sporten": 0.0, "DR Nyheder": 2.0, "iform.dk": 0.0, "Madmagasinet \u2013 DR1": 0.0, "Aftenshowet - DR1": 0.0, "Herning Folkeblad": 0.0, "LandbrugsAvisen": 0.0, "22Skammelsen": 0.0, "POINT of VIEW International": 0.0, "P3 - DR": 0.0, "Metroxpress": 0.0, "B\u00f8rsen Ledelse": 0.0, "JP Politik": 0.0, "Deadline - DR": 0.0, "Bolig Magasinet": 0.0, "Discovery Channel (DK)": 0.0, "SE og H\u00d8R": 0.0, "politik-online.dk": 0.0, "Costume": 0.0, "TV 2": 0.0, "KANAL 4": 0.0, "Detektor - DR": 0.0, "Monte Carlo p\u00e5 DR3": 0.0, "Danmarks gr\u00f8nne t\u00e6nketank Concito": 0.0, "DR P1": 0.0, "Dagens.dk": 0.0, "TV 2 Zulu": 0.0, "The Copenhagen Post": 0.0, "Nordvestnyt": 0.0, "Amtsavisen.dk": 0.0, "6'eren": 0.0, "TV 2/FYN": 0.0, "Q - ET UNIVERS AF QVINDER": 0.0, "P3morgen": 0.0, "P1 Orientering": 0.0, "FEMINA": 0.0, "Sj\u00e6llandske Vordingborg": 0.0, "RokokoPosten": 0.0, "DR P4 Trekanten": 0.0, "DR Politik": 0.0, "Familie Journal": 0.0, "TV2 Nord": 0.0, "Discovery Channel Danmark": 0.0, "SFI - Det Nationale Forskningscenter for Velf\u00e6rd": 0.0, "Vi Unge": 0.0, "DR3": 0.0, "TV 2 Lorry": 0.0, "S\u00d8NDAG": 0.0, "B\u00f8rsen": 0.0, "Natholdet": 0.0, "DR K": 0.0, "Radio24syv": 0.0, "P3": 0.0, "P3 Nyheder": 0.0, "TV 2 Business": 0.0, "CEPOS": 0.0, "Debatten - DR": 0.0, "Dagbladet Arbejderen": 0.0, "Randers Onsdag": 0.0, "Vejle Amts Folkeblad": 0.0, "The Voice": 0.0, "Kraka - Danmarks uafh\u00e6ngige t\u00e6nketank": 0.0, "Verdens Bedste Nyheder": 0.0, "Ugebrevet A4": 0.0, "MediaWatch": 0.0, "TV/MIDT-VEST": 0.0, "Ingeni\u00f8ren": 0.0, "Euroman": 0.0, "NOVA": 0.0, "P1 Debat - DR": 0.0, "TV \u00d8ST": 0.0, "TV 2 NEWS": 0.0, "EUsiden": 0.0, "TV 2 NYHEDERNE": 1.0, "Sj\u00e6llandske Slagelse": 0.0, "FinansWatch": 0.0, "Zetland": 0.0, "BO BEDRE": 0.0, "Journalisten.dk": 0.0, "NORDJYSKE": 0.0, "Korrespondenterne": 0.0, "tv2.dk": 0.0, "DR P4 K\u00f8benhavn": 0.0, "DR2 Dokumania": 0.0, "TV 2 Danmark": 0.0, "Go'morgen og Go'aften Danmark": 0.0, "R\u00e6son": 0.0, "Altinget.dk": 0.0, "Sj\u00e6llandske N\u00e6stved": 0.0, "Socialistisk Arbejderavis": 0.0, "Midtjyllands Avis": 0.0, "DR P4 \u00d8stjylland": 0.0, "fit living": 0.0, "Politiko": 0.0, "Hendes Verden": 0.0, "T\u00e6nketanken Europa": 0.0, "Kanal 5": 0.0, "Penge & Privat\u00f8konomi": 0.0, "Ekstra Bladet": 1.0, "BT": 0.0, "Kolding Netavis": 0.0, "Den Offentlige": 0.0, "JydskeVestkysten": 0.0, "JV.dk": 0.0, "Modkraft.dk - Progressiv portal": 0.0, "B\u00f8rsen Pleasure": 0.0, "TV 2 | \u00d8STJYLLAND": 0.0, "TLC Danmark": 0.0}, "203044756": {"": 0.0, "ELLE DK": 0.0, "DR Ligetil": 0.0, "DR P4 Nordjylland": 0.0, "newsbreak.dk": 0.0, "DR P4 Fyn": 13.0, "Folkets Avis": 0.0, "T\u00e6nketanken Cevea": 0.0, "Netudgaven": 0.0, "Mandag Morgen": 0.0, "Berlingske \u01c0 Billedredaktionen": 0.0, "DR P4 Midt & Vest": 0.0, "DR1": 0.0, "Din Avis Randers": 0.0, "Jyllands-Posten": 1.0, "Roskilde Avis": 0.0, "T\u00e6nketanken Frej": 0.0, "Frederiksborg Amts Avis": 0.0, "DR2": 0.0, "7'eren": 0.0, "Dagbladet Information": 0.0, "Finans": 0.0, "Leder IDAG.dk": 0.0, "T\u00e6nketanken DEA": 0.0, "Berlingske Business": 0.0, "B\u00f8rsen Opinion": 0.0, "ALT for damerne": 0.0, "Dansk-Politik.dk": 0.0, "Bornholms Tidende": 0.0, "Isabellas": 0.0, "TV3 Danmark": 0.0, "Hus Forbi": 0.0, "P1 Eftermiddag - DR": 0.0, "DR P4 Sj\u00e6lland": 0.0, "BoligLiv": 0.0, "Canal9": 0.0, "Avisen.dk": 1.0, "Netavisen Pio": 0.0, "RANDERSiDAG.dk": 0.0, "DR P4 Bornholm": 0.0, "MTV Danmark": 0.0, "Gastro": 0.0, "TV SYD": 0.0, "Kristeligt Dagblad": 0.0, "Horsens Folkeblad": 0.0, "Lokalavisen.dk": 7.0, "Berlingske": 2.0, "Ude og Hjemme": 0.0, "Radio24syv - Den Korte Radioavis": 0.0, "DR P4 Syd og Esbjerg": 0.0, "Eurowoman DK": 0.0, "Modkraft.dk": 0.0, "Go' Morgen P3 - DR": 0.0, "DEN KORTE AVIS": 0.0, "Tue og Tony - DR P3": 0.0, "MSN Danmark": 0.0, "Canal 9 - Superligaens hjemmebane": 0.0, "Lokalavisen Aarhus": 0.0, "NewSpeek Networks": 0.0, "Vores B\u00f8rn": 0.0, "Politiken": 0.0, "P1 Morgen - DR": 0.0, "Liv": 0.0, "GANDHI - DR P3": 0.0, "DR Sporten": 0.0, "DR Nyheder": 29.0, "iform.dk": 0.0, "Madmagasinet \u2013 DR1": 0.0, "Aftenshowet - DR1": 0.0, "Herning Folkeblad": 0.0, "LandbrugsAvisen": 0.0, "22Skammelsen": 1.0, "POINT of VIEW International": 0.0, "P3 - DR": 0.0, "Metroxpress": 0.0, "B\u00f8rsen Ledelse": 0.0, "JP Politik": 0.0, "Deadline - DR": 0.0, "Bolig Magasinet": 0.0, "Discovery Channel (DK)": 0.0, "SE og H\u00d8R": 0.0, "politik-online.dk": 0.0, "Costume": 0.0, "TV 2": 0.0, "KANAL 4": 0.0, "Detektor - DR": 0.0, "Monte Carlo p\u00e5 DR3": 0.0, "Danmarks gr\u00f8nne t\u00e6nketank Concito": 0.0, "DR P1": 0.0, "Dagens.dk": 72.0, "TV 2 Zulu": 0.0, "The Copenhagen Post": 0.0, "Nordvestnyt": 0.0, "Amtsavisen.dk": 0.0, "6'eren": 0.0, "TV 2/FYN": 1.0, "Q - ET UNIVERS AF QVINDER": 0.0, "P3morgen": 0.0, "P1 Orientering": 0.0, "FEMINA": 0.0, "Sj\u00e6llandske Vordingborg": 0.0, "RokokoPosten": 0.0, "DR P4 Trekanten": 0.0, "DR Politik": 0.0, "Familie Journal": 0.0, "TV2 Nord": 0.0, "Discovery Channel Danmark": 0.0, "SFI - Det Nationale Forskningscenter for Velf\u00e6rd": 0.0, "Vi Unge": 0.0, "DR3": 0.0, "TV 2 Lorry": 0.0, "S\u00d8NDAG": 0.0, "B\u00f8rsen": 0.0, "Natholdet": 0.0, "DR K": 0.0, "Radio24syv": 0.0, "P3": 0.0, "P3 Nyheder": 0.0, "TV 2 Business": 0.0, "CEPOS": 0.0, "Debatten - DR": 0.0, "Dagbladet Arbejderen": 0.0, "Randers Onsdag": 0.0, "Vejle Amts Folkeblad": 0.0, "The Voice": 0.0, "Kraka - Danmarks uafh\u00e6ngige t\u00e6nketank": 0.0, "Verdens Bedste Nyheder": 0.0, "Ugebrevet A4": 0.0, "MediaWatch": 0.0, "TV/MIDT-VEST": 0.0, "Ingeni\u00f8ren": 0.0, "Euroman": 0.0, "NOVA": 0.0, "P1 Debat - DR": 0.0, "TV \u00d8ST": 0.0, "TV 2 NEWS": 0.0, "EUsiden": 0.0, "TV 2 NYHEDERNE": 97.0, "Sj\u00e6llandske Slagelse": 0.0, "FinansWatch": 0.0, "Zetland": 0.0, "BO BEDRE": 0.0, "Journalisten.dk": 0.0, "NORDJYSKE": 0.0, "Korrespondenterne": 0.0, "tv2.dk": 0.0, "DR P4 K\u00f8benhavn": 0.0, "DR2 Dokumania": 0.0, "TV 2 Danmark": 0.0, "Go'morgen og Go'aften Danmark": 0.0, "R\u00e6son": 0.0, "Altinget.dk": 0.0, "Sj\u00e6llandske N\u00e6stved": 0.0, "Socialistisk Arbejderavis": 0.0, "Midtjyllands Avis": 0.0, "DR P4 \u00d8stjylland": 0.0, "fit living": 0.0, "Politiko": 0.0, "Hendes Verden": 0.0, "T\u00e6nketanken Europa": 0.0, "Kanal 5": 0.0, "Penge & Privat\u00f8konomi": 0.0, "Ekstra Bladet": 126.0, "BT": 3.0, "Kolding Netavis": 0.0, "Den Offentlige": 0.0, "JydskeVestkysten": 0.0, "JV.dk": 0.0, "Modkraft.dk - Progressiv portal": 0.0, "B\u00f8rsen Pleasure": 0.0, "TV 2 | \u00d8STJYLLAND": 0.0, "TLC Danmark": 0.0}, "1544186734": {"": 0.0, "ELLE DK": 0.0, "DR Ligetil": 0.0, "DR P4 Nordjylland": 14.0, "newsbreak.dk": 0.0, "DR P4 Fyn": 0.0, "Folkets Avis": 0.0, "T\u00e6nketanken Cevea": 0.0, "Netudgaven": 0.0, "Mandag Morgen": 0.0, "Berlingske \u01c0 Billedredaktionen": 0.0, "DR P4 Midt & Vest": 0.0, "DR1": 1.0, "Din Avis Randers": 0.0, "Jyllands-Posten": 20.0, "Roskilde Avis": 0.0, "T\u00e6nketanken Frej": 0.0, "Frederiksborg Amts Avis": 0.0, "DR2": 1.0, "7'eren": 0.0, "Dagbladet Information": 1.0, "Finans": 0.0, "Leder IDAG.dk": 0.0, "T\u00e6nketanken DEA": 0.0, "Berlingske Business": 0.0, "B\u00f8rsen Opinion": 0.0, "ALT for damerne": 0.0, "Dansk-Politik.dk": 0.0, "Bornholms Tidende": 0.0, "Isabellas": 0.0, "TV3 Danmark": 0.0, "Hus Forbi": 0.0, "P1 Eftermiddag - DR": 0.0, "DR P4 Sj\u00e6lland": 0.0, "BoligLiv": 0.0, "Canal9": 0.0, "Avisen.dk": 2.0, "Netavisen Pio": 0.0, "RANDERSiDAG.dk": 0.0, "DR P4 Bornholm": 0.0, "MTV Danmark": 0.0, "Gastro": 0.0, "TV SYD": 0.0, "Kristeligt Dagblad": 1.0, "Horsens Folkeblad": 0.0, "Lokalavisen.dk": 1.0, "Berlingske": 0.0, "Ude og Hjemme": 27.0, "Radio24syv - Den Korte Radioavis": 0.0, "DR P4 Syd og Esbjerg": 0.0, "Eurowoman DK": 0.0, "Modkraft.dk": 0.0, "Go' Morgen P3 - DR": 0.0, "DEN KORTE AVIS": 0.0, "Tue og Tony - DR P3": 0.0, "MSN Danmark": 0.0, "Canal 9 - Superligaens hjemmebane": 0.0, "Lokalavisen Aarhus": 0.0, "NewSpeek Networks": 0.0, "Vores B\u00f8rn": 0.0, "Politiken": 2.0, "P1 Morgen - DR": 0.0, "Liv": 0.0, "GANDHI - DR P3": 0.0, "DR Sporten": 0.0, "DR Nyheder": 17.0, "iform.dk": 0.0, "Madmagasinet \u2013 DR1": 0.0, "Aftenshowet - DR1": 0.0, "Herning Folkeblad": 0.0, "LandbrugsAvisen": 0.0, "22Skammelsen": 0.0, "POINT of VIEW International": 0.0, "P3 - DR": 0.0, "Metroxpress": 13.0, "B\u00f8rsen Ledelse": 0.0, "JP Politik": 0.0, "Deadline - DR": 0.0, "Bolig Magasinet": 0.0, "Discovery Channel (DK)": 0.0, "SE og H\u00d8R": 4.0, "politik-online.dk": 0.0, "Costume": 0.0, "TV 2": 0.0, "KANAL 4": 0.0, "Detektor - DR": 0.0, "Monte Carlo p\u00e5 DR3": 0.0, "Danmarks gr\u00f8nne t\u00e6nketank Concito": 0.0, "DR P1": 0.0, "Dagens.dk": 60.0, "TV 2 Zulu": 0.0, "The Copenhagen Post": 0.0, "Nordvestnyt": 0.0, "Amtsavisen.dk": 0.0, "6'eren": 0.0, "TV 2/FYN": 1.0, "Q - ET UNIVERS AF QVINDER": 0.0, "P3morgen": 0.0, "P1 Orientering": 0.0, "FEMINA": 1.0, "Sj\u00e6llandske Vordingborg": 0.0, "RokokoPosten": 0.0, "DR P4 Trekanten": 0.0, "DR Politik": 0.0, "Familie Journal": 6.0, "TV2 Nord": 25.0, "Discovery Channel Danmark": 0.0, "SFI - Det Nationale Forskningscenter for Velf\u00e6rd": 0.0, "Vi Unge": 0.0, "DR3": 1.0, "TV 2 Lorry": 0.0, "S\u00d8NDAG": 0.0, "B\u00f8rsen": 0.0, "Natholdet": 0.0, "DR K": 0.0, "Radio24syv": 0.0, "P3": 0.0, "P3 Nyheder": 0.0, "TV 2 Business": 0.0, "CEPOS": 0.0, "Debatten - DR": 0.0, "Dagbladet Arbejderen": 0.0, "Randers Onsdag": 0.0, "Vejle Amts Folkeblad": 0.0, "The Voice": 0.0, "Kraka - Danmarks uafh\u00e6ngige t\u00e6nketank": 0.0, "Verdens Bedste Nyheder": 0.0, "Ugebrevet A4": 0.0, "MediaWatch": 0.0, "TV/MIDT-VEST": 5.0, "Ingeni\u00f8ren": 0.0, "Euroman": 0.0, "NOVA": 9.0, "P1 Debat - DR": 0.0, "TV \u00d8ST": 1.0, "TV 2 NEWS": 0.0, "EUsiden": 0.0, "TV 2 NYHEDERNE": 49.0, "Sj\u00e6llandske Slagelse": 0.0, "FinansWatch": 0.0, "Zetland": 0.0, "BO BEDRE": 2.0, "Journalisten.dk": 0.0, "NORDJYSKE": 1.0, "Korrespondenterne": 0.0, "tv2.dk": 0.0, "DR P4 K\u00f8benhavn": 0.0, "DR2 Dokumania": 0.0, "TV 2 Danmark": 0.0, "Go'morgen og Go'aften Danmark": 1.0, "R\u00e6son": 0.0, "Altinget.dk": 0.0, "Sj\u00e6llandske N\u00e6stved": 0.0, "Socialistisk Arbejderavis": 0.0, "Midtjyllands Avis": 0.0, "DR P4 \u00d8stjylland": 0.0, "fit living": 0.0, "Politiko": 0.0, "Hendes Verden": 5.0, "T\u00e6nketanken Europa": 0.0, "Kanal 5": 0.0, "Penge & Privat\u00f8konomi": 0.0, "Ekstra Bladet": 3.0, "BT": 99.0, "Kolding Netavis": 0.0, "Den Offentlige": 0.0, "JydskeVestkysten": 0.0, "JV.dk": 0.0, "Modkraft.dk - Progressiv portal": 0.0, "B\u00f8rsen Pleasure": 0.0, "TV 2 | \u00d8STJYLLAND": 1.0, "TLC Danmark": 0.0}, "110478852": {"": 0.0, "ELLE DK": 0.0, "DR Ligetil": 0.0, "DR P4 Nordjylland": 0.0, "newsbreak.dk": 0.0, "DR P4 Fyn": 0.0, "Folkets Avis": 0.0, "T\u00e6nketanken Cevea": 0.0, "Netudgaven": 0.0, "Mandag Morgen": 0.0, "Berlingske \u01c0 Billedredaktionen": 0.0, "DR P4 Midt & Vest": 0.0, "DR1": 2.0, "Din Avis Randers": 0.0, "Jyllands-Posten": 0.0, "Roskilde Avis": 0.0, "T\u00e6nketanken Frej": 0.0, "Frederiksborg Amts Avis": 0.0, "DR2": 0.0, "7'eren": 0.0, "Dagbladet Information": 0.0, "Finans": 0.0, "Leder IDAG.dk": 0.0, "T\u00e6nketanken DEA": 0.0, "Berlingske Business": 0.0, "B\u00f8rsen Opinion": 0.0, "ALT for damerne": 0.0, "Dansk-Politik.dk": 0.0, "Bornholms Tidende": 0.0, "Isabellas": 0.0, "TV3 Danmark": 0.0, "Hus Forbi": 0.0, "P1 Eftermiddag - DR": 0.0, "DR P4 Sj\u00e6lland": 0.0, "BoligLiv": 0.0, "Canal9": 0.0, "Avisen.dk": 0.0, "Netavisen Pio": 0.0, "RANDERSiDAG.dk": 0.0, "DR P4 Bornholm": 0.0, "MTV Danmark": 0.0, "Gastro": 0.0, "TV SYD": 0.0, "Kristeligt Dagblad": 1.0, "Horsens Folkeblad": 0.0, "Lokalavisen.dk": 0.0, "Berlingske": 0.0, "Ude og Hjemme": 0.0, "Radio24syv - Den Korte Radioavis": 0.0, "DR P4 Syd og Esbjerg": 0.0, "Eurowoman DK": 0.0, "Modkraft.dk": 0.0, "Go' Morgen P3 - DR": 0.0, "DEN KORTE AVIS": 0.0, "Tue og Tony - DR P3": 0.0, "MSN Danmark": 0.0, "Canal 9 - Superligaens hjemmebane": 0.0, "Lokalavisen Aarhus": 0.0, "NewSpeek Networks": 0.0, "Vores B\u00f8rn": 0.0, "Politiken": 0.0, "P1 Morgen - DR": 0.0, "Liv": 0.0, "GANDHI - DR P3": 0.0, "DR Sporten": 4.0, "DR Nyheder": 0.0, "iform.dk": 0.0, "Madmagasinet \u2013 DR1": 0.0, "Aftenshowet - DR1": 0.0, "Herning Folkeblad": 0.0, "LandbrugsAvisen": 0.0, "22Skammelsen": 0.0, "POINT of VIEW International": 0.0, "P3 - DR": 0.0, "Metroxpress": 0.0, "B\u00f8rsen Ledelse": 0.0, "JP Politik": 0.0, "Deadline - DR": 0.0, "Bolig Magasinet": 0.0, "Discovery Channel (DK)": 0.0, "SE og H\u00d8R": 0.0, "politik-online.dk": 0.0, "Costume": 0.0, "TV 2": 1.0, "KANAL 4": 0.0, "Detektor - DR": 0.0, "Monte Carlo p\u00e5 DR3": 0.0, "Danmarks gr\u00f8nne t\u00e6nketank Concito": 0.0, "DR P1": 0.0, "Dagens.dk": 0.0, "TV 2 Zulu": 0.0, "The Copenhagen Post": 0.0, "Nordvestnyt": 0.0, "Amtsavisen.dk": 0.0, "6'eren": 0.0, "TV 2/FYN": 0.0, "Q - ET UNIVERS AF QVINDER": 0.0, "P3morgen": 0.0, "P1 Orientering": 0.0, "FEMINA": 0.0, "Sj\u00e6llandske Vordingborg": 0.0, "RokokoPosten": 0.0, "DR P4 Trekanten": 0.0, "DR Politik": 0.0, "Familie Journal": 0.0, "TV2 Nord": 0.0, "Discovery Channel Danmark": 0.0, "SFI - Det Nationale Forskningscenter for Velf\u00e6rd": 0.0, "Vi Unge": 0.0, "DR3": 0.0, "TV 2 Lorry": 0.0, "S\u00d8NDAG": 0.0, "B\u00f8rsen": 0.0, "Natholdet": 0.0, "DR K": 0.0, "Radio24syv": 0.0, "P3": 0.0, "P3 Nyheder": 0.0, "TV 2 Business": 0.0, "CEPOS": 0.0, "Debatten - DR": 0.0, "Dagbladet Arbejderen": 0.0, "Randers Onsdag": 0.0, "Vejle Amts Folkeblad": 0.0, "The Voice": 0.0, "Kraka - Danmarks uafh\u00e6ngige t\u00e6nketank": 0.0, "Verdens Bedste Nyheder": 0.0, "Ugebrevet A4": 0.0, "MediaWatch": 0.0, "TV/MIDT-VEST": 0.0, "Ingeni\u00f8ren": 0.0, "Euroman": 0.0, "NOVA": 0.0, "P1 Debat - DR": 0.0, "TV \u00d8ST": 0.0, "TV 2 NEWS": 1.0, "EUsiden": 0.0, "TV 2 NYHEDERNE": 5.0, "Sj\u00e6llandske Slagelse": 0.0, "FinansWatch": 0.0, "Zetland": 0.0, "BO BEDRE": 0.0, "Journalisten.dk": 0.0, "NORDJYSKE": 0.0, "Korrespondenterne": 0.0, "tv2.dk": 0.0, "DR P4 K\u00f8benhavn": 0.0, "DR2 Dokumania": 0.0, "TV 2 Danmark": 0.0, "Go'morgen og Go'aften Danmark": 0.0, "R\u00e6son": 0.0, "Altinget.dk": 0.0, "Sj\u00e6llandske N\u00e6stved": 0.0, "Socialistisk Arbejderavis": 0.0, "Midtjyllands Avis": 0.0, "DR P4 \u00d8stjylland": 0.0, "fit living": 0.0, "Politiko": 0.0, "Hendes Verden": 0.0, "T\u00e6nketanken Europa": 0.0, "Kanal 5": 0.0, "Penge & Privat\u00f8konomi": 0.0, "Ekstra Bladet": 0.0, "BT": 0.0, "Kolding Netavis": 0.0, "Den Offentlige": 0.0, "JydskeVestkysten": 1.0, "JV.dk": 0.0, "Modkraft.dk - Progressiv portal": 0.0, "B\u00f8rsen Pleasure": 0.0, "TV 2 | \u00d8STJYLLAND": 0.0, "TLC Danmark": 0.0}, "592711168": {"": 0.0, "ELLE DK": 0.0, "DR Ligetil": 0.0, "DR P4 Nordjylland": 0.0, "newsbreak.dk": 0.0, "DR P4 Fyn": 0.0, "Folkets Avis": 0.0, "T\u00e6nketanken Cevea": 0.0, "Netudgaven": 0.0, "Mandag Morgen": 0.0, "Berlingske \u01c0 Billedredaktionen": 0.0, "DR P4 Midt & Vest": 0.0, "DR1": 0.0, "Din Avis Randers": 0.0, "Jyllands-Posten": 0.0, "Roskilde Avis": 0.0, "T\u00e6nketanken Frej": 0.0, "Frederiksborg Amts Avis": 0.0, "DR2": 2.0, "7'eren": 0.0, "Dagbladet Information": 0.0, "Finans": 0.0, "Leder IDAG.dk": 0.0, "T\u00e6nketanken DEA": 0.0, "Berlingske Business": 0.0, "B\u00f8rsen Opinion": 0.0, "ALT for damerne": 0.0, "Dansk-Politik.dk": 0.0, "Bornholms Tidende": 0.0, "Isabellas": 0.0, "TV3 Danmark": 0.0, "Hus Forbi": 0.0, "P1 Eftermiddag - DR": 0.0, "DR P4 Sj\u00e6lland": 0.0, "BoligLiv": 0.0, "Canal9": 0.0, "Avisen.dk": 0.0, "Netavisen Pio": 0.0, "RANDERSiDAG.dk": 0.0, "DR P4 Bornholm": 0.0, "MTV Danmark": 0.0, "Gastro": 0.0, "TV SYD": 0.0, "Kristeligt Dagblad": 0.0, "Horsens Folkeblad": 0.0, "Lokalavisen.dk": 0.0, "Berlingske": 0.0, "Ude og Hjemme": 0.0, "Radio24syv - Den Korte Radioavis": 0.0, "DR P4 Syd og Esbjerg": 0.0, "Eurowoman DK": 0.0, "Modkraft.dk": 0.0, "Go' Morgen P3 - DR": 0.0, "DEN KORTE AVIS": 0.0, "Tue og Tony - DR P3": 0.0, "MSN Danmark": 0.0, "Canal 9 - Superligaens hjemmebane": 0.0, "Lokalavisen Aarhus": 0.0, "NewSpeek Networks": 0.0, "Vores B\u00f8rn": 0.0, "Politiken": 0.0, "P1 Morgen - DR": 0.0, "Liv": 0.0, "GANDHI - DR P3": 0.0, "DR Sporten": 1.0, "DR Nyheder": 2.0, "iform.dk": 0.0, "Madmagasinet \u2013 DR1": 0.0, "Aftenshowet - DR1": 0.0, "Herning Folkeblad": 0.0, "LandbrugsAvisen": 4.0, "22Skammelsen": 0.0, "POINT of VIEW International": 0.0, "P3 - DR": 0.0, "Metroxpress": 1.0, "B\u00f8rsen Ledelse": 0.0, "JP Politik": 0.0, "Deadline - DR": 0.0, "Bolig Magasinet": 0.0, "Discovery Channel (DK)": 0.0, "SE og H\u00d8R": 0.0, "politik-online.dk": 0.0, "Costume": 0.0, "TV 2": 0.0, "KANAL 4": 0.0, "Detektor - DR": 0.0, "Monte Carlo p\u00e5 DR3": 0.0, "Danmarks gr\u00f8nne t\u00e6nketank Concito": 0.0, "DR P1": 0.0, "Dagens.dk": 0.0, "TV 2 Zulu": 0.0, "The Copenhagen Post": 0.0, "Nordvestnyt": 0.0, "Amtsavisen.dk": 0.0, "6'eren": 0.0, "TV 2/FYN": 0.0, "Q - ET UNIVERS AF QVINDER": 0.0, "P3morgen": 0.0, "P1 Orientering": 0.0, "FEMINA": 0.0, "Sj\u00e6llandske Vordingborg": 0.0, "RokokoPosten": 0.0, "DR P4 Trekanten": 0.0, "DR Politik": 0.0, "Familie Journal": 0.0, "TV2 Nord": 0.0, "Discovery Channel Danmark": 0.0, "SFI - Det Nationale Forskningscenter for Velf\u00e6rd": 0.0, "Vi Unge": 0.0, "DR3": 0.0, "TV 2 Lorry": 0.0, "S\u00d8NDAG": 0.0, "B\u00f8rsen": 0.0, "Natholdet": 0.0, "DR K": 0.0, "Radio24syv": 0.0, "P3": 0.0, "P3 Nyheder": 0.0, "TV 2 Business": 0.0, "CEPOS": 0.0, "Debatten - DR": 0.0, "Dagbladet Arbejderen": 0.0, "Randers Onsdag": 0.0, "Vejle Amts Folkeblad": 0.0, "The Voice": 0.0, "Kraka - Danmarks uafh\u00e6ngige t\u00e6nketank": 0.0, "Verdens Bedste Nyheder": 0.0, "Ugebrevet A4": 0.0, "MediaWatch": 0.0, "TV/MIDT-VEST": 0.0, "Ingeni\u00f8ren": 0.0, "Euroman": 0.0, "NOVA": 0.0, "P1 Debat - DR": 0.0, "TV \u00d8ST": 0.0, "TV 2 NEWS": 0.0, "EUsiden": 0.0, "TV 2 NYHEDERNE": 1.0, "Sj\u00e6llandske Slagelse": 0.0, "FinansWatch": 0.0, "Zetland": 0.0, "BO BEDRE": 0.0, "Journalisten.dk": 0.0, "NORDJYSKE": 0.0, "Korrespondenterne": 0.0, "tv2.dk": 0.0, "DR P4 K\u00f8benhavn": 0.0, "DR2 Dokumania": 0.0, "TV 2 Danmark": 0.0, "Go'morgen og Go'aften Danmark": 0.0, "R\u00e6son": 0.0, "Altinget.dk": 0.0, "Sj\u00e6llandske N\u00e6stved": 0.0, "Socialistisk Arbejderavis": 0.0, "Midtjyllands Avis": 0.0, "DR P4 \u00d8stjylland": 0.0, "fit living": 0.0, "Politiko": 0.0, "Hendes Verden": 0.0, "T\u00e6nketanken Europa": 0.0, "Kanal 5": 0.0, "Penge & Privat\u00f8konomi": 0.0, "Ekstra Bladet": 0.0, "BT": 0.0, "Kolding Netavis": 0.0, "Den Offentlige": 0.0, "JydskeVestkysten": 0.0, "JV.dk": 0.0, "Modkraft.dk - Progressiv portal": 0.0, "B\u00f8rsen Pleasure": 0.0, "TV 2 | \u00d8STJYLLAND": 0.0, "TLC Danmark": 0.0}, "178644050": {"": 0.0, "ELLE DK": 0.0, "DR Ligetil": 0.0, "DR P4 Nordjylland": 0.0, "newsbreak.dk": 0.0, "DR P4 Fyn": 0.0, "Folkets Avis": 0.0, "T\u00e6nketanken Cevea": 0.0, "Netudgaven": 0.0, "Mandag Morgen": 0.0, "Berlingske \u01c0 Billedredaktionen": 0.0, "DR P4 Midt & Vest": 0.0, "DR1": 0.0, "Din Avis Randers": 0.0, "Jyllands-Posten": 0.0, "Roskilde Avis": 0.0, "T\u00e6nketanken Frej": 0.0, "Frederiksborg Amts Avis": 0.0, "DR2": 0.0, "7'eren": 0.0, "Dagbladet Information": 0.0, "Finans": 0.0, "Leder IDAG.dk": 0.0, "T\u00e6nketanken DEA": 0.0, "Berlingske Business": 0.0, "B\u00f8rsen Opinion": 0.0, "ALT for damerne": 0.0, "Dansk-Politik.dk": 0.0, "Bornholms Tidende": 0.0, "Isabellas": 0.0, "TV3 Danmark": 0.0, "Hus Forbi": 0.0, "P1 Eftermiddag - DR": 0.0, "DR P4 Sj\u00e6lland": 0.0, "BoligLiv": 0.0, "Canal9": 0.0, "Avisen.dk": 0.0, "Netavisen Pio": 0.0, "RANDERSiDAG.dk": 0.0, "DR P4 Bornholm": 0.0, "MTV Danmark": 0.0, "Gastro": 0.0, "TV SYD": 0.0, "Kristeligt Dagblad": 0.0, "Horsens Folkeblad": 0.0, "Lokalavisen.dk": 0.0, "Berlingske": 0.0, "Ude og Hjemme": 0.0, "Radio24syv - Den Korte Radioavis": 0.0, "DR P4 Syd og Esbjerg": 0.0, "Eurowoman DK": 0.0, "Modkraft.dk": 0.0, "Go' Morgen P3 - DR": 0.0, "DEN KORTE AVIS": 0.0, "Tue og Tony - DR P3": 0.0, "MSN Danmark": 0.0, "Canal 9 - Superligaens hjemmebane": 0.0, "Lokalavisen Aarhus": 0.0, "NewSpeek Networks": 0.0, "Vores B\u00f8rn": 0.0, "Politiken": 0.0, "P1 Morgen - DR": 0.0, "Liv": 0.0, "GANDHI - DR P3": 0.0, "DR Sporten": 0.0, "DR Nyheder": 0.0, "iform.dk": 0.0, "Madmagasinet \u2013 DR1": 0.0, "Aftenshowet - DR1": 0.0, "Herning Folkeblad": 0.0, "LandbrugsAvisen": 0.0, "22Skammelsen": 0.0, "POINT of VIEW International": 0.0, "P3 - DR": 0.0, "Metroxpress": 0.0, "B\u00f8rsen Ledelse": 0.0, "JP Politik": 0.0, "Deadline - DR": 0.0, "Bolig Magasinet": 0.0, "Discovery Channel (DK)": 0.0, "SE og H\u00d8R": 0.0, "politik-online.dk": 0.0, "Costume": 0.0, "TV 2": 0.0, "KANAL 4": 0.0, "Detektor - DR": 0.0, "Monte Carlo p\u00e5 DR3": 0.0, "Danmarks gr\u00f8nne t\u00e6nketank Concito": 0.0, "DR P1": 0.0, "Dagens.dk": 0.0, "TV 2 Zulu": 0.0, "The Copenhagen Post": 0.0, "Nordvestnyt": 0.0, "Amtsavisen.dk": 0.0, "6'eren": 0.0, "TV 2/FYN": 0.0, "Q - ET UNIVERS AF QVINDER": 0.0, "P3morgen": 0.0, "P1 Orientering": 0.0, "FEMINA": 1.0, "Sj\u00e6llandske Vordingborg": 0.0, "RokokoPosten": 0.0, "DR P4 Trekanten": 0.0, "DR Politik": 0.0, "Familie Journal": 0.0, "TV2 Nord": 0.0, "Discovery Channel Danmark": 0.0, "SFI - Det Nationale Forskningscenter for Velf\u00e6rd": 0.0, "Vi Unge": 0.0, "DR3": 0.0, "TV 2 Lorry": 0.0, "S\u00d8NDAG": 0.0, "B\u00f8rsen": 0.0, "Natholdet": 0.0, "DR K": 0.0, "Radio24syv": 0.0, "P3": 0.0, "P3 Nyheder": 0.0, "TV 2 Business": 0.0, "CEPOS": 0.0, "Debatten - DR": 0.0, "Dagbladet Arbejderen": 0.0, "Randers Onsdag": 0.0, "Vejle Amts Folkeblad": 0.0, "The Voice": 0.0, "Kraka - Danmarks uafh\u00e6ngige t\u00e6nketank": 0.0, "Verdens Bedste Nyheder": 0.0, "Ugebrevet A4": 0.0, "MediaWatch": 0.0, "TV/MIDT-VEST": 0.0, "Ingeni\u00f8ren": 0.0, "Euroman": 0.0, "NOVA": 0.0, "P1 Debat - DR": 0.0, "TV \u00d8ST": 0.0, "TV 2 NEWS": 0.0, "EUsiden": 0.0, "TV 2 NYHEDERNE": 2.0, "Sj\u00e6llandske Slagelse": 0.0, "FinansWatch": 0.0, "Zetland": 0.0, "BO BEDRE": 0.0, "Journalisten.dk": 0.0, "NORDJYSKE": 0.0, "Korrespondenterne": 0.0, "tv2.dk": 0.0, "DR P4 K\u00f8benhavn": 0.0, "DR2 Dokumania": 0.0, "TV 2 Danmark": 0.0, "Go'morgen og Go'aften Danmark": 0.0, "R\u00e6son": 0.0, "Altinget.dk": 0.0, "Sj\u00e6llandske N\u00e6stved": 0.0, "Socialistisk Arbejderavis": 0.0, "Midtjyllands Avis": 0.0, "DR P4 \u00d8stjylland": 0.0, "fit living": 0.0, "Politiko": 0.0, "Hendes Verden": 0.0, "T\u00e6nketanken Europa": 0.0, "Kanal 5": 0.0, "Penge & Privat\u00f8konomi": 0.0, "Ekstra Bladet": 0.0, "BT": 1.0, "Kolding Netavis": 0.0, "Den Offentlige": 0.0, "JydskeVestkysten": 0.0, "JV.dk": 0.0, "Modkraft.dk - Progressiv portal": 0.0, "B\u00f8rsen Pleasure": 0.0, "TV 2 | \u00d8STJYLLAND": 0.0, "TLC Danmark": 0.0}, "1290400957": {"": 0.0, "ELLE DK": 0.0, "DR Ligetil": 0.0, "DR P4 Nordjylland": 0.0, "newsbreak.dk": 0.0, "DR P4 Fyn": 0.0, "Folkets Avis": 0.0, "T\u00e6nketanken Cevea": 0.0, "Netudgaven": 0.0, "Mandag Morgen": 0.0, "Berlingske \u01c0 Billedredaktionen": 0.0, "DR P4 Midt & Vest": 0.0, "DR1": 0.0, "Din Avis Randers": 0.0, "Jyllands-Posten": 0.0, "Roskilde Avis": 0.0, "T\u00e6nketanken Frej": 0.0, "Frederiksborg Amts Avis": 0.0, "DR2": 0.0, "7'eren": 0.0, "Dagbladet Information": 0.0, "Finans": 0.0, "Leder IDAG.dk": 0.0, "T\u00e6nketanken DEA": 0.0, "Berlingske Business": 0.0, "B\u00f8rsen Opinion": 0.0, "ALT for damerne": 0.0, "Dansk-Politik.dk": 0.0, "Bornholms Tidende": 0.0, "Isabellas": 0.0, "TV3 Danmark": 0.0, "Hus Forbi": 0.0, "P1 Eftermiddag - DR": 0.0, "DR P4 Sj\u00e6lland": 0.0, "BoligLiv": 0.0, "Canal9": 0.0, "Avisen.dk": 0.0, "Netavisen Pio": 0.0, "RANDERSiDAG.dk": 0.0, "DR P4 Bornholm": 0.0, "MTV Danmark": 0.0, "Gastro": 0.0, "TV SYD": 0.0, "Kristeligt Dagblad": 0.0, "Horsens Folkeblad": 0.0, "Lokalavisen.dk": 0.0, "Berlingske": 0.0, "Ude og Hjemme": 0.0, "Radio24syv - Den Korte Radioavis": 0.0, "DR P4 Syd og Esbjerg": 0.0, "Eurowoman DK": 0.0, "Modkraft.dk": 0.0, "Go' Morgen P3 - DR": 0.0, "DEN KORTE AVIS": 0.0, "Tue og Tony - DR P3": 0.0, "MSN Danmark": 0.0, "Canal 9 - Superligaens hjemmebane": 0.0, "Lokalavisen Aarhus": 0.0, "NewSpeek Networks": 0.0, "Vores B\u00f8rn": 0.0, "Politiken": 0.0, "P1 Morgen - DR": 0.0, "Liv": 0.0, "GANDHI - DR P3": 0.0, "DR Sporten": 0.0, "DR Nyheder": 1.0, "iform.dk": 0.0, "Madmagasinet \u2013 DR1": 0.0, "Aftenshowet - DR1": 0.0, "Herning Folkeblad": 0.0, "LandbrugsAvisen": 0.0, "22Skammelsen": 0.0, "POINT of VIEW International": 0.0, "P3 - DR": 0.0, "Metroxpress": 0.0, "B\u00f8rsen Ledelse": 0.0, "JP Politik": 0.0, "Deadline - DR": 0.0, "Bolig Magasinet": 0.0, "Discovery Channel (DK)": 0.0, "SE og H\u00d8R": 0.0, "politik-online.dk": 0.0, "Costume": 0.0, "TV 2": 0.0, "KANAL 4": 0.0, "Detektor - DR": 0.0, "Monte Carlo p\u00e5 DR3": 0.0, "Danmarks gr\u00f8nne t\u00e6nketank Concito": 0.0, "DR P1": 0.0, "Dagens.dk": 0.0, "TV 2 Zulu": 0.0, "The Copenhagen Post": 0.0, "Nordvestnyt": 0.0, "Amtsavisen.dk": 0.0, "6'eren": 0.0, "TV 2/FYN": 0.0, "Q - ET UNIVERS AF QVINDER": 0.0, "P3morgen": 0.0, "P1 Orientering": 0.0, "FEMINA": 0.0, "Sj\u00e6llandske Vordingborg": 0.0, "RokokoPosten": 0.0, "DR P4 Trekanten": 0.0, "DR Politik": 0.0, "Familie Journal": 0.0, "TV2 Nord": 0.0, "Discovery Channel Danmark": 0.0, "SFI - Det Nationale Forskningscenter for Velf\u00e6rd": 0.0, "Vi Unge": 0.0, "DR3": 0.0, "TV 2 Lorry": 0.0, "S\u00d8NDAG": 0.0, "B\u00f8rsen": 0.0, "Natholdet": 0.0, "DR K": 0.0, "Radio24syv": 0.0, "P3": 0.0, "P3 Nyheder": 0.0, "TV 2 Business": 0.0, "CEPOS": 0.0, "Debatten - DR": 0.0, "Dagbladet Arbejderen": 0.0, "Randers Onsdag": 0.0, "Vejle Amts Folkeblad": 0.0, "The Voice": 0.0, "Kraka - Danmarks uafh\u00e6ngige t\u00e6nketank": 0.0, "Verdens Bedste Nyheder": 0.0, "Ugebrevet A4": 0.0, "MediaWatch": 0.0, "TV/MIDT-VEST": 0.0, "Ingeni\u00f8ren": 0.0, "Euroman": 0.0, "NOVA": 0.0, "P1 Debat - DR": 0.0, "TV \u00d8ST": 0.0, "TV 2 NEWS": 0.0, "EUsiden": 0.0, "TV 2 NYHEDERNE": 0.0, "Sj\u00e6llandske Slagelse": 0.0, "FinansWatch": 0.0, "Zetland": 0.0, "BO BEDRE": 0.0, "Journalisten.dk": 0.0, "NORDJYSKE": 0.0, "Korrespondenterne": 0.0, "tv2.dk": 0.0, "DR P4 K\u00f8benhavn": 0.0, "DR2 Dokumania": 0.0, "TV 2 Danmark": 0.0, "Go'morgen og Go'aften Danmark": 0.0, "R\u00e6son": 0.0, "Altinget.dk": 0.0, "Sj\u00e6llandske N\u00e6stved": 0.0, "Socialistisk Arbejderavis": 0.0, "Midtjyllands Avis": 0.0, "DR P4 \u00d8stjylland": 0.0, "fit living": 0.0, "Politiko": 0.0, "Hendes Verden": 0.0, "T\u00e6nketanken Europa": 0.0, "Kanal 5": 0.0, "Penge & Privat\u00f8konomi": 0.0, "Ekstra Bladet": 0.0, "BT": 0.0, "Kolding Netavis": 0.0, "Den Offentlige": 0.0, "JydskeVestkysten": 0.0, "JV.dk": 0.0, "Modkraft.dk - Progressiv portal": 0.0, "B\u00f8rsen Pleasure": 0.0, "TV 2 | \u00d8STJYLLAND": 0.0, "TLC Danmark": 0.0}, "894238277": {"": 0.0, "ELLE DK": 0.0, "DR Ligetil": 0.0, "DR P4 Nordjylland": 0.0, "newsbreak.dk": 0.0, "DR P4 Fyn": 1.0, "Folkets Avis": 0.0, "T\u00e6nketanken Cevea": 0.0, "Netudgaven": 0.0, "Mandag Morgen": 0.0, "Berlingske \u01c0 Billedredaktionen": 0.0, "DR P4 Midt & Vest": 0.0, "DR1": 0.0, "Din Avis Randers": 0.0, "Jyllands-Posten": 1.0, "Roskilde Avis": 0.0, "T\u00e6nketanken Frej": 0.0, "Frederiksborg Amts Avis": 0.0, "DR2": 0.0, "7'eren": 0.0, "Dagbladet Information": 2.0, "Finans": 0.0, "Leder IDAG.dk": 0.0, "T\u00e6nketanken DEA": 0.0, "Berlingske Business": 0.0, "B\u00f8rsen Opinion": 0.0, "ALT for damerne": 0.0, "Dansk-Politik.dk": 0.0, "Bornholms Tidende": 0.0, "Isabellas": 0.0, "TV3 Danmark": 0.0, "Hus Forbi": 0.0, "P1 Eftermiddag - DR": 0.0, "DR P4 Sj\u00e6lland": 0.0, "BoligLiv": 0.0, "Canal9": 0.0, "Avisen.dk": 0.0, "Netavisen Pio": 0.0, "RANDERSiDAG.dk": 0.0, "DR P4 Bornholm": 0.0, "MTV Danmark": 0.0, "Gastro": 0.0, "TV SYD": 0.0, "Kristeligt Dagblad": 0.0, "Horsens Folkeblad": 0.0, "Lokalavisen.dk": 0.0, "Berlingske": 6.0, "Ude og Hjemme": 0.0, "Radio24syv - Den Korte Radioavis": 0.0, "DR P4 Syd og Esbjerg": 0.0, "Eurowoman DK": 3.0, "Modkraft.dk": 0.0, "Go' Morgen P3 - DR": 38.0, "DEN KORTE AVIS": 0.0, "Tue og Tony - DR P3": 12.0, "MSN Danmark": 0.0, "Canal 9 - Superligaens hjemmebane": 0.0, "Lokalavisen Aarhus": 0.0, "NewSpeek Networks": 0.0, "Vores B\u00f8rn": 0.0, "Politiken": 0.0, "P1 Morgen - DR": 0.0, "Liv": 0.0, "GANDHI - DR P3": 5.0, "DR Sporten": 2.0, "DR Nyheder": 6.0, "iform.dk": 0.0, "Madmagasinet \u2013 DR1": 0.0, "Aftenshowet - DR1": 0.0, "Herning Folkeblad": 0.0, "LandbrugsAvisen": 0.0, "22Skammelsen": 0.0, "POINT of VIEW International": 0.0, "P3 - DR": 21.0, "Metroxpress": 0.0, "B\u00f8rsen Ledelse": 0.0, "JP Politik": 0.0, "Deadline - DR": 0.0, "Bolig Magasinet": 0.0, "Discovery Channel (DK)": 0.0, "SE og H\u00d8R": 9.0, "politik-online.dk": 0.0, "Costume": 3.0, "TV 2": 5.0, "KANAL 4": 0.0, "Detektor - DR": 0.0, "Monte Carlo p\u00e5 DR3": 7.0, "Danmarks gr\u00f8nne t\u00e6nketank Concito": 0.0, "DR P1": 0.0, "Dagens.dk": 0.0, "TV 2 Zulu": 13.0, "The Copenhagen Post": 0.0, "Nordvestnyt": 0.0, "Amtsavisen.dk": 0.0, "6'eren": 0.0, "TV 2/FYN": 0.0, "Q - ET UNIVERS AF QVINDER": 0.0, "P3morgen": 0.0, "P1 Orientering": 0.0, "FEMINA": 0.0, "Sj\u00e6llandske Vordingborg": 0.0, "RokokoPosten": 0.0, "DR P4 Trekanten": 0.0, "DR Politik": 0.0, "Familie Journal": 0.0, "TV2 Nord": 0.0, "Discovery Channel Danmark": 0.0, "SFI - Det Nationale Forskningscenter for Velf\u00e6rd": 0.0, "Vi Unge": 0.0, "DR3": 11.0, "TV 2 Lorry": 0.0, "S\u00d8NDAG": 0.0, "B\u00f8rsen": 0.0, "Natholdet": 8.0, "DR K": 0.0, "Radio24syv": 0.0, "P3": 0.0, "P3 Nyheder": 0.0, "TV 2 Business": 0.0, "CEPOS": 0.0, "Debatten - DR": 0.0, "Dagbladet Arbejderen": 0.0, "Randers Onsdag": 0.0, "Vejle Amts Folkeblad": 0.0, "The Voice": 4.0, "Kraka - Danmarks uafh\u00e6ngige t\u00e6nketank": 0.0, "Verdens Bedste Nyheder": 0.0, "Ugebrevet A4": 0.0, "MediaWatch": 0.0, "TV/MIDT-VEST": 0.0, "Ingeni\u00f8ren": 0.0, "Euroman": 0.0, "NOVA": 0.0, "P1 Debat - DR": 0.0, "TV \u00d8ST": 0.0, "TV 2 NEWS": 0.0, "EUsiden": 0.0, "TV 2 NYHEDERNE": 4.0, "Sj\u00e6llandske Slagelse": 0.0, "FinansWatch": 0.0, "Zetland": 0.0, "BO BEDRE": 0.0, "Journalisten.dk": 0.0, "NORDJYSKE": 0.0, "Korrespondenterne": 0.0, "tv2.dk": 0.0, "DR P4 K\u00f8benhavn": 0.0, "DR2 Dokumania": 0.0, "TV 2 Danmark": 0.0, "Go'morgen og Go'aften Danmark": 0.0, "R\u00e6son": 0.0, "Altinget.dk": 0.0, "Sj\u00e6llandske N\u00e6stved": 0.0, "Socialistisk Arbejderavis": 0.0, "Midtjyllands Avis": 0.0, "DR P4 \u00d8stjylland": 0.0, "fit living": 0.0, "Politiko": 0.0, "Hendes Verden": 0.0, "T\u00e6nketanken Europa": 0.0, "Kanal 5": 0.0, "Penge & Privat\u00f8konomi": 0.0, "Ekstra Bladet": 0.0, "BT": 7.0, "Kolding Netavis": 0.0, "Den Offentlige": 0.0, "JydskeVestkysten": 0.0, "JV.dk": 0.0, "Modkraft.dk - Progressiv portal": 0.0, "B\u00f8rsen Pleasure": 0.0, "TV 2 | \u00d8STJYLLAND": 0.0, "TLC Danmark": 0.0}, "171067934": {"": 0.0, "ELLE DK": 0.0, "DR Ligetil": 0.0, "DR P4 Nordjylland": 0.0, "newsbreak.dk": 0.0, "DR P4 Fyn": 1.0, "Folkets Avis": 0.0, "T\u00e6nketanken Cevea": 0.0, "Netudgaven": 0.0, "Mandag Morgen": 7.0, "Berlingske \u01c0 Billedredaktionen": 0.0, "DR P4 Midt & Vest": 1.0, "DR1": 1.0, "Din Avis Randers": 0.0, "Jyllands-Posten": 9.0, "Roskilde Avis": 0.0, "T\u00e6nketanken Frej": 0.0, "Frederiksborg Amts Avis": 0.0, "DR2": 0.0, "7'eren": 0.0, "Dagbladet Information": 101.0, "Finans": 0.0, "Leder IDAG.dk": 0.0, "T\u00e6nketanken DEA": 0.0, "Berlingske Business": 0.0, "B\u00f8rsen Opinion": 0.0, "ALT for damerne": 0.0, "Dansk-Politik.dk": 0.0, "Bornholms Tidende": 2.0, "Isabellas": 0.0, "TV3 Danmark": 0.0, "Hus Forbi": 0.0, "P1 Eftermiddag - DR": 0.0, "DR P4 Sj\u00e6lland": 0.0, "BoligLiv": 0.0, "Canal9": 0.0, "Avisen.dk": 6.0, "Netavisen Pio": 11.0, "RANDERSiDAG.dk": 0.0, "DR P4 Bornholm": 0.0, "MTV Danmark": 0.0, "Gastro": 0.0, "TV SYD": 0.0, "Kristeligt Dagblad": 3.0, "Horsens Folkeblad": 0.0, "Lokalavisen.dk": 1.0, "Berlingske": 14.0, "Ude og Hjemme": 0.0, "Radio24syv - Den Korte Radioavis": 0.0, "DR P4 Syd og Esbjerg": 0.0, "Eurowoman DK": 0.0, "Modkraft.dk": 0.0, "Go' Morgen P3 - DR": 0.0, "DEN KORTE AVIS": 0.0, "Tue og Tony - DR P3": 0.0, "MSN Danmark": 0.0, "Canal 9 - Superligaens hjemmebane": 0.0, "Lokalavisen Aarhus": 0.0, "NewSpeek Networks": 1.0, "Vores B\u00f8rn": 0.0, "Politiken": 63.0, "P1 Morgen - DR": 0.0, "Liv": 5.0, "GANDHI - DR P3": 0.0, "DR Sporten": 4.0, "DR Nyheder": 9.0, "iform.dk": 0.0, "Madmagasinet \u2013 DR1": 0.0, "Aftenshowet - DR1": 1.0, "Herning Folkeblad": 0.0, "LandbrugsAvisen": 0.0, "22Skammelsen": 0.0, "POINT of VIEW International": 17.0, "P3 - DR": 3.0, "Metroxpress": 115.0, "B\u00f8rsen Ledelse": 0.0, "JP Politik": 0.0, "Deadline - DR": 0.0, "Bolig Magasinet": 0.0, "Discovery Channel (DK)": 0.0, "SE og H\u00d8R": 0.0, "politik-online.dk": 0.0, "Costume": 0.0, "TV 2": 0.0, "KANAL 4": 0.0, "Detektor - DR": 2.0, "Monte Carlo p\u00e5 DR3": 0.0, "Danmarks gr\u00f8nne t\u00e6nketank Concito": 0.0, "DR P1": 0.0, "Dagens.dk": 3.0, "TV 2 Zulu": 1.0, "The Copenhagen Post": 0.0, "Nordvestnyt": 0.0, "Amtsavisen.dk": 0.0, "6'eren": 0.0, "TV 2/FYN": 0.0, "Q - ET UNIVERS AF QVINDER": 1.0, "P3morgen": 0.0, "P1 Orientering": 0.0, "FEMINA": 0.0, "Sj\u00e6llandske Vordingborg": 0.0, "RokokoPosten": 19.0, "DR P4 Trekanten": 0.0, "DR Politik": 0.0, "Familie Journal": 0.0, "TV2 Nord": 0.0, "Discovery Channel Danmark": 0.0, "SFI - Det Nationale Forskningscenter for Velf\u00e6rd": 0.0, "Vi Unge": 0.0, "DR3": 3.0, "TV 2 Lorry": 0.0, "S\u00d8NDAG": 0.0, "B\u00f8rsen": 1.0, "Natholdet": 1.0, "DR K": 0.0, "Radio24syv": 1.0, "P3": 0.0, "P3 Nyheder": 0.0, "TV 2 Business": 0.0, "CEPOS": 0.0, "Debatten - DR": 4.0, "Dagbladet Arbejderen": 0.0, "Randers Onsdag": 0.0, "Vejle Amts Folkeblad": 0.0, "The Voice": 0.0, "Kraka - Danmarks uafh\u00e6ngige t\u00e6nketank": 0.0, "Verdens Bedste Nyheder": 0.0, "Ugebrevet A4": 1.0, "MediaWatch": 0.0, "TV/MIDT-VEST": 0.0, "Ingeni\u00f8ren": 0.0, "Euroman": 0.0, "NOVA": 2.0, "P1 Debat - DR": 0.0, "TV \u00d8ST": 1.0, "TV 2 NEWS": 3.0, "EUsiden": 0.0, "TV 2 NYHEDERNE": 20.0, "Sj\u00e6llandske Slagelse": 0.0, "FinansWatch": 0.0, "Zetland": 0.0, "BO BEDRE": 0.0, "Journalisten.dk": 0.0, "NORDJYSKE": 0.0, "Korrespondenterne": 0.0, "tv2.dk": 0.0, "DR P4 K\u00f8benhavn": 0.0, "DR2 Dokumania": 0.0, "TV 2 Danmark": 0.0, "Go'morgen og Go'aften Danmark": 0.0, "R\u00e6son": 0.0, "Altinget.dk": 7.0, "Sj\u00e6llandske N\u00e6stved": 0.0, "Socialistisk Arbejderavis": 0.0, "Midtjyllands Avis": 0.0, "DR P4 \u00d8stjylland": 0.0, "fit living": 0.0, "Politiko": 93.0, "Hendes Verden": 0.0, "T\u00e6nketanken Europa": 0.0, "Kanal 5": 0.0, "Penge & Privat\u00f8konomi": 0.0, "Ekstra Bladet": 7.0, "BT": 9.0, "Kolding Netavis": 0.0, "Den Offentlige": 0.0, "JydskeVestkysten": 0.0, "JV.dk": 0.0, "Modkraft.dk - Progressiv portal": 0.0, "B\u00f8rsen Pleasure": 0.0, "TV 2 | \u00d8STJYLLAND": 1.0, "TLC Danmark": 0.0}, "711938524": {"": 0.0, "ELLE DK": 0.0, "DR Ligetil": 0.0, "DR P4 Nordjylland": 0.0, "newsbreak.dk": 0.0, "DR P4 Fyn": 0.0, "Folkets Avis": 0.0, "T\u00e6nketanken Cevea": 0.0, "Netudgaven": 0.0, "Mandag Morgen": 0.0, "Berlingske \u01c0 Billedredaktionen": 0.0, "DR P4 Midt & Vest": 0.0, "DR1": 0.0, "Din Avis Randers": 0.0, "Jyllands-Posten": 7.0, "Roskilde Avis": 0.0, "T\u00e6nketanken Frej": 0.0, "Frederiksborg Amts Avis": 0.0, "DR2": 0.0, "7'eren": 0.0, "Dagbladet Information": 1.0, "Finans": 0.0, "Leder IDAG.dk": 0.0, "T\u00e6nketanken DEA": 0.0, "Berlingske Business": 0.0, "B\u00f8rsen Opinion": 0.0, "ALT for damerne": 0.0, "Dansk-Politik.dk": 0.0, "Bornholms Tidende": 0.0, "Isabellas": 0.0, "TV3 Danmark": 0.0, "Hus Forbi": 0.0, "P1 Eftermiddag - DR": 0.0, "DR P4 Sj\u00e6lland": 0.0, "BoligLiv": 0.0, "Canal9": 0.0, "Avisen.dk": 0.0, "Netavisen Pio": 0.0, "RANDERSiDAG.dk": 0.0, "DR P4 Bornholm": 0.0, "MTV Danmark": 0.0, "Gastro": 0.0, "TV SYD": 0.0, "Kristeligt Dagblad": 1.0, "Horsens Folkeblad": 0.0, "Lokalavisen.dk": 0.0, "Berlingske": 3.0, "Ude og Hjemme": 0.0, "Radio24syv - Den Korte Radioavis": 0.0, "DR P4 Syd og Esbjerg": 1.0, "Eurowoman DK": 0.0, "Modkraft.dk": 0.0, "Go' Morgen P3 - DR": 0.0, "DEN KORTE AVIS": 0.0, "Tue og Tony - DR P3": 0.0, "MSN Danmark": 0.0, "Canal 9 - Superligaens hjemmebane": 0.0, "Lokalavisen Aarhus": 0.0, "NewSpeek Networks": 0.0, "Vores B\u00f8rn": 0.0, "Politiken": 4.0, "P1 Morgen - DR": 0.0, "Liv": 1.0, "GANDHI - DR P3": 0.0, "DR Sporten": 0.0, "DR Nyheder": 10.0, "iform.dk": 0.0, "Madmagasinet \u2013 DR1": 0.0, "Aftenshowet - DR1": 1.0, "Herning Folkeblad": 0.0, "LandbrugsAvisen": 0.0, "22Skammelsen": 0.0, "POINT of VIEW International": 0.0, "P3 - DR": 1.0, "Metroxpress": 8.0, "B\u00f8rsen Ledelse": 0.0, "JP Politik": 0.0, "Deadline - DR": 0.0, "Bolig Magasinet": 0.0, "Discovery Channel (DK)": 0.0, "SE og H\u00d8R": 0.0, "politik-online.dk": 0.0, "Costume": 0.0, "TV 2": 0.0, "KANAL 4": 0.0, "Detektor - DR": 0.0, "Monte Carlo p\u00e5 DR3": 0.0, "Danmarks gr\u00f8nne t\u00e6nketank Concito": 0.0, "DR P1": 0.0, "Dagens.dk": 12.0, "TV 2 Zulu": 1.0, "The Copenhagen Post": 0.0, "Nordvestnyt": 0.0, "Amtsavisen.dk": 0.0, "6'eren": 0.0, "TV 2/FYN": 0.0, "Q - ET UNIVERS AF QVINDER": 0.0, "P3morgen": 0.0, "P1 Orientering": 0.0, "FEMINA": 0.0, "Sj\u00e6llandske Vordingborg": 0.0, "RokokoPosten": 1.0, "DR P4 Trekanten": 0.0, "DR Politik": 0.0, "Familie Journal": 1.0, "TV2 Nord": 0.0, "Discovery Channel Danmark": 0.0, "SFI - Det Nationale Forskningscenter for Velf\u00e6rd": 0.0, "Vi Unge": 0.0, "DR3": 0.0, "TV 2 Lorry": 0.0, "S\u00d8NDAG": 0.0, "B\u00f8rsen": 0.0, "Natholdet": 0.0, "DR K": 0.0, "Radio24syv": 0.0, "P3": 0.0, "P3 Nyheder": 0.0, "TV 2 Business": 0.0, "CEPOS": 0.0, "Debatten - DR": 0.0, "Dagbladet Arbejderen": 0.0, "Randers Onsdag": 0.0, "Vejle Amts Folkeblad": 0.0, "The Voice": 0.0, "Kraka - Danmarks uafh\u00e6ngige t\u00e6nketank": 0.0, "Verdens Bedste Nyheder": 0.0, "Ugebrevet A4": 0.0, "MediaWatch": 0.0, "TV/MIDT-VEST": 0.0, "Ingeni\u00f8ren": 1.0, "Euroman": 0.0, "NOVA": 0.0, "P1 Debat - DR": 0.0, "TV \u00d8ST": 0.0, "TV 2 NEWS": 1.0, "EUsiden": 0.0, "TV 2 NYHEDERNE": 11.0, "Sj\u00e6llandske Slagelse": 0.0, "FinansWatch": 0.0, "Zetland": 0.0, "BO BEDRE": 0.0, "Journalisten.dk": 0.0, "NORDJYSKE": 0.0, "Korrespondenterne": 0.0, "tv2.dk": 0.0, "DR P4 K\u00f8benhavn": 0.0, "DR2 Dokumania": 0.0, "TV 2 Danmark": 0.0, "Go'morgen og Go'aften Danmark": 1.0, "R\u00e6son": 0.0, "Altinget.dk": 0.0, "Sj\u00e6llandske N\u00e6stved": 0.0, "Socialistisk Arbejderavis": 0.0, "Midtjyllands Avis": 0.0, "DR P4 \u00d8stjylland": 0.0, "fit living": 0.0, "Politiko": 0.0, "Hendes Verden": 0.0, "T\u00e6nketanken Europa": 0.0, "Kanal 5": 0.0, "Penge & Privat\u00f8konomi": 0.0, "Ekstra Bladet": 4.0, "BT": 10.0, "Kolding Netavis": 0.0, "Den Offentlige": 0.0, "JydskeVestkysten": 0.0, "JV.dk": 0.0, "Modkraft.dk - Progressiv portal": 0.0, "B\u00f8rsen Pleasure": 0.0, "TV 2 | \u00d8STJYLLAND": 0.0, "TLC Danmark": 0.0}, "193124937": {"": 0.0, "ELLE DK": 0.0, "DR Ligetil": 0.0, "DR P4 Nordjylland": 0.0, "newsbreak.dk": 0.0, "DR P4 Fyn": 0.0, "Folkets Avis": 0.0, "T\u00e6nketanken Cevea": 0.0, "Netudgaven": 0.0, "Mandag Morgen": 0.0, "Berlingske \u01c0 Billedredaktionen": 0.0, "DR P4 Midt & Vest": 0.0, "DR1": 0.0, "Din Avis Randers": 0.0, "Jyllands-Posten": 0.0, "Roskilde Avis": 0.0, "T\u00e6nketanken Frej": 0.0, "Frederiksborg Amts Avis": 0.0, "DR2": 0.0, "7'eren": 0.0, "Dagbladet Information": 0.0, "Finans": 0.0, "Leder IDAG.dk": 0.0, "T\u00e6nketanken DEA": 0.0, "Berlingske Business": 0.0, "B\u00f8rsen Opinion": 0.0, "ALT for damerne": 0.0, "Dansk-Politik.dk": 0.0, "Bornholms Tidende": 0.0, "Isabellas": 0.0, "TV3 Danmark": 0.0, "Hus Forbi": 0.0, "P1 Eftermiddag - DR": 0.0, "DR P4 Sj\u00e6lland": 0.0, "BoligLiv": 0.0, "Canal9": 0.0, "Avisen.dk": 0.0, "Netavisen Pio": 0.0, "RANDERSiDAG.dk": 0.0, "DR P4 Bornholm": 0.0, "MTV Danmark": 0.0, "Gastro": 0.0, "TV SYD": 0.0, "Kristeligt Dagblad": 0.0, "Horsens Folkeblad": 0.0, "Lokalavisen.dk": 0.0, "Berlingske": 0.0, "Ude og Hjemme": 0.0, "Radio24syv - Den Korte Radioavis": 0.0, "DR P4 Syd og Esbjerg": 0.0, "Eurowoman DK": 0.0, "Modkraft.dk": 0.0, "Go' Morgen P3 - DR": 0.0, "DEN KORTE AVIS": 0.0, "Tue og Tony - DR P3": 0.0, "MSN Danmark": 0.0, "Canal 9 - Superligaens hjemmebane": 0.0, "Lokalavisen Aarhus": 0.0, "NewSpeek Networks": 0.0, "Vores B\u00f8rn": 0.0, "Politiken": 4.0, "P1 Morgen - DR": 0.0, "Liv": 0.0, "GANDHI - DR P3": 0.0, "DR Sporten": 0.0, "DR Nyheder": 0.0, "iform.dk": 0.0, "Madmagasinet \u2013 DR1": 0.0, "Aftenshowet - DR1": 0.0, "Herning Folkeblad": 0.0, "LandbrugsAvisen": 0.0, "22Skammelsen": 0.0, "POINT of VIEW International": 0.0, "P3 - DR": 0.0, "Metroxpress": 0.0, "B\u00f8rsen Ledelse": 0.0, "JP Politik": 0.0, "Deadline - DR": 0.0, "Bolig Magasinet": 0.0, "Discovery Channel (DK)": 0.0, "SE og H\u00d8R": 0.0, "politik-online.dk": 0.0, "Costume": 0.0, "TV 2": 0.0, "KANAL 4": 0.0, "Detektor - DR": 0.0, "Monte Carlo p\u00e5 DR3": 0.0, "Danmarks gr\u00f8nne t\u00e6nketank Concito": 0.0, "DR P1": 0.0, "Dagens.dk": 0.0, "TV 2 Zulu": 0.0, "The Copenhagen Post": 0.0, "Nordvestnyt": 0.0, "Amtsavisen.dk": 0.0, "6'eren": 0.0, "TV 2/FYN": 0.0, "Q - ET UNIVERS AF QVINDER": 0.0, "P3morgen": 0.0, "P1 Orientering": 0.0, "FEMINA": 0.0, "Sj\u00e6llandske Vordingborg": 0.0, "RokokoPosten": 0.0, "DR P4 Trekanten": 0.0, "DR Politik": 0.0, "Familie Journal": 0.0, "TV2 Nord": 0.0, "Discovery Channel Danmark": 0.0, "SFI - Det Nationale Forskningscenter for Velf\u00e6rd": 0.0, "Vi Unge": 0.0, "DR3": 0.0, "TV 2 Lorry": 0.0, "S\u00d8NDAG": 0.0, "B\u00f8rsen": 0.0, "Natholdet": 0.0, "DR K": 0.0, "Radio24syv": 0.0, "P3": 0.0, "P3 Nyheder": 0.0, "TV 2 Business": 0.0, "CEPOS": 0.0, "Debatten - DR": 0.0, "Dagbladet Arbejderen": 0.0, "Randers Onsdag": 0.0, "Vejle Amts Folkeblad": 0.0, "The Voice": 0.0, "Kraka - Danmarks uafh\u00e6ngige t\u00e6nketank": 0.0, "Verdens Bedste Nyheder": 0.0, "Ugebrevet A4": 0.0, "MediaWatch": 0.0, "TV/MIDT-VEST": 0.0, "Ingeni\u00f8ren": 0.0, "Euroman": 0.0, "NOVA": 0.0, "P1 Debat - DR": 0.0, "TV \u00d8ST": 0.0, "TV 2 NEWS": 0.0, "EUsiden": 0.0, "TV 2 NYHEDERNE": 0.0, "Sj\u00e6llandske Slagelse": 0.0, "FinansWatch": 0.0, "Zetland": 0.0, "BO BEDRE": 0.0, "Journalisten.dk": 0.0, "NORDJYSKE": 0.0, "Korrespondenterne": 0.0, "tv2.dk": 0.0, "DR P4 K\u00f8benhavn": 0.0, "DR2 Dokumania": 0.0, "TV 2 Danmark": 0.0, "Go'morgen og Go'aften Danmark": 0.0, "R\u00e6son": 0.0, "Altinget.dk": 0.0, "Sj\u00e6llandske N\u00e6stved": 0.0, "Socialistisk Arbejderavis": 0.0, "Midtjyllands Avis": 0.0, "DR P4 \u00d8stjylland": 0.0, "fit living": 0.0, "Politiko": 0.0, "Hendes Verden": 0.0, "T\u00e6nketanken Europa": 0.0, "Kanal 5": 0.0, "Penge & Privat\u00f8konomi": 0.0, "Ekstra Bladet": 0.0, "BT": 0.0, "Kolding Netavis": 0.0, "Den Offentlige": 0.0, "JydskeVestkysten": 0.0, "JV.dk": 0.0, "Modkraft.dk - Progressiv portal": 0.0, "B\u00f8rsen Pleasure": 0.0, "TV 2 | \u00d8STJYLLAND": 0.0, "TLC Danmark": 0.0}, "1065766303": {"": 0.0, "ELLE DK": 0.0, "DR Ligetil": 0.0, "DR P4 Nordjylland": 0.0, "newsbreak.dk": 0.0, "DR P4 Fyn": 0.0, "Folkets Avis": 0.0, "T\u00e6nketanken Cevea": 0.0, "Netudgaven": 0.0, "Mandag Morgen": 0.0, "Berlingske \u01c0 Billedredaktionen": 0.0, "DR P4 Midt & Vest": 0.0, "DR1": 0.0, "Din Avis Randers": 0.0, "Jyllands-Posten": 0.0, "Roskilde Avis": 0.0, "T\u00e6nketanken Frej": 0.0, "Frederiksborg Amts Avis": 0.0, "DR2": 0.0, "7'eren": 0.0, "Dagbladet Information": 0.0, "Finans": 0.0, "Leder IDAG.dk": 0.0, "T\u00e6nketanken DEA": 0.0, "Berlingske Business": 0.0, "B\u00f8rsen Opinion": 0.0, "ALT for damerne": 0.0, "Dansk-Politik.dk": 0.0, "Bornholms Tidende": 0.0, "Isabellas": 0.0, "TV3 Danmark": 0.0, "Hus Forbi": 0.0, "P1 Eftermiddag - DR": 0.0, "DR P4 Sj\u00e6lland": 0.0, "BoligLiv": 0.0, "Canal9": 0.0, "Avisen.dk": 0.0, "Netavisen Pio": 0.0, "RANDERSiDAG.dk": 0.0, "DR P4 Bornholm": 0.0, "MTV Danmark": 0.0, "Gastro": 0.0, "TV SYD": 0.0, "Kristeligt Dagblad": 0.0, "Horsens Folkeblad": 0.0, "Lokalavisen.dk": 0.0, "Berlingske": 0.0, "Ude og Hjemme": 0.0, "Radio24syv - Den Korte Radioavis": 0.0, "DR P4 Syd og Esbjerg": 0.0, "Eurowoman DK": 0.0, "Modkraft.dk": 0.0, "Go' Morgen P3 - DR": 0.0, "DEN KORTE AVIS": 0.0, "Tue og Tony - DR P3": 0.0, "MSN Danmark": 0.0, "Canal 9 - Superligaens hjemmebane": 0.0, "Lokalavisen Aarhus": 0.0, "NewSpeek Networks": 2.0, "Vores B\u00f8rn": 0.0, "Politiken": 0.0, "P1 Morgen - DR": 0.0, "Liv": 0.0, "GANDHI - DR P3": 0.0, "DR Sporten": 1.0, "DR Nyheder": 0.0, "iform.dk": 0.0, "Madmagasinet \u2013 DR1": 0.0, "Aftenshowet - DR1": 0.0, "Herning Folkeblad": 0.0, "LandbrugsAvisen": 0.0, "22Skammelsen": 0.0, "POINT of VIEW International": 0.0, "P3 - DR": 0.0, "Metroxpress": 0.0, "B\u00f8rsen Ledelse": 0.0, "JP Politik": 0.0, "Deadline - DR": 0.0, "Bolig Magasinet": 0.0, "Discovery Channel (DK)": 0.0, "SE og H\u00d8R": 0.0, "politik-online.dk": 0.0, "Costume": 0.0, "TV 2": 0.0, "KANAL 4": 0.0, "Detektor - DR": 0.0, "Monte Carlo p\u00e5 DR3": 0.0, "Danmarks gr\u00f8nne t\u00e6nketank Concito": 0.0, "DR P1": 0.0, "Dagens.dk": 0.0, "TV 2 Zulu": 0.0, "The Copenhagen Post": 0.0, "Nordvestnyt": 0.0, "Amtsavisen.dk": 0.0, "6'eren": 0.0, "TV 2/FYN": 0.0, "Q - ET UNIVERS AF QVINDER": 0.0, "P3morgen": 0.0, "P1 Orientering": 0.0, "FEMINA": 0.0, "Sj\u00e6llandske Vordingborg": 0.0, "RokokoPosten": 1.0, "DR P4 Trekanten": 0.0, "DR Politik": 0.0, "Familie Journal": 0.0, "TV2 Nord": 0.0, "Discovery Channel Danmark": 0.0, "SFI - Det Nationale Forskningscenter for Velf\u00e6rd": 0.0, "Vi Unge": 0.0, "DR3": 0.0, "TV 2 Lorry": 0.0, "S\u00d8NDAG": 0.0, "B\u00f8rsen": 0.0, "Natholdet": 0.0, "DR K": 0.0, "Radio24syv": 0.0, "P3": 0.0, "P3 Nyheder": 0.0, "TV 2 Business": 0.0, "CEPOS": 0.0, "Debatten - DR": 0.0, "Dagbladet Arbejderen": 0.0, "Randers Onsdag": 0.0, "Vejle Amts Folkeblad": 0.0, "The Voice": 0.0, "Kraka - Danmarks uafh\u00e6ngige t\u00e6nketank": 0.0, "Verdens Bedste Nyheder": 0.0, "Ugebrevet A4": 0.0, "MediaWatch": 0.0, "TV/MIDT-VEST": 0.0, "Ingeni\u00f8ren": 0.0, "Euroman": 0.0, "NOVA": 0.0, "P1 Debat - DR": 0.0, "TV \u00d8ST": 0.0, "TV 2 NEWS": 0.0, "EUsiden": 0.0, "TV 2 NYHEDERNE": 0.0, "Sj\u00e6llandske Slagelse": 0.0, "FinansWatch": 0.0, "Zetland": 0.0, "BO BEDRE": 0.0, "Journalisten.dk": 0.0, "NORDJYSKE": 0.0, "Korrespondenterne": 0.0, "tv2.dk": 0.0, "DR P4 K\u00f8benhavn": 1.0, "DR2 Dokumania": 0.0, "TV 2 Danmark": 0.0, "Go'morgen og Go'aften Danmark": 0.0, "R\u00e6son": 0.0, "Altinget.dk": 0.0, "Sj\u00e6llandske N\u00e6stved": 0.0, "Socialistisk Arbejderavis": 0.0, "Midtjyllands Avis": 0.0, "DR P4 \u00d8stjylland": 0.0, "fit living": 0.0, "Politiko": 0.0, "Hendes Verden": 0.0, "T\u00e6nketanken Europa": 0.0, "Kanal 5": 0.0, "Penge & Privat\u00f8konomi": 0.0, "Ekstra Bladet": 0.0, "BT": 0.0, "Kolding Netavis": 0.0, "Den Offentlige": 0.0, "JydskeVestkysten": 0.0, "JV.dk": 0.0, "Modkraft.dk - Progressiv portal": 0.0, "B\u00f8rsen Pleasure": 0.0, "TV 2 | \u00d8STJYLLAND": 0.0, "TLC Danmark": 0.0}, "1540174192": {"": 0.0, "ELLE DK": 0.0, "DR Ligetil": 0.0, "DR P4 Nordjylland": 0.0, "newsbreak.dk": 0.0, "DR P4 Fyn": 0.0, "Folkets Avis": 0.0, "T\u00e6nketanken Cevea": 0.0, "Netudgaven": 0.0, "Mandag Morgen": 0.0, "Berlingske \u01c0 Billedredaktionen": 0.0, "DR P4 Midt & Vest": 1.0, "DR1": 2.0, "Din Avis Randers": 0.0, "Jyllands-Posten": 79.0, "Roskilde Avis": 0.0, "T\u00e6nketanken Frej": 0.0, "Frederiksborg Amts Avis": 0.0, "DR2": 0.0, "7'eren": 0.0, "Dagbladet Information": 0.0, "Finans": 0.0, "Leder IDAG.dk": 0.0, "T\u00e6nketanken DEA": 0.0, "Berlingske Business": 0.0, "B\u00f8rsen Opinion": 0.0, "ALT for damerne": 0.0, "Dansk-Politik.dk": 0.0, "Bornholms Tidende": 0.0, "Isabellas": 0.0, "TV3 Danmark": 0.0, "Hus Forbi": 0.0, "P1 Eftermiddag - DR": 0.0, "DR P4 Sj\u00e6lland": 0.0, "BoligLiv": 0.0, "Canal9": 0.0, "Avisen.dk": 0.0, "Netavisen Pio": 0.0, "RANDERSiDAG.dk": 0.0, "DR P4 Bornholm": 0.0, "MTV Danmark": 0.0, "Gastro": 0.0, "TV SYD": 0.0, "Kristeligt Dagblad": 0.0, "Horsens Folkeblad": 0.0, "Lokalavisen.dk": 0.0, "Berlingske": 0.0, "Ude og Hjemme": 0.0, "Radio24syv - Den Korte Radioavis": 0.0, "DR P4 Syd og Esbjerg": 0.0, "Eurowoman DK": 0.0, "Modkraft.dk": 0.0, "Go' Morgen P3 - DR": 1.0, "DEN KORTE AVIS": 0.0, "Tue og Tony - DR P3": 0.0, "MSN Danmark": 0.0, "Canal 9 - Superligaens hjemmebane": 75.0, "Lokalavisen Aarhus": 0.0, "NewSpeek Networks": 0.0, "Vores B\u00f8rn": 0.0, "Politiken": 0.0, "P1 Morgen - DR": 0.0, "Liv": 0.0, "GANDHI - DR P3": 0.0, "DR Sporten": 7.0, "DR Nyheder": 1.0, "iform.dk": 0.0, "Madmagasinet \u2013 DR1": 0.0, "Aftenshowet - DR1": 0.0, "Herning Folkeblad": 0.0, "LandbrugsAvisen": 0.0, "22Skammelsen": 0.0, "POINT of VIEW International": 0.0, "P3 - DR": 0.0, "Metroxpress": 0.0, "B\u00f8rsen Ledelse": 0.0, "JP Politik": 0.0, "Deadline - DR": 0.0, "Bolig Magasinet": 0.0, "Discovery Channel (DK)": 0.0, "SE og H\u00d8R": 0.0, "politik-online.dk": 0.0, "Costume": 0.0, "TV 2": 2.0, "KANAL 4": 0.0, "Detektor - DR": 0.0, "Monte Carlo p\u00e5 DR3": 0.0, "Danmarks gr\u00f8nne t\u00e6nketank Concito": 0.0, "DR P1": 0.0, "Dagens.dk": 0.0, "TV 2 Zulu": 3.0, "The Copenhagen Post": 0.0, "Nordvestnyt": 0.0, "Amtsavisen.dk": 0.0, "6'eren": 63.0, "TV 2/FYN": 0.0, "Q - ET UNIVERS AF QVINDER": 0.0, "P3morgen": 0.0, "P1 Orientering": 0.0, "FEMINA": 0.0, "Sj\u00e6llandske Vordingborg": 0.0, "RokokoPosten": 0.0, "DR P4 Trekanten": 0.0, "DR Politik": 0.0, "Familie Journal": 0.0, "TV2 Nord": 1.0, "Discovery Channel Danmark": 0.0, "SFI - Det Nationale Forskningscenter for Velf\u00e6rd": 0.0, "Vi Unge": 0.0, "DR3": 0.0, "TV 2 Lorry": 0.0, "S\u00d8NDAG": 0.0, "B\u00f8rsen": 0.0, "Natholdet": 228.0, "DR K": 0.0, "Radio24syv": 0.0, "P3": 0.0, "P3 Nyheder": 0.0, "TV 2 Business": 0.0, "CEPOS": 0.0, "Debatten - DR": 0.0, "Dagbladet Arbejderen": 0.0, "Randers Onsdag": 0.0, "Vejle Amts Folkeblad": 0.0, "The Voice": 0.0, "Kraka - Danmarks uafh\u00e6ngige t\u00e6nketank": 0.0, "Verdens Bedste Nyheder": 0.0, "Ugebrevet A4": 0.0, "MediaWatch": 0.0, "TV/MIDT-VEST": 3.0, "Ingeni\u00f8ren": 0.0, "Euroman": 0.0, "NOVA": 0.0, "P1 Debat - DR": 0.0, "TV \u00d8ST": 0.0, "TV 2 NEWS": 1.0, "EUsiden": 0.0, "TV 2 NYHEDERNE": 581.0, "Sj\u00e6llandske Slagelse": 0.0, "FinansWatch": 0.0, "Zetland": 0.0, "BO BEDRE": 0.0, "Journalisten.dk": 0.0, "NORDJYSKE": 0.0, "Korrespondenterne": 0.0, "tv2.dk": 0.0, "DR P4 K\u00f8benhavn": 0.0, "DR2 Dokumania": 0.0, "TV 2 Danmark": 0.0, "Go'morgen og Go'aften Danmark": 0.0, "R\u00e6son": 0.0, "Altinget.dk": 0.0, "Sj\u00e6llandske N\u00e6stved": 0.0, "Socialistisk Arbejderavis": 0.0, "Midtjyllands Avis": 0.0, "DR P4 \u00d8stjylland": 0.0, "fit living": 0.0, "Politiko": 0.0, "Hendes Verden": 0.0, "T\u00e6nketanken Europa": 0.0, "Kanal 5": 2.0, "Penge & Privat\u00f8konomi": 0.0, "Ekstra Bladet": 1.0, "BT": 5.0, "Kolding Netavis": 0.0, "Den Offentlige": 0.0, "JydskeVestkysten": 0.0, "JV.dk": 0.0, "Modkraft.dk - Progressiv portal": 0.0, "B\u00f8rsen Pleasure": 0.0, "TV 2 | \u00d8STJYLLAND": 0.0, "TLC Danmark": 0.0}, "621087068": {"": 0.0, "ELLE DK": 0.0, "DR Ligetil": 0.0, "DR P4 Nordjylland": 0.0, "newsbreak.dk": 0.0, "DR P4 Fyn": 0.0, "Folkets Avis": 0.0, "T\u00e6nketanken Cevea": 0.0, "Netudgaven": 0.0, "Mandag Morgen": 0.0, "Berlingske \u01c0 Billedredaktionen": 0.0, "DR P4 Midt & Vest": 0.0, "DR1": 0.0, "Din Avis Randers": 0.0, "Jyllands-Posten": 0.0, "Roskilde Avis": 0.0, "T\u00e6nketanken Frej": 0.0, "Frederiksborg Amts Avis": 0.0, "DR2": 0.0, "7'eren": 0.0, "Dagbladet Information": 0.0, "Finans": 0.0, "Leder IDAG.dk": 0.0, "T\u00e6nketanken DEA": 0.0, "Berlingske Business": 0.0, "B\u00f8rsen Opinion": 0.0, "ALT for damerne": 0.0, "Dansk-Politik.dk": 0.0, "Bornholms Tidende": 0.0, "Isabellas": 0.0, "TV3 Danmark": 0.0, "Hus Forbi": 0.0, "P1 Eftermiddag - DR": 0.0, "DR P4 Sj\u00e6lland": 0.0, "BoligLiv": 0.0, "Canal9": 0.0, "Avisen.dk": 0.0, "Netavisen Pio": 0.0, "RANDERSiDAG.dk": 0.0, "DR P4 Bornholm": 0.0, "MTV Danmark": 0.0, "Gastro": 0.0, "TV SYD": 0.0, "Kristeligt Dagblad": 0.0, "Horsens Folkeblad": 0.0, "Lokalavisen.dk": 0.0, "Berlingske": 0.0, "Ude og Hjemme": 0.0, "Radio24syv - Den Korte Radioavis": 0.0, "DR P4 Syd og Esbjerg": 0.0, "Eurowoman DK": 0.0, "Modkraft.dk": 0.0, "Go' Morgen P3 - DR": 0.0, "DEN KORTE AVIS": 0.0, "Tue og Tony - DR P3": 0.0, "MSN Danmark": 0.0, "Canal 9 - Superligaens hjemmebane": 0.0, "Lokalavisen Aarhus": 0.0, "NewSpeek Networks": 0.0, "Vores B\u00f8rn": 0.0, "Politiken": 0.0, "P1 Morgen - DR": 0.0, "Liv": 0.0, "GANDHI - DR P3": 1.0, "DR Sporten": 0.0, "DR Nyheder": 0.0, "iform.dk": 0.0, "Madmagasinet \u2013 DR1": 0.0, "Aftenshowet - DR1": 0.0, "Herning Folkeblad": 0.0, "LandbrugsAvisen": 0.0, "22Skammelsen": 0.0, "POINT of VIEW International": 0.0, "P3 - DR": 0.0, "Metroxpress": 2.0, "B\u00f8rsen Ledelse": 0.0, "JP Politik": 0.0, "Deadline - DR": 0.0, "Bolig Magasinet": 0.0, "Discovery Channel (DK)": 0.0, "SE og H\u00d8R": 1.0, "politik-online.dk": 0.0, "Costume": 0.0, "TV 2": 0.0, "KANAL 4": 0.0, "Detektor - DR": 0.0, "Monte Carlo p\u00e5 DR3": 0.0, "Danmarks gr\u00f8nne t\u00e6nketank Concito": 0.0, "DR P1": 0.0, "Dagens.dk": 1.0, "TV 2 Zulu": 0.0, "The Copenhagen Post": 0.0, "Nordvestnyt": 0.0, "Amtsavisen.dk": 0.0, "6'eren": 0.0, "TV 2/FYN": 0.0, "Q - ET UNIVERS AF QVINDER": 0.0, "P3morgen": 0.0, "P1 Orientering": 0.0, "FEMINA": 1.0, "Sj\u00e6llandske Vordingborg": 0.0, "RokokoPosten": 0.0, "DR P4 Trekanten": 0.0, "DR Politik": 0.0, "Familie Journal": 0.0, "TV2 Nord": 0.0, "Discovery Channel Danmark": 0.0, "SFI - Det Nationale Forskningscenter for Velf\u00e6rd": 0.0, "Vi Unge": 0.0, "DR3": 0.0, "TV 2 Lorry": 0.0, "S\u00d8NDAG": 0.0, "B\u00f8rsen": 0.0, "Natholdet": 0.0, "DR K": 0.0, "Radio24syv": 0.0, "P3": 0.0, "P3 Nyheder": 0.0, "TV 2 Business": 0.0, "CEPOS": 0.0, "Debatten - DR": 0.0, "Dagbladet Arbejderen": 0.0, "Randers Onsdag": 0.0, "Vejle Amts Folkeblad": 0.0, "The Voice": 0.0, "Kraka - Danmarks uafh\u00e6ngige t\u00e6nketank": 0.0, "Verdens Bedste Nyheder": 0.0, "Ugebrevet A4": 0.0, "MediaWatch": 0.0, "TV/MIDT-VEST": 0.0, "Ingeni\u00f8ren": 0.0, "Euroman": 0.0, "NOVA": 1.0, "P1 Debat - DR": 0.0, "TV \u00d8ST": 0.0, "TV 2 NEWS": 0.0, "EUsiden": 0.0, "TV 2 NYHEDERNE": 0.0, "Sj\u00e6llandske Slagelse": 0.0, "FinansWatch": 0.0, "Zetland": 0.0, "BO BEDRE": 0.0, "Journalisten.dk": 0.0, "NORDJYSKE": 0.0, "Korrespondenterne": 0.0, "tv2.dk": 0.0, "DR P4 K\u00f8benhavn": 0.0, "DR2 Dokumania": 0.0, "TV 2 Danmark": 0.0, "Go'morgen og Go'aften Danmark": 0.0, "R\u00e6son": 0.0, "Altinget.dk": 0.0, "Sj\u00e6llandske N\u00e6stved": 0.0, "Socialistisk Arbejderavis": 0.0, "Midtjyllands Avis": 0.0, "DR P4 \u00d8stjylland": 0.0, "fit living": 0.0, "Politiko": 0.0, "Hendes Verden": 0.0, "T\u00e6nketanken Europa": 0.0, "Kanal 5": 0.0, "Penge & Privat\u00f8konomi": 0.0, "Ekstra Bladet": 0.0, "BT": 0.0, "Kolding Netavis": 0.0, "Den Offentlige": 0.0, "JydskeVestkysten": 0.0, "JV.dk": 0.0, "Modkraft.dk - Progressiv portal": 0.0, "B\u00f8rsen Pleasure": 0.0, "TV 2 | \u00d8STJYLLAND": 0.0, "TLC Danmark": 0.0}, "980112137": {"": 0.0, "ELLE DK": 0.0, "DR Ligetil": 0.0, "DR P4 Nordjylland": 0.0, "newsbreak.dk": 0.0, "DR P4 Fyn": 0.0, "Folkets Avis": 0.0, "T\u00e6nketanken Cevea": 0.0, "Netudgaven": 0.0, "Mandag Morgen": 0.0, "Berlingske \u01c0 Billedredaktionen": 0.0, "DR P4 Midt & Vest": 0.0, "DR1": 0.0, "Din Avis Randers": 0.0, "Jyllands-Posten": 0.0, "Roskilde Avis": 0.0, "T\u00e6nketanken Frej": 0.0, "Frederiksborg Amts Avis": 0.0, "DR2": 0.0, "7'eren": 0.0, "Dagbladet Information": 0.0, "Finans": 0.0, "Leder IDAG.dk": 0.0, "T\u00e6nketanken DEA": 0.0, "Berlingske Business": 0.0, "B\u00f8rsen Opinion": 0.0, "ALT for damerne": 0.0, "Dansk-Politik.dk": 0.0, "Bornholms Tidende": 0.0, "Isabellas": 0.0, "TV3 Danmark": 0.0, "Hus Forbi": 0.0, "P1 Eftermiddag - DR": 0.0, "DR P4 Sj\u00e6lland": 0.0, "BoligLiv": 0.0, "Canal9": 0.0, "Avisen.dk": 0.0, "Netavisen Pio": 0.0, "RANDERSiDAG.dk": 0.0, "DR P4 Bornholm": 0.0, "MTV Danmark": 0.0, "Gastro": 0.0, "TV SYD": 0.0, "Kristeligt Dagblad": 0.0, "Horsens Folkeblad": 0.0, "Lokalavisen.dk": 0.0, "Berlingske": 0.0, "Ude og Hjemme": 0.0, "Radio24syv - Den Korte Radioavis": 0.0, "DR P4 Syd og Esbjerg": 0.0, "Eurowoman DK": 0.0, "Modkraft.dk": 0.0, "Go' Morgen P3 - DR": 0.0, "DEN KORTE AVIS": 0.0, "Tue og Tony - DR P3": 0.0, "MSN Danmark": 0.0, "Canal 9 - Superligaens hjemmebane": 0.0, "Lokalavisen Aarhus": 0.0, "NewSpeek Networks": 0.0, "Vores B\u00f8rn": 0.0, "Politiken": 0.0, "P1 Morgen - DR": 0.0, "Liv": 0.0, "GANDHI - DR P3": 0.0, "DR Sporten": 0.0, "DR Nyheder": 0.0, "iform.dk": 0.0, "Madmagasinet \u2013 DR1": 0.0, "Aftenshowet - DR1": 0.0, "Herning Folkeblad": 0.0, "LandbrugsAvisen": 0.0, "22Skammelsen": 0.0, "POINT of VIEW International": 0.0, "P3 - DR": 0.0, "Metroxpress": 0.0, "B\u00f8rsen Ledelse": 0.0, "JP Politik": 0.0, "Deadline - DR": 0.0, "Bolig Magasinet": 0.0, "Discovery Channel (DK)": 0.0, "SE og H\u00d8R": 0.0, "politik-online.dk": 0.0, "Costume": 0.0, "TV 2": 0.0, "KANAL 4": 0.0, "Detektor - DR": 0.0, "Monte Carlo p\u00e5 DR3": 0.0, "Danmarks gr\u00f8nne t\u00e6nketank Concito": 0.0, "DR P1": 0.0, "Dagens.dk": 0.0, "TV 2 Zulu": 0.0, "The Copenhagen Post": 0.0, "Nordvestnyt": 0.0, "Amtsavisen.dk": 0.0, "6'eren": 0.0, "TV 2/FYN": 0.0, "Q - ET UNIVERS AF QVINDER": 0.0, "P3morgen": 0.0, "P1 Orientering": 0.0, "FEMINA": 0.0, "Sj\u00e6llandske Vordingborg": 0.0, "RokokoPosten": 0.0, "DR P4 Trekanten": 0.0, "DR Politik": 0.0, "Familie Journal": 0.0, "TV2 Nord": 0.0, "Discovery Channel Danmark": 0.0, "SFI - Det Nationale Forskningscenter for Velf\u00e6rd": 0.0, "Vi Unge": 0.0, "DR3": 0.0, "TV 2 Lorry": 0.0, "S\u00d8NDAG": 0.0, "B\u00f8rsen": 0.0, "Natholdet": 0.0, "DR K": 2.0, "Radio24syv": 0.0, "P3": 0.0, "P3 Nyheder": 0.0, "TV 2 Business": 0.0, "CEPOS": 0.0, "Debatten - DR": 0.0, "Dagbladet Arbejderen": 0.0, "Randers Onsdag": 0.0, "Vejle Amts Folkeblad": 0.0, "The Voice": 0.0, "Kraka - Danmarks uafh\u00e6ngige t\u00e6nketank": 0.0, "Verdens Bedste Nyheder": 0.0, "Ugebrevet A4": 0.0, "MediaWatch": 0.0, "TV/MIDT-VEST": 0.0, "Ingeni\u00f8ren": 0.0, "Euroman": 0.0, "NOVA": 0.0, "P1 Debat - DR": 0.0, "TV \u00d8ST": 0.0, "TV 2 NEWS": 0.0, "EUsiden": 0.0, "TV 2 NYHEDERNE": 0.0, "Sj\u00e6llandske Slagelse": 0.0, "FinansWatch": 0.0, "Zetland": 0.0, "BO BEDRE": 0.0, "Journalisten.dk": 0.0, "NORDJYSKE": 0.0, "Korrespondenterne": 0.0, "tv2.dk": 0.0, "DR P4 K\u00f8benhavn": 0.0, "DR2 Dokumania": 0.0, "TV 2 Danmark": 0.0, "Go'morgen og Go'aften Danmark": 0.0, "R\u00e6son": 0.0, "Altinget.dk": 0.0, "Sj\u00e6llandske N\u00e6stved": 0.0, "Socialistisk Arbejderavis": 0.0, "Midtjyllands Avis": 0.0, "DR P4 \u00d8stjylland": 0.0, "fit living": 0.0, "Politiko": 0.0, "Hendes Verden": 0.0, "T\u00e6nketanken Europa": 0.0, "Kanal 5": 0.0, "Penge & Privat\u00f8konomi": 0.0, "Ekstra Bladet": 0.0, "BT": 0.0, "Kolding Netavis": 0.0, "Den Offentlige": 0.0, "JydskeVestkysten": 0.0, "JV.dk": 0.0, "Modkraft.dk - Progressiv portal": 0.0, "B\u00f8rsen Pleasure": 0.0, "TV 2 | \u00d8STJYLLAND": 0.0, "TLC Danmark": 0.0}, "1333765721": {"": 0.0, "ELLE DK": 2.0, "DR Ligetil": 0.0, "DR P4 Nordjylland": 0.0, "newsbreak.dk": 0.0, "DR P4 Fyn": 0.0, "Folkets Avis": 0.0, "T\u00e6nketanken Cevea": 0.0, "Netudgaven": 0.0, "Mandag Morgen": 0.0, "Berlingske \u01c0 Billedredaktionen": 0.0, "DR P4 Midt & Vest": 0.0, "DR1": 3.0, "Din Avis Randers": 0.0, "Jyllands-Posten": 1.0, "Roskilde Avis": 0.0, "T\u00e6nketanken Frej": 0.0, "Frederiksborg Amts Avis": 0.0, "DR2": 0.0, "7'eren": 0.0, "Dagbladet Information": 0.0, "Finans": 0.0, "Leder IDAG.dk": 0.0, "T\u00e6nketanken DEA": 0.0, "Berlingske Business": 0.0, "B\u00f8rsen Opinion": 0.0, "ALT for damerne": 1.0, "Dansk-Politik.dk": 0.0, "Bornholms Tidende": 0.0, "Isabellas": 0.0, "TV3 Danmark": 0.0, "Hus Forbi": 1.0, "P1 Eftermiddag - DR": 0.0, "DR P4 Sj\u00e6lland": 0.0, "BoligLiv": 0.0, "Canal9": 0.0, "Avisen.dk": 0.0, "Netavisen Pio": 0.0, "RANDERSiDAG.dk": 0.0, "DR P4 Bornholm": 0.0, "MTV Danmark": 1.0, "Gastro": 0.0, "TV SYD": 0.0, "Kristeligt Dagblad": 0.0, "Horsens Folkeblad": 0.0, "Lokalavisen.dk": 0.0, "Berlingske": 3.0, "Ude og Hjemme": 0.0, "Radio24syv - Den Korte Radioavis": 0.0, "DR P4 Syd og Esbjerg": 0.0, "Eurowoman DK": 2.0, "Modkraft.dk": 0.0, "Go' Morgen P3 - DR": 2.0, "DEN KORTE AVIS": 0.0, "Tue og Tony - DR P3": 5.0, "MSN Danmark": 0.0, "Canal 9 - Superligaens hjemmebane": 0.0, "Lokalavisen Aarhus": 0.0, "NewSpeek Networks": 0.0, "Vores B\u00f8rn": 1.0, "Politiken": 2.0, "P1 Morgen - DR": 0.0, "Liv": 0.0, "GANDHI - DR P3": 10.0, "DR Sporten": 8.0, "DR Nyheder": 13.0, "iform.dk": 1.0, "Madmagasinet \u2013 DR1": 0.0, "Aftenshowet - DR1": 1.0, "Herning Folkeblad": 0.0, "LandbrugsAvisen": 0.0, "22Skammelsen": 0.0, "POINT of VIEW International": 0.0, "P3 - DR": 3.0, "Metroxpress": 28.0, "B\u00f8rsen Ledelse": 0.0, "JP Politik": 0.0, "Deadline - DR": 0.0, "Bolig Magasinet": 0.0, "Discovery Channel (DK)": 0.0, "SE og H\u00d8R": 7.0, "politik-online.dk": 0.0, "Costume": 3.0, "TV 2": 0.0, "KANAL 4": 0.0, "Detektor - DR": 0.0, "Monte Carlo p\u00e5 DR3": 7.0, "Danmarks gr\u00f8nne t\u00e6nketank Concito": 0.0, "DR P1": 0.0, "Dagens.dk": 10.0, "TV 2 Zulu": 2.0, "The Copenhagen Post": 0.0, "Nordvestnyt": 0.0, "Amtsavisen.dk": 0.0, "6'eren": 0.0, "TV 2/FYN": 3.0, "Q - ET UNIVERS AF QVINDER": 1.0, "P3morgen": 0.0, "P1 Orientering": 0.0, "FEMINA": 2.0, "Sj\u00e6llandske Vordingborg": 0.0, "RokokoPosten": 0.0, "DR P4 Trekanten": 0.0, "DR Politik": 0.0, "Familie Journal": 0.0, "TV2 Nord": 1.0, "Discovery Channel Danmark": 0.0, "SFI - Det Nationale Forskningscenter for Velf\u00e6rd": 0.0, "Vi Unge": 0.0, "DR3": 4.0, "TV 2 Lorry": 0.0, "S\u00d8NDAG": 0.0, "B\u00f8rsen": 0.0, "Natholdet": 7.0, "DR K": 0.0, "Radio24syv": 0.0, "P3": 0.0, "P3 Nyheder": 0.0, "TV 2 Business": 0.0, "CEPOS": 0.0, "Debatten - DR": 0.0, "Dagbladet Arbejderen": 0.0, "Randers Onsdag": 0.0, "Vejle Amts Folkeblad": 0.0, "The Voice": 0.0, "Kraka - Danmarks uafh\u00e6ngige t\u00e6nketank": 0.0, "Verdens Bedste Nyheder": 0.0, "Ugebrevet A4": 0.0, "MediaWatch": 0.0, "TV/MIDT-VEST": 0.0, "Ingeni\u00f8ren": 0.0, "Euroman": 5.0, "NOVA": 0.0, "P1 Debat - DR": 0.0, "TV \u00d8ST": 0.0, "TV 2 NEWS": 1.0, "EUsiden": 0.0, "TV 2 NYHEDERNE": 32.0, "Sj\u00e6llandske Slagelse": 0.0, "FinansWatch": 0.0, "Zetland": 0.0, "BO BEDRE": 0.0, "Journalisten.dk": 0.0, "NORDJYSKE": 0.0, "Korrespondenterne": 0.0, "tv2.dk": 0.0, "DR P4 K\u00f8benhavn": 0.0, "DR2 Dokumania": 0.0, "TV 2 Danmark": 0.0, "Go'morgen og Go'aften Danmark": 2.0, "R\u00e6son": 0.0, "Altinget.dk": 0.0, "Sj\u00e6llandske N\u00e6stved": 0.0, "Socialistisk Arbejderavis": 0.0, "Midtjyllands Avis": 0.0, "DR P4 \u00d8stjylland": 0.0, "fit living": 1.0, "Politiko": 0.0, "Hendes Verden": 0.0, "T\u00e6nketanken Europa": 0.0, "Kanal 5": 0.0, "Penge & Privat\u00f8konomi": 0.0, "Ekstra Bladet": 17.0, "BT": 27.0, "Kolding Netavis": 0.0, "Den Offentlige": 0.0, "JydskeVestkysten": 0.0, "JV.dk": 0.0, "Modkraft.dk - Progressiv portal": 0.0, "B\u00f8rsen Pleasure": 0.0, "TV 2 | \u00d8STJYLLAND": 3.0, "TLC Danmark": 2.0}, "93360705": {"": 0.0, "ELLE DK": 0.0, "DR Ligetil": 0.0, "DR P4 Nordjylland": 0.0, "newsbreak.dk": 0.0, "DR P4 Fyn": 1.0, "Folkets Avis": 0.0, "T\u00e6nketanken Cevea": 0.0, "Netudgaven": 0.0, "Mandag Morgen": 0.0, "Berlingske \u01c0 Billedredaktionen": 0.0, "DR P4 Midt & Vest": 0.0, "DR1": 3.0, "Din Avis Randers": 0.0, "Jyllands-Posten": 2.0, "Roskilde Avis": 0.0, "T\u00e6nketanken Frej": 0.0, "Frederiksborg Amts Avis": 0.0, "DR2": 0.0, "7'eren": 0.0, "Dagbladet Information": 0.0, "Finans": 0.0, "Leder IDAG.dk": 0.0, "T\u00e6nketanken DEA": 0.0, "Berlingske Business": 0.0, "B\u00f8rsen Opinion": 0.0, "ALT for damerne": 0.0, "Dansk-Politik.dk": 0.0, "Bornholms Tidende": 0.0, "Isabellas": 0.0, "TV3 Danmark": 0.0, "Hus Forbi": 1.0, "P1 Eftermiddag - DR": 0.0, "DR P4 Sj\u00e6lland": 0.0, "BoligLiv": 0.0, "Canal9": 0.0, "Avisen.dk": 0.0, "Netavisen Pio": 0.0, "RANDERSiDAG.dk": 0.0, "DR P4 Bornholm": 0.0, "MTV Danmark": 0.0, "Gastro": 0.0, "TV SYD": 0.0, "Kristeligt Dagblad": 0.0, "Horsens Folkeblad": 0.0, "Lokalavisen.dk": 0.0, "Berlingske": 0.0, "Ude og Hjemme": 0.0, "Radio24syv - Den Korte Radioavis": 0.0, "DR P4 Syd og Esbjerg": 0.0, "Eurowoman DK": 0.0, "Modkraft.dk": 1.0, "Go' Morgen P3 - DR": 0.0, "DEN KORTE AVIS": 0.0, "Tue og Tony - DR P3": 0.0, "MSN Danmark": 0.0, "Canal 9 - Superligaens hjemmebane": 0.0, "Lokalavisen Aarhus": 0.0, "NewSpeek Networks": 0.0, "Vores B\u00f8rn": 0.0, "Politiken": 0.0, "P1 Morgen - DR": 0.0, "Liv": 0.0, "GANDHI - DR P3": 0.0, "DR Sporten": 2.0, "DR Nyheder": 0.0, "iform.dk": 0.0, "Madmagasinet \u2013 DR1": 0.0, "Aftenshowet - DR1": 0.0, "Herning Folkeblad": 0.0, "LandbrugsAvisen": 0.0, "22Skammelsen": 0.0, "POINT of VIEW International": 0.0, "P3 - DR": 0.0, "Metroxpress": 1.0, "B\u00f8rsen Ledelse": 0.0, "JP Politik": 0.0, "Deadline - DR": 0.0, "Bolig Magasinet": 0.0, "Discovery Channel (DK)": 0.0, "SE og H\u00d8R": 0.0, "politik-online.dk": 0.0, "Costume": 0.0, "TV 2": 1.0, "KANAL 4": 0.0, "Detektor - DR": 0.0, "Monte Carlo p\u00e5 DR3": 0.0, "Danmarks gr\u00f8nne t\u00e6nketank Concito": 0.0, "DR P1": 0.0, "Dagens.dk": 2.0, "TV 2 Zulu": 0.0, "The Copenhagen Post": 0.0, "Nordvestnyt": 0.0, "Amtsavisen.dk": 0.0, "6'eren": 0.0, "TV 2/FYN": 0.0, "Q - ET UNIVERS AF QVINDER": 0.0, "P3morgen": 0.0, "P1 Orientering": 0.0, "FEMINA": 0.0, "Sj\u00e6llandske Vordingborg": 0.0, "RokokoPosten": 0.0, "DR P4 Trekanten": 0.0, "DR Politik": 0.0, "Familie Journal": 2.0, "TV2 Nord": 1.0, "Discovery Channel Danmark": 0.0, "SFI - Det Nationale Forskningscenter for Velf\u00e6rd": 0.0, "Vi Unge": 0.0, "DR3": 0.0, "TV 2 Lorry": 7.0, "S\u00d8NDAG": 0.0, "B\u00f8rsen": 0.0, "Natholdet": 0.0, "DR K": 0.0, "Radio24syv": 0.0, "P3": 0.0, "P3 Nyheder": 0.0, "TV 2 Business": 0.0, "CEPOS": 0.0, "Debatten - DR": 0.0, "Dagbladet Arbejderen": 0.0, "Randers Onsdag": 0.0, "Vejle Amts Folkeblad": 0.0, "The Voice": 0.0, "Kraka - Danmarks uafh\u00e6ngige t\u00e6nketank": 0.0, "Verdens Bedste Nyheder": 0.0, "Ugebrevet A4": 0.0, "MediaWatch": 0.0, "TV/MIDT-VEST": 0.0, "Ingeni\u00f8ren": 0.0, "Euroman": 0.0, "NOVA": 0.0, "P1 Debat - DR": 0.0, "TV \u00d8ST": 0.0, "TV 2 NEWS": 0.0, "EUsiden": 0.0, "TV 2 NYHEDERNE": 3.0, "Sj\u00e6llandske Slagelse": 0.0, "FinansWatch": 0.0, "Zetland": 0.0, "BO BEDRE": 0.0, "Journalisten.dk": 0.0, "NORDJYSKE": 0.0, "Korrespondenterne": 0.0, "tv2.dk": 0.0, "DR P4 K\u00f8benhavn": 7.0, "DR2 Dokumania": 0.0, "TV 2 Danmark": 0.0, "Go'morgen og Go'aften Danmark": 0.0, "R\u00e6son": 0.0, "Altinget.dk": 0.0, "Sj\u00e6llandske N\u00e6stved": 0.0, "Socialistisk Arbejderavis": 0.0, "Midtjyllands Avis": 0.0, "DR P4 \u00d8stjylland": 0.0, "fit living": 0.0, "Politiko": 0.0, "Hendes Verden": 1.0, "T\u00e6nketanken Europa": 0.0, "Kanal 5": 0.0, "Penge & Privat\u00f8konomi": 0.0, "Ekstra Bladet": 0.0, "BT": 8.0, "Kolding Netavis": 0.0, "Den Offentlige": 0.0, "JydskeVestkysten": 0.0, "JV.dk": 0.0, "Modkraft.dk - Progressiv portal": 0.0, "B\u00f8rsen Pleasure": 0.0, "TV 2 | \u00d8STJYLLAND": 0.0, "TLC Danmark": 0.0}, "55748025": {"": 0.0, "ELLE DK": 0.0, "DR Ligetil": 0.0, "DR P4 Nordjylland": 0.0, "newsbreak.dk": 0.0, "DR P4 Fyn": 0.0, "Folkets Avis": 0.0, "T\u00e6nketanken Cevea": 0.0, "Netudgaven": 0.0, "Mandag Morgen": 0.0, "Berlingske \u01c0 Billedredaktionen": 0.0, "DR P4 Midt & Vest": 0.0, "DR1": 1.0, "Din Avis Randers": 0.0, "Jyllands-Posten": 0.0, "Roskilde Avis": 0.0, "T\u00e6nketanken Frej": 0.0, "Frederiksborg Amts Avis": 0.0, "DR2": 0.0, "7'eren": 0.0, "Dagbladet Information": 0.0, "Finans": 0.0, "Leder IDAG.dk": 0.0, "T\u00e6nketanken DEA": 0.0, "Berlingske Business": 0.0, "B\u00f8rsen Opinion": 0.0, "ALT for damerne": 0.0, "Dansk-Politik.dk": 0.0, "Bornholms Tidende": 0.0, "Isabellas": 0.0, "TV3 Danmark": 0.0, "Hus Forbi": 0.0, "P1 Eftermiddag - DR": 0.0, "DR P4 Sj\u00e6lland": 0.0, "BoligLiv": 0.0, "Canal9": 0.0, "Avisen.dk": 0.0, "Netavisen Pio": 0.0, "RANDERSiDAG.dk": 0.0, "DR P4 Bornholm": 0.0, "MTV Danmark": 0.0, "Gastro": 0.0, "TV SYD": 0.0, "Kristeligt Dagblad": 0.0, "Horsens Folkeblad": 0.0, "Lokalavisen.dk": 1.0, "Berlingske": 0.0, "Ude og Hjemme": 1.0, "Radio24syv - Den Korte Radioavis": 0.0, "DR P4 Syd og Esbjerg": 0.0, "Eurowoman DK": 0.0, "Modkraft.dk": 0.0, "Go' Morgen P3 - DR": 0.0, "DEN KORTE AVIS": 0.0, "Tue og Tony - DR P3": 0.0, "MSN Danmark": 0.0, "Canal 9 - Superligaens hjemmebane": 0.0, "Lokalavisen Aarhus": 0.0, "NewSpeek Networks": 0.0, "Vores B\u00f8rn": 0.0, "Politiken": 0.0, "P1 Morgen - DR": 0.0, "Liv": 0.0, "GANDHI - DR P3": 0.0, "DR Sporten": 0.0, "DR Nyheder": 1.0, "iform.dk": 0.0, "Madmagasinet \u2013 DR1": 0.0, "Aftenshowet - DR1": 0.0, "Herning Folkeblad": 0.0, "LandbrugsAvisen": 0.0, "22Skammelsen": 0.0, "POINT of VIEW International": 0.0, "P3 - DR": 0.0, "Metroxpress": 1.0, "B\u00f8rsen Ledelse": 0.0, "JP Politik": 0.0, "Deadline - DR": 0.0, "Bolig Magasinet": 0.0, "Discovery Channel (DK)": 0.0, "SE og H\u00d8R": 0.0, "politik-online.dk": 0.0, "Costume": 0.0, "TV 2": 0.0, "KANAL 4": 0.0, "Detektor - DR": 0.0, "Monte Carlo p\u00e5 DR3": 0.0, "Danmarks gr\u00f8nne t\u00e6nketank Concito": 0.0, "DR P1": 0.0, "Dagens.dk": 1.0, "TV 2 Zulu": 1.0, "The Copenhagen Post": 0.0, "Nordvestnyt": 0.0, "Amtsavisen.dk": 0.0, "6'eren": 0.0, "TV 2/FYN": 0.0, "Q - ET UNIVERS AF QVINDER": 0.0, "P3morgen": 0.0, "P1 Orientering": 0.0, "FEMINA": 0.0, "Sj\u00e6llandske Vordingborg": 0.0, "RokokoPosten": 0.0, "DR P4 Trekanten": 0.0, "DR Politik": 0.0, "Familie Journal": 0.0, "TV2 Nord": 1.0, "Discovery Channel Danmark": 0.0, "SFI - Det Nationale Forskningscenter for Velf\u00e6rd": 0.0, "Vi Unge": 0.0, "DR3": 1.0, "TV 2 Lorry": 0.0, "S\u00d8NDAG": 0.0, "B\u00f8rsen": 0.0, "Natholdet": 0.0, "DR K": 0.0, "Radio24syv": 0.0, "P3": 0.0, "P3 Nyheder": 0.0, "TV 2 Business": 0.0, "CEPOS": 0.0, "Debatten - DR": 0.0, "Dagbladet Arbejderen": 0.0, "Randers Onsdag": 0.0, "Vejle Amts Folkeblad": 0.0, "The Voice": 0.0, "Kraka - Danmarks uafh\u00e6ngige t\u00e6nketank": 0.0, "Verdens Bedste Nyheder": 0.0, "Ugebrevet A4": 0.0, "MediaWatch": 0.0, "TV/MIDT-VEST": 0.0, "Ingeni\u00f8ren": 0.0, "Euroman": 0.0, "NOVA": 7.0, "P1 Debat - DR": 0.0, "TV \u00d8ST": 0.0, "TV 2 NEWS": 0.0, "EUsiden": 0.0, "TV 2 NYHEDERNE": 1.0, "Sj\u00e6llandske Slagelse": 0.0, "FinansWatch": 0.0, "Zetland": 0.0, "BO BEDRE": 0.0, "Journalisten.dk": 0.0, "NORDJYSKE": 0.0, "Korrespondenterne": 0.0, "tv2.dk": 0.0, "DR P4 K\u00f8benhavn": 0.0, "DR2 Dokumania": 0.0, "TV 2 Danmark": 0.0, "Go'morgen og Go'aften Danmark": 0.0, "R\u00e6son": 0.0, "Altinget.dk": 0.0, "Sj\u00e6llandske N\u00e6stved": 0.0, "Socialistisk Arbejderavis": 0.0, "Midtjyllands Avis": 0.0, "DR P4 \u00d8stjylland": 0.0, "fit living": 0.0, "Politiko": 0.0, "Hendes Verden": 0.0, "T\u00e6nketanken Europa": 0.0, "Kanal 5": 0.0, "Penge & Privat\u00f8konomi": 0.0, "Ekstra Bladet": 0.0, "BT": 2.0, "Kolding Netavis": 0.0, "Den Offentlige": 0.0, "JydskeVestkysten": 0.0, "JV.dk": 0.0, "Modkraft.dk - Progressiv portal": 0.0, "B\u00f8rsen Pleasure": 0.0, "TV 2 | \u00d8STJYLLAND": 0.0, "TLC Danmark": 0.0}, "1909108622": {"": 0.0, "ELLE DK": 0.0, "DR Ligetil": 0.0, "DR P4 Nordjylland": 0.0, "newsbreak.dk": 0.0, "DR P4 Fyn": 0.0, "Folkets Avis": 0.0, "T\u00e6nketanken Cevea": 0.0, "Netudgaven": 0.0, "Mandag Morgen": 1.0, "Berlingske \u01c0 Billedredaktionen": 0.0, "DR P4 Midt & Vest": 0.0, "DR1": 0.0, "Din Avis Randers": 0.0, "Jyllands-Posten": 0.0, "Roskilde Avis": 0.0, "T\u00e6nketanken Frej": 0.0, "Frederiksborg Amts Avis": 0.0, "DR2": 0.0, "7'eren": 0.0, "Dagbladet Information": 8.0, "Finans": 0.0, "Leder IDAG.dk": 0.0, "T\u00e6nketanken DEA": 1.0, "Berlingske Business": 0.0, "B\u00f8rsen Opinion": 0.0, "ALT for damerne": 0.0, "Dansk-Politik.dk": 0.0, "Bornholms Tidende": 0.0, "Isabellas": 0.0, "TV3 Danmark": 0.0, "Hus Forbi": 0.0, "P1 Eftermiddag - DR": 0.0, "DR P4 Sj\u00e6lland": 0.0, "BoligLiv": 0.0, "Canal9": 0.0, "Avisen.dk": 0.0, "Netavisen Pio": 0.0, "RANDERSiDAG.dk": 0.0, "DR P4 Bornholm": 0.0, "MTV Danmark": 0.0, "Gastro": 0.0, "TV SYD": 0.0, "Kristeligt Dagblad": 0.0, "Horsens Folkeblad": 0.0, "Lokalavisen.dk": 0.0, "Berlingske": 0.0, "Ude og Hjemme": 0.0, "Radio24syv - Den Korte Radioavis": 0.0, "DR P4 Syd og Esbjerg": 0.0, "Eurowoman DK": 0.0, "Modkraft.dk": 0.0, "Go' Morgen P3 - DR": 0.0, "DEN KORTE AVIS": 0.0, "Tue og Tony - DR P3": 0.0, "MSN Danmark": 0.0, "Canal 9 - Superligaens hjemmebane": 0.0, "Lokalavisen Aarhus": 0.0, "NewSpeek Networks": 0.0, "Vores B\u00f8rn": 0.0, "Politiken": 1.0, "P1 Morgen - DR": 0.0, "Liv": 0.0, "GANDHI - DR P3": 0.0, "DR Sporten": 0.0, "DR Nyheder": 3.0, "iform.dk": 1.0, "Madmagasinet \u2013 DR1": 0.0, "Aftenshowet - DR1": 0.0, "Herning Folkeblad": 0.0, "LandbrugsAvisen": 0.0, "22Skammelsen": 0.0, "POINT of VIEW International": 5.0, "P3 - DR": 0.0, "Metroxpress": 0.0, "B\u00f8rsen Ledelse": 0.0, "JP Politik": 0.0, "Deadline - DR": 1.0, "Bolig Magasinet": 0.0, "Discovery Channel (DK)": 0.0, "SE og H\u00d8R": 0.0, "politik-online.dk": 0.0, "Costume": 0.0, "TV 2": 0.0, "KANAL 4": 0.0, "Detektor - DR": 0.0, "Monte Carlo p\u00e5 DR3": 0.0, "Danmarks gr\u00f8nne t\u00e6nketank Concito": 0.0, "DR P1": 0.0, "Dagens.dk": 0.0, "TV 2 Zulu": 0.0, "The Copenhagen Post": 0.0, "Nordvestnyt": 0.0, "Amtsavisen.dk": 0.0, "6'eren": 0.0, "TV 2/FYN": 0.0, "Q - ET UNIVERS AF QVINDER": 0.0, "P3morgen": 0.0, "P1 Orientering": 0.0, "FEMINA": 0.0, "Sj\u00e6llandske Vordingborg": 0.0, "RokokoPosten": 2.0, "DR P4 Trekanten": 0.0, "DR Politik": 0.0, "Familie Journal": 0.0, "TV2 Nord": 0.0, "Discovery Channel Danmark": 0.0, "SFI - Det Nationale Forskningscenter for Velf\u00e6rd": 0.0, "Vi Unge": 0.0, "DR3": 0.0, "TV 2 Lorry": 0.0, "S\u00d8NDAG": 0.0, "B\u00f8rsen": 1.0, "Natholdet": 0.0, "DR K": 0.0, "Radio24syv": 0.0, "P3": 0.0, "P3 Nyheder": 0.0, "TV 2 Business": 0.0, "CEPOS": 0.0, "Debatten - DR": 0.0, "Dagbladet Arbejderen": 0.0, "Randers Onsdag": 0.0, "Vejle Amts Folkeblad": 0.0, "The Voice": 0.0, "Kraka - Danmarks uafh\u00e6ngige t\u00e6nketank": 0.0, "Verdens Bedste Nyheder": 0.0, "Ugebrevet A4": 23.0, "MediaWatch": 0.0, "TV/MIDT-VEST": 0.0, "Ingeni\u00f8ren": 0.0, "Euroman": 0.0, "NOVA": 0.0, "P1 Debat - DR": 0.0, "TV \u00d8ST": 0.0, "TV 2 NEWS": 0.0, "EUsiden": 0.0, "TV 2 NYHEDERNE": 2.0, "Sj\u00e6llandske Slagelse": 0.0, "FinansWatch": 0.0, "Zetland": 0.0, "BO BEDRE": 0.0, "Journalisten.dk": 0.0, "NORDJYSKE": 0.0, "Korrespondenterne": 0.0, "tv2.dk": 0.0, "DR P4 K\u00f8benhavn": 0.0, "DR2 Dokumania": 0.0, "TV 2 Danmark": 0.0, "Go'morgen og Go'aften Danmark": 0.0, "R\u00e6son": 0.0, "Altinget.dk": 0.0, "Sj\u00e6llandske N\u00e6stved": 0.0, "Socialistisk Arbejderavis": 0.0, "Midtjyllands Avis": 0.0, "DR P4 \u00d8stjylland": 0.0, "fit living": 0.0, "Politiko": 0.0, "Hendes Verden": 0.0, "T\u00e6nketanken Europa": 0.0, "Kanal 5": 0.0, "Penge & Privat\u00f8konomi": 0.0, "Ekstra Bladet": 1.0, "BT": 0.0, "Kolding Netavis": 0.0, "Den Offentlige": 0.0, "JydskeVestkysten": 0.0, "JV.dk": 0.0, "Modkraft.dk - Progressiv portal": 0.0, "B\u00f8rsen Pleasure": 0.0, "TV 2 | \u00d8STJYLLAND": 0.0, "TLC Danmark": 0.0}, "116153528": {"": 0.0, "ELLE DK": 0.0, "DR Ligetil": 0.0, "DR P4 Nordjylland": 1.0, "newsbreak.dk": 0.0, "DR P4 Fyn": 0.0, "Folkets Avis": 0.0, "T\u00e6nketanken Cevea": 0.0, "Netudgaven": 0.0, "Mandag Morgen": 0.0, "Berlingske \u01c0 Billedredaktionen": 0.0, "DR P4 Midt & Vest": 0.0, "DR1": 0.0, "Din Avis Randers": 0.0, "Jyllands-Posten": 2.0, "Roskilde Avis": 0.0, "T\u00e6nketanken Frej": 0.0, "Frederiksborg Amts Avis": 0.0, "DR2": 0.0, "7'eren": 0.0, "Dagbladet Information": 0.0, "Finans": 0.0, "Leder IDAG.dk": 0.0, "T\u00e6nketanken DEA": 0.0, "Berlingske Business": 0.0, "B\u00f8rsen Opinion": 0.0, "ALT for damerne": 0.0, "Dansk-Politik.dk": 0.0, "Bornholms Tidende": 0.0, "Isabellas": 0.0, "TV3 Danmark": 0.0, "Hus Forbi": 0.0, "P1 Eftermiddag - DR": 0.0, "DR P4 Sj\u00e6lland": 0.0, "BoligLiv": 0.0, "Canal9": 0.0, "Avisen.dk": 0.0, "Netavisen Pio": 0.0, "RANDERSiDAG.dk": 3.0, "DR P4 Bornholm": 0.0, "MTV Danmark": 0.0, "Gastro": 0.0, "TV SYD": 0.0, "Kristeligt Dagblad": 1.0, "Horsens Folkeblad": 0.0, "Lokalavisen.dk": 1.0, "Berlingske": 1.0, "Ude og Hjemme": 0.0, "Radio24syv - Den Korte Radioavis": 0.0, "DR P4 Syd og Esbjerg": 0.0, "Eurowoman DK": 0.0, "Modkraft.dk": 0.0, "Go' Morgen P3 - DR": 0.0, "DEN KORTE AVIS": 0.0, "Tue og Tony - DR P3": 0.0, "MSN Danmark": 0.0, "Canal 9 - Superligaens hjemmebane": 0.0, "Lokalavisen Aarhus": 0.0, "NewSpeek Networks": 0.0, "Vores B\u00f8rn": 0.0, "Politiken": 0.0, "P1 Morgen - DR": 0.0, "Liv": 0.0, "GANDHI - DR P3": 0.0, "DR Sporten": 1.0, "DR Nyheder": 4.0, "iform.dk": 1.0, "Madmagasinet \u2013 DR1": 0.0, "Aftenshowet - DR1": 0.0, "Herning Folkeblad": 0.0, "LandbrugsAvisen": 0.0, "22Skammelsen": 0.0, "POINT of VIEW International": 0.0, "P3 - DR": 0.0, "Metroxpress": 0.0, "B\u00f8rsen Ledelse": 0.0, "JP Politik": 0.0, "Deadline - DR": 0.0, "Bolig Magasinet": 0.0, "Discovery Channel (DK)": 0.0, "SE og H\u00d8R": 0.0, "politik-online.dk": 0.0, "Costume": 0.0, "TV 2": 2.0, "KANAL 4": 0.0, "Detektor - DR": 0.0, "Monte Carlo p\u00e5 DR3": 0.0, "Danmarks gr\u00f8nne t\u00e6nketank Concito": 0.0, "DR P1": 0.0, "Dagens.dk": 2.0, "TV 2 Zulu": 0.0, "The Copenhagen Post": 0.0, "Nordvestnyt": 0.0, "Amtsavisen.dk": 7.0, "6'eren": 0.0, "TV 2/FYN": 0.0, "Q - ET UNIVERS AF QVINDER": 0.0, "P3morgen": 0.0, "P1 Orientering": 0.0, "FEMINA": 0.0, "Sj\u00e6llandske Vordingborg": 0.0, "RokokoPosten": 0.0, "DR P4 Trekanten": 0.0, "DR Politik": 0.0, "Familie Journal": 0.0, "TV2 Nord": 4.0, "Discovery Channel Danmark": 0.0, "SFI - Det Nationale Forskningscenter for Velf\u00e6rd": 0.0, "Vi Unge": 0.0, "DR3": 0.0, "TV 2 Lorry": 0.0, "S\u00d8NDAG": 0.0, "B\u00f8rsen": 1.0, "Natholdet": 0.0, "DR K": 0.0, "Radio24syv": 0.0, "P3": 0.0, "P3 Nyheder": 0.0, "TV 2 Business": 0.0, "CEPOS": 0.0, "Debatten - DR": 0.0, "Dagbladet Arbejderen": 0.0, "Randers Onsdag": 1.0, "Vejle Amts Folkeblad": 0.0, "The Voice": 0.0, "Kraka - Danmarks uafh\u00e6ngige t\u00e6nketank": 0.0, "Verdens Bedste Nyheder": 0.0, "Ugebrevet A4": 0.0, "MediaWatch": 0.0, "TV/MIDT-VEST": 1.0, "Ingeni\u00f8ren": 0.0, "Euroman": 0.0, "NOVA": 1.0, "P1 Debat - DR": 0.0, "TV \u00d8ST": 0.0, "TV 2 NEWS": 1.0, "EUsiden": 0.0, "TV 2 NYHEDERNE": 6.0, "Sj\u00e6llandske Slagelse": 0.0, "FinansWatch": 0.0, "Zetland": 0.0, "BO BEDRE": 0.0, "Journalisten.dk": 0.0, "NORDJYSKE": 0.0, "Korrespondenterne": 0.0, "tv2.dk": 0.0, "DR P4 K\u00f8benhavn": 1.0, "DR2 Dokumania": 0.0, "TV 2 Danmark": 0.0, "Go'morgen og Go'aften Danmark": 0.0, "R\u00e6son": 0.0, "Altinget.dk": 0.0, "Sj\u00e6llandske N\u00e6stved": 0.0, "Socialistisk Arbejderavis": 0.0, "Midtjyllands Avis": 0.0, "DR P4 \u00d8stjylland": 0.0, "fit living": 0.0, "Politiko": 0.0, "Hendes Verden": 0.0, "T\u00e6nketanken Europa": 0.0, "Kanal 5": 0.0, "Penge & Privat\u00f8konomi": 0.0, "Ekstra Bladet": 2.0, "BT": 5.0, "Kolding Netavis": 0.0, "Den Offentlige": 0.0, "JydskeVestkysten": 0.0, "JV.dk": 0.0, "Modkraft.dk - Progressiv portal": 0.0, "B\u00f8rsen Pleasure": 0.0, "TV 2 | \u00d8STJYLLAND": 4.0, "TLC Danmark": 0.0}, "124049657": {"": 0.0, "ELLE DK": 0.0, "DR Ligetil": 0.0, "DR P4 Nordjylland": 0.0, "newsbreak.dk": 0.0, "DR P4 Fyn": 0.0, "Folkets Avis": 0.0, "T\u00e6nketanken Cevea": 0.0, "Netudgaven": 0.0, "Mandag Morgen": 0.0, "Berlingske \u01c0 Billedredaktionen": 0.0, "DR P4 Midt & Vest": 0.0, "DR1": 0.0, "Din Avis Randers": 0.0, "Jyllands-Posten": 0.0, "Roskilde Avis": 0.0, "T\u00e6nketanken Frej": 0.0, "Frederiksborg Amts Avis": 0.0, "DR2": 0.0, "7'eren": 0.0, "Dagbladet Information": 0.0, "Finans": 0.0, "Leder IDAG.dk": 0.0, "T\u00e6nketanken DEA": 0.0, "Berlingske Business": 0.0, "B\u00f8rsen Opinion": 0.0, "ALT for damerne": 0.0, "Dansk-Politik.dk": 0.0, "Bornholms Tidende": 0.0, "Isabellas": 0.0, "TV3 Danmark": 0.0, "Hus Forbi": 0.0, "P1 Eftermiddag - DR": 0.0, "DR P4 Sj\u00e6lland": 0.0, "BoligLiv": 0.0, "Canal9": 0.0, "Avisen.dk": 0.0, "Netavisen Pio": 0.0, "RANDERSiDAG.dk": 0.0, "DR P4 Bornholm": 0.0, "MTV Danmark": 0.0, "Gastro": 0.0, "TV SYD": 0.0, "Kristeligt Dagblad": 0.0, "Horsens Folkeblad": 0.0, "Lokalavisen.dk": 0.0, "Berlingske": 0.0, "Ude og Hjemme": 0.0, "Radio24syv - Den Korte Radioavis": 0.0, "DR P4 Syd og Esbjerg": 0.0, "Eurowoman DK": 0.0, "Modkraft.dk": 0.0, "Go' Morgen P3 - DR": 0.0, "DEN KORTE AVIS": 0.0, "Tue og Tony - DR P3": 0.0, "MSN Danmark": 0.0, "Canal 9 - Superligaens hjemmebane": 0.0, "Lokalavisen Aarhus": 0.0, "NewSpeek Networks": 0.0, "Vores B\u00f8rn": 0.0, "Politiken": 0.0, "P1 Morgen - DR": 0.0, "Liv": 0.0, "GANDHI - DR P3": 0.0, "DR Sporten": 0.0, "DR Nyheder": 0.0, "iform.dk": 0.0, "Madmagasinet \u2013 DR1": 0.0, "Aftenshowet - DR1": 0.0, "Herning Folkeblad": 0.0, "LandbrugsAvisen": 0.0, "22Skammelsen": 0.0, "POINT of VIEW International": 0.0, "P3 - DR": 0.0, "Metroxpress": 0.0, "B\u00f8rsen Ledelse": 0.0, "JP Politik": 0.0, "Deadline - DR": 0.0, "Bolig Magasinet": 0.0, "Discovery Channel (DK)": 0.0, "SE og H\u00d8R": 0.0, "politik-online.dk": 0.0, "Costume": 0.0, "TV 2": 0.0, "KANAL 4": 0.0, "Detektor - DR": 0.0, "Monte Carlo p\u00e5 DR3": 0.0, "Danmarks gr\u00f8nne t\u00e6nketank Concito": 0.0, "DR P1": 0.0, "Dagens.dk": 0.0, "TV 2 Zulu": 0.0, "The Copenhagen Post": 0.0, "Nordvestnyt": 0.0, "Amtsavisen.dk": 0.0, "6'eren": 0.0, "TV 2/FYN": 0.0, "Q - ET UNIVERS AF QVINDER": 0.0, "P3morgen": 0.0, "P1 Orientering": 0.0, "FEMINA": 0.0, "Sj\u00e6llandske Vordingborg": 0.0, "RokokoPosten": 0.0, "DR P4 Trekanten": 0.0, "DR Politik": 0.0, "Familie Journal": 0.0, "TV2 Nord": 0.0, "Discovery Channel Danmark": 0.0, "SFI - Det Nationale Forskningscenter for Velf\u00e6rd": 0.0, "Vi Unge": 0.0, "DR3": 0.0, "TV 2 Lorry": 0.0, "S\u00d8NDAG": 0.0, "B\u00f8rsen": 0.0, "Natholdet": 0.0, "DR K": 0.0, "Radio24syv": 0.0, "P3": 0.0, "P3 Nyheder": 0.0, "TV 2 Business": 0.0, "CEPOS": 0.0, "Debatten - DR": 0.0, "Dagbladet Arbejderen": 0.0, "Randers Onsdag": 0.0, "Vejle Amts Folkeblad": 0.0, "The Voice": 0.0, "Kraka - Danmarks uafh\u00e6ngige t\u00e6nketank": 0.0, "Verdens Bedste Nyheder": 0.0, "Ugebrevet A4": 0.0, "MediaWatch": 0.0, "TV/MIDT-VEST": 0.0, "Ingeni\u00f8ren": 0.0, "Euroman": 0.0, "NOVA": 0.0, "P1 Debat - DR": 0.0, "TV \u00d8ST": 0.0, "TV 2 NEWS": 0.0, "EUsiden": 0.0, "TV 2 NYHEDERNE": 0.0, "Sj\u00e6llandske Slagelse": 0.0, "FinansWatch": 0.0, "Zetland": 0.0, "BO BEDRE": 0.0, "Journalisten.dk": 0.0, "NORDJYSKE": 0.0, "Korrespondenterne": 0.0, "tv2.dk": 0.0, "DR P4 K\u00f8benhavn": 0.0, "DR2 Dokumania": 0.0, "TV 2 Danmark": 0.0, "Go'morgen og Go'aften Danmark": 0.0, "R\u00e6son": 0.0, "Altinget.dk": 0.0, "Sj\u00e6llandske N\u00e6stved": 0.0, "Socialistisk Arbejderavis": 0.0, "Midtjyllands Avis": 0.0, "DR P4 \u00d8stjylland": 0.0, "fit living": 0.0, "Politiko": 0.0, "Hendes Verden": 0.0, "T\u00e6nketanken Europa": 0.0, "Kanal 5": 0.0, "Penge & Privat\u00f8konomi": 0.0, "Ekstra Bladet": 0.0, "BT": 0.0, "Kolding Netavis": 0.0, "Den Offentlige": 0.0, "JydskeVestkysten": 0.0, "JV.dk": 0.0, "Modkraft.dk - Progressiv portal": 0.0, "B\u00f8rsen Pleasure": 0.0, "TV 2 | \u00d8STJYLLAND": 0.0, "TLC Danmark": 0.0}, "1546256513": {"": 0.0, "ELLE DK": 0.0, "DR Ligetil": 0.0, "DR P4 Nordjylland": 0.0, "newsbreak.dk": 0.0, "DR P4 Fyn": 2.0, "Folkets Avis": 0.0, "T\u00e6nketanken Cevea": 0.0, "Netudgaven": 0.0, "Mandag Morgen": 0.0, "Berlingske \u01c0 Billedredaktionen": 0.0, "DR P4 Midt & Vest": 0.0, "DR1": 7.0, "Din Avis Randers": 0.0, "Jyllands-Posten": 12.0, "Roskilde Avis": 0.0, "T\u00e6nketanken Frej": 0.0, "Frederiksborg Amts Avis": 0.0, "DR2": 4.0, "7'eren": 0.0, "Dagbladet Information": 41.0, "Finans": 0.0, "Leder IDAG.dk": 0.0, "T\u00e6nketanken DEA": 0.0, "Berlingske Business": 0.0, "B\u00f8rsen Opinion": 0.0, "ALT for damerne": 0.0, "Dansk-Politik.dk": 0.0, "Bornholms Tidende": 0.0, "Isabellas": 0.0, "TV3 Danmark": 0.0, "Hus Forbi": 0.0, "P1 Eftermiddag - DR": 0.0, "DR P4 Sj\u00e6lland": 0.0, "BoligLiv": 0.0, "Canal9": 0.0, "Avisen.dk": 0.0, "Netavisen Pio": 0.0, "RANDERSiDAG.dk": 0.0, "DR P4 Bornholm": 0.0, "MTV Danmark": 0.0, "Gastro": 0.0, "TV SYD": 1.0, "Kristeligt Dagblad": 6.0, "Horsens Folkeblad": 0.0, "Lokalavisen.dk": 0.0, "Berlingske": 23.0, "Ude og Hjemme": 0.0, "Radio24syv - Den Korte Radioavis": 0.0, "DR P4 Syd og Esbjerg": 0.0, "Eurowoman DK": 0.0, "Modkraft.dk": 1.0, "Go' Morgen P3 - DR": 0.0, "DEN KORTE AVIS": 0.0, "Tue og Tony - DR P3": 3.0, "MSN Danmark": 0.0, "Canal 9 - Superligaens hjemmebane": 0.0, "Lokalavisen Aarhus": 0.0, "NewSpeek Networks": 0.0, "Vores B\u00f8rn": 1.0, "Politiken": 23.0, "P1 Morgen - DR": 0.0, "Liv": 0.0, "GANDHI - DR P3": 0.0, "DR Sporten": 2.0, "DR Nyheder": 20.0, "iform.dk": 0.0, "Madmagasinet \u2013 DR1": 0.0, "Aftenshowet - DR1": 0.0, "Herning Folkeblad": 0.0, "LandbrugsAvisen": 0.0, "22Skammelsen": 0.0, "POINT of VIEW International": 0.0, "P3 - DR": 1.0, "Metroxpress": 2.0, "B\u00f8rsen Ledelse": 0.0, "JP Politik": 0.0, "Deadline - DR": 1.0, "Bolig Magasinet": 0.0, "Discovery Channel (DK)": 0.0, "SE og H\u00d8R": 1.0, "politik-online.dk": 0.0, "Costume": 1.0, "TV 2": 0.0, "KANAL 4": 0.0, "Detektor - DR": 0.0, "Monte Carlo p\u00e5 DR3": 1.0, "Danmarks gr\u00f8nne t\u00e6nketank Concito": 0.0, "DR P1": 0.0, "Dagens.dk": 0.0, "TV 2 Zulu": 0.0, "The Copenhagen Post": 0.0, "Nordvestnyt": 0.0, "Amtsavisen.dk": 0.0, "6'eren": 0.0, "TV 2/FYN": 0.0, "Q - ET UNIVERS AF QVINDER": 0.0, "P3morgen": 0.0, "P1 Orientering": 0.0, "FEMINA": 4.0, "Sj\u00e6llandske Vordingborg": 0.0, "RokokoPosten": 0.0, "DR P4 Trekanten": 0.0, "DR Politik": 0.0, "Familie Journal": 1.0, "TV2 Nord": 1.0, "Discovery Channel Danmark": 0.0, "SFI - Det Nationale Forskningscenter for Velf\u00e6rd": 0.0, "Vi Unge": 0.0, "DR3": 2.0, "TV 2 Lorry": 5.0, "S\u00d8NDAG": 0.0, "B\u00f8rsen": 0.0, "Natholdet": 2.0, "DR K": 11.0, "Radio24syv": 19.0, "P3": 0.0, "P3 Nyheder": 0.0, "TV 2 Business": 0.0, "CEPOS": 0.0, "Debatten - DR": 0.0, "Dagbladet Arbejderen": 0.0, "Randers Onsdag": 0.0, "Vejle Amts Folkeblad": 0.0, "The Voice": 0.0, "Kraka - Danmarks uafh\u00e6ngige t\u00e6nketank": 0.0, "Verdens Bedste Nyheder": 0.0, "Ugebrevet A4": 0.0, "MediaWatch": 0.0, "TV/MIDT-VEST": 0.0, "Ingeni\u00f8ren": 0.0, "Euroman": 1.0, "NOVA": 0.0, "P1 Debat - DR": 0.0, "TV \u00d8ST": 0.0, "TV 2 NEWS": 2.0, "EUsiden": 0.0, "TV 2 NYHEDERNE": 31.0, "Sj\u00e6llandske Slagelse": 0.0, "FinansWatch": 0.0, "Zetland": 0.0, "BO BEDRE": 0.0, "Journalisten.dk": 0.0, "NORDJYSKE": 0.0, "Korrespondenterne": 0.0, "tv2.dk": 0.0, "DR P4 K\u00f8benhavn": 1.0, "DR2 Dokumania": 0.0, "TV 2 Danmark": 0.0, "Go'morgen og Go'aften Danmark": 0.0, "R\u00e6son": 0.0, "Altinget.dk": 0.0, "Sj\u00e6llandske N\u00e6stved": 0.0, "Socialistisk Arbejderavis": 0.0, "Midtjyllands Avis": 0.0, "DR P4 \u00d8stjylland": 0.0, "fit living": 0.0, "Politiko": 0.0, "Hendes Verden": 0.0, "T\u00e6nketanken Europa": 0.0, "Kanal 5": 0.0, "Penge & Privat\u00f8konomi": 0.0, "Ekstra Bladet": 2.0, "BT": 12.0, "Kolding Netavis": 0.0, "Den Offentlige": 0.0, "JydskeVestkysten": 0.0, "JV.dk": 0.0, "Modkraft.dk - Progressiv portal": 0.0, "B\u00f8rsen Pleasure": 0.0, "TV 2 | \u00d8STJYLLAND": 0.0, "TLC Danmark": 0.0}, "770936242": {"": 0.0, "ELLE DK": 0.0, "DR Ligetil": 0.0, "DR P4 Nordjylland": 0.0, "newsbreak.dk": 0.0, "DR P4 Fyn": 0.0, "Folkets Avis": 0.0, "T\u00e6nketanken Cevea": 0.0, "Netudgaven": 0.0, "Mandag Morgen": 0.0, "Berlingske \u01c0 Billedredaktionen": 0.0, "DR P4 Midt & Vest": 0.0, "DR1": 0.0, "Din Avis Randers": 0.0, "Jyllands-Posten": 1.0, "Roskilde Avis": 0.0, "T\u00e6nketanken Frej": 0.0, "Frederiksborg Amts Avis": 0.0, "DR2": 0.0, "7'eren": 0.0, "Dagbladet Information": 0.0, "Finans": 0.0, "Leder IDAG.dk": 0.0, "T\u00e6nketanken DEA": 0.0, "Berlingske Business": 0.0, "B\u00f8rsen Opinion": 0.0, "ALT for damerne": 0.0, "Dansk-Politik.dk": 0.0, "Bornholms Tidende": 0.0, "Isabellas": 0.0, "TV3 Danmark": 0.0, "Hus Forbi": 0.0, "P1 Eftermiddag - DR": 0.0, "DR P4 Sj\u00e6lland": 0.0, "BoligLiv": 0.0, "Canal9": 0.0, "Avisen.dk": 0.0, "Netavisen Pio": 0.0, "RANDERSiDAG.dk": 0.0, "DR P4 Bornholm": 0.0, "MTV Danmark": 0.0, "Gastro": 0.0, "TV SYD": 1.0, "Kristeligt Dagblad": 0.0, "Horsens Folkeblad": 0.0, "Lokalavisen.dk": 0.0, "Berlingske": 2.0, "Ude og Hjemme": 0.0, "Radio24syv - Den Korte Radioavis": 0.0, "DR P4 Syd og Esbjerg": 0.0, "Eurowoman DK": 0.0, "Modkraft.dk": 0.0, "Go' Morgen P3 - DR": 0.0, "DEN KORTE AVIS": 2.0, "Tue og Tony - DR P3": 0.0, "MSN Danmark": 0.0, "Canal 9 - Superligaens hjemmebane": 0.0, "Lokalavisen Aarhus": 0.0, "NewSpeek Networks": 0.0, "Vores B\u00f8rn": 0.0, "Politiken": 0.0, "P1 Morgen - DR": 0.0, "Liv": 0.0, "GANDHI - DR P3": 0.0, "DR Sporten": 0.0, "DR Nyheder": 5.0, "iform.dk": 0.0, "Madmagasinet \u2013 DR1": 0.0, "Aftenshowet - DR1": 0.0, "Herning Folkeblad": 0.0, "LandbrugsAvisen": 0.0, "22Skammelsen": 0.0, "POINT of VIEW International": 0.0, "P3 - DR": 0.0, "Metroxpress": 0.0, "B\u00f8rsen Ledelse": 0.0, "JP Politik": 0.0, "Deadline - DR": 0.0, "Bolig Magasinet": 0.0, "Discovery Channel (DK)": 0.0, "SE og H\u00d8R": 0.0, "politik-online.dk": 0.0, "Costume": 0.0, "TV 2": 1.0, "KANAL 4": 0.0, "Detektor - DR": 0.0, "Monte Carlo p\u00e5 DR3": 0.0, "Danmarks gr\u00f8nne t\u00e6nketank Concito": 0.0, "DR P1": 0.0, "Dagens.dk": 1.0, "TV 2 Zulu": 0.0, "The Copenhagen Post": 0.0, "Nordvestnyt": 0.0, "Amtsavisen.dk": 0.0, "6'eren": 0.0, "TV 2/FYN": 0.0, "Q - ET UNIVERS AF QVINDER": 0.0, "P3morgen": 0.0, "P1 Orientering": 0.0, "FEMINA": 0.0, "Sj\u00e6llandske Vordingborg": 0.0, "RokokoPosten": 0.0, "DR P4 Trekanten": 0.0, "DR Politik": 0.0, "Familie Journal": 0.0, "TV2 Nord": 1.0, "Discovery Channel Danmark": 0.0, "SFI - Det Nationale Forskningscenter for Velf\u00e6rd": 0.0, "Vi Unge": 0.0, "DR3": 0.0, "TV 2 Lorry": 0.0, "S\u00d8NDAG": 0.0, "B\u00f8rsen": 1.0, "Natholdet": 0.0, "DR K": 0.0, "Radio24syv": 0.0, "P3": 0.0, "P3 Nyheder": 0.0, "TV 2 Business": 0.0, "CEPOS": 0.0, "Debatten - DR": 0.0, "Dagbladet Arbejderen": 0.0, "Randers Onsdag": 0.0, "Vejle Amts Folkeblad": 0.0, "The Voice": 0.0, "Kraka - Danmarks uafh\u00e6ngige t\u00e6nketank": 0.0, "Verdens Bedste Nyheder": 0.0, "Ugebrevet A4": 0.0, "MediaWatch": 0.0, "TV/MIDT-VEST": 1.0, "Ingeni\u00f8ren": 0.0, "Euroman": 0.0, "NOVA": 0.0, "P1 Debat - DR": 0.0, "TV \u00d8ST": 0.0, "TV 2 NEWS": 0.0, "EUsiden": 0.0, "TV 2 NYHEDERNE": 3.0, "Sj\u00e6llandske Slagelse": 0.0, "FinansWatch": 0.0, "Zetland": 0.0, "BO BEDRE": 0.0, "Journalisten.dk": 0.0, "NORDJYSKE": 0.0, "Korrespondenterne": 0.0, "tv2.dk": 0.0, "DR P4 K\u00f8benhavn": 0.0, "DR2 Dokumania": 0.0, "TV 2 Danmark": 0.0, "Go'morgen og Go'aften Danmark": 0.0, "R\u00e6son": 0.0, "Altinget.dk": 0.0, "Sj\u00e6llandske N\u00e6stved": 0.0, "Socialistisk Arbejderavis": 0.0, "Midtjyllands Avis": 0.0, "DR P4 \u00d8stjylland": 0.0, "fit living": 0.0, "Politiko": 0.0, "Hendes Verden": 0.0, "T\u00e6nketanken Europa": 0.0, "Kanal 5": 0.0, "Penge & Privat\u00f8konomi": 0.0, "Ekstra Bladet": 0.0, "BT": 1.0, "Kolding Netavis": 0.0, "Den Offentlige": 0.0, "JydskeVestkysten": 0.0, "JV.dk": 0.0, "Modkraft.dk - Progressiv portal": 0.0, "B\u00f8rsen Pleasure": 0.0, "TV 2 | \u00d8STJYLLAND": 0.0, "TLC Danmark": 0.0}, "2024788432": {"": 0.0, "ELLE DK": 0.0, "DR Ligetil": 0.0, "DR P4 Nordjylland": 0.0, "newsbreak.dk": 0.0, "DR P4 Fyn": 0.0, "Folkets Avis": 0.0, "T\u00e6nketanken Cevea": 0.0, "Netudgaven": 0.0, "Mandag Morgen": 1.0, "Berlingske \u01c0 Billedredaktionen": 0.0, "DR P4 Midt & Vest": 0.0, "DR1": 1.0, "Din Avis Randers": 0.0, "Jyllands-Posten": 11.0, "Roskilde Avis": 0.0, "T\u00e6nketanken Frej": 0.0, "Frederiksborg Amts Avis": 0.0, "DR2": 12.0, "7'eren": 0.0, "Dagbladet Information": 18.0, "Finans": 0.0, "Leder IDAG.dk": 0.0, "T\u00e6nketanken DEA": 0.0, "Berlingske Business": 1.0, "B\u00f8rsen Opinion": 0.0, "ALT for damerne": 0.0, "Dansk-Politik.dk": 27.0, "Bornholms Tidende": 0.0, "Isabellas": 0.0, "TV3 Danmark": 0.0, "Hus Forbi": 0.0, "P1 Eftermiddag - DR": 0.0, "DR P4 Sj\u00e6lland": 0.0, "BoligLiv": 0.0, "Canal9": 0.0, "Avisen.dk": 0.0, "Netavisen Pio": 0.0, "RANDERSiDAG.dk": 0.0, "DR P4 Bornholm": 0.0, "MTV Danmark": 0.0, "Gastro": 0.0, "TV SYD": 1.0, "Kristeligt Dagblad": 4.0, "Horsens Folkeblad": 0.0, "Lokalavisen.dk": 0.0, "Berlingske": 58.0, "Ude og Hjemme": 0.0, "Radio24syv - Den Korte Radioavis": 22.0, "DR P4 Syd og Esbjerg": 0.0, "Eurowoman DK": 0.0, "Modkraft.dk": 0.0, "Go' Morgen P3 - DR": 10.0, "DEN KORTE AVIS": 0.0, "Tue og Tony - DR P3": 2.0, "MSN Danmark": 0.0, "Canal 9 - Superligaens hjemmebane": 0.0, "Lokalavisen Aarhus": 0.0, "NewSpeek Networks": 0.0, "Vores B\u00f8rn": 0.0, "Politiken": 8.0, "P1 Morgen - DR": 0.0, "Liv": 0.0, "GANDHI - DR P3": 10.0, "DR Sporten": 0.0, "DR Nyheder": 33.0, "iform.dk": 0.0, "Madmagasinet \u2013 DR1": 0.0, "Aftenshowet - DR1": 1.0, "Herning Folkeblad": 0.0, "LandbrugsAvisen": 2.0, "22Skammelsen": 0.0, "POINT of VIEW International": 3.0, "P3 - DR": 4.0, "Metroxpress": 1.0, "B\u00f8rsen Ledelse": 0.0, "JP Politik": 0.0, "Deadline - DR": 4.0, "Bolig Magasinet": 0.0, "Discovery Channel (DK)": 0.0, "SE og H\u00d8R": 0.0, "politik-online.dk": 0.0, "Costume": 0.0, "TV 2": 3.0, "KANAL 4": 0.0, "Detektor - DR": 2.0, "Monte Carlo p\u00e5 DR3": 0.0, "Danmarks gr\u00f8nne t\u00e6nketank Concito": 0.0, "DR P1": 0.0, "Dagens.dk": 0.0, "TV 2 Zulu": 0.0, "The Copenhagen Post": 0.0, "Nordvestnyt": 0.0, "Amtsavisen.dk": 0.0, "6'eren": 0.0, "TV 2/FYN": 1.0, "Q - ET UNIVERS AF QVINDER": 0.0, "P3morgen": 0.0, "P1 Orientering": 0.0, "FEMINA": 0.0, "Sj\u00e6llandske Vordingborg": 0.0, "RokokoPosten": 5.0, "DR P4 Trekanten": 0.0, "DR Politik": 0.0, "Familie Journal": 0.0, "TV2 Nord": 1.0, "Discovery Channel Danmark": 0.0, "SFI - Det Nationale Forskningscenter for Velf\u00e6rd": 0.0, "Vi Unge": 0.0, "DR3": 16.0, "TV 2 Lorry": 0.0, "S\u00d8NDAG": 0.0, "B\u00f8rsen": 2.0, "Natholdet": 0.0, "DR K": 9.0, "Radio24syv": 57.0, "P3": 0.0, "P3 Nyheder": 0.0, "TV 2 Business": 0.0, "CEPOS": 0.0, "Debatten - DR": 2.0, "Dagbladet Arbejderen": 1.0, "Randers Onsdag": 0.0, "Vejle Amts Folkeblad": 0.0, "The Voice": 0.0, "Kraka - Danmarks uafh\u00e6ngige t\u00e6nketank": 0.0, "Verdens Bedste Nyheder": 0.0, "Ugebrevet A4": 0.0, "MediaWatch": 0.0, "TV/MIDT-VEST": 0.0, "Ingeni\u00f8ren": 0.0, "Euroman": 1.0, "NOVA": 0.0, "P1 Debat - DR": 0.0, "TV \u00d8ST": 1.0, "TV 2 NEWS": 2.0, "EUsiden": 0.0, "TV 2 NYHEDERNE": 19.0, "Sj\u00e6llandske Slagelse": 0.0, "FinansWatch": 0.0, "Zetland": 0.0, "BO BEDRE": 0.0, "Journalisten.dk": 2.0, "NORDJYSKE": 0.0, "Korrespondenterne": 0.0, "tv2.dk": 0.0, "DR P4 K\u00f8benhavn": 0.0, "DR2 Dokumania": 0.0, "TV 2 Danmark": 0.0, "Go'morgen og Go'aften Danmark": 0.0, "R\u00e6son": 0.0, "Altinget.dk": 4.0, "Sj\u00e6llandske N\u00e6stved": 0.0, "Socialistisk Arbejderavis": 0.0, "Midtjyllands Avis": 0.0, "DR P4 \u00d8stjylland": 0.0, "fit living": 0.0, "Politiko": 4.0, "Hendes Verden": 0.0, "T\u00e6nketanken Europa": 0.0, "Kanal 5": 0.0, "Penge & Privat\u00f8konomi": 0.0, "Ekstra Bladet": 1.0, "BT": 8.0, "Kolding Netavis": 0.0, "Den Offentlige": 0.0, "JydskeVestkysten": 0.0, "JV.dk": 0.0, "Modkraft.dk - Progressiv portal": 0.0, "B\u00f8rsen Pleasure": 0.0, "TV 2 | \u00d8STJYLLAND": 1.0, "TLC Danmark": 0.0}, "2040115977": {"": 0.0, "ELLE DK": 0.0, "DR Ligetil": 0.0, "DR P4 Nordjylland": 0.0, "newsbreak.dk": 0.0, "DR P4 Fyn": 0.0, "Folkets Avis": 0.0, "T\u00e6nketanken Cevea": 0.0, "Netudgaven": 0.0, "Mandag Morgen": 0.0, "Berlingske \u01c0 Billedredaktionen": 0.0, "DR P4 Midt & Vest": 0.0, "DR1": 0.0, "Din Avis Randers": 0.0, "Jyllands-Posten": 1.0, "Roskilde Avis": 0.0, "T\u00e6nketanken Frej": 0.0, "Frederiksborg Amts Avis": 0.0, "DR2": 0.0, "7'eren": 0.0, "Dagbladet Information": 0.0, "Finans": 0.0, "Leder IDAG.dk": 0.0, "T\u00e6nketanken DEA": 0.0, "Berlingske Business": 0.0, "B\u00f8rsen Opinion": 0.0, "ALT for damerne": 0.0, "Dansk-Politik.dk": 0.0, "Bornholms Tidende": 0.0, "Isabellas": 0.0, "TV3 Danmark": 0.0, "Hus Forbi": 0.0, "P1 Eftermiddag - DR": 0.0, "DR P4 Sj\u00e6lland": 0.0, "BoligLiv": 0.0, "Canal9": 0.0, "Avisen.dk": 0.0, "Netavisen Pio": 0.0, "RANDERSiDAG.dk": 0.0, "DR P4 Bornholm": 0.0, "MTV Danmark": 0.0, "Gastro": 0.0, "TV SYD": 0.0, "Kristeligt Dagblad": 0.0, "Horsens Folkeblad": 0.0, "Lokalavisen.dk": 0.0, "Berlingske": 2.0, "Ude og Hjemme": 0.0, "Radio24syv - Den Korte Radioavis": 0.0, "DR P4 Syd og Esbjerg": 0.0, "Eurowoman DK": 0.0, "Modkraft.dk": 0.0, "Go' Morgen P3 - DR": 0.0, "DEN KORTE AVIS": 0.0, "Tue og Tony - DR P3": 0.0, "MSN Danmark": 0.0, "Canal 9 - Superligaens hjemmebane": 0.0, "Lokalavisen Aarhus": 0.0, "NewSpeek Networks": 0.0, "Vores B\u00f8rn": 0.0, "Politiken": 0.0, "P1 Morgen - DR": 0.0, "Liv": 0.0, "GANDHI - DR P3": 0.0, "DR Sporten": 0.0, "DR Nyheder": 0.0, "iform.dk": 0.0, "Madmagasinet \u2013 DR1": 0.0, "Aftenshowet - DR1": 0.0, "Herning Folkeblad": 0.0, "LandbrugsAvisen": 0.0, "22Skammelsen": 0.0, "POINT of VIEW International": 0.0, "P3 - DR": 0.0, "Metroxpress": 0.0, "B\u00f8rsen Ledelse": 0.0, "JP Politik": 0.0, "Deadline - DR": 0.0, "Bolig Magasinet": 0.0, "Discovery Channel (DK)": 0.0, "SE og H\u00d8R": 0.0, "politik-online.dk": 0.0, "Costume": 0.0, "TV 2": 0.0, "KANAL 4": 0.0, "Detektor - DR": 0.0, "Monte Carlo p\u00e5 DR3": 0.0, "Danmarks gr\u00f8nne t\u00e6nketank Concito": 0.0, "DR P1": 0.0, "Dagens.dk": 0.0, "TV 2 Zulu": 0.0, "The Copenhagen Post": 0.0, "Nordvestnyt": 0.0, "Amtsavisen.dk": 0.0, "6'eren": 0.0, "TV 2/FYN": 0.0, "Q - ET UNIVERS AF QVINDER": 0.0, "P3morgen": 0.0, "P1 Orientering": 0.0, "FEMINA": 0.0, "Sj\u00e6llandske Vordingborg": 0.0, "RokokoPosten": 0.0, "DR P4 Trekanten": 0.0, "DR Politik": 0.0, "Familie Journal": 0.0, "TV2 Nord": 0.0, "Discovery Channel Danmark": 0.0, "SFI - Det Nationale Forskningscenter for Velf\u00e6rd": 0.0, "Vi Unge": 0.0, "DR3": 0.0, "TV 2 Lorry": 0.0, "S\u00d8NDAG": 0.0, "B\u00f8rsen": 1.0, "Natholdet": 0.0, "DR K": 0.0, "Radio24syv": 0.0, "P3": 0.0, "P3 Nyheder": 0.0, "TV 2 Business": 0.0, "CEPOS": 0.0, "Debatten - DR": 0.0, "Dagbladet Arbejderen": 0.0, "Randers Onsdag": 0.0, "Vejle Amts Folkeblad": 0.0, "The Voice": 0.0, "Kraka - Danmarks uafh\u00e6ngige t\u00e6nketank": 0.0, "Verdens Bedste Nyheder": 0.0, "Ugebrevet A4": 0.0, "MediaWatch": 0.0, "TV/MIDT-VEST": 0.0, "Ingeni\u00f8ren": 0.0, "Euroman": 0.0, "NOVA": 0.0, "P1 Debat - DR": 0.0, "TV \u00d8ST": 0.0, "TV 2 NEWS": 0.0, "EUsiden": 0.0, "TV 2 NYHEDERNE": 3.0, "Sj\u00e6llandske Slagelse": 0.0, "FinansWatch": 0.0, "Zetland": 0.0, "BO BEDRE": 0.0, "Journalisten.dk": 0.0, "NORDJYSKE": 0.0, "Korrespondenterne": 0.0, "tv2.dk": 0.0, "DR P4 K\u00f8benhavn": 0.0, "DR2 Dokumania": 0.0, "TV 2 Danmark": 0.0, "Go'morgen og Go'aften Danmark": 0.0, "R\u00e6son": 0.0, "Altinget.dk": 0.0, "Sj\u00e6llandske N\u00e6stved": 0.0, "Socialistisk Arbejderavis": 0.0, "Midtjyllands Avis": 0.0, "DR P4 \u00d8stjylland": 0.0, "fit living": 0.0, "Politiko": 0.0, "Hendes Verden": 0.0, "T\u00e6nketanken Europa": 0.0, "Kanal 5": 0.0, "Penge & Privat\u00f8konomi": 0.0, "Ekstra Bladet": 1.0, "BT": 5.0, "Kolding Netavis": 0.0, "Den Offentlige": 0.0, "JydskeVestkysten": 0.0, "JV.dk": 0.0, "Modkraft.dk - Progressiv portal": 0.0, "B\u00f8rsen Pleasure": 0.0, "TV 2 | \u00d8STJYLLAND": 0.0, "TLC Danmark": 0.0}, "1443357028": {"": 0.0, "ELLE DK": 0.0, "DR Ligetil": 0.0, "DR P4 Nordjylland": 0.0, "newsbreak.dk": 0.0, "DR P4 Fyn": 0.0, "Folkets Avis": 0.0, "T\u00e6nketanken Cevea": 0.0, "Netudgaven": 0.0, "Mandag Morgen": 0.0, "Berlingske \u01c0 Billedredaktionen": 0.0, "DR P4 Midt & Vest": 0.0, "DR1": 0.0, "Din Avis Randers": 0.0, "Jyllands-Posten": 0.0, "Roskilde Avis": 0.0, "T\u00e6nketanken Frej": 0.0, "Frederiksborg Amts Avis": 0.0, "DR2": 1.0, "7'eren": 0.0, "Dagbladet Information": 0.0, "Finans": 0.0, "Leder IDAG.dk": 0.0, "T\u00e6nketanken DEA": 0.0, "Berlingske Business": 0.0, "B\u00f8rsen Opinion": 0.0, "ALT for damerne": 0.0, "Dansk-Politik.dk": 0.0, "Bornholms Tidende": 0.0, "Isabellas": 0.0, "TV3 Danmark": 0.0, "Hus Forbi": 0.0, "P1 Eftermiddag - DR": 0.0, "DR P4 Sj\u00e6lland": 0.0, "BoligLiv": 0.0, "Canal9": 0.0, "Avisen.dk": 0.0, "Netavisen Pio": 0.0, "RANDERSiDAG.dk": 0.0, "DR P4 Bornholm": 0.0, "MTV Danmark": 0.0, "Gastro": 0.0, "TV SYD": 0.0, "Kristeligt Dagblad": 0.0, "Horsens Folkeblad": 0.0, "Lokalavisen.dk": 0.0, "Berlingske": 0.0, "Ude og Hjemme": 0.0, "Radio24syv - Den Korte Radioavis": 0.0, "DR P4 Syd og Esbjerg": 0.0, "Eurowoman DK": 0.0, "Modkraft.dk": 0.0, "Go' Morgen P3 - DR": 0.0, "DEN KORTE AVIS": 0.0, "Tue og Tony - DR P3": 0.0, "MSN Danmark": 0.0, "Canal 9 - Superligaens hjemmebane": 0.0, "Lokalavisen Aarhus": 0.0, "NewSpeek Networks": 0.0, "Vores B\u00f8rn": 0.0, "Politiken": 0.0, "P1 Morgen - DR": 0.0, "Liv": 0.0, "GANDHI - DR P3": 0.0, "DR Sporten": 0.0, "DR Nyheder": 0.0, "iform.dk": 0.0, "Madmagasinet \u2013 DR1": 0.0, "Aftenshowet - DR1": 0.0, "Herning Folkeblad": 0.0, "LandbrugsAvisen": 0.0, "22Skammelsen": 0.0, "POINT of VIEW International": 0.0, "P3 - DR": 0.0, "Metroxpress": 0.0, "B\u00f8rsen Ledelse": 0.0, "JP Politik": 0.0, "Deadline - DR": 0.0, "Bolig Magasinet": 0.0, "Discovery Channel (DK)": 0.0, "SE og H\u00d8R": 0.0, "politik-online.dk": 0.0, "Costume": 0.0, "TV 2": 0.0, "KANAL 4": 0.0, "Detektor - DR": 0.0, "Monte Carlo p\u00e5 DR3": 0.0, "Danmarks gr\u00f8nne t\u00e6nketank Concito": 0.0, "DR P1": 0.0, "Dagens.dk": 0.0, "TV 2 Zulu": 0.0, "The Copenhagen Post": 0.0, "Nordvestnyt": 0.0, "Amtsavisen.dk": 0.0, "6'eren": 0.0, "TV 2/FYN": 0.0, "Q - ET UNIVERS AF QVINDER": 0.0, "P3morgen": 0.0, "P1 Orientering": 0.0, "FEMINA": 0.0, "Sj\u00e6llandske Vordingborg": 0.0, "RokokoPosten": 0.0, "DR P4 Trekanten": 0.0, "DR Politik": 0.0, "Familie Journal": 0.0, "TV2 Nord": 0.0, "Discovery Channel Danmark": 0.0, "SFI - Det Nationale Forskningscenter for Velf\u00e6rd": 0.0, "Vi Unge": 0.0, "DR3": 0.0, "TV 2 Lorry": 0.0, "S\u00d8NDAG": 0.0, "B\u00f8rsen": 0.0, "Natholdet": 0.0, "DR K": 0.0, "Radio24syv": 0.0, "P3": 0.0, "P3 Nyheder": 0.0, "TV 2 Business": 0.0, "CEPOS": 0.0, "Debatten - DR": 0.0, "Dagbladet Arbejderen": 0.0, "Randers Onsdag": 0.0, "Vejle Amts Folkeblad": 0.0, "The Voice": 0.0, "Kraka - Danmarks uafh\u00e6ngige t\u00e6nketank": 0.0, "Verdens Bedste Nyheder": 0.0, "Ugebrevet A4": 0.0, "MediaWatch": 0.0, "TV/MIDT-VEST": 0.0, "Ingeni\u00f8ren": 0.0, "Euroman": 0.0, "NOVA": 0.0, "P1 Debat - DR": 0.0, "TV \u00d8ST": 0.0, "TV 2 NEWS": 0.0, "EUsiden": 0.0, "TV 2 NYHEDERNE": 1.0, "Sj\u00e6llandske Slagelse": 0.0, "FinansWatch": 0.0, "Zetland": 0.0, "BO BEDRE": 0.0, "Journalisten.dk": 0.0, "NORDJYSKE": 0.0, "Korrespondenterne": 0.0, "tv2.dk": 0.0, "DR P4 K\u00f8benhavn": 0.0, "DR2 Dokumania": 0.0, "TV 2 Danmark": 0.0, "Go'morgen og Go'aften Danmark": 0.0, "R\u00e6son": 0.0, "Altinget.dk": 0.0, "Sj\u00e6llandske N\u00e6stved": 0.0, "Socialistisk Arbejderavis": 0.0, "Midtjyllands Avis": 0.0, "DR P4 \u00d8stjylland": 0.0, "fit living": 0.0, "Politiko": 0.0, "Hendes Verden": 0.0, "T\u00e6nketanken Europa": 0.0, "Kanal 5": 0.0, "Penge & Privat\u00f8konomi": 0.0, "Ekstra Bladet": 0.0, "BT": 0.0, "Kolding Netavis": 0.0, "Den Offentlige": 0.0, "JydskeVestkysten": 0.0, "JV.dk": 0.0, "Modkraft.dk - Progressiv portal": 0.0, "B\u00f8rsen Pleasure": 0.0, "TV 2 | \u00d8STJYLLAND": 0.0, "TLC Danmark": 0.0}, "2076386837": {"": 0.0, "ELLE DK": 0.0, "DR Ligetil": 0.0, "DR P4 Nordjylland": 0.0, "newsbreak.dk": 0.0, "DR P4 Fyn": 1.0, "Folkets Avis": 0.0, "T\u00e6nketanken Cevea": 0.0, "Netudgaven": 0.0, "Mandag Morgen": 0.0, "Berlingske \u01c0 Billedredaktionen": 0.0, "DR P4 Midt & Vest": 0.0, "DR1": 1.0, "Din Avis Randers": 0.0, "Jyllands-Posten": 1.0, "Roskilde Avis": 0.0, "T\u00e6nketanken Frej": 0.0, "Frederiksborg Amts Avis": 0.0, "DR2": 0.0, "7'eren": 0.0, "Dagbladet Information": 3.0, "Finans": 0.0, "Leder IDAG.dk": 0.0, "T\u00e6nketanken DEA": 0.0, "Berlingske Business": 0.0, "B\u00f8rsen Opinion": 0.0, "ALT for damerne": 0.0, "Dansk-Politik.dk": 0.0, "Bornholms Tidende": 0.0, "Isabellas": 0.0, "TV3 Danmark": 0.0, "Hus Forbi": 1.0, "P1 Eftermiddag - DR": 0.0, "DR P4 Sj\u00e6lland": 0.0, "BoligLiv": 0.0, "Canal9": 0.0, "Avisen.dk": 6.0, "Netavisen Pio": 0.0, "RANDERSiDAG.dk": 0.0, "DR P4 Bornholm": 0.0, "MTV Danmark": 0.0, "Gastro": 0.0, "TV SYD": 0.0, "Kristeligt Dagblad": 1.0, "Horsens Folkeblad": 0.0, "Lokalavisen.dk": 0.0, "Berlingske": 2.0, "Ude og Hjemme": 0.0, "Radio24syv - Den Korte Radioavis": 0.0, "DR P4 Syd og Esbjerg": 0.0, "Eurowoman DK": 1.0, "Modkraft.dk": 0.0, "Go' Morgen P3 - DR": 0.0, "DEN KORTE AVIS": 0.0, "Tue og Tony - DR P3": 11.0, "MSN Danmark": 0.0, "Canal 9 - Superligaens hjemmebane": 0.0, "Lokalavisen Aarhus": 0.0, "NewSpeek Networks": 0.0, "Vores B\u00f8rn": 0.0, "Politiken": 4.0, "P1 Morgen - DR": 0.0, "Liv": 0.0, "GANDHI - DR P3": 0.0, "DR Sporten": 0.0, "DR Nyheder": 0.0, "iform.dk": 0.0, "Madmagasinet \u2013 DR1": 0.0, "Aftenshowet - DR1": 0.0, "Herning Folkeblad": 0.0, "LandbrugsAvisen": 0.0, "22Skammelsen": 0.0, "POINT of VIEW International": 0.0, "P3 - DR": 2.0, "Metroxpress": 2.0, "B\u00f8rsen Ledelse": 0.0, "JP Politik": 0.0, "Deadline - DR": 0.0, "Bolig Magasinet": 0.0, "Discovery Channel (DK)": 0.0, "SE og H\u00d8R": 0.0, "politik-online.dk": 0.0, "Costume": 0.0, "TV 2": 0.0, "KANAL 4": 0.0, "Detektor - DR": 0.0, "Monte Carlo p\u00e5 DR3": 0.0, "Danmarks gr\u00f8nne t\u00e6nketank Concito": 0.0, "DR P1": 0.0, "Dagens.dk": 7.0, "TV 2 Zulu": 0.0, "The Copenhagen Post": 0.0, "Nordvestnyt": 0.0, "Amtsavisen.dk": 0.0, "6'eren": 0.0, "TV 2/FYN": 0.0, "Q - ET UNIVERS AF QVINDER": 0.0, "P3morgen": 0.0, "P1 Orientering": 0.0, "FEMINA": 0.0, "Sj\u00e6llandske Vordingborg": 0.0, "RokokoPosten": 0.0, "DR P4 Trekanten": 0.0, "DR Politik": 0.0, "Familie Journal": 0.0, "TV2 Nord": 0.0, "Discovery Channel Danmark": 0.0, "SFI - Det Nationale Forskningscenter for Velf\u00e6rd": 0.0, "Vi Unge": 0.0, "DR3": 0.0, "TV 2 Lorry": 0.0, "S\u00d8NDAG": 0.0, "B\u00f8rsen": 0.0, "Natholdet": 0.0, "DR K": 1.0, "Radio24syv": 0.0, "P3": 0.0, "P3 Nyheder": 0.0, "TV 2 Business": 0.0, "CEPOS": 0.0, "Debatten - DR": 0.0, "Dagbladet Arbejderen": 0.0, "Randers Onsdag": 0.0, "Vejle Amts Folkeblad": 0.0, "The Voice": 0.0, "Kraka - Danmarks uafh\u00e6ngige t\u00e6nketank": 0.0, "Verdens Bedste Nyheder": 1.0, "Ugebrevet A4": 0.0, "MediaWatch": 0.0, "TV/MIDT-VEST": 0.0, "Ingeni\u00f8ren": 5.0, "Euroman": 1.0, "NOVA": 0.0, "P1 Debat - DR": 0.0, "TV \u00d8ST": 0.0, "TV 2 NEWS": 0.0, "EUsiden": 0.0, "TV 2 NYHEDERNE": 7.0, "Sj\u00e6llandske Slagelse": 0.0, "FinansWatch": 0.0, "Zetland": 0.0, "BO BEDRE": 0.0, "Journalisten.dk": 0.0, "NORDJYSKE": 0.0, "Korrespondenterne": 0.0, "tv2.dk": 0.0, "DR P4 K\u00f8benhavn": 0.0, "DR2 Dokumania": 0.0, "TV 2 Danmark": 0.0, "Go'morgen og Go'aften Danmark": 0.0, "R\u00e6son": 0.0, "Altinget.dk": 0.0, "Sj\u00e6llandske N\u00e6stved": 0.0, "Socialistisk Arbejderavis": 0.0, "Midtjyllands Avis": 0.0, "DR P4 \u00d8stjylland": 0.0, "fit living": 0.0, "Politiko": 0.0, "Hendes Verden": 0.0, "T\u00e6nketanken Europa": 0.0, "Kanal 5": 0.0, "Penge & Privat\u00f8konomi": 0.0, "Ekstra Bladet": 7.0, "BT": 2.0, "Kolding Netavis": 0.0, "Den Offentlige": 0.0, "JydskeVestkysten": 0.0, "JV.dk": 0.0, "Modkraft.dk - Progressiv portal": 0.0, "B\u00f8rsen Pleasure": 0.0, "TV 2 | \u00d8STJYLLAND": 0.0, "TLC Danmark": 0.0}, "1472895759": {"": 0.0, "ELLE DK": 0.0, "DR Ligetil": 0.0, "DR P4 Nordjylland": 0.0, "newsbreak.dk": 0.0, "DR P4 Fyn": 0.0, "Folkets Avis": 0.0, "T\u00e6nketanken Cevea": 1.0, "Netudgaven": 0.0, "Mandag Morgen": 0.0, "Berlingske \u01c0 Billedredaktionen": 0.0, "DR P4 Midt & Vest": 0.0, "DR1": 2.0, "Din Avis Randers": 0.0, "Jyllands-Posten": 0.0, "Roskilde Avis": 0.0, "T\u00e6nketanken Frej": 0.0, "Frederiksborg Amts Avis": 0.0, "DR2": 6.0, "7'eren": 0.0, "Dagbladet Information": 54.0, "Finans": 0.0, "Leder IDAG.dk": 0.0, "T\u00e6nketanken DEA": 1.0, "Berlingske Business": 0.0, "B\u00f8rsen Opinion": 1.0, "ALT for damerne": 0.0, "Dansk-Politik.dk": 0.0, "Bornholms Tidende": 0.0, "Isabellas": 0.0, "TV3 Danmark": 0.0, "Hus Forbi": 347.0, "P1 Eftermiddag - DR": 0.0, "DR P4 Sj\u00e6lland": 2.0, "BoligLiv": 0.0, "Canal9": 0.0, "Avisen.dk": 9.0, "Netavisen Pio": 0.0, "RANDERSiDAG.dk": 0.0, "DR P4 Bornholm": 0.0, "MTV Danmark": 0.0, "Gastro": 0.0, "TV SYD": 0.0, "Kristeligt Dagblad": 1.0, "Horsens Folkeblad": 0.0, "Lokalavisen.dk": 0.0, "Berlingske": 4.0, "Ude og Hjemme": 0.0, "Radio24syv - Den Korte Radioavis": 0.0, "DR P4 Syd og Esbjerg": 1.0, "Eurowoman DK": 0.0, "Modkraft.dk": 9.0, "Go' Morgen P3 - DR": 0.0, "DEN KORTE AVIS": 0.0, "Tue og Tony - DR P3": 0.0, "MSN Danmark": 0.0, "Canal 9 - Superligaens hjemmebane": 0.0, "Lokalavisen Aarhus": 0.0, "NewSpeek Networks": 0.0, "Vores B\u00f8rn": 0.0, "Politiken": 97.0, "P1 Morgen - DR": 0.0, "Liv": 0.0, "GANDHI - DR P3": 0.0, "DR Sporten": 0.0, "DR Nyheder": 46.0, "iform.dk": 1.0, "Madmagasinet \u2013 DR1": 0.0, "Aftenshowet - DR1": 2.0, "Herning Folkeblad": 0.0, "LandbrugsAvisen": 0.0, "22Skammelsen": 0.0, "POINT of VIEW International": 1.0, "P3 - DR": 0.0, "Metroxpress": 0.0, "B\u00f8rsen Ledelse": 0.0, "JP Politik": 0.0, "Deadline - DR": 4.0, "Bolig Magasinet": 0.0, "Discovery Channel (DK)": 0.0, "SE og H\u00d8R": 0.0, "politik-online.dk": 79.0, "Costume": 0.0, "TV 2": 0.0, "KANAL 4": 0.0, "Detektor - DR": 0.0, "Monte Carlo p\u00e5 DR3": 0.0, "Danmarks gr\u00f8nne t\u00e6nketank Concito": 0.0, "DR P1": 5.0, "Dagens.dk": 0.0, "TV 2 Zulu": 0.0, "The Copenhagen Post": 0.0, "Nordvestnyt": 0.0, "Amtsavisen.dk": 0.0, "6'eren": 0.0, "TV 2/FYN": 0.0, "Q - ET UNIVERS AF QVINDER": 0.0, "P3morgen": 0.0, "P1 Orientering": 0.0, "FEMINA": 0.0, "Sj\u00e6llandske Vordingborg": 0.0, "RokokoPosten": 0.0, "DR P4 Trekanten": 0.0, "DR Politik": 0.0, "Familie Journal": 0.0, "TV2 Nord": 1.0, "Discovery Channel Danmark": 0.0, "SFI - Det Nationale Forskningscenter for Velf\u00e6rd": 0.0, "Vi Unge": 0.0, "DR3": 0.0, "TV 2 Lorry": 3.0, "S\u00d8NDAG": 0.0, "B\u00f8rsen": 0.0, "Natholdet": 0.0, "DR K": 4.0, "Radio24syv": 0.0, "P3": 0.0, "P3 Nyheder": 0.0, "TV 2 Business": 0.0, "CEPOS": 0.0, "Debatten - DR": 0.0, "Dagbladet Arbejderen": 8.0, "Randers Onsdag": 0.0, "Vejle Amts Folkeblad": 0.0, "The Voice": 0.0, "Kraka - Danmarks uafh\u00e6ngige t\u00e6nketank": 0.0, "Verdens Bedste Nyheder": 15.0, "Ugebrevet A4": 20.0, "MediaWatch": 0.0, "TV/MIDT-VEST": 0.0, "Ingeni\u00f8ren": 0.0, "Euroman": 0.0, "NOVA": 0.0, "P1 Debat - DR": 0.0, "TV \u00d8ST": 4.0, "TV 2 NEWS": 2.0, "EUsiden": 0.0, "TV 2 NYHEDERNE": 0.0, "Sj\u00e6llandske Slagelse": 0.0, "FinansWatch": 0.0, "Zetland": 1.0, "BO BEDRE": 0.0, "Journalisten.dk": 0.0, "NORDJYSKE": 0.0, "Korrespondenterne": 0.0, "tv2.dk": 0.0, "DR P4 K\u00f8benhavn": 1.0, "DR2 Dokumania": 0.0, "TV 2 Danmark": 0.0, "Go'morgen og Go'aften Danmark": 1.0, "R\u00e6son": 2.0, "Altinget.dk": 9.0, "Sj\u00e6llandske N\u00e6stved": 0.0, "Socialistisk Arbejderavis": 1.0, "Midtjyllands Avis": 0.0, "DR P4 \u00d8stjylland": 0.0, "fit living": 0.0, "Politiko": 0.0, "Hendes Verden": 0.0, "T\u00e6nketanken Europa": 0.0, "Kanal 5": 0.0, "Penge & Privat\u00f8konomi": 0.0, "Ekstra Bladet": 0.0, "BT": 0.0, "Kolding Netavis": 0.0, "Den Offentlige": 18.0, "JydskeVestkysten": 0.0, "JV.dk": 0.0, "Modkraft.dk - Progressiv portal": 0.0, "B\u00f8rsen Pleasure": 0.0, "TV 2 | \u00d8STJYLLAND": 0.0, "TLC Danmark": 0.0}, "1126076888": {"": 0.0, "ELLE DK": 0.0, "DR Ligetil": 0.0, "DR P4 Nordjylland": 0.0, "newsbreak.dk": 0.0, "DR P4 Fyn": 0.0, "Folkets Avis": 0.0, "T\u00e6nketanken Cevea": 0.0, "Netudgaven": 0.0, "Mandag Morgen": 0.0, "Berlingske \u01c0 Billedredaktionen": 0.0, "DR P4 Midt & Vest": 0.0, "DR1": 0.0, "Din Avis Randers": 0.0, "Jyllands-Posten": 0.0, "Roskilde Avis": 0.0, "T\u00e6nketanken Frej": 0.0, "Frederiksborg Amts Avis": 0.0, "DR2": 0.0, "7'eren": 0.0, "Dagbladet Information": 0.0, "Finans": 0.0, "Leder IDAG.dk": 0.0, "T\u00e6nketanken DEA": 0.0, "Berlingske Business": 0.0, "B\u00f8rsen Opinion": 0.0, "ALT for damerne": 0.0, "Dansk-Politik.dk": 0.0, "Bornholms Tidende": 0.0, "Isabellas": 0.0, "TV3 Danmark": 0.0, "Hus Forbi": 0.0, "P1 Eftermiddag - DR": 0.0, "DR P4 Sj\u00e6lland": 0.0, "BoligLiv": 0.0, "Canal9": 0.0, "Avisen.dk": 0.0, "Netavisen Pio": 0.0, "RANDERSiDAG.dk": 0.0, "DR P4 Bornholm": 0.0, "MTV Danmark": 0.0, "Gastro": 0.0, "TV SYD": 0.0, "Kristeligt Dagblad": 0.0, "Horsens Folkeblad": 0.0, "Lokalavisen.dk": 0.0, "Berlingske": 0.0, "Ude og Hjemme": 0.0, "Radio24syv - Den Korte Radioavis": 0.0, "DR P4 Syd og Esbjerg": 0.0, "Eurowoman DK": 0.0, "Modkraft.dk": 0.0, "Go' Morgen P3 - DR": 0.0, "DEN KORTE AVIS": 0.0, "Tue og Tony - DR P3": 0.0, "MSN Danmark": 0.0, "Canal 9 - Superligaens hjemmebane": 0.0, "Lokalavisen Aarhus": 0.0, "NewSpeek Networks": 0.0, "Vores B\u00f8rn": 0.0, "Politiken": 0.0, "P1 Morgen - DR": 0.0, "Liv": 0.0, "GANDHI - DR P3": 0.0, "DR Sporten": 0.0, "DR Nyheder": 0.0, "iform.dk": 0.0, "Madmagasinet \u2013 DR1": 0.0, "Aftenshowet - DR1": 0.0, "Herning Folkeblad": 0.0, "LandbrugsAvisen": 0.0, "22Skammelsen": 0.0, "POINT of VIEW International": 0.0, "P3 - DR": 0.0, "Metroxpress": 0.0, "B\u00f8rsen Ledelse": 0.0, "JP Politik": 0.0, "Deadline - DR": 0.0, "Bolig Magasinet": 0.0, "Discovery Channel (DK)": 0.0, "SE og H\u00d8R": 0.0, "politik-online.dk": 0.0, "Costume": 0.0, "TV 2": 0.0, "KANAL 4": 0.0, "Detektor - DR": 0.0, "Monte Carlo p\u00e5 DR3": 0.0, "Danmarks gr\u00f8nne t\u00e6nketank Concito": 0.0, "DR P1": 0.0, "Dagens.dk": 0.0, "TV 2 Zulu": 0.0, "The Copenhagen Post": 0.0, "Nordvestnyt": 0.0, "Amtsavisen.dk": 0.0, "6'eren": 0.0, "TV 2/FYN": 0.0, "Q - ET UNIVERS AF QVINDER": 0.0, "P3morgen": 0.0, "P1 Orientering": 0.0, "FEMINA": 0.0, "Sj\u00e6llandske Vordingborg": 0.0, "RokokoPosten": 0.0, "DR P4 Trekanten": 0.0, "DR Politik": 0.0, "Familie Journal": 0.0, "TV2 Nord": 0.0, "Discovery Channel Danmark": 0.0, "SFI - Det Nationale Forskningscenter for Velf\u00e6rd": 0.0, "Vi Unge": 0.0, "DR3": 0.0, "TV 2 Lorry": 0.0, "S\u00d8NDAG": 0.0, "B\u00f8rsen": 0.0, "Natholdet": 0.0, "DR K": 0.0, "Radio24syv": 0.0, "P3": 0.0, "P3 Nyheder": 0.0, "TV 2 Business": 0.0, "CEPOS": 0.0, "Debatten - DR": 0.0, "Dagbladet Arbejderen": 0.0, "Randers Onsdag": 0.0, "Vejle Amts Folkeblad": 0.0, "The Voice": 0.0, "Kraka - Danmarks uafh\u00e6ngige t\u00e6nketank": 0.0, "Verdens Bedste Nyheder": 0.0, "Ugebrevet A4": 0.0, "MediaWatch": 0.0, "TV/MIDT-VEST": 0.0, "Ingeni\u00f8ren": 0.0, "Euroman": 0.0, "NOVA": 0.0, "P1 Debat - DR": 0.0, "TV \u00d8ST": 0.0, "TV 2 NEWS": 0.0, "EUsiden": 0.0, "TV 2 NYHEDERNE": 0.0, "Sj\u00e6llandske Slagelse": 0.0, "FinansWatch": 0.0, "Zetland": 0.0, "BO BEDRE": 0.0, "Journalisten.dk": 0.0, "NORDJYSKE": 0.0, "Korrespondenterne": 0.0, "tv2.dk": 0.0, "DR P4 K\u00f8benhavn": 0.0, "DR2 Dokumania": 0.0, "TV 2 Danmark": 0.0, "Go'morgen og Go'aften Danmark": 0.0, "R\u00e6son": 0.0, "Altinget.dk": 0.0, "Sj\u00e6llandske N\u00e6stved": 0.0, "Socialistisk Arbejderavis": 0.0, "Midtjyllands Avis": 0.0, "DR P4 \u00d8stjylland": 0.0, "fit living": 0.0, "Politiko": 0.0, "Hendes Verden": 0.0, "T\u00e6nketanken Europa": 0.0, "Kanal 5": 0.0, "Penge & Privat\u00f8konomi": 0.0, "Ekstra Bladet": 0.0, "BT": 0.0, "Kolding Netavis": 0.0, "Den Offentlige": 0.0, "JydskeVestkysten": 0.0, "JV.dk": 0.0, "Modkraft.dk - Progressiv portal": 0.0, "B\u00f8rsen Pleasure": 0.0, "TV 2 | \u00d8STJYLLAND": 0.0, "TLC Danmark": 0.0}, "695661145": {"": 0.0, "ELLE DK": 0.0, "DR Ligetil": 0.0, "DR P4 Nordjylland": 0.0, "newsbreak.dk": 0.0, "DR P4 Fyn": 3.0, "Folkets Avis": 0.0, "T\u00e6nketanken Cevea": 0.0, "Netudgaven": 0.0, "Mandag Morgen": 0.0, "Berlingske \u01c0 Billedredaktionen": 0.0, "DR P4 Midt & Vest": 0.0, "DR1": 1.0, "Din Avis Randers": 0.0, "Jyllands-Posten": 6.0, "Roskilde Avis": 0.0, "T\u00e6nketanken Frej": 0.0, "Frederiksborg Amts Avis": 0.0, "DR2": 2.0, "7'eren": 0.0, "Dagbladet Information": 1.0, "Finans": 0.0, "Leder IDAG.dk": 0.0, "T\u00e6nketanken DEA": 0.0, "Berlingske Business": 0.0, "B\u00f8rsen Opinion": 0.0, "ALT for damerne": 0.0, "Dansk-Politik.dk": 0.0, "Bornholms Tidende": 0.0, "Isabellas": 1.0, "TV3 Danmark": 0.0, "Hus Forbi": 0.0, "P1 Eftermiddag - DR": 0.0, "DR P4 Sj\u00e6lland": 0.0, "BoligLiv": 0.0, "Canal9": 0.0, "Avisen.dk": 0.0, "Netavisen Pio": 0.0, "RANDERSiDAG.dk": 0.0, "DR P4 Bornholm": 0.0, "MTV Danmark": 0.0, "Gastro": 0.0, "TV SYD": 0.0, "Kristeligt Dagblad": 3.0, "Horsens Folkeblad": 0.0, "Lokalavisen.dk": 0.0, "Berlingske": 4.0, "Ude og Hjemme": 1.0, "Radio24syv - Den Korte Radioavis": 0.0, "DR P4 Syd og Esbjerg": 0.0, "Eurowoman DK": 0.0, "Modkraft.dk": 0.0, "Go' Morgen P3 - DR": 0.0, "DEN KORTE AVIS": 0.0, "Tue og Tony - DR P3": 0.0, "MSN Danmark": 0.0, "Canal 9 - Superligaens hjemmebane": 0.0, "Lokalavisen Aarhus": 0.0, "NewSpeek Networks": 0.0, "Vores B\u00f8rn": 0.0, "Politiken": 53.0, "P1 Morgen - DR": 0.0, "Liv": 0.0, "GANDHI - DR P3": 0.0, "DR Sporten": 14.0, "DR Nyheder": 45.0, "iform.dk": 1.0, "Madmagasinet \u2013 DR1": 0.0, "Aftenshowet - DR1": 0.0, "Herning Folkeblad": 0.0, "LandbrugsAvisen": 0.0, "22Skammelsen": 0.0, "POINT of VIEW International": 0.0, "P3 - DR": 0.0, "Metroxpress": 0.0, "B\u00f8rsen Ledelse": 0.0, "JP Politik": 0.0, "Deadline - DR": 0.0, "Bolig Magasinet": 0.0, "Discovery Channel (DK)": 0.0, "SE og H\u00d8R": 0.0, "politik-online.dk": 0.0, "Costume": 0.0, "TV 2": 0.0, "KANAL 4": 0.0, "Detektor - DR": 0.0, "Monte Carlo p\u00e5 DR3": 0.0, "Danmarks gr\u00f8nne t\u00e6nketank Concito": 0.0, "DR P1": 0.0, "Dagens.dk": 7.0, "TV 2 Zulu": 0.0, "The Copenhagen Post": 0.0, "Nordvestnyt": 0.0, "Amtsavisen.dk": 0.0, "6'eren": 0.0, "TV 2/FYN": 1.0, "Q - ET UNIVERS AF QVINDER": 0.0, "P3morgen": 0.0, "P1 Orientering": 0.0, "FEMINA": 1.0, "Sj\u00e6llandske Vordingborg": 0.0, "RokokoPosten": 0.0, "DR P4 Trekanten": 0.0, "DR Politik": 0.0, "Familie Journal": 1.0, "TV2 Nord": 0.0, "Discovery Channel Danmark": 0.0, "SFI - Det Nationale Forskningscenter for Velf\u00e6rd": 0.0, "Vi Unge": 0.0, "DR3": 0.0, "TV 2 Lorry": 0.0, "S\u00d8NDAG": 0.0, "B\u00f8rsen": 0.0, "Natholdet": 0.0, "DR K": 0.0, "Radio24syv": 0.0, "P3": 0.0, "P3 Nyheder": 0.0, "TV 2 Business": 0.0, "CEPOS": 0.0, "Debatten - DR": 0.0, "Dagbladet Arbejderen": 0.0, "Randers Onsdag": 0.0, "Vejle Amts Folkeblad": 0.0, "The Voice": 0.0, "Kraka - Danmarks uafh\u00e6ngige t\u00e6nketank": 0.0, "Verdens Bedste Nyheder": 0.0, "Ugebrevet A4": 0.0, "MediaWatch": 0.0, "TV/MIDT-VEST": 0.0, "Ingeni\u00f8ren": 0.0, "Euroman": 0.0, "NOVA": 0.0, "P1 Debat - DR": 0.0, "TV \u00d8ST": 14.0, "TV 2 NEWS": 1.0, "EUsiden": 0.0, "TV 2 NYHEDERNE": 31.0, "Sj\u00e6llandske Slagelse": 0.0, "FinansWatch": 0.0, "Zetland": 0.0, "BO BEDRE": 0.0, "Journalisten.dk": 0.0, "NORDJYSKE": 0.0, "Korrespondenterne": 0.0, "tv2.dk": 0.0, "DR P4 K\u00f8benhavn": 0.0, "DR2 Dokumania": 0.0, "TV 2 Danmark": 0.0, "Go'morgen og Go'aften Danmark": 0.0, "R\u00e6son": 0.0, "Altinget.dk": 0.0, "Sj\u00e6llandske N\u00e6stved": 1.0, "Socialistisk Arbejderavis": 0.0, "Midtjyllands Avis": 0.0, "DR P4 \u00d8stjylland": 0.0, "fit living": 1.0, "Politiko": 0.0, "Hendes Verden": 0.0, "T\u00e6nketanken Europa": 0.0, "Kanal 5": 0.0, "Penge & Privat\u00f8konomi": 0.0, "Ekstra Bladet": 0.0, "BT": 5.0, "Kolding Netavis": 0.0, "Den Offentlige": 0.0, "JydskeVestkysten": 0.0, "JV.dk": 0.0, "Modkraft.dk - Progressiv portal": 0.0, "B\u00f8rsen Pleasure": 0.0, "TV 2 | \u00d8STJYLLAND": 0.0, "TLC Danmark": 0.0}, "827066429": {"": 0.0, "ELLE DK": 17.0, "DR Ligetil": 0.0, "DR P4 Nordjylland": 4.0, "newsbreak.dk": 0.0, "DR P4 Fyn": 0.0, "Folkets Avis": 0.0, "T\u00e6nketanken Cevea": 0.0, "Netudgaven": 0.0, "Mandag Morgen": 0.0, "Berlingske \u01c0 Billedredaktionen": 0.0, "DR P4 Midt & Vest": 0.0, "DR1": 3.0, "Din Avis Randers": 0.0, "Jyllands-Posten": 10.0, "Roskilde Avis": 0.0, "T\u00e6nketanken Frej": 0.0, "Frederiksborg Amts Avis": 0.0, "DR2": 0.0, "7'eren": 0.0, "Dagbladet Information": 0.0, "Finans": 0.0, "Leder IDAG.dk": 0.0, "T\u00e6nketanken DEA": 0.0, "Berlingske Business": 1.0, "B\u00f8rsen Opinion": 0.0, "ALT for damerne": 0.0, "Dansk-Politik.dk": 0.0, "Bornholms Tidende": 0.0, "Isabellas": 0.0, "TV3 Danmark": 0.0, "Hus Forbi": 0.0, "P1 Eftermiddag - DR": 0.0, "DR P4 Sj\u00e6lland": 0.0, "BoligLiv": 0.0, "Canal9": 0.0, "Avisen.dk": 0.0, "Netavisen Pio": 0.0, "RANDERSiDAG.dk": 0.0, "DR P4 Bornholm": 0.0, "MTV Danmark": 23.0, "Gastro": 0.0, "TV SYD": 0.0, "Kristeligt Dagblad": 0.0, "Horsens Folkeblad": 0.0, "Lokalavisen.dk": 0.0, "Berlingske": 1.0, "Ude og Hjemme": 0.0, "Radio24syv - Den Korte Radioavis": 0.0, "DR P4 Syd og Esbjerg": 0.0, "Eurowoman DK": 0.0, "Modkraft.dk": 0.0, "Go' Morgen P3 - DR": 0.0, "DEN KORTE AVIS": 0.0, "Tue og Tony - DR P3": 0.0, "MSN Danmark": 0.0, "Canal 9 - Superligaens hjemmebane": 0.0, "Lokalavisen Aarhus": 0.0, "NewSpeek Networks": 0.0, "Vores B\u00f8rn": 0.0, "Politiken": 9.0, "P1 Morgen - DR": 0.0, "Liv": 0.0, "GANDHI - DR P3": 0.0, "DR Sporten": 1.0, "DR Nyheder": 23.0, "iform.dk": 0.0, "Madmagasinet \u2013 DR1": 0.0, "Aftenshowet - DR1": 0.0, "Herning Folkeblad": 0.0, "LandbrugsAvisen": 0.0, "22Skammelsen": 0.0, "POINT of VIEW International": 0.0, "P3 - DR": 0.0, "Metroxpress": 9.0, "B\u00f8rsen Ledelse": 0.0, "JP Politik": 0.0, "Deadline - DR": 0.0, "Bolig Magasinet": 0.0, "Discovery Channel (DK)": 0.0, "SE og H\u00d8R": 1.0, "politik-online.dk": 0.0, "Costume": 0.0, "TV 2": 0.0, "KANAL 4": 0.0, "Detektor - DR": 0.0, "Monte Carlo p\u00e5 DR3": 0.0, "Danmarks gr\u00f8nne t\u00e6nketank Concito": 0.0, "DR P1": 0.0, "Dagens.dk": 8.0, "TV 2 Zulu": 8.0, "The Copenhagen Post": 0.0, "Nordvestnyt": 0.0, "Amtsavisen.dk": 0.0, "6'eren": 0.0, "TV 2/FYN": 0.0, "Q - ET UNIVERS AF QVINDER": 0.0, "P3morgen": 0.0, "P1 Orientering": 0.0, "FEMINA": 0.0, "Sj\u00e6llandske Vordingborg": 0.0, "RokokoPosten": 0.0, "DR P4 Trekanten": 0.0, "DR Politik": 0.0, "Familie Journal": 0.0, "TV2 Nord": 3.0, "Discovery Channel Danmark": 0.0, "SFI - Det Nationale Forskningscenter for Velf\u00e6rd": 0.0, "Vi Unge": 0.0, "DR3": 0.0, "TV 2 Lorry": 0.0, "S\u00d8NDAG": 0.0, "B\u00f8rsen": 0.0, "Natholdet": 4.0, "DR K": 0.0, "Radio24syv": 0.0, "P3": 0.0, "P3 Nyheder": 0.0, "TV 2 Business": 0.0, "CEPOS": 0.0, "Debatten - DR": 0.0, "Dagbladet Arbejderen": 0.0, "Randers Onsdag": 0.0, "Vejle Amts Folkeblad": 0.0, "The Voice": 12.0, "Kraka - Danmarks uafh\u00e6ngige t\u00e6nketank": 0.0, "Verdens Bedste Nyheder": 0.0, "Ugebrevet A4": 0.0, "MediaWatch": 0.0, "TV/MIDT-VEST": 0.0, "Ingeni\u00f8ren": 0.0, "Euroman": 0.0, "NOVA": 0.0, "P1 Debat - DR": 0.0, "TV \u00d8ST": 0.0, "TV 2 NEWS": 0.0, "EUsiden": 0.0, "TV 2 NYHEDERNE": 3.0, "Sj\u00e6llandske Slagelse": 0.0, "FinansWatch": 0.0, "Zetland": 0.0, "BO BEDRE": 0.0, "Journalisten.dk": 0.0, "NORDJYSKE": 0.0, "Korrespondenterne": 0.0, "tv2.dk": 0.0, "DR P4 K\u00f8benhavn": 0.0, "DR2 Dokumania": 0.0, "TV 2 Danmark": 0.0, "Go'morgen og Go'aften Danmark": 0.0, "R\u00e6son": 0.0, "Altinget.dk": 0.0, "Sj\u00e6llandske N\u00e6stved": 0.0, "Socialistisk Arbejderavis": 0.0, "Midtjyllands Avis": 0.0, "DR P4 \u00d8stjylland": 0.0, "fit living": 0.0, "Politiko": 0.0, "Hendes Verden": 0.0, "T\u00e6nketanken Europa": 0.0, "Kanal 5": 0.0, "Penge & Privat\u00f8konomi": 0.0, "Ekstra Bladet": 1.0, "BT": 17.0, "Kolding Netavis": 0.0, "Den Offentlige": 0.0, "JydskeVestkysten": 0.0, "JV.dk": 0.0, "Modkraft.dk - Progressiv portal": 0.0, "B\u00f8rsen Pleasure": 0.0, "TV 2 | \u00d8STJYLLAND": 0.0, "TLC Danmark": 0.0}, "2028376367": {"": 0.0, "ELLE DK": 0.0, "DR Ligetil": 0.0, "DR P4 Nordjylland": 0.0, "newsbreak.dk": 0.0, "DR P4 Fyn": 0.0, "Folkets Avis": 0.0, "T\u00e6nketanken Cevea": 0.0, "Netudgaven": 0.0, "Mandag Morgen": 0.0, "Berlingske \u01c0 Billedredaktionen": 0.0, "DR P4 Midt & Vest": 0.0, "DR1": 2.0, "Din Avis Randers": 0.0, "Jyllands-Posten": 0.0, "Roskilde Avis": 0.0, "T\u00e6nketanken Frej": 0.0, "Frederiksborg Amts Avis": 0.0, "DR2": 0.0, "7'eren": 0.0, "Dagbladet Information": 0.0, "Finans": 0.0, "Leder IDAG.dk": 0.0, "T\u00e6nketanken DEA": 0.0, "Berlingske Business": 0.0, "B\u00f8rsen Opinion": 0.0, "ALT for damerne": 0.0, "Dansk-Politik.dk": 0.0, "Bornholms Tidende": 0.0, "Isabellas": 0.0, "TV3 Danmark": 0.0, "Hus Forbi": 0.0, "P1 Eftermiddag - DR": 0.0, "DR P4 Sj\u00e6lland": 0.0, "BoligLiv": 0.0, "Canal9": 0.0, "Avisen.dk": 0.0, "Netavisen Pio": 0.0, "RANDERSiDAG.dk": 0.0, "DR P4 Bornholm": 0.0, "MTV Danmark": 0.0, "Gastro": 0.0, "TV SYD": 0.0, "Kristeligt Dagblad": 0.0, "Horsens Folkeblad": 0.0, "Lokalavisen.dk": 0.0, "Berlingske": 2.0, "Ude og Hjemme": 0.0, "Radio24syv - Den Korte Radioavis": 0.0, "DR P4 Syd og Esbjerg": 0.0, "Eurowoman DK": 1.0, "Modkraft.dk": 0.0, "Go' Morgen P3 - DR": 0.0, "DEN KORTE AVIS": 0.0, "Tue og Tony - DR P3": 0.0, "MSN Danmark": 0.0, "Canal 9 - Superligaens hjemmebane": 0.0, "Lokalavisen Aarhus": 0.0, "NewSpeek Networks": 0.0, "Vores B\u00f8rn": 0.0, "Politiken": 3.0, "P1 Morgen - DR": 0.0, "Liv": 0.0, "GANDHI - DR P3": 0.0, "DR Sporten": 4.0, "DR Nyheder": 4.0, "iform.dk": 0.0, "Madmagasinet \u2013 DR1": 0.0, "Aftenshowet - DR1": 1.0, "Herning Folkeblad": 0.0, "LandbrugsAvisen": 0.0, "22Skammelsen": 0.0, "POINT of VIEW International": 0.0, "P3 - DR": 5.0, "Metroxpress": 17.0, "B\u00f8rsen Ledelse": 0.0, "JP Politik": 0.0, "Deadline - DR": 0.0, "Bolig Magasinet": 0.0, "Discovery Channel (DK)": 0.0, "SE og H\u00d8R": 0.0, "politik-online.dk": 0.0, "Costume": 0.0, "TV 2": 0.0, "KANAL 4": 0.0, "Detektor - DR": 0.0, "Monte Carlo p\u00e5 DR3": 0.0, "Danmarks gr\u00f8nne t\u00e6nketank Concito": 0.0, "DR P1": 0.0, "Dagens.dk": 2.0, "TV 2 Zulu": 0.0, "The Copenhagen Post": 0.0, "Nordvestnyt": 0.0, "Amtsavisen.dk": 0.0, "6'eren": 0.0, "TV 2/FYN": 0.0, "Q - ET UNIVERS AF QVINDER": 0.0, "P3morgen": 0.0, "P1 Orientering": 0.0, "FEMINA": 1.0, "Sj\u00e6llandske Vordingborg": 0.0, "RokokoPosten": 0.0, "DR P4 Trekanten": 0.0, "DR Politik": 0.0, "Familie Journal": 0.0, "TV2 Nord": 0.0, "Discovery Channel Danmark": 0.0, "SFI - Det Nationale Forskningscenter for Velf\u00e6rd": 0.0, "Vi Unge": 0.0, "DR3": 3.0, "TV 2 Lorry": 0.0, "S\u00d8NDAG": 0.0, "B\u00f8rsen": 6.0, "Natholdet": 3.0, "DR K": 0.0, "Radio24syv": 0.0, "P3": 0.0, "P3 Nyheder": 0.0, "TV 2 Business": 0.0, "CEPOS": 0.0, "Debatten - DR": 0.0, "Dagbladet Arbejderen": 0.0, "Randers Onsdag": 0.0, "Vejle Amts Folkeblad": 0.0, "The Voice": 0.0, "Kraka - Danmarks uafh\u00e6ngige t\u00e6nketank": 0.0, "Verdens Bedste Nyheder": 0.0, "Ugebrevet A4": 0.0, "MediaWatch": 0.0, "TV/MIDT-VEST": 0.0, "Ingeni\u00f8ren": 0.0, "Euroman": 0.0, "NOVA": 0.0, "P1 Debat - DR": 0.0, "TV \u00d8ST": 0.0, "TV 2 NEWS": 0.0, "EUsiden": 0.0, "TV 2 NYHEDERNE": 13.0, "Sj\u00e6llandske Slagelse": 0.0, "FinansWatch": 0.0, "Zetland": 0.0, "BO BEDRE": 0.0, "Journalisten.dk": 0.0, "NORDJYSKE": 0.0, "Korrespondenterne": 0.0, "tv2.dk": 0.0, "DR P4 K\u00f8benhavn": 0.0, "DR2 Dokumania": 0.0, "TV 2 Danmark": 0.0, "Go'morgen og Go'aften Danmark": 0.0, "R\u00e6son": 0.0, "Altinget.dk": 0.0, "Sj\u00e6llandske N\u00e6stved": 0.0, "Socialistisk Arbejderavis": 0.0, "Midtjyllands Avis": 0.0, "DR P4 \u00d8stjylland": 0.0, "fit living": 0.0, "Politiko": 0.0, "Hendes Verden": 0.0, "T\u00e6nketanken Europa": 0.0, "Kanal 5": 0.0, "Penge & Privat\u00f8konomi": 0.0, "Ekstra Bladet": 0.0, "BT": 8.0, "Kolding Netavis": 0.0, "Den Offentlige": 0.0, "JydskeVestkysten": 0.0, "JV.dk": 0.0, "Modkraft.dk - Progressiv portal": 0.0, "B\u00f8rsen Pleasure": 0.0, "TV 2 | \u00d8STJYLLAND": 2.0, "TLC Danmark": 0.0}, "1245659459": {"": 0.0, "ELLE DK": 0.0, "DR Ligetil": 0.0, "DR P4 Nordjylland": 0.0, "newsbreak.dk": 0.0, "DR P4 Fyn": 0.0, "Folkets Avis": 0.0, "T\u00e6nketanken Cevea": 0.0, "Netudgaven": 0.0, "Mandag Morgen": 0.0, "Berlingske \u01c0 Billedredaktionen": 0.0, "DR P4 Midt & Vest": 0.0, "DR1": 0.0, "Din Avis Randers": 0.0, "Jyllands-Posten": 0.0, "Roskilde Avis": 0.0, "T\u00e6nketanken Frej": 0.0, "Frederiksborg Amts Avis": 0.0, "DR2": 0.0, "7'eren": 0.0, "Dagbladet Information": 1.0, "Finans": 0.0, "Leder IDAG.dk": 0.0, "T\u00e6nketanken DEA": 0.0, "Berlingske Business": 0.0, "B\u00f8rsen Opinion": 0.0, "ALT for damerne": 0.0, "Dansk-Politik.dk": 0.0, "Bornholms Tidende": 0.0, "Isabellas": 0.0, "TV3 Danmark": 0.0, "Hus Forbi": 0.0, "P1 Eftermiddag - DR": 0.0, "DR P4 Sj\u00e6lland": 0.0, "BoligLiv": 0.0, "Canal9": 0.0, "Avisen.dk": 0.0, "Netavisen Pio": 0.0, "RANDERSiDAG.dk": 0.0, "DR P4 Bornholm": 0.0, "MTV Danmark": 0.0, "Gastro": 0.0, "TV SYD": 0.0, "Kristeligt Dagblad": 0.0, "Horsens Folkeblad": 0.0, "Lokalavisen.dk": 0.0, "Berlingske": 1.0, "Ude og Hjemme": 0.0, "Radio24syv - Den Korte Radioavis": 0.0, "DR P4 Syd og Esbjerg": 0.0, "Eurowoman DK": 0.0, "Modkraft.dk": 0.0, "Go' Morgen P3 - DR": 0.0, "DEN KORTE AVIS": 1.0, "Tue og Tony - DR P3": 0.0, "MSN Danmark": 0.0, "Canal 9 - Superligaens hjemmebane": 0.0, "Lokalavisen Aarhus": 0.0, "NewSpeek Networks": 0.0, "Vores B\u00f8rn": 0.0, "Politiken": 2.0, "P1 Morgen - DR": 0.0, "Liv": 0.0, "GANDHI - DR P3": 0.0, "DR Sporten": 0.0, "DR Nyheder": 0.0, "iform.dk": 0.0, "Madmagasinet \u2013 DR1": 0.0, "Aftenshowet - DR1": 0.0, "Herning Folkeblad": 0.0, "LandbrugsAvisen": 0.0, "22Skammelsen": 0.0, "POINT of VIEW International": 0.0, "P3 - DR": 0.0, "Metroxpress": 0.0, "B\u00f8rsen Ledelse": 0.0, "JP Politik": 0.0, "Deadline - DR": 0.0, "Bolig Magasinet": 0.0, "Discovery Channel (DK)": 0.0, "SE og H\u00d8R": 0.0, "politik-online.dk": 0.0, "Costume": 0.0, "TV 2": 0.0, "KANAL 4": 0.0, "Detektor - DR": 0.0, "Monte Carlo p\u00e5 DR3": 0.0, "Danmarks gr\u00f8nne t\u00e6nketank Concito": 0.0, "DR P1": 0.0, "Dagens.dk": 0.0, "TV 2 Zulu": 0.0, "The Copenhagen Post": 0.0, "Nordvestnyt": 0.0, "Amtsavisen.dk": 0.0, "6'eren": 0.0, "TV 2/FYN": 0.0, "Q - ET UNIVERS AF QVINDER": 0.0, "P3morgen": 0.0, "P1 Orientering": 0.0, "FEMINA": 0.0, "Sj\u00e6llandske Vordingborg": 0.0, "RokokoPosten": 0.0, "DR P4 Trekanten": 0.0, "DR Politik": 0.0, "Familie Journal": 0.0, "TV2 Nord": 0.0, "Discovery Channel Danmark": 0.0, "SFI - Det Nationale Forskningscenter for Velf\u00e6rd": 0.0, "Vi Unge": 0.0, "DR3": 0.0, "TV 2 Lorry": 0.0, "S\u00d8NDAG": 0.0, "B\u00f8rsen": 0.0, "Natholdet": 0.0, "DR K": 0.0, "Radio24syv": 0.0, "P3": 0.0, "P3 Nyheder": 0.0, "TV 2 Business": 0.0, "CEPOS": 0.0, "Debatten - DR": 0.0, "Dagbladet Arbejderen": 0.0, "Randers Onsdag": 0.0, "Vejle Amts Folkeblad": 0.0, "The Voice": 0.0, "Kraka - Danmarks uafh\u00e6ngige t\u00e6nketank": 0.0, "Verdens Bedste Nyheder": 0.0, "Ugebrevet A4": 0.0, "MediaWatch": 0.0, "TV/MIDT-VEST": 0.0, "Ingeni\u00f8ren": 0.0, "Euroman": 0.0, "NOVA": 0.0, "P1 Debat - DR": 0.0, "TV \u00d8ST": 0.0, "TV 2 NEWS": 0.0, "EUsiden": 0.0, "TV 2 NYHEDERNE": 3.0, "Sj\u00e6llandske Slagelse": 0.0, "FinansWatch": 0.0, "Zetland": 0.0, "BO BEDRE": 0.0, "Journalisten.dk": 0.0, "NORDJYSKE": 0.0, "Korrespondenterne": 0.0, "tv2.dk": 0.0, "DR P4 K\u00f8benhavn": 0.0, "DR2 Dokumania": 0.0, "TV 2 Danmark": 0.0, "Go'morgen og Go'aften Danmark": 0.0, "R\u00e6son": 0.0, "Altinget.dk": 0.0, "Sj\u00e6llandske N\u00e6stved": 0.0, "Socialistisk Arbejderavis": 0.0, "Midtjyllands Avis": 0.0, "DR P4 \u00d8stjylland": 0.0, "fit living": 0.0, "Politiko": 0.0, "Hendes Verden": 0.0, "T\u00e6nketanken Europa": 0.0, "Kanal 5": 0.0, "Penge & Privat\u00f8konomi": 0.0, "Ekstra Bladet": 0.0, "BT": 0.0, "Kolding Netavis": 0.0, "Den Offentlige": 0.0, "JydskeVestkysten": 0.0, "JV.dk": 0.0, "Modkraft.dk - Progressiv portal": 0.0, "B\u00f8rsen Pleasure": 0.0, "TV 2 | \u00d8STJYLLAND": 0.0, "TLC Danmark": 0.0}, "1668904824": {"": 0.0, "ELLE DK": 0.0, "DR Ligetil": 0.0, "DR P4 Nordjylland": 0.0, "newsbreak.dk": 0.0, "DR P4 Fyn": 0.0, "Folkets Avis": 0.0, "T\u00e6nketanken Cevea": 0.0, "Netudgaven": 0.0, "Mandag Morgen": 0.0, "Berlingske \u01c0 Billedredaktionen": 0.0, "DR P4 Midt & Vest": 0.0, "DR1": 0.0, "Din Avis Randers": 0.0, "Jyllands-Posten": 0.0, "Roskilde Avis": 0.0, "T\u00e6nketanken Frej": 0.0, "Frederiksborg Amts Avis": 0.0, "DR2": 0.0, "7'eren": 0.0, "Dagbladet Information": 0.0, "Finans": 0.0, "Leder IDAG.dk": 0.0, "T\u00e6nketanken DEA": 0.0, "Berlingske Business": 0.0, "B\u00f8rsen Opinion": 1.0, "ALT for damerne": 0.0, "Dansk-Politik.dk": 0.0, "Bornholms Tidende": 0.0, "Isabellas": 0.0, "TV3 Danmark": 0.0, "Hus Forbi": 0.0, "P1 Eftermiddag - DR": 0.0, "DR P4 Sj\u00e6lland": 0.0, "BoligLiv": 0.0, "Canal9": 0.0, "Avisen.dk": 0.0, "Netavisen Pio": 0.0, "RANDERSiDAG.dk": 0.0, "DR P4 Bornholm": 0.0, "MTV Danmark": 0.0, "Gastro": 0.0, "TV SYD": 0.0, "Kristeligt Dagblad": 0.0, "Horsens Folkeblad": 0.0, "Lokalavisen.dk": 0.0, "Berlingske": 1.0, "Ude og Hjemme": 0.0, "Radio24syv - Den Korte Radioavis": 0.0, "DR P4 Syd og Esbjerg": 0.0, "Eurowoman DK": 0.0, "Modkraft.dk": 0.0, "Go' Morgen P3 - DR": 0.0, "DEN KORTE AVIS": 0.0, "Tue og Tony - DR P3": 0.0, "MSN Danmark": 0.0, "Canal 9 - Superligaens hjemmebane": 0.0, "Lokalavisen Aarhus": 0.0, "NewSpeek Networks": 1.0, "Vores B\u00f8rn": 0.0, "Politiken": 0.0, "P1 Morgen - DR": 0.0, "Liv": 0.0, "GANDHI - DR P3": 0.0, "DR Sporten": 0.0, "DR Nyheder": 0.0, "iform.dk": 0.0, "Madmagasinet \u2013 DR1": 0.0, "Aftenshowet - DR1": 0.0, "Herning Folkeblad": 0.0, "LandbrugsAvisen": 0.0, "22Skammelsen": 0.0, "POINT of VIEW International": 0.0, "P3 - DR": 1.0, "Metroxpress": 0.0, "B\u00f8rsen Ledelse": 0.0, "JP Politik": 0.0, "Deadline - DR": 0.0, "Bolig Magasinet": 0.0, "Discovery Channel (DK)": 0.0, "SE og H\u00d8R": 0.0, "politik-online.dk": 0.0, "Costume": 0.0, "TV 2": 0.0, "KANAL 4": 0.0, "Detektor - DR": 0.0, "Monte Carlo p\u00e5 DR3": 0.0, "Danmarks gr\u00f8nne t\u00e6nketank Concito": 0.0, "DR P1": 0.0, "Dagens.dk": 0.0, "TV 2 Zulu": 0.0, "The Copenhagen Post": 0.0, "Nordvestnyt": 0.0, "Amtsavisen.dk": 0.0, "6'eren": 0.0, "TV 2/FYN": 0.0, "Q - ET UNIVERS AF QVINDER": 0.0, "P3morgen": 0.0, "P1 Orientering": 0.0, "FEMINA": 0.0, "Sj\u00e6llandske Vordingborg": 0.0, "RokokoPosten": 0.0, "DR P4 Trekanten": 0.0, "DR Politik": 0.0, "Familie Journal": 0.0, "TV2 Nord": 0.0, "Discovery Channel Danmark": 0.0, "SFI - Det Nationale Forskningscenter for Velf\u00e6rd": 0.0, "Vi Unge": 0.0, "DR3": 0.0, "TV 2 Lorry": 0.0, "S\u00d8NDAG": 0.0, "B\u00f8rsen": 0.0, "Natholdet": 0.0, "DR K": 0.0, "Radio24syv": 1.0, "P3": 0.0, "P3 Nyheder": 0.0, "TV 2 Business": 0.0, "CEPOS": 0.0, "Debatten - DR": 1.0, "Dagbladet Arbejderen": 0.0, "Randers Onsdag": 0.0, "Vejle Amts Folkeblad": 0.0, "The Voice": 0.0, "Kraka - Danmarks uafh\u00e6ngige t\u00e6nketank": 0.0, "Verdens Bedste Nyheder": 0.0, "Ugebrevet A4": 0.0, "MediaWatch": 0.0, "TV/MIDT-VEST": 0.0, "Ingeni\u00f8ren": 0.0, "Euroman": 0.0, "NOVA": 0.0, "P1 Debat - DR": 0.0, "TV \u00d8ST": 0.0, "TV 2 NEWS": 0.0, "EUsiden": 0.0, "TV 2 NYHEDERNE": 0.0, "Sj\u00e6llandske Slagelse": 0.0, "FinansWatch": 0.0, "Zetland": 0.0, "BO BEDRE": 0.0, "Journalisten.dk": 0.0, "NORDJYSKE": 0.0, "Korrespondenterne": 0.0, "tv2.dk": 0.0, "DR P4 K\u00f8benhavn": 0.0, "DR2 Dokumania": 0.0, "TV 2 Danmark": 0.0, "Go'morgen og Go'aften Danmark": 0.0, "R\u00e6son": 0.0, "Altinget.dk": 0.0, "Sj\u00e6llandske N\u00e6stved": 0.0, "Socialistisk Arbejderavis": 0.0, "Midtjyllands Avis": 0.0, "DR P4 \u00d8stjylland": 0.0, "fit living": 0.0, "Politiko": 0.0, "Hendes Verden": 0.0, "T\u00e6nketanken Europa": 0.0, "Kanal 5": 0.0, "Penge & Privat\u00f8konomi": 0.0, "Ekstra Bladet": 0.0, "BT": 0.0, "Kolding Netavis": 0.0, "Den Offentlige": 0.0, "JydskeVestkysten": 0.0, "JV.dk": 0.0, "Modkraft.dk - Progressiv portal": 0.0, "B\u00f8rsen Pleasure": 0.0, "TV 2 | \u00d8STJYLLAND": 0.0, "TLC Danmark": 0.0}, "1440568704": {"": 0.0, "ELLE DK": 0.0, "DR Ligetil": 0.0, "DR P4 Nordjylland": 0.0, "newsbreak.dk": 0.0, "DR P4 Fyn": 0.0, "Folkets Avis": 0.0, "T\u00e6nketanken Cevea": 0.0, "Netudgaven": 0.0, "Mandag Morgen": 0.0, "Berlingske \u01c0 Billedredaktionen": 0.0, "DR P4 Midt & Vest": 0.0, "DR1": 0.0, "Din Avis Randers": 0.0, "Jyllands-Posten": 0.0, "Roskilde Avis": 0.0, "T\u00e6nketanken Frej": 0.0, "Frederiksborg Amts Avis": 0.0, "DR2": 0.0, "7'eren": 0.0, "Dagbladet Information": 0.0, "Finans": 0.0, "Leder IDAG.dk": 0.0, "T\u00e6nketanken DEA": 0.0, "Berlingske Business": 0.0, "B\u00f8rsen Opinion": 0.0, "ALT for damerne": 0.0, "Dansk-Politik.dk": 0.0, "Bornholms Tidende": 0.0, "Isabellas": 0.0, "TV3 Danmark": 0.0, "Hus Forbi": 0.0, "P1 Eftermiddag - DR": 0.0, "DR P4 Sj\u00e6lland": 0.0, "BoligLiv": 0.0, "Canal9": 0.0, "Avisen.dk": 0.0, "Netavisen Pio": 0.0, "RANDERSiDAG.dk": 0.0, "DR P4 Bornholm": 0.0, "MTV Danmark": 0.0, "Gastro": 0.0, "TV SYD": 0.0, "Kristeligt Dagblad": 0.0, "Horsens Folkeblad": 0.0, "Lokalavisen.dk": 0.0, "Berlingske": 0.0, "Ude og Hjemme": 0.0, "Radio24syv - Den Korte Radioavis": 0.0, "DR P4 Syd og Esbjerg": 0.0, "Eurowoman DK": 0.0, "Modkraft.dk": 0.0, "Go' Morgen P3 - DR": 0.0, "DEN KORTE AVIS": 0.0, "Tue og Tony - DR P3": 0.0, "MSN Danmark": 0.0, "Canal 9 - Superligaens hjemmebane": 0.0, "Lokalavisen Aarhus": 0.0, "NewSpeek Networks": 0.0, "Vores B\u00f8rn": 0.0, "Politiken": 0.0, "P1 Morgen - DR": 0.0, "Liv": 0.0, "GANDHI - DR P3": 0.0, "DR Sporten": 0.0, "DR Nyheder": 0.0, "iform.dk": 0.0, "Madmagasinet \u2013 DR1": 0.0, "Aftenshowet - DR1": 0.0, "Herning Folkeblad": 0.0, "LandbrugsAvisen": 0.0, "22Skammelsen": 0.0, "POINT of VIEW International": 0.0, "P3 - DR": 0.0, "Metroxpress": 0.0, "B\u00f8rsen Ledelse": 0.0, "JP Politik": 0.0, "Deadline - DR": 0.0, "Bolig Magasinet": 0.0, "Discovery Channel (DK)": 0.0, "SE og H\u00d8R": 0.0, "politik-online.dk": 0.0, "Costume": 0.0, "TV 2": 0.0, "KANAL 4": 0.0, "Detektor - DR": 0.0, "Monte Carlo p\u00e5 DR3": 0.0, "Danmarks gr\u00f8nne t\u00e6nketank Concito": 0.0, "DR P1": 0.0, "Dagens.dk": 0.0, "TV 2 Zulu": 0.0, "The Copenhagen Post": 0.0, "Nordvestnyt": 0.0, "Amtsavisen.dk": 0.0, "6'eren": 0.0, "TV 2/FYN": 0.0, "Q - ET UNIVERS AF QVINDER": 0.0, "P3morgen": 0.0, "P1 Orientering": 0.0, "FEMINA": 0.0, "Sj\u00e6llandske Vordingborg": 0.0, "RokokoPosten": 0.0, "DR P4 Trekanten": 0.0, "DR Politik": 0.0, "Familie Journal": 0.0, "TV2 Nord": 0.0, "Discovery Channel Danmark": 0.0, "SFI - Det Nationale Forskningscenter for Velf\u00e6rd": 0.0, "Vi Unge": 0.0, "DR3": 0.0, "TV 2 Lorry": 0.0, "S\u00d8NDAG": 0.0, "B\u00f8rsen": 0.0, "Natholdet": 0.0, "DR K": 0.0, "Radio24syv": 0.0, "P3": 0.0, "P3 Nyheder": 0.0, "TV 2 Business": 0.0, "CEPOS": 0.0, "Debatten - DR": 0.0, "Dagbladet Arbejderen": 0.0, "Randers Onsdag": 0.0, "Vejle Amts Folkeblad": 0.0, "The Voice": 0.0, "Kraka - Danmarks uafh\u00e6ngige t\u00e6nketank": 0.0, "Verdens Bedste Nyheder": 0.0, "Ugebrevet A4": 0.0, "MediaWatch": 0.0, "TV/MIDT-VEST": 0.0, "Ingeni\u00f8ren": 0.0, "Euroman": 0.0, "NOVA": 0.0, "P1 Debat - DR": 0.0, "TV \u00d8ST": 0.0, "TV 2 NEWS": 0.0, "EUsiden": 0.0, "TV 2 NYHEDERNE": 0.0, "Sj\u00e6llandske Slagelse": 0.0, "FinansWatch": 0.0, "Zetland": 0.0, "BO BEDRE": 1.0, "Journalisten.dk": 0.0, "NORDJYSKE": 0.0, "Korrespondenterne": 0.0, "tv2.dk": 0.0, "DR P4 K\u00f8benhavn": 0.0, "DR2 Dokumania": 0.0, "TV 2 Danmark": 0.0, "Go'morgen og Go'aften Danmark": 0.0, "R\u00e6son": 0.0, "Altinget.dk": 0.0, "Sj\u00e6llandske N\u00e6stved": 0.0, "Socialistisk Arbejderavis": 0.0, "Midtjyllands Avis": 0.0, "DR P4 \u00d8stjylland": 0.0, "fit living": 0.0, "Politiko": 0.0, "Hendes Verden": 0.0, "T\u00e6nketanken Europa": 0.0, "Kanal 5": 0.0, "Penge & Privat\u00f8konomi": 0.0, "Ekstra Bladet": 0.0, "BT": 0.0, "Kolding Netavis": 0.0, "Den Offentlige": 0.0, "JydskeVestkysten": 1.0, "JV.dk": 0.0, "Modkraft.dk - Progressiv portal": 0.0, "B\u00f8rsen Pleasure": 0.0, "TV 2 | \u00d8STJYLLAND": 0.0, "TLC Danmark": 0.0}, "1753046256": {"": 0.0, "ELLE DK": 0.0, "DR Ligetil": 0.0, "DR P4 Nordjylland": 0.0, "newsbreak.dk": 0.0, "DR P4 Fyn": 0.0, "Folkets Avis": 0.0, "T\u00e6nketanken Cevea": 0.0, "Netudgaven": 0.0, "Mandag Morgen": 0.0, "Berlingske \u01c0 Billedredaktionen": 0.0, "DR P4 Midt & Vest": 0.0, "DR1": 5.0, "Din Avis Randers": 0.0, "Jyllands-Posten": 0.0, "Roskilde Avis": 0.0, "T\u00e6nketanken Frej": 0.0, "Frederiksborg Amts Avis": 0.0, "DR2": 0.0, "7'eren": 0.0, "Dagbladet Information": 0.0, "Finans": 0.0, "Leder IDAG.dk": 0.0, "T\u00e6nketanken DEA": 0.0, "Berlingske Business": 0.0, "B\u00f8rsen Opinion": 0.0, "ALT for damerne": 0.0, "Dansk-Politik.dk": 0.0, "Bornholms Tidende": 0.0, "Isabellas": 0.0, "TV3 Danmark": 0.0, "Hus Forbi": 0.0, "P1 Eftermiddag - DR": 0.0, "DR P4 Sj\u00e6lland": 0.0, "BoligLiv": 0.0, "Canal9": 0.0, "Avisen.dk": 0.0, "Netavisen Pio": 0.0, "RANDERSiDAG.dk": 0.0, "DR P4 Bornholm": 0.0, "MTV Danmark": 0.0, "Gastro": 0.0, "TV SYD": 0.0, "Kristeligt Dagblad": 1.0, "Horsens Folkeblad": 0.0, "Lokalavisen.dk": 0.0, "Berlingske": 0.0, "Ude og Hjemme": 1.0, "Radio24syv - Den Korte Radioavis": 0.0, "DR P4 Syd og Esbjerg": 0.0, "Eurowoman DK": 0.0, "Modkraft.dk": 0.0, "Go' Morgen P3 - DR": 0.0, "DEN KORTE AVIS": 0.0, "Tue og Tony - DR P3": 0.0, "MSN Danmark": 0.0, "Canal 9 - Superligaens hjemmebane": 0.0, "Lokalavisen Aarhus": 0.0, "NewSpeek Networks": 0.0, "Vores B\u00f8rn": 0.0, "Politiken": 0.0, "P1 Morgen - DR": 0.0, "Liv": 0.0, "GANDHI - DR P3": 0.0, "DR Sporten": 3.0, "DR Nyheder": 5.0, "iform.dk": 0.0, "Madmagasinet \u2013 DR1": 0.0, "Aftenshowet - DR1": 0.0, "Herning Folkeblad": 0.0, "LandbrugsAvisen": 0.0, "22Skammelsen": 0.0, "POINT of VIEW International": 0.0, "P3 - DR": 0.0, "Metroxpress": 0.0, "B\u00f8rsen Ledelse": 0.0, "JP Politik": 0.0, "Deadline - DR": 0.0, "Bolig Magasinet": 0.0, "Discovery Channel (DK)": 0.0, "SE og H\u00d8R": 5.0, "politik-online.dk": 0.0, "Costume": 0.0, "TV 2": 2.0, "KANAL 4": 0.0, "Detektor - DR": 0.0, "Monte Carlo p\u00e5 DR3": 0.0, "Danmarks gr\u00f8nne t\u00e6nketank Concito": 0.0, "DR P1": 0.0, "Dagens.dk": 3.0, "TV 2 Zulu": 0.0, "The Copenhagen Post": 0.0, "Nordvestnyt": 0.0, "Amtsavisen.dk": 0.0, "6'eren": 0.0, "TV 2/FYN": 0.0, "Q - ET UNIVERS AF QVINDER": 0.0, "P3morgen": 0.0, "P1 Orientering": 0.0, "FEMINA": 1.0, "Sj\u00e6llandske Vordingborg": 0.0, "RokokoPosten": 0.0, "DR P4 Trekanten": 0.0, "DR Politik": 0.0, "Familie Journal": 0.0, "TV2 Nord": 0.0, "Discovery Channel Danmark": 0.0, "SFI - Det Nationale Forskningscenter for Velf\u00e6rd": 0.0, "Vi Unge": 0.0, "DR3": 0.0, "TV 2 Lorry": 1.0, "S\u00d8NDAG": 0.0, "B\u00f8rsen": 0.0, "Natholdet": 0.0, "DR K": 0.0, "Radio24syv": 0.0, "P3": 0.0, "P3 Nyheder": 0.0, "TV 2 Business": 0.0, "CEPOS": 0.0, "Debatten - DR": 0.0, "Dagbladet Arbejderen": 0.0, "Randers Onsdag": 0.0, "Vejle Amts Folkeblad": 0.0, "The Voice": 0.0, "Kraka - Danmarks uafh\u00e6ngige t\u00e6nketank": 0.0, "Verdens Bedste Nyheder": 0.0, "Ugebrevet A4": 0.0, "MediaWatch": 0.0, "TV/MIDT-VEST": 0.0, "Ingeni\u00f8ren": 0.0, "Euroman": 0.0, "NOVA": 6.0, "P1 Debat - DR": 0.0, "TV \u00d8ST": 0.0, "TV 2 NEWS": 15.0, "EUsiden": 0.0, "TV 2 NYHEDERNE": 54.0, "Sj\u00e6llandske Slagelse": 0.0, "FinansWatch": 0.0, "Zetland": 0.0, "BO BEDRE": 0.0, "Journalisten.dk": 0.0, "NORDJYSKE": 0.0, "Korrespondenterne": 0.0, "tv2.dk": 0.0, "DR P4 K\u00f8benhavn": 0.0, "DR2 Dokumania": 0.0, "TV 2 Danmark": 0.0, "Go'morgen og Go'aften Danmark": 5.0, "R\u00e6son": 0.0, "Altinget.dk": 0.0, "Sj\u00e6llandske N\u00e6stved": 0.0, "Socialistisk Arbejderavis": 0.0, "Midtjyllands Avis": 0.0, "DR P4 \u00d8stjylland": 0.0, "fit living": 0.0, "Politiko": 0.0, "Hendes Verden": 0.0, "T\u00e6nketanken Europa": 0.0, "Kanal 5": 0.0, "Penge & Privat\u00f8konomi": 0.0, "Ekstra Bladet": 2.0, "BT": 8.0, "Kolding Netavis": 0.0, "Den Offentlige": 0.0, "JydskeVestkysten": 0.0, "JV.dk": 0.0, "Modkraft.dk - Progressiv portal": 0.0, "B\u00f8rsen Pleasure": 0.0, "TV 2 | \u00d8STJYLLAND": 0.0, "TLC Danmark": 0.0}, "1722027104": {"": 0.0, "ELLE DK": 0.0, "DR Ligetil": 0.0, "DR P4 Nordjylland": 1.0, "newsbreak.dk": 0.0, "DR P4 Fyn": 1.0, "Folkets Avis": 0.0, "T\u00e6nketanken Cevea": 0.0, "Netudgaven": 0.0, "Mandag Morgen": 0.0, "Berlingske \u01c0 Billedredaktionen": 0.0, "DR P4 Midt & Vest": 0.0, "DR1": 2.0, "Din Avis Randers": 0.0, "Jyllands-Posten": 1.0, "Roskilde Avis": 0.0, "T\u00e6nketanken Frej": 0.0, "Frederiksborg Amts Avis": 0.0, "DR2": 0.0, "7'eren": 0.0, "Dagbladet Information": 0.0, "Finans": 0.0, "Leder IDAG.dk": 0.0, "T\u00e6nketanken DEA": 0.0, "Berlingske Business": 0.0, "B\u00f8rsen Opinion": 0.0, "ALT for damerne": 0.0, "Dansk-Politik.dk": 0.0, "Bornholms Tidende": 0.0, "Isabellas": 0.0, "TV3 Danmark": 0.0, "Hus Forbi": 0.0, "P1 Eftermiddag - DR": 0.0, "DR P4 Sj\u00e6lland": 0.0, "BoligLiv": 0.0, "Canal9": 0.0, "Avisen.dk": 0.0, "Netavisen Pio": 0.0, "RANDERSiDAG.dk": 0.0, "DR P4 Bornholm": 0.0, "MTV Danmark": 0.0, "Gastro": 0.0, "TV SYD": 1.0, "Kristeligt Dagblad": 1.0, "Horsens Folkeblad": 0.0, "Lokalavisen.dk": 1.0, "Berlingske": 2.0, "Ude og Hjemme": 0.0, "Radio24syv - Den Korte Radioavis": 0.0, "DR P4 Syd og Esbjerg": 0.0, "Eurowoman DK": 0.0, "Modkraft.dk": 0.0, "Go' Morgen P3 - DR": 1.0, "DEN KORTE AVIS": 0.0, "Tue og Tony - DR P3": 0.0, "MSN Danmark": 0.0, "Canal 9 - Superligaens hjemmebane": 0.0, "Lokalavisen Aarhus": 0.0, "NewSpeek Networks": 0.0, "Vores B\u00f8rn": 0.0, "Politiken": 1.0, "P1 Morgen - DR": 0.0, "Liv": 0.0, "GANDHI - DR P3": 0.0, "DR Sporten": 1.0, "DR Nyheder": 10.0, "iform.dk": 0.0, "Madmagasinet \u2013 DR1": 0.0, "Aftenshowet - DR1": 0.0, "Herning Folkeblad": 0.0, "LandbrugsAvisen": 0.0, "22Skammelsen": 0.0, "POINT of VIEW International": 0.0, "P3 - DR": 0.0, "Metroxpress": 1.0, "B\u00f8rsen Ledelse": 0.0, "JP Politik": 0.0, "Deadline - DR": 0.0, "Bolig Magasinet": 0.0, "Discovery Channel (DK)": 0.0, "SE og H\u00d8R": 0.0, "politik-online.dk": 0.0, "Costume": 0.0, "TV 2": 0.0, "KANAL 4": 0.0, "Detektor - DR": 0.0, "Monte Carlo p\u00e5 DR3": 0.0, "Danmarks gr\u00f8nne t\u00e6nketank Concito": 0.0, "DR P1": 0.0, "Dagens.dk": 10.0, "TV 2 Zulu": 0.0, "The Copenhagen Post": 0.0, "Nordvestnyt": 0.0, "Amtsavisen.dk": 0.0, "6'eren": 0.0, "TV 2/FYN": 0.0, "Q - ET UNIVERS AF QVINDER": 0.0, "P3morgen": 0.0, "P1 Orientering": 0.0, "FEMINA": 0.0, "Sj\u00e6llandske Vordingborg": 0.0, "RokokoPosten": 0.0, "DR P4 Trekanten": 0.0, "DR Politik": 0.0, "Familie Journal": 0.0, "TV2 Nord": 0.0, "Discovery Channel Danmark": 0.0, "SFI - Det Nationale Forskningscenter for Velf\u00e6rd": 0.0, "Vi Unge": 0.0, "DR3": 0.0, "TV 2 Lorry": 0.0, "S\u00d8NDAG": 0.0, "B\u00f8rsen": 1.0, "Natholdet": 0.0, "DR K": 0.0, "Radio24syv": 1.0, "P3": 0.0, "P3 Nyheder": 0.0, "TV 2 Business": 0.0, "CEPOS": 0.0, "Debatten - DR": 0.0, "Dagbladet Arbejderen": 0.0, "Randers Onsdag": 0.0, "Vejle Amts Folkeblad": 0.0, "The Voice": 0.0, "Kraka - Danmarks uafh\u00e6ngige t\u00e6nketank": 0.0, "Verdens Bedste Nyheder": 3.0, "Ugebrevet A4": 0.0, "MediaWatch": 0.0, "TV/MIDT-VEST": 0.0, "Ingeni\u00f8ren": 0.0, "Euroman": 1.0, "NOVA": 1.0, "P1 Debat - DR": 0.0, "TV \u00d8ST": 0.0, "TV 2 NEWS": 1.0, "EUsiden": 0.0, "TV 2 NYHEDERNE": 10.0, "Sj\u00e6llandske Slagelse": 0.0, "FinansWatch": 0.0, "Zetland": 0.0, "BO BEDRE": 0.0, "Journalisten.dk": 0.0, "NORDJYSKE": 2.0, "Korrespondenterne": 0.0, "tv2.dk": 0.0, "DR P4 K\u00f8benhavn": 1.0, "DR2 Dokumania": 0.0, "TV 2 Danmark": 0.0, "Go'morgen og Go'aften Danmark": 1.0, "R\u00e6son": 0.0, "Altinget.dk": 0.0, "Sj\u00e6llandske N\u00e6stved": 0.0, "Socialistisk Arbejderavis": 0.0, "Midtjyllands Avis": 0.0, "DR P4 \u00d8stjylland": 0.0, "fit living": 0.0, "Politiko": 0.0, "Hendes Verden": 0.0, "T\u00e6nketanken Europa": 0.0, "Kanal 5": 0.0, "Penge & Privat\u00f8konomi": 0.0, "Ekstra Bladet": 1.0, "BT": 2.0, "Kolding Netavis": 0.0, "Den Offentlige": 0.0, "JydskeVestkysten": 0.0, "JV.dk": 0.0, "Modkraft.dk - Progressiv portal": 0.0, "B\u00f8rsen Pleasure": 0.0, "TV 2 | \u00d8STJYLLAND": 0.0, "TLC Danmark": 0.0}, "1676452297": {"": 0.0, "ELLE DK": 0.0, "DR Ligetil": 0.0, "DR P4 Nordjylland": 0.0, "newsbreak.dk": 0.0, "DR P4 Fyn": 0.0, "Folkets Avis": 0.0, "T\u00e6nketanken Cevea": 0.0, "Netudgaven": 0.0, "Mandag Morgen": 0.0, "Berlingske \u01c0 Billedredaktionen": 0.0, "DR P4 Midt & Vest": 0.0, "DR1": 2.0, "Din Avis Randers": 0.0, "Jyllands-Posten": 2.0, "Roskilde Avis": 0.0, "T\u00e6nketanken Frej": 0.0, "Frederiksborg Amts Avis": 0.0, "DR2": 0.0, "7'eren": 0.0, "Dagbladet Information": 0.0, "Finans": 0.0, "Leder IDAG.dk": 0.0, "T\u00e6nketanken DEA": 0.0, "Berlingske Business": 0.0, "B\u00f8rsen Opinion": 0.0, "ALT for damerne": 0.0, "Dansk-Politik.dk": 0.0, "Bornholms Tidende": 0.0, "Isabellas": 0.0, "TV3 Danmark": 2.0, "Hus Forbi": 0.0, "P1 Eftermiddag - DR": 0.0, "DR P4 Sj\u00e6lland": 10.0, "BoligLiv": 0.0, "Canal9": 0.0, "Avisen.dk": 0.0, "Netavisen Pio": 0.0, "RANDERSiDAG.dk": 0.0, "DR P4 Bornholm": 0.0, "MTV Danmark": 0.0, "Gastro": 0.0, "TV SYD": 4.0, "Kristeligt Dagblad": 0.0, "Horsens Folkeblad": 0.0, "Lokalavisen.dk": 2.0, "Berlingske": 0.0, "Ude og Hjemme": 0.0, "Radio24syv - Den Korte Radioavis": 0.0, "DR P4 Syd og Esbjerg": 1.0, "Eurowoman DK": 0.0, "Modkraft.dk": 0.0, "Go' Morgen P3 - DR": 0.0, "DEN KORTE AVIS": 0.0, "Tue og Tony - DR P3": 0.0, "MSN Danmark": 0.0, "Canal 9 - Superligaens hjemmebane": 11.0, "Lokalavisen Aarhus": 0.0, "NewSpeek Networks": 0.0, "Vores B\u00f8rn": 0.0, "Politiken": 0.0, "P1 Morgen - DR": 0.0, "Liv": 0.0, "GANDHI - DR P3": 0.0, "DR Sporten": 1.0, "DR Nyheder": 4.0, "iform.dk": 0.0, "Madmagasinet \u2013 DR1": 0.0, "Aftenshowet - DR1": 0.0, "Herning Folkeblad": 0.0, "LandbrugsAvisen": 0.0, "22Skammelsen": 1.0, "POINT of VIEW International": 0.0, "P3 - DR": 0.0, "Metroxpress": 26.0, "B\u00f8rsen Ledelse": 0.0, "JP Politik": 0.0, "Deadline - DR": 0.0, "Bolig Magasinet": 0.0, "Discovery Channel (DK)": 0.0, "SE og H\u00d8R": 0.0, "politik-online.dk": 0.0, "Costume": 0.0, "TV 2": 11.0, "KANAL 4": 2.0, "Detektor - DR": 0.0, "Monte Carlo p\u00e5 DR3": 0.0, "Danmarks gr\u00f8nne t\u00e6nketank Concito": 0.0, "DR P1": 0.0, "Dagens.dk": 11.0, "TV 2 Zulu": 0.0, "The Copenhagen Post": 0.0, "Nordvestnyt": 0.0, "Amtsavisen.dk": 0.0, "6'eren": 0.0, "TV 2/FYN": 0.0, "Q - ET UNIVERS AF QVINDER": 0.0, "P3morgen": 0.0, "P1 Orientering": 0.0, "FEMINA": 1.0, "Sj\u00e6llandske Vordingborg": 2.0, "RokokoPosten": 0.0, "DR P4 Trekanten": 0.0, "DR Politik": 0.0, "Familie Journal": 0.0, "TV2 Nord": 0.0, "Discovery Channel Danmark": 1.0, "SFI - Det Nationale Forskningscenter for Velf\u00e6rd": 0.0, "Vi Unge": 0.0, "DR3": 0.0, "TV 2 Lorry": 0.0, "S\u00d8NDAG": 0.0, "B\u00f8rsen": 0.0, "Natholdet": 0.0, "DR K": 0.0, "Radio24syv": 0.0, "P3": 0.0, "P3 Nyheder": 0.0, "TV 2 Business": 0.0, "CEPOS": 0.0, "Debatten - DR": 0.0, "Dagbladet Arbejderen": 0.0, "Randers Onsdag": 0.0, "Vejle Amts Folkeblad": 0.0, "The Voice": 0.0, "Kraka - Danmarks uafh\u00e6ngige t\u00e6nketank": 0.0, "Verdens Bedste Nyheder": 0.0, "Ugebrevet A4": 0.0, "MediaWatch": 0.0, "TV/MIDT-VEST": 0.0, "Ingeni\u00f8ren": 0.0, "Euroman": 0.0, "NOVA": 35.0, "P1 Debat - DR": 0.0, "TV \u00d8ST": 13.0, "TV 2 NEWS": 5.0, "EUsiden": 0.0, "TV 2 NYHEDERNE": 21.0, "Sj\u00e6llandske Slagelse": 0.0, "FinansWatch": 0.0, "Zetland": 0.0, "BO BEDRE": 0.0, "Journalisten.dk": 0.0, "NORDJYSKE": 0.0, "Korrespondenterne": 0.0, "tv2.dk": 0.0, "DR P4 K\u00f8benhavn": 0.0, "DR2 Dokumania": 0.0, "TV 2 Danmark": 0.0, "Go'morgen og Go'aften Danmark": 1.0, "R\u00e6son": 0.0, "Altinget.dk": 0.0, "Sj\u00e6llandske N\u00e6stved": 0.0, "Socialistisk Arbejderavis": 0.0, "Midtjyllands Avis": 0.0, "DR P4 \u00d8stjylland": 0.0, "fit living": 0.0, "Politiko": 0.0, "Hendes Verden": 0.0, "T\u00e6nketanken Europa": 0.0, "Kanal 5": 21.0, "Penge & Privat\u00f8konomi": 0.0, "Ekstra Bladet": 18.0, "BT": 44.0, "Kolding Netavis": 0.0, "Den Offentlige": 0.0, "JydskeVestkysten": 4.0, "JV.dk": 0.0, "Modkraft.dk - Progressiv portal": 0.0, "B\u00f8rsen Pleasure": 0.0, "TV 2 | \u00d8STJYLLAND": 1.0, "TLC Danmark": 7.0}, "1676321402": {"": 0.0, "ELLE DK": 0.0, "DR Ligetil": 0.0, "DR P4 Nordjylland": 0.0, "newsbreak.dk": 0.0, "DR P4 Fyn": 0.0, "Folkets Avis": 0.0, "T\u00e6nketanken Cevea": 0.0, "Netudgaven": 0.0, "Mandag Morgen": 0.0, "Berlingske \u01c0 Billedredaktionen": 0.0, "DR P4 Midt & Vest": 0.0, "DR1": 0.0, "Din Avis Randers": 0.0, "Jyllands-Posten": 6.0, "Roskilde Avis": 0.0, "T\u00e6nketanken Frej": 0.0, "Frederiksborg Amts Avis": 0.0, "DR2": 0.0, "7'eren": 0.0, "Dagbladet Information": 0.0, "Finans": 0.0, "Leder IDAG.dk": 0.0, "T\u00e6nketanken DEA": 0.0, "Berlingske Business": 0.0, "B\u00f8rsen Opinion": 0.0, "ALT for damerne": 0.0, "Dansk-Politik.dk": 0.0, "Bornholms Tidende": 0.0, "Isabellas": 0.0, "TV3 Danmark": 0.0, "Hus Forbi": 0.0, "P1 Eftermiddag - DR": 0.0, "DR P4 Sj\u00e6lland": 0.0, "BoligLiv": 0.0, "Canal9": 0.0, "Avisen.dk": 0.0, "Netavisen Pio": 0.0, "RANDERSiDAG.dk": 0.0, "DR P4 Bornholm": 0.0, "MTV Danmark": 0.0, "Gastro": 0.0, "TV SYD": 0.0, "Kristeligt Dagblad": 8.0, "Horsens Folkeblad": 0.0, "Lokalavisen.dk": 0.0, "Berlingske": 5.0, "Ude og Hjemme": 0.0, "Radio24syv - Den Korte Radioavis": 0.0, "DR P4 Syd og Esbjerg": 0.0, "Eurowoman DK": 0.0, "Modkraft.dk": 0.0, "Go' Morgen P3 - DR": 0.0, "DEN KORTE AVIS": 0.0, "Tue og Tony - DR P3": 0.0, "MSN Danmark": 0.0, "Canal 9 - Superligaens hjemmebane": 0.0, "Lokalavisen Aarhus": 0.0, "NewSpeek Networks": 0.0, "Vores B\u00f8rn": 0.0, "Politiken": 2.0, "P1 Morgen - DR": 0.0, "Liv": 0.0, "GANDHI - DR P3": 0.0, "DR Sporten": 1.0, "DR Nyheder": 6.0, "iform.dk": 0.0, "Madmagasinet \u2013 DR1": 0.0, "Aftenshowet - DR1": 0.0, "Herning Folkeblad": 0.0, "LandbrugsAvisen": 0.0, "22Skammelsen": 0.0, "POINT of VIEW International": 3.0, "P3 - DR": 0.0, "Metroxpress": 0.0, "B\u00f8rsen Ledelse": 0.0, "JP Politik": 0.0, "Deadline - DR": 0.0, "Bolig Magasinet": 0.0, "Discovery Channel (DK)": 0.0, "SE og H\u00d8R": 1.0, "politik-online.dk": 0.0, "Costume": 0.0, "TV 2": 0.0, "KANAL 4": 0.0, "Detektor - DR": 0.0, "Monte Carlo p\u00e5 DR3": 0.0, "Danmarks gr\u00f8nne t\u00e6nketank Concito": 0.0, "DR P1": 0.0, "Dagens.dk": 2.0, "TV 2 Zulu": 0.0, "The Copenhagen Post": 0.0, "Nordvestnyt": 0.0, "Amtsavisen.dk": 0.0, "6'eren": 0.0, "TV 2/FYN": 0.0, "Q - ET UNIVERS AF QVINDER": 0.0, "P3morgen": 0.0, "P1 Orientering": 0.0, "FEMINA": 0.0, "Sj\u00e6llandske Vordingborg": 0.0, "RokokoPosten": 0.0, "DR P4 Trekanten": 0.0, "DR Politik": 0.0, "Familie Journal": 0.0, "TV2 Nord": 0.0, "Discovery Channel Danmark": 0.0, "SFI - Det Nationale Forskningscenter for Velf\u00e6rd": 0.0, "Vi Unge": 0.0, "DR3": 0.0, "TV 2 Lorry": 0.0, "S\u00d8NDAG": 0.0, "B\u00f8rsen": 0.0, "Natholdet": 0.0, "DR K": 0.0, "Radio24syv": 0.0, "P3": 0.0, "P3 Nyheder": 0.0, "TV 2 Business": 0.0, "CEPOS": 0.0, "Debatten - DR": 0.0, "Dagbladet Arbejderen": 0.0, "Randers Onsdag": 0.0, "Vejle Amts Folkeblad": 0.0, "The Voice": 0.0, "Kraka - Danmarks uafh\u00e6ngige t\u00e6nketank": 0.0, "Verdens Bedste Nyheder": 0.0, "Ugebrevet A4": 0.0, "MediaWatch": 0.0, "TV/MIDT-VEST": 0.0, "Ingeni\u00f8ren": 0.0, "Euroman": 1.0, "NOVA": 0.0, "P1 Debat - DR": 0.0, "TV \u00d8ST": 0.0, "TV 2 NEWS": 1.0, "EUsiden": 0.0, "TV 2 NYHEDERNE": 21.0, "Sj\u00e6llandske Slagelse": 0.0, "FinansWatch": 0.0, "Zetland": 0.0, "BO BEDRE": 0.0, "Journalisten.dk": 0.0, "NORDJYSKE": 0.0, "Korrespondenterne": 0.0, "tv2.dk": 0.0, "DR P4 K\u00f8benhavn": 0.0, "DR2 Dokumania": 0.0, "TV 2 Danmark": 0.0, "Go'morgen og Go'aften Danmark": 0.0, "R\u00e6son": 0.0, "Altinget.dk": 0.0, "Sj\u00e6llandske N\u00e6stved": 0.0, "Socialistisk Arbejderavis": 0.0, "Midtjyllands Avis": 1.0, "DR P4 \u00d8stjylland": 1.0, "fit living": 0.0, "Politiko": 0.0, "Hendes Verden": 1.0, "T\u00e6nketanken Europa": 0.0, "Kanal 5": 0.0, "Penge & Privat\u00f8konomi": 0.0, "Ekstra Bladet": 2.0, "BT": 2.0, "Kolding Netavis": 0.0, "Den Offentlige": 0.0, "JydskeVestkysten": 0.0, "JV.dk": 0.0, "Modkraft.dk - Progressiv portal": 0.0, "B\u00f8rsen Pleasure": 0.0, "TV 2 | \u00d8STJYLLAND": 2.0, "TLC Danmark": 0.0}, "966036774": {"": 0.0, "ELLE DK": 0.0, "DR Ligetil": 0.0, "DR P4 Nordjylland": 0.0, "newsbreak.dk": 0.0, "DR P4 Fyn": 0.0, "Folkets Avis": 0.0, "T\u00e6nketanken Cevea": 0.0, "Netudgaven": 0.0, "Mandag Morgen": 0.0, "Berlingske \u01c0 Billedredaktionen": 0.0, "DR P4 Midt & Vest": 1.0, "DR1": 0.0, "Din Avis Randers": 0.0, "Jyllands-Posten": 0.0, "Roskilde Avis": 0.0, "T\u00e6nketanken Frej": 0.0, "Frederiksborg Amts Avis": 0.0, "DR2": 0.0, "7'eren": 0.0, "Dagbladet Information": 0.0, "Finans": 0.0, "Leder IDAG.dk": 0.0, "T\u00e6nketanken DEA": 0.0, "Berlingske Business": 0.0, "B\u00f8rsen Opinion": 0.0, "ALT for damerne": 0.0, "Dansk-Politik.dk": 0.0, "Bornholms Tidende": 0.0, "Isabellas": 0.0, "TV3 Danmark": 2.0, "Hus Forbi": 0.0, "P1 Eftermiddag - DR": 0.0, "DR P4 Sj\u00e6lland": 0.0, "BoligLiv": 0.0, "Canal9": 0.0, "Avisen.dk": 0.0, "Netavisen Pio": 0.0, "RANDERSiDAG.dk": 0.0, "DR P4 Bornholm": 0.0, "MTV Danmark": 0.0, "Gastro": 0.0, "TV SYD": 0.0, "Kristeligt Dagblad": 0.0, "Horsens Folkeblad": 0.0, "Lokalavisen.dk": 0.0, "Berlingske": 0.0, "Ude og Hjemme": 0.0, "Radio24syv - Den Korte Radioavis": 0.0, "DR P4 Syd og Esbjerg": 0.0, "Eurowoman DK": 0.0, "Modkraft.dk": 0.0, "Go' Morgen P3 - DR": 0.0, "DEN KORTE AVIS": 0.0, "Tue og Tony - DR P3": 0.0, "MSN Danmark": 0.0, "Canal 9 - Superligaens hjemmebane": 0.0, "Lokalavisen Aarhus": 1.0, "NewSpeek Networks": 0.0, "Vores B\u00f8rn": 0.0, "Politiken": 0.0, "P1 Morgen - DR": 0.0, "Liv": 0.0, "GANDHI - DR P3": 6.0, "DR Sporten": 0.0, "DR Nyheder": 0.0, "iform.dk": 0.0, "Madmagasinet \u2013 DR1": 0.0, "Aftenshowet - DR1": 0.0, "Herning Folkeblad": 0.0, "LandbrugsAvisen": 0.0, "22Skammelsen": 0.0, "POINT of VIEW International": 0.0, "P3 - DR": 0.0, "Metroxpress": 3.0, "B\u00f8rsen Ledelse": 0.0, "JP Politik": 0.0, "Deadline - DR": 0.0, "Bolig Magasinet": 0.0, "Discovery Channel (DK)": 0.0, "SE og H\u00d8R": 1.0, "politik-online.dk": 0.0, "Costume": 0.0, "TV 2": 0.0, "KANAL 4": 0.0, "Detektor - DR": 0.0, "Monte Carlo p\u00e5 DR3": 0.0, "Danmarks gr\u00f8nne t\u00e6nketank Concito": 0.0, "DR P1": 0.0, "Dagens.dk": 1.0, "TV 2 Zulu": 3.0, "The Copenhagen Post": 0.0, "Nordvestnyt": 0.0, "Amtsavisen.dk": 1.0, "6'eren": 0.0, "TV 2/FYN": 0.0, "Q - ET UNIVERS AF QVINDER": 0.0, "P3morgen": 0.0, "P1 Orientering": 0.0, "FEMINA": 0.0, "Sj\u00e6llandske Vordingborg": 0.0, "RokokoPosten": 0.0, "DR P4 Trekanten": 0.0, "DR Politik": 0.0, "Familie Journal": 0.0, "TV2 Nord": 0.0, "Discovery Channel Danmark": 0.0, "SFI - Det Nationale Forskningscenter for Velf\u00e6rd": 0.0, "Vi Unge": 0.0, "DR3": 0.0, "TV 2 Lorry": 0.0, "S\u00d8NDAG": 0.0, "B\u00f8rsen": 0.0, "Natholdet": 0.0, "DR K": 0.0, "Radio24syv": 0.0, "P3": 0.0, "P3 Nyheder": 0.0, "TV 2 Business": 0.0, "CEPOS": 0.0, "Debatten - DR": 0.0, "Dagbladet Arbejderen": 0.0, "Randers Onsdag": 0.0, "Vejle Amts Folkeblad": 0.0, "The Voice": 0.0, "Kraka - Danmarks uafh\u00e6ngige t\u00e6nketank": 0.0, "Verdens Bedste Nyheder": 0.0, "Ugebrevet A4": 0.0, "MediaWatch": 0.0, "TV/MIDT-VEST": 0.0, "Ingeni\u00f8ren": 0.0, "Euroman": 0.0, "NOVA": 3.0, "P1 Debat - DR": 0.0, "TV \u00d8ST": 0.0, "TV 2 NEWS": 0.0, "EUsiden": 0.0, "TV 2 NYHEDERNE": 0.0, "Sj\u00e6llandske Slagelse": 0.0, "FinansWatch": 0.0, "Zetland": 0.0, "BO BEDRE": 0.0, "Journalisten.dk": 0.0, "NORDJYSKE": 0.0, "Korrespondenterne": 0.0, "tv2.dk": 0.0, "DR P4 K\u00f8benhavn": 0.0, "DR2 Dokumania": 0.0, "TV 2 Danmark": 0.0, "Go'morgen og Go'aften Danmark": 0.0, "R\u00e6son": 0.0, "Altinget.dk": 0.0, "Sj\u00e6llandske N\u00e6stved": 0.0, "Socialistisk Arbejderavis": 0.0, "Midtjyllands Avis": 0.0, "DR P4 \u00d8stjylland": 0.0, "fit living": 0.0, "Politiko": 0.0, "Hendes Verden": 0.0, "T\u00e6nketanken Europa": 0.0, "Kanal 5": 0.0, "Penge & Privat\u00f8konomi": 0.0, "Ekstra Bladet": 2.0, "BT": 21.0, "Kolding Netavis": 0.0, "Den Offentlige": 0.0, "JydskeVestkysten": 0.0, "JV.dk": 0.0, "Modkraft.dk - Progressiv portal": 0.0, "B\u00f8rsen Pleasure": 0.0, "TV 2 | \u00d8STJYLLAND": 0.0, "TLC Danmark": 0.0}, "1794828375": {"": 0.0, "ELLE DK": 0.0, "DR Ligetil": 0.0, "DR P4 Nordjylland": 0.0, "newsbreak.dk": 0.0, "DR P4 Fyn": 0.0, "Folkets Avis": 0.0, "T\u00e6nketanken Cevea": 0.0, "Netudgaven": 0.0, "Mandag Morgen": 0.0, "Berlingske \u01c0 Billedredaktionen": 0.0, "DR P4 Midt & Vest": 0.0, "DR1": 0.0, "Din Avis Randers": 0.0, "Jyllands-Posten": 0.0, "Roskilde Avis": 0.0, "T\u00e6nketanken Frej": 0.0, "Frederiksborg Amts Avis": 0.0, "DR2": 0.0, "7'eren": 0.0, "Dagbladet Information": 0.0, "Finans": 0.0, "Leder IDAG.dk": 0.0, "T\u00e6nketanken DEA": 0.0, "Berlingske Business": 0.0, "B\u00f8rsen Opinion": 0.0, "ALT for damerne": 0.0, "Dansk-Politik.dk": 0.0, "Bornholms Tidende": 0.0, "Isabellas": 0.0, "TV3 Danmark": 0.0, "Hus Forbi": 0.0, "P1 Eftermiddag - DR": 0.0, "DR P4 Sj\u00e6lland": 0.0, "BoligLiv": 0.0, "Canal9": 0.0, "Avisen.dk": 0.0, "Netavisen Pio": 0.0, "RANDERSiDAG.dk": 0.0, "DR P4 Bornholm": 0.0, "MTV Danmark": 0.0, "Gastro": 0.0, "TV SYD": 0.0, "Kristeligt Dagblad": 0.0, "Horsens Folkeblad": 0.0, "Lokalavisen.dk": 0.0, "Berlingske": 0.0, "Ude og Hjemme": 0.0, "Radio24syv - Den Korte Radioavis": 0.0, "DR P4 Syd og Esbjerg": 0.0, "Eurowoman DK": 0.0, "Modkraft.dk": 0.0, "Go' Morgen P3 - DR": 0.0, "DEN KORTE AVIS": 0.0, "Tue og Tony - DR P3": 0.0, "MSN Danmark": 0.0, "Canal 9 - Superligaens hjemmebane": 0.0, "Lokalavisen Aarhus": 0.0, "NewSpeek Networks": 0.0, "Vores B\u00f8rn": 0.0, "Politiken": 0.0, "P1 Morgen - DR": 0.0, "Liv": 0.0, "GANDHI - DR P3": 0.0, "DR Sporten": 0.0, "DR Nyheder": 0.0, "iform.dk": 0.0, "Madmagasinet \u2013 DR1": 0.0, "Aftenshowet - DR1": 0.0, "Herning Folkeblad": 0.0, "LandbrugsAvisen": 0.0, "22Skammelsen": 0.0, "POINT of VIEW International": 0.0, "P3 - DR": 0.0, "Metroxpress": 0.0, "B\u00f8rsen Ledelse": 0.0, "JP Politik": 0.0, "Deadline - DR": 0.0, "Bolig Magasinet": 0.0, "Discovery Channel (DK)": 0.0, "SE og H\u00d8R": 0.0, "politik-online.dk": 0.0, "Costume": 0.0, "TV 2": 0.0, "KANAL 4": 0.0, "Detektor - DR": 0.0, "Monte Carlo p\u00e5 DR3": 0.0, "Danmarks gr\u00f8nne t\u00e6nketank Concito": 0.0, "DR P1": 0.0, "Dagens.dk": 1.0, "TV 2 Zulu": 0.0, "The Copenhagen Post": 0.0, "Nordvestnyt": 0.0, "Amtsavisen.dk": 0.0, "6'eren": 0.0, "TV 2/FYN": 0.0, "Q - ET UNIVERS AF QVINDER": 0.0, "P3morgen": 0.0, "P1 Orientering": 0.0, "FEMINA": 0.0, "Sj\u00e6llandske Vordingborg": 0.0, "RokokoPosten": 0.0, "DR P4 Trekanten": 0.0, "DR Politik": 0.0, "Familie Journal": 0.0, "TV2 Nord": 0.0, "Discovery Channel Danmark": 0.0, "SFI - Det Nationale Forskningscenter for Velf\u00e6rd": 0.0, "Vi Unge": 0.0, "DR3": 0.0, "TV 2 Lorry": 0.0, "S\u00d8NDAG": 0.0, "B\u00f8rsen": 0.0, "Natholdet": 0.0, "DR K": 0.0, "Radio24syv": 0.0, "P3": 0.0, "P3 Nyheder": 0.0, "TV 2 Business": 0.0, "CEPOS": 0.0, "Debatten - DR": 0.0, "Dagbladet Arbejderen": 0.0, "Randers Onsdag": 0.0, "Vejle Amts Folkeblad": 0.0, "The Voice": 0.0, "Kraka - Danmarks uafh\u00e6ngige t\u00e6nketank": 0.0, "Verdens Bedste Nyheder": 0.0, "Ugebrevet A4": 0.0, "MediaWatch": 0.0, "TV/MIDT-VEST": 0.0, "Ingeni\u00f8ren": 0.0, "Euroman": 0.0, "NOVA": 0.0, "P1 Debat - DR": 0.0, "TV \u00d8ST": 0.0, "TV 2 NEWS": 0.0, "EUsiden": 0.0, "TV 2 NYHEDERNE": 0.0, "Sj\u00e6llandske Slagelse": 0.0, "FinansWatch": 0.0, "Zetland": 0.0, "BO BEDRE": 0.0, "Journalisten.dk": 0.0, "NORDJYSKE": 0.0, "Korrespondenterne": 0.0, "tv2.dk": 0.0, "DR P4 K\u00f8benhavn": 0.0, "DR2 Dokumania": 0.0, "TV 2 Danmark": 0.0, "Go'morgen og Go'aften Danmark": 0.0, "R\u00e6son": 0.0, "Altinget.dk": 0.0, "Sj\u00e6llandske N\u00e6stved": 0.0, "Socialistisk Arbejderavis": 0.0, "Midtjyllands Avis": 0.0, "DR P4 \u00d8stjylland": 0.0, "fit living": 0.0, "Politiko": 0.0, "Hendes Verden": 0.0, "T\u00e6nketanken Europa": 0.0, "Kanal 5": 0.0, "Penge & Privat\u00f8konomi": 0.0, "Ekstra Bladet": 0.0, "BT": 1.0, "Kolding Netavis": 0.0, "Den Offentlige": 0.0, "JydskeVestkysten": 0.0, "JV.dk": 0.0, "Modkraft.dk - Progressiv portal": 0.0, "B\u00f8rsen Pleasure": 0.0, "TV 2 | \u00d8STJYLLAND": 0.0, "TLC Danmark": 0.0}, "4023516": {"": 0.0, "ELLE DK": 0.0, "DR Ligetil": 0.0, "DR P4 Nordjylland": 0.0, "newsbreak.dk": 0.0, "DR P4 Fyn": 0.0, "Folkets Avis": 0.0, "T\u00e6nketanken Cevea": 0.0, "Netudgaven": 0.0, "Mandag Morgen": 0.0, "Berlingske \u01c0 Billedredaktionen": 0.0, "DR P4 Midt & Vest": 0.0, "DR1": 0.0, "Din Avis Randers": 0.0, "Jyllands-Posten": 0.0, "Roskilde Avis": 0.0, "T\u00e6nketanken Frej": 0.0, "Frederiksborg Amts Avis": 0.0, "DR2": 0.0, "7'eren": 0.0, "Dagbladet Information": 0.0, "Finans": 0.0, "Leder IDAG.dk": 0.0, "T\u00e6nketanken DEA": 0.0, "Berlingske Business": 0.0, "B\u00f8rsen Opinion": 0.0, "ALT for damerne": 0.0, "Dansk-Politik.dk": 0.0, "Bornholms Tidende": 0.0, "Isabellas": 0.0, "TV3 Danmark": 0.0, "Hus Forbi": 0.0, "P1 Eftermiddag - DR": 0.0, "DR P4 Sj\u00e6lland": 0.0, "BoligLiv": 0.0, "Canal9": 0.0, "Avisen.dk": 0.0, "Netavisen Pio": 0.0, "RANDERSiDAG.dk": 0.0, "DR P4 Bornholm": 0.0, "MTV Danmark": 0.0, "Gastro": 0.0, "TV SYD": 0.0, "Kristeligt Dagblad": 0.0, "Horsens Folkeblad": 0.0, "Lokalavisen.dk": 0.0, "Berlingske": 0.0, "Ude og Hjemme": 0.0, "Radio24syv - Den Korte Radioavis": 0.0, "DR P4 Syd og Esbjerg": 0.0, "Eurowoman DK": 0.0, "Modkraft.dk": 0.0, "Go' Morgen P3 - DR": 0.0, "DEN KORTE AVIS": 0.0, "Tue og Tony - DR P3": 0.0, "MSN Danmark": 0.0, "Canal 9 - Superligaens hjemmebane": 0.0, "Lokalavisen Aarhus": 0.0, "NewSpeek Networks": 0.0, "Vores B\u00f8rn": 0.0, "Politiken": 0.0, "P1 Morgen - DR": 0.0, "Liv": 0.0, "GANDHI - DR P3": 0.0, "DR Sporten": 0.0, "DR Nyheder": 0.0, "iform.dk": 0.0, "Madmagasinet \u2013 DR1": 0.0, "Aftenshowet - DR1": 0.0, "Herning Folkeblad": 0.0, "LandbrugsAvisen": 0.0, "22Skammelsen": 0.0, "POINT of VIEW International": 0.0, "P3 - DR": 0.0, "Metroxpress": 0.0, "B\u00f8rsen Ledelse": 0.0, "JP Politik": 0.0, "Deadline - DR": 0.0, "Bolig Magasinet": 0.0, "Discovery Channel (DK)": 0.0, "SE og H\u00d8R": 0.0, "politik-online.dk": 0.0, "Costume": 0.0, "TV 2": 0.0, "KANAL 4": 0.0, "Detektor - DR": 0.0, "Monte Carlo p\u00e5 DR3": 0.0, "Danmarks gr\u00f8nne t\u00e6nketank Concito": 0.0, "DR P1": 0.0, "Dagens.dk": 0.0, "TV 2 Zulu": 0.0, "The Copenhagen Post": 0.0, "Nordvestnyt": 0.0, "Amtsavisen.dk": 0.0, "6'eren": 0.0, "TV 2/FYN": 0.0, "Q - ET UNIVERS AF QVINDER": 0.0, "P3morgen": 0.0, "P1 Orientering": 0.0, "FEMINA": 0.0, "Sj\u00e6llandske Vordingborg": 0.0, "RokokoPosten": 0.0, "DR P4 Trekanten": 0.0, "DR Politik": 0.0, "Familie Journal": 0.0, "TV2 Nord": 0.0, "Discovery Channel Danmark": 0.0, "SFI - Det Nationale Forskningscenter for Velf\u00e6rd": 0.0, "Vi Unge": 0.0, "DR3": 0.0, "TV 2 Lorry": 0.0, "S\u00d8NDAG": 0.0, "B\u00f8rsen": 0.0, "Natholdet": 0.0, "DR K": 0.0, "Radio24syv": 0.0, "P3": 0.0, "P3 Nyheder": 0.0, "TV 2 Business": 0.0, "CEPOS": 0.0, "Debatten - DR": 0.0, "Dagbladet Arbejderen": 0.0, "Randers Onsdag": 0.0, "Vejle Amts Folkeblad": 0.0, "The Voice": 0.0, "Kraka - Danmarks uafh\u00e6ngige t\u00e6nketank": 0.0, "Verdens Bedste Nyheder": 0.0, "Ugebrevet A4": 0.0, "MediaWatch": 0.0, "TV/MIDT-VEST": 0.0, "Ingeni\u00f8ren": 0.0, "Euroman": 0.0, "NOVA": 0.0, "P1 Debat - DR": 0.0, "TV \u00d8ST": 0.0, "TV 2 NEWS": 0.0, "EUsiden": 0.0, "TV 2 NYHEDERNE": 0.0, "Sj\u00e6llandske Slagelse": 0.0, "FinansWatch": 0.0, "Zetland": 0.0, "BO BEDRE": 0.0, "Journalisten.dk": 0.0, "NORDJYSKE": 0.0, "Korrespondenterne": 0.0, "tv2.dk": 0.0, "DR P4 K\u00f8benhavn": 0.0, "DR2 Dokumania": 0.0, "TV 2 Danmark": 0.0, "Go'morgen og Go'aften Danmark": 0.0, "R\u00e6son": 0.0, "Altinget.dk": 0.0, "Sj\u00e6llandske N\u00e6stved": 0.0, "Socialistisk Arbejderavis": 0.0, "Midtjyllands Avis": 0.0, "DR P4 \u00d8stjylland": 0.0, "fit living": 0.0, "Politiko": 0.0, "Hendes Verden": 0.0, "T\u00e6nketanken Europa": 0.0, "Kanal 5": 0.0, "Penge & Privat\u00f8konomi": 0.0, "Ekstra Bladet": 0.0, "BT": 1.0, "Kolding Netavis": 0.0, "Den Offentlige": 0.0, "JydskeVestkysten": 0.0, "JV.dk": 0.0, "Modkraft.dk - Progressiv portal": 0.0, "B\u00f8rsen Pleasure": 0.0, "TV 2 | \u00d8STJYLLAND": 0.0, "TLC Danmark": 0.0}, "2079806863": {"": 0.0, "ELLE DK": 0.0, "DR Ligetil": 0.0, "DR P4 Nordjylland": 0.0, "newsbreak.dk": 0.0, "DR P4 Fyn": 0.0, "Folkets Avis": 0.0, "T\u00e6nketanken Cevea": 0.0, "Netudgaven": 0.0, "Mandag Morgen": 0.0, "Berlingske \u01c0 Billedredaktionen": 0.0, "DR P4 Midt & Vest": 0.0, "DR1": 0.0, "Din Avis Randers": 0.0, "Jyllands-Posten": 1.0, "Roskilde Avis": 0.0, "T\u00e6nketanken Frej": 0.0, "Frederiksborg Amts Avis": 0.0, "DR2": 0.0, "7'eren": 0.0, "Dagbladet Information": 0.0, "Finans": 0.0, "Leder IDAG.dk": 0.0, "T\u00e6nketanken DEA": 0.0, "Berlingske Business": 0.0, "B\u00f8rsen Opinion": 0.0, "ALT for damerne": 0.0, "Dansk-Politik.dk": 0.0, "Bornholms Tidende": 0.0, "Isabellas": 0.0, "TV3 Danmark": 0.0, "Hus Forbi": 0.0, "P1 Eftermiddag - DR": 0.0, "DR P4 Sj\u00e6lland": 0.0, "BoligLiv": 0.0, "Canal9": 0.0, "Avisen.dk": 0.0, "Netavisen Pio": 0.0, "RANDERSiDAG.dk": 0.0, "DR P4 Bornholm": 0.0, "MTV Danmark": 0.0, "Gastro": 0.0, "TV SYD": 0.0, "Kristeligt Dagblad": 0.0, "Horsens Folkeblad": 0.0, "Lokalavisen.dk": 0.0, "Berlingske": 0.0, "Ude og Hjemme": 0.0, "Radio24syv - Den Korte Radioavis": 0.0, "DR P4 Syd og Esbjerg": 0.0, "Eurowoman DK": 0.0, "Modkraft.dk": 0.0, "Go' Morgen P3 - DR": 0.0, "DEN KORTE AVIS": 0.0, "Tue og Tony - DR P3": 0.0, "MSN Danmark": 0.0, "Canal 9 - Superligaens hjemmebane": 0.0, "Lokalavisen Aarhus": 0.0, "NewSpeek Networks": 0.0, "Vores B\u00f8rn": 0.0, "Politiken": 0.0, "P1 Morgen - DR": 0.0, "Liv": 0.0, "GANDHI - DR P3": 0.0, "DR Sporten": 0.0, "DR Nyheder": 0.0, "iform.dk": 0.0, "Madmagasinet \u2013 DR1": 0.0, "Aftenshowet - DR1": 0.0, "Herning Folkeblad": 0.0, "LandbrugsAvisen": 0.0, "22Skammelsen": 0.0, "POINT of VIEW International": 0.0, "P3 - DR": 0.0, "Metroxpress": 0.0, "B\u00f8rsen Ledelse": 0.0, "JP Politik": 0.0, "Deadline - DR": 0.0, "Bolig Magasinet": 0.0, "Discovery Channel (DK)": 0.0, "SE og H\u00d8R": 0.0, "politik-online.dk": 0.0, "Costume": 0.0, "TV 2": 0.0, "KANAL 4": 0.0, "Detektor - DR": 0.0, "Monte Carlo p\u00e5 DR3": 0.0, "Danmarks gr\u00f8nne t\u00e6nketank Concito": 0.0, "DR P1": 0.0, "Dagens.dk": 0.0, "TV 2 Zulu": 0.0, "The Copenhagen Post": 0.0, "Nordvestnyt": 0.0, "Amtsavisen.dk": 0.0, "6'eren": 0.0, "TV 2/FYN": 0.0, "Q - ET UNIVERS AF QVINDER": 0.0, "P3morgen": 0.0, "P1 Orientering": 0.0, "FEMINA": 0.0, "Sj\u00e6llandske Vordingborg": 0.0, "RokokoPosten": 0.0, "DR P4 Trekanten": 0.0, "DR Politik": 0.0, "Familie Journal": 0.0, "TV2 Nord": 0.0, "Discovery Channel Danmark": 0.0, "SFI - Det Nationale Forskningscenter for Velf\u00e6rd": 0.0, "Vi Unge": 0.0, "DR3": 0.0, "TV 2 Lorry": 0.0, "S\u00d8NDAG": 0.0, "B\u00f8rsen": 0.0, "Natholdet": 0.0, "DR K": 0.0, "Radio24syv": 0.0, "P3": 0.0, "P3 Nyheder": 0.0, "TV 2 Business": 0.0, "CEPOS": 0.0, "Debatten - DR": 0.0, "Dagbladet Arbejderen": 0.0, "Randers Onsdag": 0.0, "Vejle Amts Folkeblad": 0.0, "The Voice": 0.0, "Kraka - Danmarks uafh\u00e6ngige t\u00e6nketank": 0.0, "Verdens Bedste Nyheder": 0.0, "Ugebrevet A4": 0.0, "MediaWatch": 0.0, "TV/MIDT-VEST": 0.0, "Ingeni\u00f8ren": 0.0, "Euroman": 0.0, "NOVA": 0.0, "P1 Debat - DR": 0.0, "TV \u00d8ST": 0.0, "TV 2 NEWS": 0.0, "EUsiden": 0.0, "TV 2 NYHEDERNE": 3.0, "Sj\u00e6llandske Slagelse": 0.0, "FinansWatch": 0.0, "Zetland": 0.0, "BO BEDRE": 0.0, "Journalisten.dk": 0.0, "NORDJYSKE": 0.0, "Korrespondenterne": 0.0, "tv2.dk": 0.0, "DR P4 K\u00f8benhavn": 0.0, "DR2 Dokumania": 0.0, "TV 2 Danmark": 0.0, "Go'morgen og Go'aften Danmark": 0.0, "R\u00e6son": 0.0, "Altinget.dk": 0.0, "Sj\u00e6llandske N\u00e6stved": 0.0, "Socialistisk Arbejderavis": 0.0, "Midtjyllands Avis": 0.0, "DR P4 \u00d8stjylland": 0.0, "fit living": 0.0, "Politiko": 0.0, "Hendes Verden": 0.0, "T\u00e6nketanken Europa": 0.0, "Kanal 5": 0.0, "Penge & Privat\u00f8konomi": 0.0, "Ekstra Bladet": 0.0, "BT": 1.0, "Kolding Netavis": 0.0, "Den Offentlige": 0.0, "JydskeVestkysten": 0.0, "JV.dk": 0.0, "Modkraft.dk - Progressiv portal": 0.0, "B\u00f8rsen Pleasure": 0.0, "TV 2 | \u00d8STJYLLAND": 0.0, "TLC Danmark": 0.0}, "1624980357": {"": 0.0, "ELLE DK": 0.0, "DR Ligetil": 0.0, "DR P4 Nordjylland": 0.0, "newsbreak.dk": 0.0, "DR P4 Fyn": 3.0, "Folkets Avis": 0.0, "T\u00e6nketanken Cevea": 0.0, "Netudgaven": 0.0, "Mandag Morgen": 0.0, "Berlingske \u01c0 Billedredaktionen": 0.0, "DR P4 Midt & Vest": 0.0, "DR1": 0.0, "Din Avis Randers": 0.0, "Jyllands-Posten": 6.0, "Roskilde Avis": 0.0, "T\u00e6nketanken Frej": 0.0, "Frederiksborg Amts Avis": 0.0, "DR2": 0.0, "7'eren": 0.0, "Dagbladet Information": 0.0, "Finans": 0.0, "Leder IDAG.dk": 0.0, "T\u00e6nketanken DEA": 0.0, "Berlingske Business": 0.0, "B\u00f8rsen Opinion": 0.0, "ALT for damerne": 0.0, "Dansk-Politik.dk": 0.0, "Bornholms Tidende": 0.0, "Isabellas": 0.0, "TV3 Danmark": 0.0, "Hus Forbi": 0.0, "P1 Eftermiddag - DR": 0.0, "DR P4 Sj\u00e6lland": 1.0, "BoligLiv": 0.0, "Canal9": 0.0, "Avisen.dk": 1.0, "Netavisen Pio": 0.0, "RANDERSiDAG.dk": 0.0, "DR P4 Bornholm": 0.0, "MTV Danmark": 0.0, "Gastro": 0.0, "TV SYD": 0.0, "Kristeligt Dagblad": 0.0, "Horsens Folkeblad": 0.0, "Lokalavisen.dk": 0.0, "Berlingske": 1.0, "Ude og Hjemme": 0.0, "Radio24syv - Den Korte Radioavis": 0.0, "DR P4 Syd og Esbjerg": 0.0, "Eurowoman DK": 0.0, "Modkraft.dk": 0.0, "Go' Morgen P3 - DR": 0.0, "DEN KORTE AVIS": 0.0, "Tue og Tony - DR P3": 1.0, "MSN Danmark": 0.0, "Canal 9 - Superligaens hjemmebane": 0.0, "Lokalavisen Aarhus": 0.0, "NewSpeek Networks": 0.0, "Vores B\u00f8rn": 0.0, "Politiken": 2.0, "P1 Morgen - DR": 0.0, "Liv": 0.0, "GANDHI - DR P3": 0.0, "DR Sporten": 24.0, "DR Nyheder": 3.0, "iform.dk": 0.0, "Madmagasinet \u2013 DR1": 0.0, "Aftenshowet - DR1": 0.0, "Herning Folkeblad": 0.0, "LandbrugsAvisen": 0.0, "22Skammelsen": 1.0, "POINT of VIEW International": 0.0, "P3 - DR": 1.0, "Metroxpress": 0.0, "B\u00f8rsen Ledelse": 0.0, "JP Politik": 0.0, "Deadline - DR": 0.0, "Bolig Magasinet": 0.0, "Discovery Channel (DK)": 0.0, "SE og H\u00d8R": 0.0, "politik-online.dk": 0.0, "Costume": 0.0, "TV 2": 0.0, "KANAL 4": 0.0, "Detektor - DR": 0.0, "Monte Carlo p\u00e5 DR3": 0.0, "Danmarks gr\u00f8nne t\u00e6nketank Concito": 0.0, "DR P1": 0.0, "Dagens.dk": 3.0, "TV 2 Zulu": 0.0, "The Copenhagen Post": 0.0, "Nordvestnyt": 3.0, "Amtsavisen.dk": 0.0, "6'eren": 0.0, "TV 2/FYN": 0.0, "Q - ET UNIVERS AF QVINDER": 0.0, "P3morgen": 0.0, "P1 Orientering": 0.0, "FEMINA": 0.0, "Sj\u00e6llandske Vordingborg": 0.0, "RokokoPosten": 1.0, "DR P4 Trekanten": 0.0, "DR Politik": 0.0, "Familie Journal": 0.0, "TV2 Nord": 0.0, "Discovery Channel Danmark": 0.0, "SFI - Det Nationale Forskningscenter for Velf\u00e6rd": 0.0, "Vi Unge": 0.0, "DR3": 1.0, "TV 2 Lorry": 0.0, "S\u00d8NDAG": 0.0, "B\u00f8rsen": 4.0, "Natholdet": 6.0, "DR K": 0.0, "Radio24syv": 1.0, "P3": 0.0, "P3 Nyheder": 0.0, "TV 2 Business": 0.0, "CEPOS": 0.0, "Debatten - DR": 1.0, "Dagbladet Arbejderen": 0.0, "Randers Onsdag": 0.0, "Vejle Amts Folkeblad": 0.0, "The Voice": 0.0, "Kraka - Danmarks uafh\u00e6ngige t\u00e6nketank": 0.0, "Verdens Bedste Nyheder": 0.0, "Ugebrevet A4": 0.0, "MediaWatch": 0.0, "TV/MIDT-VEST": 0.0, "Ingeni\u00f8ren": 0.0, "Euroman": 1.0, "NOVA": 0.0, "P1 Debat - DR": 0.0, "TV \u00d8ST": 1.0, "TV 2 NEWS": 1.0, "EUsiden": 0.0, "TV 2 NYHEDERNE": 2.0, "Sj\u00e6llandske Slagelse": 0.0, "FinansWatch": 0.0, "Zetland": 0.0, "BO BEDRE": 0.0, "Journalisten.dk": 0.0, "NORDJYSKE": 0.0, "Korrespondenterne": 0.0, "tv2.dk": 0.0, "DR P4 K\u00f8benhavn": 0.0, "DR2 Dokumania": 0.0, "TV 2 Danmark": 0.0, "Go'morgen og Go'aften Danmark": 0.0, "R\u00e6son": 0.0, "Altinget.dk": 0.0, "Sj\u00e6llandske N\u00e6stved": 0.0, "Socialistisk Arbejderavis": 0.0, "Midtjyllands Avis": 0.0, "DR P4 \u00d8stjylland": 0.0, "fit living": 0.0, "Politiko": 1.0, "Hendes Verden": 0.0, "T\u00e6nketanken Europa": 0.0, "Kanal 5": 0.0, "Penge & Privat\u00f8konomi": 0.0, "Ekstra Bladet": 1.0, "BT": 0.0, "Kolding Netavis": 0.0, "Den Offentlige": 0.0, "JydskeVestkysten": 0.0, "JV.dk": 0.0, "Modkraft.dk - Progressiv portal": 0.0, "B\u00f8rsen Pleasure": 0.0, "TV 2 | \u00d8STJYLLAND": 0.0, "TLC Danmark": 1.0}, "985281519": {"": 0.0, "ELLE DK": 0.0, "DR Ligetil": 0.0, "DR P4 Nordjylland": 3.0, "newsbreak.dk": 0.0, "DR P4 Fyn": 1.0, "Folkets Avis": 0.0, "T\u00e6nketanken Cevea": 0.0, "Netudgaven": 0.0, "Mandag Morgen": 0.0, "Berlingske \u01c0 Billedredaktionen": 0.0, "DR P4 Midt & Vest": 0.0, "DR1": 1.0, "Din Avis Randers": 0.0, "Jyllands-Posten": 110.0, "Roskilde Avis": 0.0, "T\u00e6nketanken Frej": 0.0, "Frederiksborg Amts Avis": 0.0, "DR2": 0.0, "7'eren": 0.0, "Dagbladet Information": 0.0, "Finans": 0.0, "Leder IDAG.dk": 0.0, "T\u00e6nketanken DEA": 0.0, "Berlingske Business": 0.0, "B\u00f8rsen Opinion": 0.0, "ALT for damerne": 0.0, "Dansk-Politik.dk": 0.0, "Bornholms Tidende": 0.0, "Isabellas": 0.0, "TV3 Danmark": 0.0, "Hus Forbi": 0.0, "P1 Eftermiddag - DR": 0.0, "DR P4 Sj\u00e6lland": 0.0, "BoligLiv": 0.0, "Canal9": 0.0, "Avisen.dk": 3.0, "Netavisen Pio": 0.0, "RANDERSiDAG.dk": 0.0, "DR P4 Bornholm": 0.0, "MTV Danmark": 0.0, "Gastro": 0.0, "TV SYD": 0.0, "Kristeligt Dagblad": 57.0, "Horsens Folkeblad": 0.0, "Lokalavisen.dk": 29.0, "Berlingske": 0.0, "Ude og Hjemme": 0.0, "Radio24syv - Den Korte Radioavis": 0.0, "DR P4 Syd og Esbjerg": 0.0, "Eurowoman DK": 0.0, "Modkraft.dk": 0.0, "Go' Morgen P3 - DR": 0.0, "DEN KORTE AVIS": 114.0, "Tue og Tony - DR P3": 0.0, "MSN Danmark": 2.0, "Canal 9 - Superligaens hjemmebane": 0.0, "Lokalavisen Aarhus": 2.0, "NewSpeek Networks": 11.0, "Vores B\u00f8rn": 0.0, "Politiken": 1.0, "P1 Morgen - DR": 0.0, "Liv": 0.0, "GANDHI - DR P3": 0.0, "DR Sporten": 9.0, "DR Nyheder": 2.0, "iform.dk": 0.0, "Madmagasinet \u2013 DR1": 0.0, "Aftenshowet - DR1": 0.0, "Herning Folkeblad": 0.0, "LandbrugsAvisen": 0.0, "22Skammelsen": 0.0, "POINT of VIEW International": 0.0, "P3 - DR": 0.0, "Metroxpress": 0.0, "B\u00f8rsen Ledelse": 0.0, "JP Politik": 0.0, "Deadline - DR": 0.0, "Bolig Magasinet": 0.0, "Discovery Channel (DK)": 0.0, "SE og H\u00d8R": 4.0, "politik-online.dk": 0.0, "Costume": 0.0, "TV 2": 0.0, "KANAL 4": 0.0, "Detektor - DR": 0.0, "Monte Carlo p\u00e5 DR3": 0.0, "Danmarks gr\u00f8nne t\u00e6nketank Concito": 0.0, "DR P1": 1.0, "Dagens.dk": 3.0, "TV 2 Zulu": 0.0, "The Copenhagen Post": 0.0, "Nordvestnyt": 0.0, "Amtsavisen.dk": 0.0, "6'eren": 0.0, "TV 2/FYN": 2.0, "Q - ET UNIVERS AF QVINDER": 0.0, "P3morgen": 0.0, "P1 Orientering": 0.0, "FEMINA": 0.0, "Sj\u00e6llandske Vordingborg": 0.0, "RokokoPosten": 0.0, "DR P4 Trekanten": 1.0, "DR Politik": 0.0, "Familie Journal": 1.0, "TV2 Nord": 1.0, "Discovery Channel Danmark": 0.0, "SFI - Det Nationale Forskningscenter for Velf\u00e6rd": 0.0, "Vi Unge": 0.0, "DR3": 0.0, "TV 2 Lorry": 0.0, "S\u00d8NDAG": 0.0, "B\u00f8rsen": 0.0, "Natholdet": 0.0, "DR K": 0.0, "Radio24syv": 0.0, "P3": 0.0, "P3 Nyheder": 0.0, "TV 2 Business": 0.0, "CEPOS": 0.0, "Debatten - DR": 0.0, "Dagbladet Arbejderen": 0.0, "Randers Onsdag": 0.0, "Vejle Amts Folkeblad": 0.0, "The Voice": 0.0, "Kraka - Danmarks uafh\u00e6ngige t\u00e6nketank": 0.0, "Verdens Bedste Nyheder": 0.0, "Ugebrevet A4": 0.0, "MediaWatch": 0.0, "TV/MIDT-VEST": 0.0, "Ingeni\u00f8ren": 0.0, "Euroman": 0.0, "NOVA": 0.0, "P1 Debat - DR": 0.0, "TV \u00d8ST": 0.0, "TV 2 NEWS": 0.0, "EUsiden": 0.0, "TV 2 NYHEDERNE": 16.0, "Sj\u00e6llandske Slagelse": 0.0, "FinansWatch": 0.0, "Zetland": 0.0, "BO BEDRE": 0.0, "Journalisten.dk": 0.0, "NORDJYSKE": 0.0, "Korrespondenterne": 0.0, "tv2.dk": 0.0, "DR P4 K\u00f8benhavn": 0.0, "DR2 Dokumania": 0.0, "TV 2 Danmark": 0.0, "Go'morgen og Go'aften Danmark": 0.0, "R\u00e6son": 0.0, "Altinget.dk": 0.0, "Sj\u00e6llandske N\u00e6stved": 0.0, "Socialistisk Arbejderavis": 0.0, "Midtjyllands Avis": 0.0, "DR P4 \u00d8stjylland": 0.0, "fit living": 0.0, "Politiko": 0.0, "Hendes Verden": 0.0, "T\u00e6nketanken Europa": 0.0, "Kanal 5": 1.0, "Penge & Privat\u00f8konomi": 0.0, "Ekstra Bladet": 1.0, "BT": 1.0, "Kolding Netavis": 0.0, "Den Offentlige": 0.0, "JydskeVestkysten": 0.0, "JV.dk": 0.0, "Modkraft.dk - Progressiv portal": 0.0, "B\u00f8rsen Pleasure": 0.0, "TV 2 | \u00d8STJYLLAND": 1.0, "TLC Danmark": 0.0}, "155919640": {"": 0.0, "ELLE DK": 0.0, "DR Ligetil": 0.0, "DR P4 Nordjylland": 0.0, "newsbreak.dk": 0.0, "DR P4 Fyn": 0.0, "Folkets Avis": 0.0, "T\u00e6nketanken Cevea": 0.0, "Netudgaven": 0.0, "Mandag Morgen": 0.0, "Berlingske \u01c0 Billedredaktionen": 0.0, "DR P4 Midt & Vest": 0.0, "DR1": 0.0, "Din Avis Randers": 0.0, "Jyllands-Posten": 0.0, "Roskilde Avis": 0.0, "T\u00e6nketanken Frej": 0.0, "Frederiksborg Amts Avis": 0.0, "DR2": 0.0, "7'eren": 0.0, "Dagbladet Information": 1.0, "Finans": 0.0, "Leder IDAG.dk": 0.0, "T\u00e6nketanken DEA": 0.0, "Berlingske Business": 0.0, "B\u00f8rsen Opinion": 0.0, "ALT for damerne": 0.0, "Dansk-Politik.dk": 0.0, "Bornholms Tidende": 0.0, "Isabellas": 0.0, "TV3 Danmark": 0.0, "Hus Forbi": 0.0, "P1 Eftermiddag - DR": 0.0, "DR P4 Sj\u00e6lland": 0.0, "BoligLiv": 0.0, "Canal9": 0.0, "Avisen.dk": 0.0, "Netavisen Pio": 0.0, "RANDERSiDAG.dk": 0.0, "DR P4 Bornholm": 0.0, "MTV Danmark": 0.0, "Gastro": 0.0, "TV SYD": 0.0, "Kristeligt Dagblad": 0.0, "Horsens Folkeblad": 0.0, "Lokalavisen.dk": 0.0, "Berlingske": 0.0, "Ude og Hjemme": 0.0, "Radio24syv - Den Korte Radioavis": 0.0, "DR P4 Syd og Esbjerg": 0.0, "Eurowoman DK": 0.0, "Modkraft.dk": 0.0, "Go' Morgen P3 - DR": 0.0, "DEN KORTE AVIS": 0.0, "Tue og Tony - DR P3": 0.0, "MSN Danmark": 0.0, "Canal 9 - Superligaens hjemmebane": 0.0, "Lokalavisen Aarhus": 0.0, "NewSpeek Networks": 0.0, "Vores B\u00f8rn": 0.0, "Politiken": 0.0, "P1 Morgen - DR": 0.0, "Liv": 0.0, "GANDHI - DR P3": 0.0, "DR Sporten": 0.0, "DR Nyheder": 0.0, "iform.dk": 0.0, "Madmagasinet \u2013 DR1": 0.0, "Aftenshowet - DR1": 0.0, "Herning Folkeblad": 0.0, "LandbrugsAvisen": 0.0, "22Skammelsen": 0.0, "POINT of VIEW International": 0.0, "P3 - DR": 0.0, "Metroxpress": 0.0, "B\u00f8rsen Ledelse": 0.0, "JP Politik": 0.0, "Deadline - DR": 0.0, "Bolig Magasinet": 0.0, "Discovery Channel (DK)": 0.0, "SE og H\u00d8R": 0.0, "politik-online.dk": 0.0, "Costume": 0.0, "TV 2": 0.0, "KANAL 4": 0.0, "Detektor - DR": 0.0, "Monte Carlo p\u00e5 DR3": 0.0, "Danmarks gr\u00f8nne t\u00e6nketank Concito": 0.0, "DR P1": 0.0, "Dagens.dk": 0.0, "TV 2 Zulu": 0.0, "The Copenhagen Post": 0.0, "Nordvestnyt": 0.0, "Amtsavisen.dk": 0.0, "6'eren": 0.0, "TV 2/FYN": 0.0, "Q - ET UNIVERS AF QVINDER": 0.0, "P3morgen": 0.0, "P1 Orientering": 0.0, "FEMINA": 0.0, "Sj\u00e6llandske Vordingborg": 0.0, "RokokoPosten": 0.0, "DR P4 Trekanten": 0.0, "DR Politik": 0.0, "Familie Journal": 0.0, "TV2 Nord": 0.0, "Discovery Channel Danmark": 0.0, "SFI - Det Nationale Forskningscenter for Velf\u00e6rd": 0.0, "Vi Unge": 0.0, "DR3": 0.0, "TV 2 Lorry": 0.0, "S\u00d8NDAG": 0.0, "B\u00f8rsen": 0.0, "Natholdet": 0.0, "DR K": 0.0, "Radio24syv": 0.0, "P3": 0.0, "P3 Nyheder": 0.0, "TV 2 Business": 0.0, "CEPOS": 0.0, "Debatten - DR": 0.0, "Dagbladet Arbejderen": 0.0, "Randers Onsdag": 0.0, "Vejle Amts Folkeblad": 0.0, "The Voice": 0.0, "Kraka - Danmarks uafh\u00e6ngige t\u00e6nketank": 0.0, "Verdens Bedste Nyheder": 0.0, "Ugebrevet A4": 0.0, "MediaWatch": 0.0, "TV/MIDT-VEST": 0.0, "Ingeni\u00f8ren": 0.0, "Euroman": 0.0, "NOVA": 0.0, "P1 Debat - DR": 0.0, "TV \u00d8ST": 0.0, "TV 2 NEWS": 0.0, "EUsiden": 0.0, "TV 2 NYHEDERNE": 0.0, "Sj\u00e6llandske Slagelse": 0.0, "FinansWatch": 0.0, "Zetland": 0.0, "BO BEDRE": 0.0, "Journalisten.dk": 0.0, "NORDJYSKE": 0.0, "Korrespondenterne": 0.0, "tv2.dk": 0.0, "DR P4 K\u00f8benhavn": 0.0, "DR2 Dokumania": 0.0, "TV 2 Danmark": 0.0, "Go'morgen og Go'aften Danmark": 0.0, "R\u00e6son": 0.0, "Altinget.dk": 0.0, "Sj\u00e6llandske N\u00e6stved": 0.0, "Socialistisk Arbejderavis": 0.0, "Midtjyllands Avis": 0.0, "DR P4 \u00d8stjylland": 0.0, "fit living": 0.0, "Politiko": 0.0, "Hendes Verden": 0.0, "T\u00e6nketanken Europa": 0.0, "Kanal 5": 0.0, "Penge & Privat\u00f8konomi": 0.0, "Ekstra Bladet": 0.0, "BT": 0.0, "Kolding Netavis": 0.0, "Den Offentlige": 0.0, "JydskeVestkysten": 0.0, "JV.dk": 0.0, "Modkraft.dk - Progressiv portal": 0.0, "B\u00f8rsen Pleasure": 0.0, "TV 2 | \u00d8STJYLLAND": 0.0, "TLC Danmark": 0.0}, "7348666": {"": 0.0, "ELLE DK": 0.0, "DR Ligetil": 0.0, "DR P4 Nordjylland": 0.0, "newsbreak.dk": 0.0, "DR P4 Fyn": 0.0, "Folkets Avis": 0.0, "T\u00e6nketanken Cevea": 0.0, "Netudgaven": 0.0, "Mandag Morgen": 0.0, "Berlingske \u01c0 Billedredaktionen": 0.0, "DR P4 Midt & Vest": 0.0, "DR1": 0.0, "Din Avis Randers": 0.0, "Jyllands-Posten": 0.0, "Roskilde Avis": 0.0, "T\u00e6nketanken Frej": 0.0, "Frederiksborg Amts Avis": 0.0, "DR2": 0.0, "7'eren": 0.0, "Dagbladet Information": 6.0, "Finans": 0.0, "Leder IDAG.dk": 0.0, "T\u00e6nketanken DEA": 0.0, "Berlingske Business": 0.0, "B\u00f8rsen Opinion": 0.0, "ALT for damerne": 0.0, "Dansk-Politik.dk": 0.0, "Bornholms Tidende": 0.0, "Isabellas": 0.0, "TV3 Danmark": 0.0, "Hus Forbi": 0.0, "P1 Eftermiddag - DR": 0.0, "DR P4 Sj\u00e6lland": 0.0, "BoligLiv": 0.0, "Canal9": 0.0, "Avisen.dk": 0.0, "Netavisen Pio": 0.0, "RANDERSiDAG.dk": 0.0, "DR P4 Bornholm": 0.0, "MTV Danmark": 0.0, "Gastro": 0.0, "TV SYD": 0.0, "Kristeligt Dagblad": 0.0, "Horsens Folkeblad": 0.0, "Lokalavisen.dk": 0.0, "Berlingske": 0.0, "Ude og Hjemme": 0.0, "Radio24syv - Den Korte Radioavis": 0.0, "DR P4 Syd og Esbjerg": 0.0, "Eurowoman DK": 0.0, "Modkraft.dk": 0.0, "Go' Morgen P3 - DR": 0.0, "DEN KORTE AVIS": 0.0, "Tue og Tony - DR P3": 0.0, "MSN Danmark": 0.0, "Canal 9 - Superligaens hjemmebane": 0.0, "Lokalavisen Aarhus": 0.0, "NewSpeek Networks": 0.0, "Vores B\u00f8rn": 0.0, "Politiken": 0.0, "P1 Morgen - DR": 0.0, "Liv": 0.0, "GANDHI - DR P3": 0.0, "DR Sporten": 0.0, "DR Nyheder": 0.0, "iform.dk": 0.0, "Madmagasinet \u2013 DR1": 0.0, "Aftenshowet - DR1": 0.0, "Herning Folkeblad": 0.0, "LandbrugsAvisen": 0.0, "22Skammelsen": 0.0, "POINT of VIEW International": 0.0, "P3 - DR": 0.0, "Metroxpress": 0.0, "B\u00f8rsen Ledelse": 0.0, "JP Politik": 0.0, "Deadline - DR": 0.0, "Bolig Magasinet": 0.0, "Discovery Channel (DK)": 0.0, "SE og H\u00d8R": 0.0, "politik-online.dk": 0.0, "Costume": 0.0, "TV 2": 0.0, "KANAL 4": 0.0, "Detektor - DR": 0.0, "Monte Carlo p\u00e5 DR3": 0.0, "Danmarks gr\u00f8nne t\u00e6nketank Concito": 0.0, "DR P1": 0.0, "Dagens.dk": 0.0, "TV 2 Zulu": 0.0, "The Copenhagen Post": 0.0, "Nordvestnyt": 0.0, "Amtsavisen.dk": 0.0, "6'eren": 0.0, "TV 2/FYN": 0.0, "Q - ET UNIVERS AF QVINDER": 0.0, "P3morgen": 0.0, "P1 Orientering": 0.0, "FEMINA": 0.0, "Sj\u00e6llandske Vordingborg": 0.0, "RokokoPosten": 0.0, "DR P4 Trekanten": 0.0, "DR Politik": 0.0, "Familie Journal": 0.0, "TV2 Nord": 0.0, "Discovery Channel Danmark": 0.0, "SFI - Det Nationale Forskningscenter for Velf\u00e6rd": 0.0, "Vi Unge": 0.0, "DR3": 0.0, "TV 2 Lorry": 0.0, "S\u00d8NDAG": 0.0, "B\u00f8rsen": 0.0, "Natholdet": 0.0, "DR K": 0.0, "Radio24syv": 0.0, "P3": 0.0, "P3 Nyheder": 0.0, "TV 2 Business": 0.0, "CEPOS": 0.0, "Debatten - DR": 0.0, "Dagbladet Arbejderen": 0.0, "Randers Onsdag": 0.0, "Vejle Amts Folkeblad": 0.0, "The Voice": 0.0, "Kraka - Danmarks uafh\u00e6ngige t\u00e6nketank": 0.0, "Verdens Bedste Nyheder": 0.0, "Ugebrevet A4": 0.0, "MediaWatch": 0.0, "TV/MIDT-VEST": 0.0, "Ingeni\u00f8ren": 0.0, "Euroman": 0.0, "NOVA": 0.0, "P1 Debat - DR": 0.0, "TV \u00d8ST": 0.0, "TV 2 NEWS": 0.0, "EUsiden": 0.0, "TV 2 NYHEDERNE": 0.0, "Sj\u00e6llandske Slagelse": 0.0, "FinansWatch": 0.0, "Zetland": 0.0, "BO BEDRE": 0.0, "Journalisten.dk": 0.0, "NORDJYSKE": 0.0, "Korrespondenterne": 0.0, "tv2.dk": 0.0, "DR P4 K\u00f8benhavn": 0.0, "DR2 Dokumania": 0.0, "TV 2 Danmark": 0.0, "Go'morgen og Go'aften Danmark": 0.0, "R\u00e6son": 0.0, "Altinget.dk": 0.0, "Sj\u00e6llandske N\u00e6stved": 0.0, "Socialistisk Arbejderavis": 1.0, "Midtjyllands Avis": 0.0, "DR P4 \u00d8stjylland": 0.0, "fit living": 0.0, "Politiko": 0.0, "Hendes Verden": 0.0, "T\u00e6nketanken Europa": 0.0, "Kanal 5": 0.0, "Penge & Privat\u00f8konomi": 0.0, "Ekstra Bladet": 0.0, "BT": 0.0, "Kolding Netavis": 0.0, "Den Offentlige": 0.0, "JydskeVestkysten": 0.0, "JV.dk": 0.0, "Modkraft.dk - Progressiv portal": 0.0, "B\u00f8rsen Pleasure": 0.0, "TV 2 | \u00d8STJYLLAND": 0.0, "TLC Danmark": 0.0}, "1906716941": {"": 0.0, "ELLE DK": 0.0, "DR Ligetil": 0.0, "DR P4 Nordjylland": 0.0, "newsbreak.dk": 0.0, "DR P4 Fyn": 0.0, "Folkets Avis": 0.0, "T\u00e6nketanken Cevea": 0.0, "Netudgaven": 0.0, "Mandag Morgen": 0.0, "Berlingske \u01c0 Billedredaktionen": 0.0, "DR P4 Midt & Vest": 0.0, "DR1": 0.0, "Din Avis Randers": 0.0, "Jyllands-Posten": 1.0, "Roskilde Avis": 0.0, "T\u00e6nketanken Frej": 0.0, "Frederiksborg Amts Avis": 0.0, "DR2": 0.0, "7'eren": 0.0, "Dagbladet Information": 0.0, "Finans": 0.0, "Leder IDAG.dk": 0.0, "T\u00e6nketanken DEA": 0.0, "Berlingske Business": 0.0, "B\u00f8rsen Opinion": 0.0, "ALT for damerne": 0.0, "Dansk-Politik.dk": 0.0, "Bornholms Tidende": 0.0, "Isabellas": 0.0, "TV3 Danmark": 1.0, "Hus Forbi": 0.0, "P1 Eftermiddag - DR": 0.0, "DR P4 Sj\u00e6lland": 0.0, "BoligLiv": 0.0, "Canal9": 0.0, "Avisen.dk": 0.0, "Netavisen Pio": 0.0, "RANDERSiDAG.dk": 0.0, "DR P4 Bornholm": 0.0, "MTV Danmark": 0.0, "Gastro": 0.0, "TV SYD": 0.0, "Kristeligt Dagblad": 0.0, "Horsens Folkeblad": 0.0, "Lokalavisen.dk": 0.0, "Berlingske": 1.0, "Ude og Hjemme": 0.0, "Radio24syv - Den Korte Radioavis": 0.0, "DR P4 Syd og Esbjerg": 0.0, "Eurowoman DK": 0.0, "Modkraft.dk": 0.0, "Go' Morgen P3 - DR": 2.0, "DEN KORTE AVIS": 0.0, "Tue og Tony - DR P3": 0.0, "MSN Danmark": 0.0, "Canal 9 - Superligaens hjemmebane": 0.0, "Lokalavisen Aarhus": 0.0, "NewSpeek Networks": 0.0, "Vores B\u00f8rn": 1.0, "Politiken": 0.0, "P1 Morgen - DR": 0.0, "Liv": 0.0, "GANDHI - DR P3": 2.0, "DR Sporten": 0.0, "DR Nyheder": 2.0, "iform.dk": 0.0, "Madmagasinet \u2013 DR1": 0.0, "Aftenshowet - DR1": 0.0, "Herning Folkeblad": 0.0, "LandbrugsAvisen": 0.0, "22Skammelsen": 0.0, "POINT of VIEW International": 0.0, "P3 - DR": 1.0, "Metroxpress": 4.0, "B\u00f8rsen Ledelse": 0.0, "JP Politik": 0.0, "Deadline - DR": 0.0, "Bolig Magasinet": 0.0, "Discovery Channel (DK)": 0.0, "SE og H\u00d8R": 3.0, "politik-online.dk": 0.0, "Costume": 0.0, "TV 2": 0.0, "KANAL 4": 0.0, "Detektor - DR": 0.0, "Monte Carlo p\u00e5 DR3": 0.0, "Danmarks gr\u00f8nne t\u00e6nketank Concito": 0.0, "DR P1": 0.0, "Dagens.dk": 5.0, "TV 2 Zulu": 0.0, "The Copenhagen Post": 0.0, "Nordvestnyt": 0.0, "Amtsavisen.dk": 0.0, "6'eren": 0.0, "TV 2/FYN": 0.0, "Q - ET UNIVERS AF QVINDER": 1.0, "P3morgen": 0.0, "P1 Orientering": 0.0, "FEMINA": 0.0, "Sj\u00e6llandske Vordingborg": 0.0, "RokokoPosten": 0.0, "DR P4 Trekanten": 0.0, "DR Politik": 0.0, "Familie Journal": 0.0, "TV2 Nord": 0.0, "Discovery Channel Danmark": 0.0, "SFI - Det Nationale Forskningscenter for Velf\u00e6rd": 0.0, "Vi Unge": 0.0, "DR3": 1.0, "TV 2 Lorry": 0.0, "S\u00d8NDAG": 0.0, "B\u00f8rsen": 0.0, "Natholdet": 4.0, "DR K": 0.0, "Radio24syv": 0.0, "P3": 0.0, "P3 Nyheder": 0.0, "TV 2 Business": 0.0, "CEPOS": 0.0, "Debatten - DR": 0.0, "Dagbladet Arbejderen": 0.0, "Randers Onsdag": 0.0, "Vejle Amts Folkeblad": 0.0, "The Voice": 0.0, "Kraka - Danmarks uafh\u00e6ngige t\u00e6nketank": 0.0, "Verdens Bedste Nyheder": 0.0, "Ugebrevet A4": 0.0, "MediaWatch": 0.0, "TV/MIDT-VEST": 0.0, "Ingeni\u00f8ren": 0.0, "Euroman": 0.0, "NOVA": 0.0, "P1 Debat - DR": 0.0, "TV \u00d8ST": 0.0, "TV 2 NEWS": 0.0, "EUsiden": 0.0, "TV 2 NYHEDERNE": 4.0, "Sj\u00e6llandske Slagelse": 0.0, "FinansWatch": 0.0, "Zetland": 0.0, "BO BEDRE": 0.0, "Journalisten.dk": 0.0, "NORDJYSKE": 0.0, "Korrespondenterne": 0.0, "tv2.dk": 0.0, "DR P4 K\u00f8benhavn": 0.0, "DR2 Dokumania": 0.0, "TV 2 Danmark": 0.0, "Go'morgen og Go'aften Danmark": 0.0, "R\u00e6son": 0.0, "Altinget.dk": 0.0, "Sj\u00e6llandske N\u00e6stved": 0.0, "Socialistisk Arbejderavis": 0.0, "Midtjyllands Avis": 0.0, "DR P4 \u00d8stjylland": 0.0, "fit living": 0.0, "Politiko": 0.0, "Hendes Verden": 0.0, "T\u00e6nketanken Europa": 0.0, "Kanal 5": 0.0, "Penge & Privat\u00f8konomi": 0.0, "Ekstra Bladet": 6.0, "BT": 12.0, "Kolding Netavis": 0.0, "Den Offentlige": 0.0, "JydskeVestkysten": 0.0, "JV.dk": 0.0, "Modkraft.dk - Progressiv portal": 0.0, "B\u00f8rsen Pleasure": 0.0, "TV 2 | \u00d8STJYLLAND": 0.0, "TLC Danmark": 0.0}, "89909107": {"": 0.0, "ELLE DK": 0.0, "DR Ligetil": 0.0, "DR P4 Nordjylland": 0.0, "newsbreak.dk": 0.0, "DR P4 Fyn": 0.0, "Folkets Avis": 0.0, "T\u00e6nketanken Cevea": 0.0, "Netudgaven": 0.0, "Mandag Morgen": 0.0, "Berlingske \u01c0 Billedredaktionen": 0.0, "DR P4 Midt & Vest": 0.0, "DR1": 0.0, "Din Avis Randers": 0.0, "Jyllands-Posten": 0.0, "Roskilde Avis": 0.0, "T\u00e6nketanken Frej": 0.0, "Frederiksborg Amts Avis": 0.0, "DR2": 0.0, "7'eren": 0.0, "Dagbladet Information": 0.0, "Finans": 0.0, "Leder IDAG.dk": 0.0, "T\u00e6nketanken DEA": 0.0, "Berlingske Business": 0.0, "B\u00f8rsen Opinion": 0.0, "ALT for damerne": 0.0, "Dansk-Politik.dk": 0.0, "Bornholms Tidende": 0.0, "Isabellas": 0.0, "TV3 Danmark": 0.0, "Hus Forbi": 0.0, "P1 Eftermiddag - DR": 0.0, "DR P4 Sj\u00e6lland": 0.0, "BoligLiv": 0.0, "Canal9": 0.0, "Avisen.dk": 0.0, "Netavisen Pio": 0.0, "RANDERSiDAG.dk": 0.0, "DR P4 Bornholm": 0.0, "MTV Danmark": 0.0, "Gastro": 0.0, "TV SYD": 0.0, "Kristeligt Dagblad": 0.0, "Horsens Folkeblad": 0.0, "Lokalavisen.dk": 0.0, "Berlingske": 0.0, "Ude og Hjemme": 0.0, "Radio24syv - Den Korte Radioavis": 0.0, "DR P4 Syd og Esbjerg": 0.0, "Eurowoman DK": 0.0, "Modkraft.dk": 0.0, "Go' Morgen P3 - DR": 0.0, "DEN KORTE AVIS": 0.0, "Tue og Tony - DR P3": 0.0, "MSN Danmark": 0.0, "Canal 9 - Superligaens hjemmebane": 0.0, "Lokalavisen Aarhus": 0.0, "NewSpeek Networks": 0.0, "Vores B\u00f8rn": 0.0, "Politiken": 0.0, "P1 Morgen - DR": 0.0, "Liv": 0.0, "GANDHI - DR P3": 0.0, "DR Sporten": 0.0, "DR Nyheder": 0.0, "iform.dk": 0.0, "Madmagasinet \u2013 DR1": 0.0, "Aftenshowet - DR1": 0.0, "Herning Folkeblad": 0.0, "LandbrugsAvisen": 0.0, "22Skammelsen": 0.0, "POINT of VIEW International": 0.0, "P3 - DR": 0.0, "Metroxpress": 0.0, "B\u00f8rsen Ledelse": 0.0, "JP Politik": 0.0, "Deadline - DR": 0.0, "Bolig Magasinet": 0.0, "Discovery Channel (DK)": 0.0, "SE og H\u00d8R": 0.0, "politik-online.dk": 0.0, "Costume": 0.0, "TV 2": 0.0, "KANAL 4": 0.0, "Detektor - DR": 0.0, "Monte Carlo p\u00e5 DR3": 0.0, "Danmarks gr\u00f8nne t\u00e6nketank Concito": 0.0, "DR P1": 0.0, "Dagens.dk": 0.0, "TV 2 Zulu": 0.0, "The Copenhagen Post": 0.0, "Nordvestnyt": 0.0, "Amtsavisen.dk": 0.0, "6'eren": 0.0, "TV 2/FYN": 0.0, "Q - ET UNIVERS AF QVINDER": 0.0, "P3morgen": 0.0, "P1 Orientering": 0.0, "FEMINA": 0.0, "Sj\u00e6llandske Vordingborg": 0.0, "RokokoPosten": 0.0, "DR P4 Trekanten": 0.0, "DR Politik": 0.0, "Familie Journal": 0.0, "TV2 Nord": 0.0, "Discovery Channel Danmark": 0.0, "SFI - Det Nationale Forskningscenter for Velf\u00e6rd": 0.0, "Vi Unge": 0.0, "DR3": 0.0, "TV 2 Lorry": 0.0, "S\u00d8NDAG": 0.0, "B\u00f8rsen": 0.0, "Natholdet": 0.0, "DR K": 0.0, "Radio24syv": 0.0, "P3": 0.0, "P3 Nyheder": 0.0, "TV 2 Business": 0.0, "CEPOS": 0.0, "Debatten - DR": 0.0, "Dagbladet Arbejderen": 0.0, "Randers Onsdag": 0.0, "Vejle Amts Folkeblad": 0.0, "The Voice": 0.0, "Kraka - Danmarks uafh\u00e6ngige t\u00e6nketank": 0.0, "Verdens Bedste Nyheder": 0.0, "Ugebrevet A4": 0.0, "MediaWatch": 0.0, "TV/MIDT-VEST": 0.0, "Ingeni\u00f8ren": 0.0, "Euroman": 0.0, "NOVA": 0.0, "P1 Debat - DR": 0.0, "TV \u00d8ST": 0.0, "TV 2 NEWS": 0.0, "EUsiden": 0.0, "TV 2 NYHEDERNE": 0.0, "Sj\u00e6llandske Slagelse": 0.0, "FinansWatch": 0.0, "Zetland": 0.0, "BO BEDRE": 0.0, "Journalisten.dk": 0.0, "NORDJYSKE": 0.0, "Korrespondenterne": 0.0, "tv2.dk": 0.0, "DR P4 K\u00f8benhavn": 0.0, "DR2 Dokumania": 0.0, "TV 2 Danmark": 0.0, "Go'morgen og Go'aften Danmark": 0.0, "R\u00e6son": 0.0, "Altinget.dk": 0.0, "Sj\u00e6llandske N\u00e6stved": 0.0, "Socialistisk Arbejderavis": 0.0, "Midtjyllands Avis": 0.0, "DR P4 \u00d8stjylland": 0.0, "fit living": 0.0, "Politiko": 0.0, "Hendes Verden": 0.0, "T\u00e6nketanken Europa": 0.0, "Kanal 5": 0.0, "Penge & Privat\u00f8konomi": 0.0, "Ekstra Bladet": 0.0, "BT": 0.0, "Kolding Netavis": 0.0, "Den Offentlige": 0.0, "JydskeVestkysten": 0.0, "JV.dk": 0.0, "Modkraft.dk - Progressiv portal": 0.0, "B\u00f8rsen Pleasure": 0.0, "TV 2 | \u00d8STJYLLAND": 0.0, "TLC Danmark": 0.0}, "1492941144": {"": 0.0, "ELLE DK": 1.0, "DR Ligetil": 0.0, "DR P4 Nordjylland": 0.0, "newsbreak.dk": 0.0, "DR P4 Fyn": 0.0, "Folkets Avis": 0.0, "T\u00e6nketanken Cevea": 0.0, "Netudgaven": 0.0, "Mandag Morgen": 0.0, "Berlingske \u01c0 Billedredaktionen": 0.0, "DR P4 Midt & Vest": 0.0, "DR1": 0.0, "Din Avis Randers": 0.0, "Jyllands-Posten": 0.0, "Roskilde Avis": 0.0, "T\u00e6nketanken Frej": 0.0, "Frederiksborg Amts Avis": 0.0, "DR2": 0.0, "7'eren": 0.0, "Dagbladet Information": 0.0, "Finans": 0.0, "Leder IDAG.dk": 0.0, "T\u00e6nketanken DEA": 0.0, "Berlingske Business": 0.0, "B\u00f8rsen Opinion": 0.0, "ALT for damerne": 0.0, "Dansk-Politik.dk": 0.0, "Bornholms Tidende": 0.0, "Isabellas": 0.0, "TV3 Danmark": 0.0, "Hus Forbi": 0.0, "P1 Eftermiddag - DR": 0.0, "DR P4 Sj\u00e6lland": 0.0, "BoligLiv": 0.0, "Canal9": 0.0, "Avisen.dk": 0.0, "Netavisen Pio": 0.0, "RANDERSiDAG.dk": 0.0, "DR P4 Bornholm": 0.0, "MTV Danmark": 0.0, "Gastro": 0.0, "TV SYD": 0.0, "Kristeligt Dagblad": 0.0, "Horsens Folkeblad": 0.0, "Lokalavisen.dk": 0.0, "Berlingske": 0.0, "Ude og Hjemme": 0.0, "Radio24syv - Den Korte Radioavis": 0.0, "DR P4 Syd og Esbjerg": 0.0, "Eurowoman DK": 0.0, "Modkraft.dk": 0.0, "Go' Morgen P3 - DR": 0.0, "DEN KORTE AVIS": 1.0, "Tue og Tony - DR P3": 0.0, "MSN Danmark": 0.0, "Canal 9 - Superligaens hjemmebane": 0.0, "Lokalavisen Aarhus": 0.0, "NewSpeek Networks": 0.0, "Vores B\u00f8rn": 0.0, "Politiken": 0.0, "P1 Morgen - DR": 0.0, "Liv": 0.0, "GANDHI - DR P3": 0.0, "DR Sporten": 0.0, "DR Nyheder": 0.0, "iform.dk": 0.0, "Madmagasinet \u2013 DR1": 0.0, "Aftenshowet - DR1": 0.0, "Herning Folkeblad": 0.0, "LandbrugsAvisen": 0.0, "22Skammelsen": 0.0, "POINT of VIEW International": 0.0, "P3 - DR": 1.0, "Metroxpress": 1.0, "B\u00f8rsen Ledelse": 0.0, "JP Politik": 0.0, "Deadline - DR": 0.0, "Bolig Magasinet": 0.0, "Discovery Channel (DK)": 0.0, "SE og H\u00d8R": 0.0, "politik-online.dk": 0.0, "Costume": 0.0, "TV 2": 0.0, "KANAL 4": 0.0, "Detektor - DR": 0.0, "Monte Carlo p\u00e5 DR3": 0.0, "Danmarks gr\u00f8nne t\u00e6nketank Concito": 0.0, "DR P1": 0.0, "Dagens.dk": 2.0, "TV 2 Zulu": 0.0, "The Copenhagen Post": 0.0, "Nordvestnyt": 0.0, "Amtsavisen.dk": 0.0, "6'eren": 0.0, "TV 2/FYN": 0.0, "Q - ET UNIVERS AF QVINDER": 0.0, "P3morgen": 0.0, "P1 Orientering": 0.0, "FEMINA": 0.0, "Sj\u00e6llandske Vordingborg": 0.0, "RokokoPosten": 0.0, "DR P4 Trekanten": 0.0, "DR Politik": 0.0, "Familie Journal": 0.0, "TV2 Nord": 0.0, "Discovery Channel Danmark": 0.0, "SFI - Det Nationale Forskningscenter for Velf\u00e6rd": 0.0, "Vi Unge": 0.0, "DR3": 0.0, "TV 2 Lorry": 0.0, "S\u00d8NDAG": 0.0, "B\u00f8rsen": 0.0, "Natholdet": 2.0, "DR K": 0.0, "Radio24syv": 0.0, "P3": 0.0, "P3 Nyheder": 0.0, "TV 2 Business": 0.0, "CEPOS": 0.0, "Debatten - DR": 0.0, "Dagbladet Arbejderen": 0.0, "Randers Onsdag": 0.0, "Vejle Amts Folkeblad": 0.0, "The Voice": 0.0, "Kraka - Danmarks uafh\u00e6ngige t\u00e6nketank": 0.0, "Verdens Bedste Nyheder": 0.0, "Ugebrevet A4": 0.0, "MediaWatch": 0.0, "TV/MIDT-VEST": 0.0, "Ingeni\u00f8ren": 0.0, "Euroman": 0.0, "NOVA": 0.0, "P1 Debat - DR": 0.0, "TV \u00d8ST": 0.0, "TV 2 NEWS": 0.0, "EUsiden": 0.0, "TV 2 NYHEDERNE": 2.0, "Sj\u00e6llandske Slagelse": 0.0, "FinansWatch": 0.0, "Zetland": 0.0, "BO BEDRE": 0.0, "Journalisten.dk": 0.0, "NORDJYSKE": 0.0, "Korrespondenterne": 0.0, "tv2.dk": 0.0, "DR P4 K\u00f8benhavn": 0.0, "DR2 Dokumania": 0.0, "TV 2 Danmark": 0.0, "Go'morgen og Go'aften Danmark": 1.0, "R\u00e6son": 0.0, "Altinget.dk": 0.0, "Sj\u00e6llandske N\u00e6stved": 0.0, "Socialistisk Arbejderavis": 0.0, "Midtjyllands Avis": 0.0, "DR P4 \u00d8stjylland": 0.0, "fit living": 0.0, "Politiko": 0.0, "Hendes Verden": 0.0, "T\u00e6nketanken Europa": 0.0, "Kanal 5": 0.0, "Penge & Privat\u00f8konomi": 0.0, "Ekstra Bladet": 0.0, "BT": 0.0, "Kolding Netavis": 0.0, "Den Offentlige": 0.0, "JydskeVestkysten": 0.0, "JV.dk": 0.0, "Modkraft.dk - Progressiv portal": 0.0, "B\u00f8rsen Pleasure": 0.0, "TV 2 | \u00d8STJYLLAND": 0.0, "TLC Danmark": 0.0}, "504808017": {"": 0.0, "ELLE DK": 0.0, "DR Ligetil": 0.0, "DR P4 Nordjylland": 0.0, "newsbreak.dk": 0.0, "DR P4 Fyn": 0.0, "Folkets Avis": 0.0, "T\u00e6nketanken Cevea": 0.0, "Netudgaven": 0.0, "Mandag Morgen": 0.0, "Berlingske \u01c0 Billedredaktionen": 0.0, "DR P4 Midt & Vest": 0.0, "DR1": 1.0, "Din Avis Randers": 0.0, "Jyllands-Posten": 2.0, "Roskilde Avis": 0.0, "T\u00e6nketanken Frej": 0.0, "Frederiksborg Amts Avis": 0.0, "DR2": 0.0, "7'eren": 0.0, "Dagbladet Information": 51.0, "Finans": 0.0, "Leder IDAG.dk": 0.0, "T\u00e6nketanken DEA": 0.0, "Berlingske Business": 0.0, "B\u00f8rsen Opinion": 0.0, "ALT for damerne": 0.0, "Dansk-Politik.dk": 0.0, "Bornholms Tidende": 0.0, "Isabellas": 0.0, "TV3 Danmark": 0.0, "Hus Forbi": 0.0, "P1 Eftermiddag - DR": 0.0, "DR P4 Sj\u00e6lland": 0.0, "BoligLiv": 0.0, "Canal9": 0.0, "Avisen.dk": 0.0, "Netavisen Pio": 0.0, "RANDERSiDAG.dk": 0.0, "DR P4 Bornholm": 0.0, "MTV Danmark": 0.0, "Gastro": 0.0, "TV SYD": 0.0, "Kristeligt Dagblad": 3.0, "Horsens Folkeblad": 0.0, "Lokalavisen.dk": 0.0, "Berlingske": 2.0, "Ude og Hjemme": 0.0, "Radio24syv - Den Korte Radioavis": 0.0, "DR P4 Syd og Esbjerg": 0.0, "Eurowoman DK": 0.0, "Modkraft.dk": 0.0, "Go' Morgen P3 - DR": 0.0, "DEN KORTE AVIS": 0.0, "Tue og Tony - DR P3": 0.0, "MSN Danmark": 0.0, "Canal 9 - Superligaens hjemmebane": 0.0, "Lokalavisen Aarhus": 0.0, "NewSpeek Networks": 0.0, "Vores B\u00f8rn": 0.0, "Politiken": 4.0, "P1 Morgen - DR": 0.0, "Liv": 0.0, "GANDHI - DR P3": 0.0, "DR Sporten": 0.0, "DR Nyheder": 1.0, "iform.dk": 0.0, "Madmagasinet \u2013 DR1": 0.0, "Aftenshowet - DR1": 1.0, "Herning Folkeblad": 0.0, "LandbrugsAvisen": 0.0, "22Skammelsen": 0.0, "POINT of VIEW International": 0.0, "P3 - DR": 0.0, "Metroxpress": 1.0, "B\u00f8rsen Ledelse": 0.0, "JP Politik": 0.0, "Deadline - DR": 0.0, "Bolig Magasinet": 0.0, "Discovery Channel (DK)": 0.0, "SE og H\u00d8R": 0.0, "politik-online.dk": 0.0, "Costume": 0.0, "TV 2": 0.0, "KANAL 4": 0.0, "Detektor - DR": 0.0, "Monte Carlo p\u00e5 DR3": 0.0, "Danmarks gr\u00f8nne t\u00e6nketank Concito": 0.0, "DR P1": 0.0, "Dagens.dk": 1.0, "TV 2 Zulu": 0.0, "The Copenhagen Post": 0.0, "Nordvestnyt": 0.0, "Amtsavisen.dk": 0.0, "6'eren": 0.0, "TV 2/FYN": 0.0, "Q - ET UNIVERS AF QVINDER": 0.0, "P3morgen": 0.0, "P1 Orientering": 0.0, "FEMINA": 0.0, "Sj\u00e6llandske Vordingborg": 0.0, "RokokoPosten": 0.0, "DR P4 Trekanten": 0.0, "DR Politik": 0.0, "Familie Journal": 0.0, "TV2 Nord": 1.0, "Discovery Channel Danmark": 0.0, "SFI - Det Nationale Forskningscenter for Velf\u00e6rd": 0.0, "Vi Unge": 0.0, "DR3": 1.0, "TV 2 Lorry": 2.0, "S\u00d8NDAG": 0.0, "B\u00f8rsen": 0.0, "Natholdet": 0.0, "DR K": 0.0, "Radio24syv": 0.0, "P3": 0.0, "P3 Nyheder": 0.0, "TV 2 Business": 0.0, "CEPOS": 0.0, "Debatten - DR": 0.0, "Dagbladet Arbejderen": 0.0, "Randers Onsdag": 0.0, "Vejle Amts Folkeblad": 0.0, "The Voice": 0.0, "Kraka - Danmarks uafh\u00e6ngige t\u00e6nketank": 0.0, "Verdens Bedste Nyheder": 28.0, "Ugebrevet A4": 0.0, "MediaWatch": 0.0, "TV/MIDT-VEST": 0.0, "Ingeni\u00f8ren": 0.0, "Euroman": 0.0, "NOVA": 0.0, "P1 Debat - DR": 0.0, "TV \u00d8ST": 0.0, "TV 2 NEWS": 0.0, "EUsiden": 0.0, "TV 2 NYHEDERNE": 2.0, "Sj\u00e6llandske Slagelse": 0.0, "FinansWatch": 0.0, "Zetland": 1.0, "BO BEDRE": 0.0, "Journalisten.dk": 0.0, "NORDJYSKE": 0.0, "Korrespondenterne": 0.0, "tv2.dk": 0.0, "DR P4 K\u00f8benhavn": 0.0, "DR2 Dokumania": 1.0, "TV 2 Danmark": 0.0, "Go'morgen og Go'aften Danmark": 0.0, "R\u00e6son": 0.0, "Altinget.dk": 0.0, "Sj\u00e6llandske N\u00e6stved": 0.0, "Socialistisk Arbejderavis": 0.0, "Midtjyllands Avis": 0.0, "DR P4 \u00d8stjylland": 0.0, "fit living": 0.0, "Politiko": 0.0, "Hendes Verden": 0.0, "T\u00e6nketanken Europa": 0.0, "Kanal 5": 0.0, "Penge & Privat\u00f8konomi": 0.0, "Ekstra Bladet": 0.0, "BT": 0.0, "Kolding Netavis": 0.0, "Den Offentlige": 0.0, "JydskeVestkysten": 0.0, "JV.dk": 0.0, "Modkraft.dk - Progressiv portal": 0.0, "B\u00f8rsen Pleasure": 0.0, "TV 2 | \u00d8STJYLLAND": 0.0, "TLC Danmark": 0.0}, "1214216171": {"": 0.0, "ELLE DK": 0.0, "DR Ligetil": 0.0, "DR P4 Nordjylland": 0.0, "newsbreak.dk": 0.0, "DR P4 Fyn": 0.0, "Folkets Avis": 0.0, "T\u00e6nketanken Cevea": 0.0, "Netudgaven": 0.0, "Mandag Morgen": 0.0, "Berlingske \u01c0 Billedredaktionen": 0.0, "DR P4 Midt & Vest": 0.0, "DR1": 0.0, "Din Avis Randers": 0.0, "Jyllands-Posten": 4.0, "Roskilde Avis": 0.0, "T\u00e6nketanken Frej": 0.0, "Frederiksborg Amts Avis": 0.0, "DR2": 0.0, "7'eren": 0.0, "Dagbladet Information": 0.0, "Finans": 0.0, "Leder IDAG.dk": 0.0, "T\u00e6nketanken DEA": 0.0, "Berlingske Business": 0.0, "B\u00f8rsen Opinion": 0.0, "ALT for damerne": 0.0, "Dansk-Politik.dk": 0.0, "Bornholms Tidende": 0.0, "Isabellas": 0.0, "TV3 Danmark": 0.0, "Hus Forbi": 0.0, "P1 Eftermiddag - DR": 0.0, "DR P4 Sj\u00e6lland": 0.0, "BoligLiv": 0.0, "Canal9": 0.0, "Avisen.dk": 0.0, "Netavisen Pio": 0.0, "RANDERSiDAG.dk": 0.0, "DR P4 Bornholm": 0.0, "MTV Danmark": 0.0, "Gastro": 0.0, "TV SYD": 0.0, "Kristeligt Dagblad": 0.0, "Horsens Folkeblad": 0.0, "Lokalavisen.dk": 1.0, "Berlingske": 0.0, "Ude og Hjemme": 0.0, "Radio24syv - Den Korte Radioavis": 0.0, "DR P4 Syd og Esbjerg": 0.0, "Eurowoman DK": 0.0, "Modkraft.dk": 0.0, "Go' Morgen P3 - DR": 0.0, "DEN KORTE AVIS": 0.0, "Tue og Tony - DR P3": 0.0, "MSN Danmark": 0.0, "Canal 9 - Superligaens hjemmebane": 0.0, "Lokalavisen Aarhus": 0.0, "NewSpeek Networks": 0.0, "Vores B\u00f8rn": 0.0, "Politiken": 0.0, "P1 Morgen - DR": 0.0, "Liv": 0.0, "GANDHI - DR P3": 0.0, "DR Sporten": 1.0, "DR Nyheder": 5.0, "iform.dk": 0.0, "Madmagasinet \u2013 DR1": 0.0, "Aftenshowet - DR1": 0.0, "Herning Folkeblad": 0.0, "LandbrugsAvisen": 0.0, "22Skammelsen": 0.0, "POINT of VIEW International": 0.0, "P3 - DR": 0.0, "Metroxpress": 0.0, "B\u00f8rsen Ledelse": 0.0, "JP Politik": 0.0, "Deadline - DR": 0.0, "Bolig Magasinet": 0.0, "Discovery Channel (DK)": 0.0, "SE og H\u00d8R": 0.0, "politik-online.dk": 0.0, "Costume": 0.0, "TV 2": 0.0, "KANAL 4": 0.0, "Detektor - DR": 0.0, "Monte Carlo p\u00e5 DR3": 0.0, "Danmarks gr\u00f8nne t\u00e6nketank Concito": 0.0, "DR P1": 0.0, "Dagens.dk": 3.0, "TV 2 Zulu": 0.0, "The Copenhagen Post": 0.0, "Nordvestnyt": 0.0, "Amtsavisen.dk": 0.0, "6'eren": 0.0, "TV 2/FYN": 0.0, "Q - ET UNIVERS AF QVINDER": 0.0, "P3morgen": 0.0, "P1 Orientering": 0.0, "FEMINA": 0.0, "Sj\u00e6llandske Vordingborg": 0.0, "RokokoPosten": 0.0, "DR P4 Trekanten": 0.0, "DR Politik": 0.0, "Familie Journal": 1.0, "TV2 Nord": 0.0, "Discovery Channel Danmark": 0.0, "SFI - Det Nationale Forskningscenter for Velf\u00e6rd": 0.0, "Vi Unge": 0.0, "DR3": 0.0, "TV 2 Lorry": 1.0, "S\u00d8NDAG": 0.0, "B\u00f8rsen": 0.0, "Natholdet": 0.0, "DR K": 0.0, "Radio24syv": 0.0, "P3": 0.0, "P3 Nyheder": 0.0, "TV 2 Business": 0.0, "CEPOS": 0.0, "Debatten - DR": 1.0, "Dagbladet Arbejderen": 0.0, "Randers Onsdag": 0.0, "Vejle Amts Folkeblad": 0.0, "The Voice": 0.0, "Kraka - Danmarks uafh\u00e6ngige t\u00e6nketank": 0.0, "Verdens Bedste Nyheder": 0.0, "Ugebrevet A4": 0.0, "MediaWatch": 0.0, "TV/MIDT-VEST": 0.0, "Ingeni\u00f8ren": 0.0, "Euroman": 0.0, "NOVA": 0.0, "P1 Debat - DR": 0.0, "TV \u00d8ST": 0.0, "TV 2 NEWS": 1.0, "EUsiden": 0.0, "TV 2 NYHEDERNE": 8.0, "Sj\u00e6llandske Slagelse": 0.0, "FinansWatch": 0.0, "Zetland": 0.0, "BO BEDRE": 0.0, "Journalisten.dk": 0.0, "NORDJYSKE": 0.0, "Korrespondenterne": 0.0, "tv2.dk": 0.0, "DR P4 K\u00f8benhavn": 0.0, "DR2 Dokumania": 0.0, "TV 2 Danmark": 0.0, "Go'morgen og Go'aften Danmark": 0.0, "R\u00e6son": 0.0, "Altinget.dk": 0.0, "Sj\u00e6llandske N\u00e6stved": 0.0, "Socialistisk Arbejderavis": 0.0, "Midtjyllands Avis": 0.0, "DR P4 \u00d8stjylland": 0.0, "fit living": 0.0, "Politiko": 0.0, "Hendes Verden": 0.0, "T\u00e6nketanken Europa": 0.0, "Kanal 5": 0.0, "Penge & Privat\u00f8konomi": 0.0, "Ekstra Bladet": 2.0, "BT": 4.0, "Kolding Netavis": 0.0, "Den Offentlige": 0.0, "JydskeVestkysten": 0.0, "JV.dk": 0.0, "Modkraft.dk - Progressiv portal": 0.0, "B\u00f8rsen Pleasure": 0.0, "TV 2 | \u00d8STJYLLAND": 0.0, "TLC Danmark": 0.0}, "774438131": {"": 0.0, "ELLE DK": 0.0, "DR Ligetil": 0.0, "DR P4 Nordjylland": 0.0, "newsbreak.dk": 0.0, "DR P4 Fyn": 0.0, "Folkets Avis": 0.0, "T\u00e6nketanken Cevea": 0.0, "Netudgaven": 0.0, "Mandag Morgen": 0.0, "Berlingske \u01c0 Billedredaktionen": 0.0, "DR P4 Midt & Vest": 0.0, "DR1": 0.0, "Din Avis Randers": 0.0, "Jyllands-Posten": 0.0, "Roskilde Avis": 0.0, "T\u00e6nketanken Frej": 0.0, "Frederiksborg Amts Avis": 0.0, "DR2": 0.0, "7'eren": 0.0, "Dagbladet Information": 0.0, "Finans": 0.0, "Leder IDAG.dk": 0.0, "T\u00e6nketanken DEA": 0.0, "Berlingske Business": 0.0, "B\u00f8rsen Opinion": 0.0, "ALT for damerne": 0.0, "Dansk-Politik.dk": 0.0, "Bornholms Tidende": 0.0, "Isabellas": 0.0, "TV3 Danmark": 0.0, "Hus Forbi": 0.0, "P1 Eftermiddag - DR": 0.0, "DR P4 Sj\u00e6lland": 0.0, "BoligLiv": 0.0, "Canal9": 0.0, "Avisen.dk": 0.0, "Netavisen Pio": 0.0, "RANDERSiDAG.dk": 0.0, "DR P4 Bornholm": 0.0, "MTV Danmark": 0.0, "Gastro": 0.0, "TV SYD": 0.0, "Kristeligt Dagblad": 0.0, "Horsens Folkeblad": 0.0, "Lokalavisen.dk": 0.0, "Berlingske": 0.0, "Ude og Hjemme": 0.0, "Radio24syv - Den Korte Radioavis": 0.0, "DR P4 Syd og Esbjerg": 0.0, "Eurowoman DK": 0.0, "Modkraft.dk": 0.0, "Go' Morgen P3 - DR": 0.0, "DEN KORTE AVIS": 0.0, "Tue og Tony - DR P3": 0.0, "MSN Danmark": 0.0, "Canal 9 - Superligaens hjemmebane": 0.0, "Lokalavisen Aarhus": 0.0, "NewSpeek Networks": 0.0, "Vores B\u00f8rn": 0.0, "Politiken": 0.0, "P1 Morgen - DR": 0.0, "Liv": 0.0, "GANDHI - DR P3": 0.0, "DR Sporten": 0.0, "DR Nyheder": 0.0, "iform.dk": 0.0, "Madmagasinet \u2013 DR1": 0.0, "Aftenshowet - DR1": 0.0, "Herning Folkeblad": 0.0, "LandbrugsAvisen": 0.0, "22Skammelsen": 0.0, "POINT of VIEW International": 0.0, "P3 - DR": 0.0, "Metroxpress": 0.0, "B\u00f8rsen Ledelse": 0.0, "JP Politik": 0.0, "Deadline - DR": 0.0, "Bolig Magasinet": 0.0, "Discovery Channel (DK)": 0.0, "SE og H\u00d8R": 0.0, "politik-online.dk": 0.0, "Costume": 0.0, "TV 2": 0.0, "KANAL 4": 0.0, "Detektor - DR": 0.0, "Monte Carlo p\u00e5 DR3": 0.0, "Danmarks gr\u00f8nne t\u00e6nketank Concito": 0.0, "DR P1": 0.0, "Dagens.dk": 0.0, "TV 2 Zulu": 0.0, "The Copenhagen Post": 0.0, "Nordvestnyt": 0.0, "Amtsavisen.dk": 0.0, "6'eren": 0.0, "TV 2/FYN": 0.0, "Q - ET UNIVERS AF QVINDER": 0.0, "P3morgen": 0.0, "P1 Orientering": 0.0, "FEMINA": 0.0, "Sj\u00e6llandske Vordingborg": 0.0, "RokokoPosten": 0.0, "DR P4 Trekanten": 0.0, "DR Politik": 0.0, "Familie Journal": 0.0, "TV2 Nord": 0.0, "Discovery Channel Danmark": 0.0, "SFI - Det Nationale Forskningscenter for Velf\u00e6rd": 0.0, "Vi Unge": 0.0, "DR3": 0.0, "TV 2 Lorry": 0.0, "S\u00d8NDAG": 0.0, "B\u00f8rsen": 0.0, "Natholdet": 0.0, "DR K": 0.0, "Radio24syv": 0.0, "P3": 0.0, "P3 Nyheder": 0.0, "TV 2 Business": 0.0, "CEPOS": 0.0, "Debatten - DR": 0.0, "Dagbladet Arbejderen": 0.0, "Randers Onsdag": 0.0, "Vejle Amts Folkeblad": 0.0, "The Voice": 0.0, "Kraka - Danmarks uafh\u00e6ngige t\u00e6nketank": 0.0, "Verdens Bedste Nyheder": 0.0, "Ugebrevet A4": 0.0, "MediaWatch": 0.0, "TV/MIDT-VEST": 0.0, "Ingeni\u00f8ren": 0.0, "Euroman": 0.0, "NOVA": 0.0, "P1 Debat - DR": 0.0, "TV \u00d8ST": 0.0, "TV 2 NEWS": 0.0, "EUsiden": 0.0, "TV 2 NYHEDERNE": 0.0, "Sj\u00e6llandske Slagelse": 0.0, "FinansWatch": 0.0, "Zetland": 0.0, "BO BEDRE": 0.0, "Journalisten.dk": 0.0, "NORDJYSKE": 0.0, "Korrespondenterne": 0.0, "tv2.dk": 0.0, "DR P4 K\u00f8benhavn": 0.0, "DR2 Dokumania": 0.0, "TV 2 Danmark": 0.0, "Go'morgen og Go'aften Danmark": 0.0, "R\u00e6son": 0.0, "Altinget.dk": 0.0, "Sj\u00e6llandske N\u00e6stved": 0.0, "Socialistisk Arbejderavis": 0.0, "Midtjyllands Avis": 0.0, "DR P4 \u00d8stjylland": 0.0, "fit living": 0.0, "Politiko": 0.0, "Hendes Verden": 0.0, "T\u00e6nketanken Europa": 0.0, "Kanal 5": 0.0, "Penge & Privat\u00f8konomi": 0.0, "Ekstra Bladet": 0.0, "BT": 0.0, "Kolding Netavis": 0.0, "Den Offentlige": 0.0, "JydskeVestkysten": 0.0, "JV.dk": 0.0, "Modkraft.dk - Progressiv portal": 0.0, "B\u00f8rsen Pleasure": 0.0, "TV 2 | \u00d8STJYLLAND": 0.0, "TLC Danmark": 0.0}, "1841449656": {"": 0.0, "ELLE DK": 0.0, "DR Ligetil": 0.0, "DR P4 Nordjylland": 0.0, "newsbreak.dk": 0.0, "DR P4 Fyn": 0.0, "Folkets Avis": 0.0, "T\u00e6nketanken Cevea": 0.0, "Netudgaven": 0.0, "Mandag Morgen": 0.0, "Berlingske \u01c0 Billedredaktionen": 0.0, "DR P4 Midt & Vest": 0.0, "DR1": 0.0, "Din Avis Randers": 0.0, "Jyllands-Posten": 0.0, "Roskilde Avis": 0.0, "T\u00e6nketanken Frej": 0.0, "Frederiksborg Amts Avis": 0.0, "DR2": 0.0, "7'eren": 0.0, "Dagbladet Information": 0.0, "Finans": 0.0, "Leder IDAG.dk": 0.0, "T\u00e6nketanken DEA": 0.0, "Berlingske Business": 0.0, "B\u00f8rsen Opinion": 0.0, "ALT for damerne": 0.0, "Dansk-Politik.dk": 0.0, "Bornholms Tidende": 0.0, "Isabellas": 0.0, "TV3 Danmark": 0.0, "Hus Forbi": 0.0, "P1 Eftermiddag - DR": 0.0, "DR P4 Sj\u00e6lland": 0.0, "BoligLiv": 0.0, "Canal9": 0.0, "Avisen.dk": 0.0, "Netavisen Pio": 0.0, "RANDERSiDAG.dk": 0.0, "DR P4 Bornholm": 0.0, "MTV Danmark": 0.0, "Gastro": 0.0, "TV SYD": 0.0, "Kristeligt Dagblad": 0.0, "Horsens Folkeblad": 0.0, "Lokalavisen.dk": 0.0, "Berlingske": 0.0, "Ude og Hjemme": 0.0, "Radio24syv - Den Korte Radioavis": 0.0, "DR P4 Syd og Esbjerg": 1.0, "Eurowoman DK": 0.0, "Modkraft.dk": 0.0, "Go' Morgen P3 - DR": 0.0, "DEN KORTE AVIS": 0.0, "Tue og Tony - DR P3": 0.0, "MSN Danmark": 0.0, "Canal 9 - Superligaens hjemmebane": 0.0, "Lokalavisen Aarhus": 0.0, "NewSpeek Networks": 0.0, "Vores B\u00f8rn": 0.0, "Politiken": 0.0, "P1 Morgen - DR": 0.0, "Liv": 0.0, "GANDHI - DR P3": 0.0, "DR Sporten": 0.0, "DR Nyheder": 1.0, "iform.dk": 0.0, "Madmagasinet \u2013 DR1": 0.0, "Aftenshowet - DR1": 0.0, "Herning Folkeblad": 0.0, "LandbrugsAvisen": 0.0, "22Skammelsen": 0.0, "POINT of VIEW International": 0.0, "P3 - DR": 0.0, "Metroxpress": 0.0, "B\u00f8rsen Ledelse": 0.0, "JP Politik": 0.0, "Deadline - DR": 0.0, "Bolig Magasinet": 0.0, "Discovery Channel (DK)": 0.0, "SE og H\u00d8R": 0.0, "politik-online.dk": 0.0, "Costume": 0.0, "TV 2": 0.0, "KANAL 4": 0.0, "Detektor - DR": 0.0, "Monte Carlo p\u00e5 DR3": 0.0, "Danmarks gr\u00f8nne t\u00e6nketank Concito": 0.0, "DR P1": 0.0, "Dagens.dk": 0.0, "TV 2 Zulu": 0.0, "The Copenhagen Post": 0.0, "Nordvestnyt": 0.0, "Amtsavisen.dk": 0.0, "6'eren": 0.0, "TV 2/FYN": 0.0, "Q - ET UNIVERS AF QVINDER": 0.0, "P3morgen": 0.0, "P1 Orientering": 0.0, "FEMINA": 0.0, "Sj\u00e6llandske Vordingborg": 0.0, "RokokoPosten": 0.0, "DR P4 Trekanten": 0.0, "DR Politik": 0.0, "Familie Journal": 0.0, "TV2 Nord": 0.0, "Discovery Channel Danmark": 0.0, "SFI - Det Nationale Forskningscenter for Velf\u00e6rd": 0.0, "Vi Unge": 0.0, "DR3": 0.0, "TV 2 Lorry": 0.0, "S\u00d8NDAG": 0.0, "B\u00f8rsen": 0.0, "Natholdet": 0.0, "DR K": 0.0, "Radio24syv": 0.0, "P3": 0.0, "P3 Nyheder": 0.0, "TV 2 Business": 0.0, "CEPOS": 0.0, "Debatten - DR": 0.0, "Dagbladet Arbejderen": 0.0, "Randers Onsdag": 0.0, "Vejle Amts Folkeblad": 0.0, "The Voice": 0.0, "Kraka - Danmarks uafh\u00e6ngige t\u00e6nketank": 0.0, "Verdens Bedste Nyheder": 0.0, "Ugebrevet A4": 0.0, "MediaWatch": 0.0, "TV/MIDT-VEST": 0.0, "Ingeni\u00f8ren": 1.0, "Euroman": 0.0, "NOVA": 0.0, "P1 Debat - DR": 0.0, "TV \u00d8ST": 0.0, "TV 2 NEWS": 0.0, "EUsiden": 0.0, "TV 2 NYHEDERNE": 1.0, "Sj\u00e6llandske Slagelse": 0.0, "FinansWatch": 0.0, "Zetland": 0.0, "BO BEDRE": 0.0, "Journalisten.dk": 0.0, "NORDJYSKE": 0.0, "Korrespondenterne": 0.0, "tv2.dk": 0.0, "DR P4 K\u00f8benhavn": 0.0, "DR2 Dokumania": 0.0, "TV 2 Danmark": 0.0, "Go'morgen og Go'aften Danmark": 0.0, "R\u00e6son": 0.0, "Altinget.dk": 0.0, "Sj\u00e6llandske N\u00e6stved": 0.0, "Socialistisk Arbejderavis": 0.0, "Midtjyllands Avis": 0.0, "DR P4 \u00d8stjylland": 0.0, "fit living": 0.0, "Politiko": 0.0, "Hendes Verden": 0.0, "T\u00e6nketanken Europa": 0.0, "Kanal 5": 0.0, "Penge & Privat\u00f8konomi": 0.0, "Ekstra Bladet": 0.0, "BT": 1.0, "Kolding Netavis": 0.0, "Den Offentlige": 0.0, "JydskeVestkysten": 0.0, "JV.dk": 0.0, "Modkraft.dk - Progressiv portal": 0.0, "B\u00f8rsen Pleasure": 0.0, "TV 2 | \u00d8STJYLLAND": 0.0, "TLC Danmark": 0.0}, "1287587391": {"": 0.0, "ELLE DK": 0.0, "DR Ligetil": 0.0, "DR P4 Nordjylland": 0.0, "newsbreak.dk": 0.0, "DR P4 Fyn": 0.0, "Folkets Avis": 0.0, "T\u00e6nketanken Cevea": 0.0, "Netudgaven": 0.0, "Mandag Morgen": 0.0, "Berlingske \u01c0 Billedredaktionen": 0.0, "DR P4 Midt & Vest": 0.0, "DR1": 0.0, "Din Avis Randers": 0.0, "Jyllands-Posten": 0.0, "Roskilde Avis": 0.0, "T\u00e6nketanken Frej": 0.0, "Frederiksborg Amts Avis": 0.0, "DR2": 0.0, "7'eren": 0.0, "Dagbladet Information": 0.0, "Finans": 0.0, "Leder IDAG.dk": 0.0, "T\u00e6nketanken DEA": 0.0, "Berlingske Business": 0.0, "B\u00f8rsen Opinion": 0.0, "ALT for damerne": 0.0, "Dansk-Politik.dk": 0.0, "Bornholms Tidende": 0.0, "Isabellas": 0.0, "TV3 Danmark": 0.0, "Hus Forbi": 0.0, "P1 Eftermiddag - DR": 0.0, "DR P4 Sj\u00e6lland": 0.0, "BoligLiv": 0.0, "Canal9": 0.0, "Avisen.dk": 0.0, "Netavisen Pio": 0.0, "RANDERSiDAG.dk": 0.0, "DR P4 Bornholm": 0.0, "MTV Danmark": 0.0, "Gastro": 0.0, "TV SYD": 0.0, "Kristeligt Dagblad": 0.0, "Horsens Folkeblad": 0.0, "Lokalavisen.dk": 0.0, "Berlingske": 0.0, "Ude og Hjemme": 0.0, "Radio24syv - Den Korte Radioavis": 0.0, "DR P4 Syd og Esbjerg": 0.0, "Eurowoman DK": 0.0, "Modkraft.dk": 0.0, "Go' Morgen P3 - DR": 0.0, "DEN KORTE AVIS": 0.0, "Tue og Tony - DR P3": 0.0, "MSN Danmark": 0.0, "Canal 9 - Superligaens hjemmebane": 0.0, "Lokalavisen Aarhus": 0.0, "NewSpeek Networks": 0.0, "Vores B\u00f8rn": 0.0, "Politiken": 0.0, "P1 Morgen - DR": 0.0, "Liv": 0.0, "GANDHI - DR P3": 0.0, "DR Sporten": 0.0, "DR Nyheder": 0.0, "iform.dk": 0.0, "Madmagasinet \u2013 DR1": 0.0, "Aftenshowet - DR1": 0.0, "Herning Folkeblad": 0.0, "LandbrugsAvisen": 0.0, "22Skammelsen": 0.0, "POINT of VIEW International": 0.0, "P3 - DR": 0.0, "Metroxpress": 0.0, "B\u00f8rsen Ledelse": 0.0, "JP Politik": 0.0, "Deadline - DR": 0.0, "Bolig Magasinet": 0.0, "Discovery Channel (DK)": 0.0, "SE og H\u00d8R": 0.0, "politik-online.dk": 0.0, "Costume": 0.0, "TV 2": 0.0, "KANAL 4": 0.0, "Detektor - DR": 0.0, "Monte Carlo p\u00e5 DR3": 0.0, "Danmarks gr\u00f8nne t\u00e6nketank Concito": 0.0, "DR P1": 0.0, "Dagens.dk": 0.0, "TV 2 Zulu": 0.0, "The Copenhagen Post": 0.0, "Nordvestnyt": 0.0, "Amtsavisen.dk": 0.0, "6'eren": 0.0, "TV 2/FYN": 0.0, "Q - ET UNIVERS AF QVINDER": 0.0, "P3morgen": 0.0, "P1 Orientering": 0.0, "FEMINA": 0.0, "Sj\u00e6llandske Vordingborg": 0.0, "RokokoPosten": 0.0, "DR P4 Trekanten": 0.0, "DR Politik": 0.0, "Familie Journal": 0.0, "TV2 Nord": 0.0, "Discovery Channel Danmark": 0.0, "SFI - Det Nationale Forskningscenter for Velf\u00e6rd": 0.0, "Vi Unge": 0.0, "DR3": 0.0, "TV 2 Lorry": 0.0, "S\u00d8NDAG": 0.0, "B\u00f8rsen": 0.0, "Natholdet": 0.0, "DR K": 0.0, "Radio24syv": 0.0, "P3": 0.0, "P3 Nyheder": 0.0, "TV 2 Business": 0.0, "CEPOS": 0.0, "Debatten - DR": 0.0, "Dagbladet Arbejderen": 0.0, "Randers Onsdag": 0.0, "Vejle Amts Folkeblad": 0.0, "The Voice": 0.0, "Kraka - Danmarks uafh\u00e6ngige t\u00e6nketank": 0.0, "Verdens Bedste Nyheder": 0.0, "Ugebrevet A4": 0.0, "MediaWatch": 0.0, "TV/MIDT-VEST": 0.0, "Ingeni\u00f8ren": 0.0, "Euroman": 0.0, "NOVA": 0.0, "P1 Debat - DR": 0.0, "TV \u00d8ST": 0.0, "TV 2 NEWS": 0.0, "EUsiden": 0.0, "TV 2 NYHEDERNE": 0.0, "Sj\u00e6llandske Slagelse": 0.0, "FinansWatch": 0.0, "Zetland": 0.0, "BO BEDRE": 0.0, "Journalisten.dk": 0.0, "NORDJYSKE": 0.0, "Korrespondenterne": 0.0, "tv2.dk": 0.0, "DR P4 K\u00f8benhavn": 0.0, "DR2 Dokumania": 0.0, "TV 2 Danmark": 0.0, "Go'morgen og Go'aften Danmark": 0.0, "R\u00e6son": 0.0, "Altinget.dk": 0.0, "Sj\u00e6llandske N\u00e6stved": 0.0, "Socialistisk Arbejderavis": 0.0, "Midtjyllands Avis": 0.0, "DR P4 \u00d8stjylland": 0.0, "fit living": 0.0, "Politiko": 0.0, "Hendes Verden": 0.0, "T\u00e6nketanken Europa": 0.0, "Kanal 5": 0.0, "Penge & Privat\u00f8konomi": 0.0, "Ekstra Bladet": 0.0, "BT": 0.0, "Kolding Netavis": 0.0, "Den Offentlige": 0.0, "JydskeVestkysten": 0.0, "JV.dk": 0.0, "Modkraft.dk - Progressiv portal": 0.0, "B\u00f8rsen Pleasure": 0.0, "TV 2 | \u00d8STJYLLAND": 0.0, "TLC Danmark": 0.0}, "1017975611": {"": 0.0, "ELLE DK": 0.0, "DR Ligetil": 0.0, "DR P4 Nordjylland": 0.0, "newsbreak.dk": 0.0, "DR P4 Fyn": 0.0, "Folkets Avis": 0.0, "T\u00e6nketanken Cevea": 0.0, "Netudgaven": 0.0, "Mandag Morgen": 0.0, "Berlingske \u01c0 Billedredaktionen": 0.0, "DR P4 Midt & Vest": 1.0, "DR1": 1.0, "Din Avis Randers": 0.0, "Jyllands-Posten": 0.0, "Roskilde Avis": 0.0, "T\u00e6nketanken Frej": 0.0, "Frederiksborg Amts Avis": 0.0, "DR2": 0.0, "7'eren": 0.0, "Dagbladet Information": 0.0, "Finans": 0.0, "Leder IDAG.dk": 0.0, "T\u00e6nketanken DEA": 0.0, "Berlingske Business": 0.0, "B\u00f8rsen Opinion": 0.0, "ALT for damerne": 0.0, "Dansk-Politik.dk": 0.0, "Bornholms Tidende": 0.0, "Isabellas": 0.0, "TV3 Danmark": 1.0, "Hus Forbi": 2.0, "P1 Eftermiddag - DR": 0.0, "DR P4 Sj\u00e6lland": 0.0, "BoligLiv": 0.0, "Canal9": 0.0, "Avisen.dk": 0.0, "Netavisen Pio": 0.0, "RANDERSiDAG.dk": 0.0, "DR P4 Bornholm": 0.0, "MTV Danmark": 0.0, "Gastro": 0.0, "TV SYD": 0.0, "Kristeligt Dagblad": 0.0, "Horsens Folkeblad": 0.0, "Lokalavisen.dk": 0.0, "Berlingske": 1.0, "Ude og Hjemme": 0.0, "Radio24syv - Den Korte Radioavis": 0.0, "DR P4 Syd og Esbjerg": 0.0, "Eurowoman DK": 0.0, "Modkraft.dk": 0.0, "Go' Morgen P3 - DR": 0.0, "DEN KORTE AVIS": 0.0, "Tue og Tony - DR P3": 0.0, "MSN Danmark": 0.0, "Canal 9 - Superligaens hjemmebane": 0.0, "Lokalavisen Aarhus": 0.0, "NewSpeek Networks": 0.0, "Vores B\u00f8rn": 0.0, "Politiken": 0.0, "P1 Morgen - DR": 0.0, "Liv": 0.0, "GANDHI - DR P3": 0.0, "DR Sporten": 0.0, "DR Nyheder": 4.0, "iform.dk": 0.0, "Madmagasinet \u2013 DR1": 0.0, "Aftenshowet - DR1": 0.0, "Herning Folkeblad": 0.0, "LandbrugsAvisen": 0.0, "22Skammelsen": 0.0, "POINT of VIEW International": 0.0, "P3 - DR": 0.0, "Metroxpress": 0.0, "B\u00f8rsen Ledelse": 0.0, "JP Politik": 0.0, "Deadline - DR": 0.0, "Bolig Magasinet": 0.0, "Discovery Channel (DK)": 0.0, "SE og H\u00d8R": 5.0, "politik-online.dk": 0.0, "Costume": 0.0, "TV 2": 0.0, "KANAL 4": 1.0, "Detektor - DR": 0.0, "Monte Carlo p\u00e5 DR3": 0.0, "Danmarks gr\u00f8nne t\u00e6nketank Concito": 0.0, "DR P1": 0.0, "Dagens.dk": 3.0, "TV 2 Zulu": 0.0, "The Copenhagen Post": 0.0, "Nordvestnyt": 0.0, "Amtsavisen.dk": 0.0, "6'eren": 0.0, "TV 2/FYN": 1.0, "Q - ET UNIVERS AF QVINDER": 0.0, "P3morgen": 0.0, "P1 Orientering": 0.0, "FEMINA": 2.0, "Sj\u00e6llandske Vordingborg": 0.0, "RokokoPosten": 0.0, "DR P4 Trekanten": 0.0, "DR Politik": 0.0, "Familie Journal": 0.0, "TV2 Nord": 0.0, "Discovery Channel Danmark": 0.0, "SFI - Det Nationale Forskningscenter for Velf\u00e6rd": 0.0, "Vi Unge": 0.0, "DR3": 0.0, "TV 2 Lorry": 0.0, "S\u00d8NDAG": 0.0, "B\u00f8rsen": 0.0, "Natholdet": 7.0, "DR K": 0.0, "Radio24syv": 0.0, "P3": 0.0, "P3 Nyheder": 0.0, "TV 2 Business": 0.0, "CEPOS": 0.0, "Debatten - DR": 0.0, "Dagbladet Arbejderen": 0.0, "Randers Onsdag": 0.0, "Vejle Amts Folkeblad": 0.0, "The Voice": 0.0, "Kraka - Danmarks uafh\u00e6ngige t\u00e6nketank": 0.0, "Verdens Bedste Nyheder": 0.0, "Ugebrevet A4": 0.0, "MediaWatch": 0.0, "TV/MIDT-VEST": 0.0, "Ingeni\u00f8ren": 0.0, "Euroman": 1.0, "NOVA": 1.0, "P1 Debat - DR": 0.0, "TV \u00d8ST": 0.0, "TV 2 NEWS": 0.0, "EUsiden": 0.0, "TV 2 NYHEDERNE": 2.0, "Sj\u00e6llandske Slagelse": 0.0, "FinansWatch": 0.0, "Zetland": 0.0, "BO BEDRE": 0.0, "Journalisten.dk": 0.0, "NORDJYSKE": 0.0, "Korrespondenterne": 0.0, "tv2.dk": 0.0, "DR P4 K\u00f8benhavn": 0.0, "DR2 Dokumania": 0.0, "TV 2 Danmark": 0.0, "Go'morgen og Go'aften Danmark": 1.0, "R\u00e6son": 0.0, "Altinget.dk": 0.0, "Sj\u00e6llandske N\u00e6stved": 0.0, "Socialistisk Arbejderavis": 0.0, "Midtjyllands Avis": 0.0, "DR P4 \u00d8stjylland": 0.0, "fit living": 0.0, "Politiko": 0.0, "Hendes Verden": 0.0, "T\u00e6nketanken Europa": 0.0, "Kanal 5": 0.0, "Penge & Privat\u00f8konomi": 0.0, "Ekstra Bladet": 0.0, "BT": 1.0, "Kolding Netavis": 0.0, "Den Offentlige": 0.0, "JydskeVestkysten": 0.0, "JV.dk": 0.0, "Modkraft.dk - Progressiv portal": 0.0, "B\u00f8rsen Pleasure": 0.0, "TV 2 | \u00d8STJYLLAND": 0.0, "TLC Danmark": 0.0}, "1129642121": {"": 0.0, "ELLE DK": 0.0, "DR Ligetil": 0.0, "DR P4 Nordjylland": 0.0, "newsbreak.dk": 0.0, "DR P4 Fyn": 0.0, "Folkets Avis": 0.0, "T\u00e6nketanken Cevea": 0.0, "Netudgaven": 0.0, "Mandag Morgen": 0.0, "Berlingske \u01c0 Billedredaktionen": 0.0, "DR P4 Midt & Vest": 0.0, "DR1": 0.0, "Din Avis Randers": 0.0, "Jyllands-Posten": 0.0, "Roskilde Avis": 0.0, "T\u00e6nketanken Frej": 0.0, "Frederiksborg Amts Avis": 0.0, "DR2": 0.0, "7'eren": 0.0, "Dagbladet Information": 0.0, "Finans": 0.0, "Leder IDAG.dk": 0.0, "T\u00e6nketanken DEA": 0.0, "Berlingske Business": 0.0, "B\u00f8rsen Opinion": 0.0, "ALT for damerne": 0.0, "Dansk-Politik.dk": 0.0, "Bornholms Tidende": 0.0, "Isabellas": 0.0, "TV3 Danmark": 0.0, "Hus Forbi": 0.0, "P1 Eftermiddag - DR": 0.0, "DR P4 Sj\u00e6lland": 0.0, "BoligLiv": 0.0, "Canal9": 0.0, "Avisen.dk": 0.0, "Netavisen Pio": 0.0, "RANDERSiDAG.dk": 0.0, "DR P4 Bornholm": 0.0, "MTV Danmark": 0.0, "Gastro": 0.0, "TV SYD": 0.0, "Kristeligt Dagblad": 0.0, "Horsens Folkeblad": 0.0, "Lokalavisen.dk": 0.0, "Berlingske": 0.0, "Ude og Hjemme": 0.0, "Radio24syv - Den Korte Radioavis": 0.0, "DR P4 Syd og Esbjerg": 0.0, "Eurowoman DK": 0.0, "Modkraft.dk": 0.0, "Go' Morgen P3 - DR": 0.0, "DEN KORTE AVIS": 0.0, "Tue og Tony - DR P3": 0.0, "MSN Danmark": 0.0, "Canal 9 - Superligaens hjemmebane": 0.0, "Lokalavisen Aarhus": 0.0, "NewSpeek Networks": 0.0, "Vores B\u00f8rn": 0.0, "Politiken": 0.0, "P1 Morgen - DR": 0.0, "Liv": 0.0, "GANDHI - DR P3": 0.0, "DR Sporten": 0.0, "DR Nyheder": 0.0, "iform.dk": 0.0, "Madmagasinet \u2013 DR1": 0.0, "Aftenshowet - DR1": 0.0, "Herning Folkeblad": 0.0, "LandbrugsAvisen": 0.0, "22Skammelsen": 0.0, "POINT of VIEW International": 0.0, "P3 - DR": 0.0, "Metroxpress": 0.0, "B\u00f8rsen Ledelse": 0.0, "JP Politik": 0.0, "Deadline - DR": 0.0, "Bolig Magasinet": 0.0, "Discovery Channel (DK)": 0.0, "SE og H\u00d8R": 0.0, "politik-online.dk": 0.0, "Costume": 0.0, "TV 2": 0.0, "KANAL 4": 0.0, "Detektor - DR": 0.0, "Monte Carlo p\u00e5 DR3": 0.0, "Danmarks gr\u00f8nne t\u00e6nketank Concito": 0.0, "DR P1": 0.0, "Dagens.dk": 0.0, "TV 2 Zulu": 0.0, "The Copenhagen Post": 0.0, "Nordvestnyt": 0.0, "Amtsavisen.dk": 0.0, "6'eren": 0.0, "TV 2/FYN": 0.0, "Q - ET UNIVERS AF QVINDER": 1.0, "P3morgen": 0.0, "P1 Orientering": 0.0, "FEMINA": 0.0, "Sj\u00e6llandske Vordingborg": 0.0, "RokokoPosten": 0.0, "DR P4 Trekanten": 0.0, "DR Politik": 0.0, "Familie Journal": 0.0, "TV2 Nord": 0.0, "Discovery Channel Danmark": 0.0, "SFI - Det Nationale Forskningscenter for Velf\u00e6rd": 0.0, "Vi Unge": 0.0, "DR3": 0.0, "TV 2 Lorry": 0.0, "S\u00d8NDAG": 0.0, "B\u00f8rsen": 0.0, "Natholdet": 0.0, "DR K": 0.0, "Radio24syv": 0.0, "P3": 0.0, "P3 Nyheder": 0.0, "TV 2 Business": 0.0, "CEPOS": 0.0, "Debatten - DR": 0.0, "Dagbladet Arbejderen": 0.0, "Randers Onsdag": 0.0, "Vejle Amts Folkeblad": 0.0, "The Voice": 0.0, "Kraka - Danmarks uafh\u00e6ngige t\u00e6nketank": 0.0, "Verdens Bedste Nyheder": 0.0, "Ugebrevet A4": 0.0, "MediaWatch": 0.0, "TV/MIDT-VEST": 0.0, "Ingeni\u00f8ren": 0.0, "Euroman": 0.0, "NOVA": 0.0, "P1 Debat - DR": 0.0, "TV \u00d8ST": 0.0, "TV 2 NEWS": 0.0, "EUsiden": 0.0, "TV 2 NYHEDERNE": 1.0, "Sj\u00e6llandske Slagelse": 0.0, "FinansWatch": 0.0, "Zetland": 0.0, "BO BEDRE": 0.0, "Journalisten.dk": 0.0, "NORDJYSKE": 0.0, "Korrespondenterne": 0.0, "tv2.dk": 0.0, "DR P4 K\u00f8benhavn": 0.0, "DR2 Dokumania": 0.0, "TV 2 Danmark": 0.0, "Go'morgen og Go'aften Danmark": 0.0, "R\u00e6son": 0.0, "Altinget.dk": 0.0, "Sj\u00e6llandske N\u00e6stved": 0.0, "Socialistisk Arbejderavis": 0.0, "Midtjyllands Avis": 0.0, "DR P4 \u00d8stjylland": 0.0, "fit living": 0.0, "Politiko": 0.0, "Hendes Verden": 0.0, "T\u00e6nketanken Europa": 0.0, "Kanal 5": 0.0, "Penge & Privat\u00f8konomi": 0.0, "Ekstra Bladet": 0.0, "BT": 2.0, "Kolding Netavis": 0.0, "Den Offentlige": 0.0, "JydskeVestkysten": 0.0, "JV.dk": 0.0, "Modkraft.dk - Progressiv portal": 0.0, "B\u00f8rsen Pleasure": 0.0, "TV 2 | \u00d8STJYLLAND": 0.0, "TLC Danmark": 0.0}, "7566877": {"": 0.0, "ELLE DK": 0.0, "DR Ligetil": 0.0, "DR P4 Nordjylland": 0.0, "newsbreak.dk": 0.0, "DR P4 Fyn": 0.0, "Folkets Avis": 0.0, "T\u00e6nketanken Cevea": 0.0, "Netudgaven": 0.0, "Mandag Morgen": 0.0, "Berlingske \u01c0 Billedredaktionen": 0.0, "DR P4 Midt & Vest": 1.0, "DR1": 1.0, "Din Avis Randers": 0.0, "Jyllands-Posten": 4.0, "Roskilde Avis": 0.0, "T\u00e6nketanken Frej": 0.0, "Frederiksborg Amts Avis": 0.0, "DR2": 0.0, "7'eren": 0.0, "Dagbladet Information": 0.0, "Finans": 0.0, "Leder IDAG.dk": 0.0, "T\u00e6nketanken DEA": 0.0, "Berlingske Business": 0.0, "B\u00f8rsen Opinion": 0.0, "ALT for damerne": 1.0, "Dansk-Politik.dk": 0.0, "Bornholms Tidende": 0.0, "Isabellas": 0.0, "TV3 Danmark": 0.0, "Hus Forbi": 2.0, "P1 Eftermiddag - DR": 0.0, "DR P4 Sj\u00e6lland": 0.0, "BoligLiv": 0.0, "Canal9": 0.0, "Avisen.dk": 0.0, "Netavisen Pio": 0.0, "RANDERSiDAG.dk": 0.0, "DR P4 Bornholm": 0.0, "MTV Danmark": 0.0, "Gastro": 0.0, "TV SYD": 2.0, "Kristeligt Dagblad": 0.0, "Horsens Folkeblad": 0.0, "Lokalavisen.dk": 12.0, "Berlingske": 1.0, "Ude og Hjemme": 1.0, "Radio24syv - Den Korte Radioavis": 0.0, "DR P4 Syd og Esbjerg": 6.0, "Eurowoman DK": 0.0, "Modkraft.dk": 0.0, "Go' Morgen P3 - DR": 0.0, "DEN KORTE AVIS": 0.0, "Tue og Tony - DR P3": 0.0, "MSN Danmark": 0.0, "Canal 9 - Superligaens hjemmebane": 0.0, "Lokalavisen Aarhus": 0.0, "NewSpeek Networks": 0.0, "Vores B\u00f8rn": 1.0, "Politiken": 0.0, "P1 Morgen - DR": 0.0, "Liv": 0.0, "GANDHI - DR P3": 0.0, "DR Sporten": 0.0, "DR Nyheder": 3.0, "iform.dk": 0.0, "Madmagasinet \u2013 DR1": 0.0, "Aftenshowet - DR1": 0.0, "Herning Folkeblad": 0.0, "LandbrugsAvisen": 0.0, "22Skammelsen": 0.0, "POINT of VIEW International": 0.0, "P3 - DR": 1.0, "Metroxpress": 2.0, "B\u00f8rsen Ledelse": 0.0, "JP Politik": 0.0, "Deadline - DR": 0.0, "Bolig Magasinet": 0.0, "Discovery Channel (DK)": 0.0, "SE og H\u00d8R": 1.0, "politik-online.dk": 0.0, "Costume": 0.0, "TV 2": 1.0, "KANAL 4": 0.0, "Detektor - DR": 0.0, "Monte Carlo p\u00e5 DR3": 0.0, "Danmarks gr\u00f8nne t\u00e6nketank Concito": 0.0, "DR P1": 0.0, "Dagens.dk": 0.0, "TV 2 Zulu": 0.0, "The Copenhagen Post": 0.0, "Nordvestnyt": 0.0, "Amtsavisen.dk": 0.0, "6'eren": 0.0, "TV 2/FYN": 0.0, "Q - ET UNIVERS AF QVINDER": 1.0, "P3morgen": 0.0, "P1 Orientering": 0.0, "FEMINA": 1.0, "Sj\u00e6llandske Vordingborg": 0.0, "RokokoPosten": 0.0, "DR P4 Trekanten": 0.0, "DR Politik": 0.0, "Familie Journal": 1.0, "TV2 Nord": 0.0, "Discovery Channel Danmark": 0.0, "SFI - Det Nationale Forskningscenter for Velf\u00e6rd": 0.0, "Vi Unge": 0.0, "DR3": 2.0, "TV 2 Lorry": 0.0, "S\u00d8NDAG": 0.0, "B\u00f8rsen": 0.0, "Natholdet": 0.0, "DR K": 0.0, "Radio24syv": 0.0, "P3": 0.0, "P3 Nyheder": 0.0, "TV 2 Business": 0.0, "CEPOS": 0.0, "Debatten - DR": 0.0, "Dagbladet Arbejderen": 0.0, "Randers Onsdag": 0.0, "Vejle Amts Folkeblad": 0.0, "The Voice": 0.0, "Kraka - Danmarks uafh\u00e6ngige t\u00e6nketank": 0.0, "Verdens Bedste Nyheder": 0.0, "Ugebrevet A4": 0.0, "MediaWatch": 0.0, "TV/MIDT-VEST": 0.0, "Ingeni\u00f8ren": 0.0, "Euroman": 0.0, "NOVA": 0.0, "P1 Debat - DR": 0.0, "TV \u00d8ST": 0.0, "TV 2 NEWS": 0.0, "EUsiden": 0.0, "TV 2 NYHEDERNE": 10.0, "Sj\u00e6llandske Slagelse": 0.0, "FinansWatch": 0.0, "Zetland": 0.0, "BO BEDRE": 0.0, "Journalisten.dk": 0.0, "NORDJYSKE": 0.0, "Korrespondenterne": 0.0, "tv2.dk": 0.0, "DR P4 K\u00f8benhavn": 0.0, "DR2 Dokumania": 0.0, "TV 2 Danmark": 0.0, "Go'morgen og Go'aften Danmark": 0.0, "R\u00e6son": 0.0, "Altinget.dk": 0.0, "Sj\u00e6llandske N\u00e6stved": 0.0, "Socialistisk Arbejderavis": 0.0, "Midtjyllands Avis": 0.0, "DR P4 \u00d8stjylland": 0.0, "fit living": 0.0, "Politiko": 0.0, "Hendes Verden": 0.0, "T\u00e6nketanken Europa": 0.0, "Kanal 5": 0.0, "Penge & Privat\u00f8konomi": 0.0, "Ekstra Bladet": 9.0, "BT": 3.0, "Kolding Netavis": 0.0, "Den Offentlige": 0.0, "JydskeVestkysten": 1.0, "JV.dk": 0.0, "Modkraft.dk - Progressiv portal": 0.0, "B\u00f8rsen Pleasure": 0.0, "TV 2 | \u00d8STJYLLAND": 0.0, "TLC Danmark": 0.0}, "1091984068": {"": 0.0, "ELLE DK": 0.0, "DR Ligetil": 0.0, "DR P4 Nordjylland": 0.0, "newsbreak.dk": 0.0, "DR P4 Fyn": 0.0, "Folkets Avis": 0.0, "T\u00e6nketanken Cevea": 0.0, "Netudgaven": 0.0, "Mandag Morgen": 0.0, "Berlingske \u01c0 Billedredaktionen": 0.0, "DR P4 Midt & Vest": 0.0, "DR1": 0.0, "Din Avis Randers": 0.0, "Jyllands-Posten": 0.0, "Roskilde Avis": 0.0, "T\u00e6nketanken Frej": 0.0, "Frederiksborg Amts Avis": 0.0, "DR2": 0.0, "7'eren": 0.0, "Dagbladet Information": 0.0, "Finans": 0.0, "Leder IDAG.dk": 0.0, "T\u00e6nketanken DEA": 0.0, "Berlingske Business": 0.0, "B\u00f8rsen Opinion": 0.0, "ALT for damerne": 0.0, "Dansk-Politik.dk": 1.0, "Bornholms Tidende": 0.0, "Isabellas": 0.0, "TV3 Danmark": 0.0, "Hus Forbi": 0.0, "P1 Eftermiddag - DR": 0.0, "DR P4 Sj\u00e6lland": 0.0, "BoligLiv": 0.0, "Canal9": 0.0, "Avisen.dk": 0.0, "Netavisen Pio": 0.0, "RANDERSiDAG.dk": 0.0, "DR P4 Bornholm": 0.0, "MTV Danmark": 0.0, "Gastro": 0.0, "TV SYD": 0.0, "Kristeligt Dagblad": 0.0, "Horsens Folkeblad": 0.0, "Lokalavisen.dk": 0.0, "Berlingske": 0.0, "Ude og Hjemme": 0.0, "Radio24syv - Den Korte Radioavis": 0.0, "DR P4 Syd og Esbjerg": 0.0, "Eurowoman DK": 0.0, "Modkraft.dk": 0.0, "Go' Morgen P3 - DR": 0.0, "DEN KORTE AVIS": 0.0, "Tue og Tony - DR P3": 0.0, "MSN Danmark": 0.0, "Canal 9 - Superligaens hjemmebane": 0.0, "Lokalavisen Aarhus": 0.0, "NewSpeek Networks": 0.0, "Vores B\u00f8rn": 0.0, "Politiken": 0.0, "P1 Morgen - DR": 0.0, "Liv": 0.0, "GANDHI - DR P3": 0.0, "DR Sporten": 0.0, "DR Nyheder": 2.0, "iform.dk": 0.0, "Madmagasinet \u2013 DR1": 0.0, "Aftenshowet - DR1": 0.0, "Herning Folkeblad": 0.0, "LandbrugsAvisen": 0.0, "22Skammelsen": 0.0, "POINT of VIEW International": 0.0, "P3 - DR": 1.0, "Metroxpress": 1.0, "B\u00f8rsen Ledelse": 0.0, "JP Politik": 0.0, "Deadline - DR": 0.0, "Bolig Magasinet": 0.0, "Discovery Channel (DK)": 0.0, "SE og H\u00d8R": 0.0, "politik-online.dk": 0.0, "Costume": 1.0, "TV 2": 0.0, "KANAL 4": 0.0, "Detektor - DR": 0.0, "Monte Carlo p\u00e5 DR3": 0.0, "Danmarks gr\u00f8nne t\u00e6nketank Concito": 0.0, "DR P1": 0.0, "Dagens.dk": 2.0, "TV 2 Zulu": 0.0, "The Copenhagen Post": 0.0, "Nordvestnyt": 0.0, "Amtsavisen.dk": 0.0, "6'eren": 0.0, "TV 2/FYN": 0.0, "Q - ET UNIVERS AF QVINDER": 0.0, "P3morgen": 0.0, "P1 Orientering": 0.0, "FEMINA": 0.0, "Sj\u00e6llandske Vordingborg": 0.0, "RokokoPosten": 0.0, "DR P4 Trekanten": 0.0, "DR Politik": 0.0, "Familie Journal": 0.0, "TV2 Nord": 0.0, "Discovery Channel Danmark": 0.0, "SFI - Det Nationale Forskningscenter for Velf\u00e6rd": 0.0, "Vi Unge": 0.0, "DR3": 0.0, "TV 2 Lorry": 0.0, "S\u00d8NDAG": 0.0, "B\u00f8rsen": 0.0, "Natholdet": 0.0, "DR K": 0.0, "Radio24syv": 0.0, "P3": 0.0, "P3 Nyheder": 0.0, "TV 2 Business": 0.0, "CEPOS": 0.0, "Debatten - DR": 0.0, "Dagbladet Arbejderen": 0.0, "Randers Onsdag": 0.0, "Vejle Amts Folkeblad": 0.0, "The Voice": 0.0, "Kraka - Danmarks uafh\u00e6ngige t\u00e6nketank": 0.0, "Verdens Bedste Nyheder": 0.0, "Ugebrevet A4": 0.0, "MediaWatch": 0.0, "TV/MIDT-VEST": 0.0, "Ingeni\u00f8ren": 0.0, "Euroman": 1.0, "NOVA": 0.0, "P1 Debat - DR": 0.0, "TV \u00d8ST": 0.0, "TV 2 NEWS": 0.0, "EUsiden": 0.0, "TV 2 NYHEDERNE": 1.0, "Sj\u00e6llandske Slagelse": 0.0, "FinansWatch": 0.0, "Zetland": 0.0, "BO BEDRE": 0.0, "Journalisten.dk": 0.0, "NORDJYSKE": 0.0, "Korrespondenterne": 0.0, "tv2.dk": 0.0, "DR P4 K\u00f8benhavn": 0.0, "DR2 Dokumania": 0.0, "TV 2 Danmark": 0.0, "Go'morgen og Go'aften Danmark": 0.0, "R\u00e6son": 0.0, "Altinget.dk": 0.0, "Sj\u00e6llandske N\u00e6stved": 0.0, "Socialistisk Arbejderavis": 0.0, "Midtjyllands Avis": 0.0, "DR P4 \u00d8stjylland": 0.0, "fit living": 0.0, "Politiko": 0.0, "Hendes Verden": 0.0, "T\u00e6nketanken Europa": 0.0, "Kanal 5": 0.0, "Penge & Privat\u00f8konomi": 0.0, "Ekstra Bladet": 0.0, "BT": 0.0, "Kolding Netavis": 0.0, "Den Offentlige": 0.0, "JydskeVestkysten": 0.0, "JV.dk": 0.0, "Modkraft.dk - Progressiv portal": 0.0, "B\u00f8rsen Pleasure": 0.0, "TV 2 | \u00d8STJYLLAND": 0.0, "TLC Danmark": 0.0}, "557654388": {"": 0.0, "ELLE DK": 0.0, "DR Ligetil": 0.0, "DR P4 Nordjylland": 0.0, "newsbreak.dk": 0.0, "DR P4 Fyn": 0.0, "Folkets Avis": 0.0, "T\u00e6nketanken Cevea": 0.0, "Netudgaven": 0.0, "Mandag Morgen": 0.0, "Berlingske \u01c0 Billedredaktionen": 0.0, "DR P4 Midt & Vest": 0.0, "DR1": 0.0, "Din Avis Randers": 0.0, "Jyllands-Posten": 0.0, "Roskilde Avis": 0.0, "T\u00e6nketanken Frej": 0.0, "Frederiksborg Amts Avis": 0.0, "DR2": 0.0, "7'eren": 0.0, "Dagbladet Information": 0.0, "Finans": 0.0, "Leder IDAG.dk": 0.0, "T\u00e6nketanken DEA": 0.0, "Berlingske Business": 0.0, "B\u00f8rsen Opinion": 0.0, "ALT for damerne": 0.0, "Dansk-Politik.dk": 0.0, "Bornholms Tidende": 0.0, "Isabellas": 0.0, "TV3 Danmark": 0.0, "Hus Forbi": 0.0, "P1 Eftermiddag - DR": 0.0, "DR P4 Sj\u00e6lland": 0.0, "BoligLiv": 0.0, "Canal9": 0.0, "Avisen.dk": 0.0, "Netavisen Pio": 0.0, "RANDERSiDAG.dk": 0.0, "DR P4 Bornholm": 0.0, "MTV Danmark": 0.0, "Gastro": 0.0, "TV SYD": 0.0, "Kristeligt Dagblad": 0.0, "Horsens Folkeblad": 0.0, "Lokalavisen.dk": 0.0, "Berlingske": 0.0, "Ude og Hjemme": 0.0, "Radio24syv - Den Korte Radioavis": 0.0, "DR P4 Syd og Esbjerg": 0.0, "Eurowoman DK": 0.0, "Modkraft.dk": 0.0, "Go' Morgen P3 - DR": 0.0, "DEN KORTE AVIS": 0.0, "Tue og Tony - DR P3": 0.0, "MSN Danmark": 0.0, "Canal 9 - Superligaens hjemmebane": 0.0, "Lokalavisen Aarhus": 0.0, "NewSpeek Networks": 0.0, "Vores B\u00f8rn": 0.0, "Politiken": 1.0, "P1 Morgen - DR": 0.0, "Liv": 0.0, "GANDHI - DR P3": 0.0, "DR Sporten": 0.0, "DR Nyheder": 0.0, "iform.dk": 0.0, "Madmagasinet \u2013 DR1": 0.0, "Aftenshowet - DR1": 0.0, "Herning Folkeblad": 0.0, "LandbrugsAvisen": 0.0, "22Skammelsen": 0.0, "POINT of VIEW International": 0.0, "P3 - DR": 0.0, "Metroxpress": 0.0, "B\u00f8rsen Ledelse": 0.0, "JP Politik": 0.0, "Deadline - DR": 0.0, "Bolig Magasinet": 0.0, "Discovery Channel (DK)": 0.0, "SE og H\u00d8R": 0.0, "politik-online.dk": 0.0, "Costume": 0.0, "TV 2": 0.0, "KANAL 4": 0.0, "Detektor - DR": 0.0, "Monte Carlo p\u00e5 DR3": 0.0, "Danmarks gr\u00f8nne t\u00e6nketank Concito": 0.0, "DR P1": 0.0, "Dagens.dk": 0.0, "TV 2 Zulu": 0.0, "The Copenhagen Post": 0.0, "Nordvestnyt": 0.0, "Amtsavisen.dk": 0.0, "6'eren": 0.0, "TV 2/FYN": 0.0, "Q - ET UNIVERS AF QVINDER": 0.0, "P3morgen": 0.0, "P1 Orientering": 0.0, "FEMINA": 0.0, "Sj\u00e6llandske Vordingborg": 0.0, "RokokoPosten": 0.0, "DR P4 Trekanten": 0.0, "DR Politik": 0.0, "Familie Journal": 0.0, "TV2 Nord": 0.0, "Discovery Channel Danmark": 0.0, "SFI - Det Nationale Forskningscenter for Velf\u00e6rd": 0.0, "Vi Unge": 0.0, "DR3": 0.0, "TV 2 Lorry": 0.0, "S\u00d8NDAG": 0.0, "B\u00f8rsen": 0.0, "Natholdet": 0.0, "DR K": 0.0, "Radio24syv": 0.0, "P3": 0.0, "P3 Nyheder": 0.0, "TV 2 Business": 0.0, "CEPOS": 0.0, "Debatten - DR": 0.0, "Dagbladet Arbejderen": 0.0, "Randers Onsdag": 0.0, "Vejle Amts Folkeblad": 0.0, "The Voice": 0.0, "Kraka - Danmarks uafh\u00e6ngige t\u00e6nketank": 0.0, "Verdens Bedste Nyheder": 0.0, "Ugebrevet A4": 0.0, "MediaWatch": 0.0, "TV/MIDT-VEST": 0.0, "Ingeni\u00f8ren": 0.0, "Euroman": 0.0, "NOVA": 0.0, "P1 Debat - DR": 0.0, "TV \u00d8ST": 0.0, "TV 2 NEWS": 0.0, "EUsiden": 0.0, "TV 2 NYHEDERNE": 0.0, "Sj\u00e6llandske Slagelse": 0.0, "FinansWatch": 0.0, "Zetland": 0.0, "BO BEDRE": 0.0, "Journalisten.dk": 0.0, "NORDJYSKE": 0.0, "Korrespondenterne": 0.0, "tv2.dk": 0.0, "DR P4 K\u00f8benhavn": 0.0, "DR2 Dokumania": 0.0, "TV 2 Danmark": 0.0, "Go'morgen og Go'aften Danmark": 0.0, "R\u00e6son": 0.0, "Altinget.dk": 0.0, "Sj\u00e6llandske N\u00e6stved": 0.0, "Socialistisk Arbejderavis": 0.0, "Midtjyllands Avis": 0.0, "DR P4 \u00d8stjylland": 0.0, "fit living": 0.0, "Politiko": 0.0, "Hendes Verden": 0.0, "T\u00e6nketanken Europa": 0.0, "Kanal 5": 0.0, "Penge & Privat\u00f8konomi": 0.0, "Ekstra Bladet": 0.0, "BT": 0.0, "Kolding Netavis": 0.0, "Den Offentlige": 0.0, "JydskeVestkysten": 0.0, "JV.dk": 0.0, "Modkraft.dk - Progressiv portal": 0.0, "B\u00f8rsen Pleasure": 0.0, "TV 2 | \u00d8STJYLLAND": 0.0, "TLC Danmark": 0.0}, "307228171": {"": 0.0, "ELLE DK": 0.0, "DR Ligetil": 0.0, "DR P4 Nordjylland": 0.0, "newsbreak.dk": 0.0, "DR P4 Fyn": 0.0, "Folkets Avis": 0.0, "T\u00e6nketanken Cevea": 0.0, "Netudgaven": 0.0, "Mandag Morgen": 0.0, "Berlingske \u01c0 Billedredaktionen": 0.0, "DR P4 Midt & Vest": 0.0, "DR1": 0.0, "Din Avis Randers": 0.0, "Jyllands-Posten": 0.0, "Roskilde Avis": 0.0, "T\u00e6nketanken Frej": 0.0, "Frederiksborg Amts Avis": 0.0, "DR2": 0.0, "7'eren": 0.0, "Dagbladet Information": 1.0, "Finans": 0.0, "Leder IDAG.dk": 0.0, "T\u00e6nketanken DEA": 0.0, "Berlingske Business": 0.0, "B\u00f8rsen Opinion": 0.0, "ALT for damerne": 0.0, "Dansk-Politik.dk": 0.0, "Bornholms Tidende": 0.0, "Isabellas": 0.0, "TV3 Danmark": 0.0, "Hus Forbi": 0.0, "P1 Eftermiddag - DR": 0.0, "DR P4 Sj\u00e6lland": 0.0, "BoligLiv": 0.0, "Canal9": 0.0, "Avisen.dk": 0.0, "Netavisen Pio": 0.0, "RANDERSiDAG.dk": 0.0, "DR P4 Bornholm": 0.0, "MTV Danmark": 0.0, "Gastro": 0.0, "TV SYD": 0.0, "Kristeligt Dagblad": 1.0, "Horsens Folkeblad": 0.0, "Lokalavisen.dk": 0.0, "Berlingske": 1.0, "Ude og Hjemme": 0.0, "Radio24syv - Den Korte Radioavis": 0.0, "DR P4 Syd og Esbjerg": 0.0, "Eurowoman DK": 1.0, "Modkraft.dk": 0.0, "Go' Morgen P3 - DR": 0.0, "DEN KORTE AVIS": 0.0, "Tue og Tony - DR P3": 0.0, "MSN Danmark": 0.0, "Canal 9 - Superligaens hjemmebane": 0.0, "Lokalavisen Aarhus": 0.0, "NewSpeek Networks": 0.0, "Vores B\u00f8rn": 0.0, "Politiken": 8.0, "P1 Morgen - DR": 0.0, "Liv": 0.0, "GANDHI - DR P3": 0.0, "DR Sporten": 0.0, "DR Nyheder": 0.0, "iform.dk": 0.0, "Madmagasinet \u2013 DR1": 0.0, "Aftenshowet - DR1": 0.0, "Herning Folkeblad": 0.0, "LandbrugsAvisen": 0.0, "22Skammelsen": 0.0, "POINT of VIEW International": 0.0, "P3 - DR": 0.0, "Metroxpress": 0.0, "B\u00f8rsen Ledelse": 0.0, "JP Politik": 0.0, "Deadline - DR": 0.0, "Bolig Magasinet": 0.0, "Discovery Channel (DK)": 0.0, "SE og H\u00d8R": 0.0, "politik-online.dk": 0.0, "Costume": 0.0, "TV 2": 0.0, "KANAL 4": 0.0, "Detektor - DR": 0.0, "Monte Carlo p\u00e5 DR3": 0.0, "Danmarks gr\u00f8nne t\u00e6nketank Concito": 0.0, "DR P1": 0.0, "Dagens.dk": 0.0, "TV 2 Zulu": 1.0, "The Copenhagen Post": 0.0, "Nordvestnyt": 0.0, "Amtsavisen.dk": 0.0, "6'eren": 0.0, "TV 2/FYN": 0.0, "Q - ET UNIVERS AF QVINDER": 0.0, "P3morgen": 0.0, "P1 Orientering": 0.0, "FEMINA": 0.0, "Sj\u00e6llandske Vordingborg": 0.0, "RokokoPosten": 0.0, "DR P4 Trekanten": 0.0, "DR Politik": 0.0, "Familie Journal": 0.0, "TV2 Nord": 0.0, "Discovery Channel Danmark": 0.0, "SFI - Det Nationale Forskningscenter for Velf\u00e6rd": 0.0, "Vi Unge": 0.0, "DR3": 1.0, "TV 2 Lorry": 0.0, "S\u00d8NDAG": 0.0, "B\u00f8rsen": 0.0, "Natholdet": 0.0, "DR K": 0.0, "Radio24syv": 0.0, "P3": 0.0, "P3 Nyheder": 0.0, "TV 2 Business": 0.0, "CEPOS": 0.0, "Debatten - DR": 0.0, "Dagbladet Arbejderen": 0.0, "Randers Onsdag": 0.0, "Vejle Amts Folkeblad": 0.0, "The Voice": 0.0, "Kraka - Danmarks uafh\u00e6ngige t\u00e6nketank": 0.0, "Verdens Bedste Nyheder": 0.0, "Ugebrevet A4": 0.0, "MediaWatch": 0.0, "TV/MIDT-VEST": 0.0, "Ingeni\u00f8ren": 0.0, "Euroman": 0.0, "NOVA": 0.0, "P1 Debat - DR": 0.0, "TV \u00d8ST": 0.0, "TV 2 NEWS": 0.0, "EUsiden": 0.0, "TV 2 NYHEDERNE": 0.0, "Sj\u00e6llandske Slagelse": 0.0, "FinansWatch": 0.0, "Zetland": 0.0, "BO BEDRE": 1.0, "Journalisten.dk": 0.0, "NORDJYSKE": 0.0, "Korrespondenterne": 0.0, "tv2.dk": 0.0, "DR P4 K\u00f8benhavn": 0.0, "DR2 Dokumania": 0.0, "TV 2 Danmark": 0.0, "Go'morgen og Go'aften Danmark": 0.0, "R\u00e6son": 0.0, "Altinget.dk": 0.0, "Sj\u00e6llandske N\u00e6stved": 0.0, "Socialistisk Arbejderavis": 0.0, "Midtjyllands Avis": 0.0, "DR P4 \u00d8stjylland": 0.0, "fit living": 0.0, "Politiko": 0.0, "Hendes Verden": 0.0, "T\u00e6nketanken Europa": 0.0, "Kanal 5": 0.0, "Penge & Privat\u00f8konomi": 0.0, "Ekstra Bladet": 0.0, "BT": 0.0, "Kolding Netavis": 0.0, "Den Offentlige": 0.0, "JydskeVestkysten": 0.0, "JV.dk": 0.0, "Modkraft.dk - Progressiv portal": 0.0, "B\u00f8rsen Pleasure": 0.0, "TV 2 | \u00d8STJYLLAND": 0.0, "TLC Danmark": 0.0}, "726282978": {"": 0.0, "ELLE DK": 0.0, "DR Ligetil": 0.0, "DR P4 Nordjylland": 0.0, "newsbreak.dk": 0.0, "DR P4 Fyn": 0.0, "Folkets Avis": 0.0, "T\u00e6nketanken Cevea": 0.0, "Netudgaven": 0.0, "Mandag Morgen": 0.0, "Berlingske \u01c0 Billedredaktionen": 0.0, "DR P4 Midt & Vest": 0.0, "DR1": 0.0, "Din Avis Randers": 0.0, "Jyllands-Posten": 1.0, "Roskilde Avis": 0.0, "T\u00e6nketanken Frej": 0.0, "Frederiksborg Amts Avis": 0.0, "DR2": 0.0, "7'eren": 0.0, "Dagbladet Information": 0.0, "Finans": 0.0, "Leder IDAG.dk": 0.0, "T\u00e6nketanken DEA": 0.0, "Berlingske Business": 0.0, "B\u00f8rsen Opinion": 0.0, "ALT for damerne": 0.0, "Dansk-Politik.dk": 0.0, "Bornholms Tidende": 0.0, "Isabellas": 0.0, "TV3 Danmark": 0.0, "Hus Forbi": 0.0, "P1 Eftermiddag - DR": 0.0, "DR P4 Sj\u00e6lland": 0.0, "BoligLiv": 0.0, "Canal9": 0.0, "Avisen.dk": 0.0, "Netavisen Pio": 0.0, "RANDERSiDAG.dk": 0.0, "DR P4 Bornholm": 0.0, "MTV Danmark": 0.0, "Gastro": 0.0, "TV SYD": 0.0, "Kristeligt Dagblad": 0.0, "Horsens Folkeblad": 0.0, "Lokalavisen.dk": 2.0, "Berlingske": 1.0, "Ude og Hjemme": 0.0, "Radio24syv - Den Korte Radioavis": 0.0, "DR P4 Syd og Esbjerg": 0.0, "Eurowoman DK": 0.0, "Modkraft.dk": 0.0, "Go' Morgen P3 - DR": 0.0, "DEN KORTE AVIS": 0.0, "Tue og Tony - DR P3": 0.0, "MSN Danmark": 0.0, "Canal 9 - Superligaens hjemmebane": 0.0, "Lokalavisen Aarhus": 0.0, "NewSpeek Networks": 0.0, "Vores B\u00f8rn": 0.0, "Politiken": 0.0, "P1 Morgen - DR": 0.0, "Liv": 0.0, "GANDHI - DR P3": 0.0, "DR Sporten": 0.0, "DR Nyheder": 0.0, "iform.dk": 0.0, "Madmagasinet \u2013 DR1": 0.0, "Aftenshowet - DR1": 0.0, "Herning Folkeblad": 0.0, "LandbrugsAvisen": 0.0, "22Skammelsen": 0.0, "POINT of VIEW International": 0.0, "P3 - DR": 0.0, "Metroxpress": 0.0, "B\u00f8rsen Ledelse": 0.0, "JP Politik": 0.0, "Deadline - DR": 0.0, "Bolig Magasinet": 0.0, "Discovery Channel (DK)": 0.0, "SE og H\u00d8R": 0.0, "politik-online.dk": 0.0, "Costume": 0.0, "TV 2": 0.0, "KANAL 4": 0.0, "Detektor - DR": 0.0, "Monte Carlo p\u00e5 DR3": 0.0, "Danmarks gr\u00f8nne t\u00e6nketank Concito": 0.0, "DR P1": 0.0, "Dagens.dk": 0.0, "TV 2 Zulu": 0.0, "The Copenhagen Post": 0.0, "Nordvestnyt": 0.0, "Amtsavisen.dk": 0.0, "6'eren": 0.0, "TV 2/FYN": 1.0, "Q - ET UNIVERS AF QVINDER": 0.0, "P3morgen": 0.0, "P1 Orientering": 0.0, "FEMINA": 0.0, "Sj\u00e6llandske Vordingborg": 0.0, "RokokoPosten": 0.0, "DR P4 Trekanten": 0.0, "DR Politik": 0.0, "Familie Journal": 0.0, "TV2 Nord": 0.0, "Discovery Channel Danmark": 0.0, "SFI - Det Nationale Forskningscenter for Velf\u00e6rd": 0.0, "Vi Unge": 0.0, "DR3": 0.0, "TV 2 Lorry": 0.0, "S\u00d8NDAG": 0.0, "B\u00f8rsen": 0.0, "Natholdet": 0.0, "DR K": 0.0, "Radio24syv": 0.0, "P3": 0.0, "P3 Nyheder": 0.0, "TV 2 Business": 0.0, "CEPOS": 0.0, "Debatten - DR": 0.0, "Dagbladet Arbejderen": 0.0, "Randers Onsdag": 0.0, "Vejle Amts Folkeblad": 0.0, "The Voice": 0.0, "Kraka - Danmarks uafh\u00e6ngige t\u00e6nketank": 0.0, "Verdens Bedste Nyheder": 0.0, "Ugebrevet A4": 0.0, "MediaWatch": 0.0, "TV/MIDT-VEST": 0.0, "Ingeni\u00f8ren": 0.0, "Euroman": 0.0, "NOVA": 0.0, "P1 Debat - DR": 0.0, "TV \u00d8ST": 0.0, "TV 2 NEWS": 0.0, "EUsiden": 0.0, "TV 2 NYHEDERNE": 1.0, "Sj\u00e6llandske Slagelse": 0.0, "FinansWatch": 0.0, "Zetland": 0.0, "BO BEDRE": 0.0, "Journalisten.dk": 0.0, "NORDJYSKE": 0.0, "Korrespondenterne": 0.0, "tv2.dk": 0.0, "DR P4 K\u00f8benhavn": 0.0, "DR2 Dokumania": 0.0, "TV 2 Danmark": 0.0, "Go'morgen og Go'aften Danmark": 0.0, "R\u00e6son": 0.0, "Altinget.dk": 0.0, "Sj\u00e6llandske N\u00e6stved": 0.0, "Socialistisk Arbejderavis": 0.0, "Midtjyllands Avis": 0.0, "DR P4 \u00d8stjylland": 0.0, "fit living": 0.0, "Politiko": 0.0, "Hendes Verden": 0.0, "T\u00e6nketanken Europa": 0.0, "Kanal 5": 0.0, "Penge & Privat\u00f8konomi": 0.0, "Ekstra Bladet": 1.0, "BT": 1.0, "Kolding Netavis": 0.0, "Den Offentlige": 0.0, "JydskeVestkysten": 0.0, "JV.dk": 0.0, "Modkraft.dk - Progressiv portal": 0.0, "B\u00f8rsen Pleasure": 0.0, "TV 2 | \u00d8STJYLLAND": 0.0, "TLC Danmark": 0.0}, "777602449": {"": 0.0, "ELLE DK": 0.0, "DR Ligetil": 0.0, "DR P4 Nordjylland": 0.0, "newsbreak.dk": 0.0, "DR P4 Fyn": 0.0, "Folkets Avis": 0.0, "T\u00e6nketanken Cevea": 0.0, "Netudgaven": 0.0, "Mandag Morgen": 0.0, "Berlingske \u01c0 Billedredaktionen": 0.0, "DR P4 Midt & Vest": 0.0, "DR1": 0.0, "Din Avis Randers": 0.0, "Jyllands-Posten": 0.0, "Roskilde Avis": 0.0, "T\u00e6nketanken Frej": 0.0, "Frederiksborg Amts Avis": 0.0, "DR2": 0.0, "7'eren": 0.0, "Dagbladet Information": 0.0, "Finans": 0.0, "Leder IDAG.dk": 0.0, "T\u00e6nketanken DEA": 0.0, "Berlingske Business": 0.0, "B\u00f8rsen Opinion": 0.0, "ALT for damerne": 0.0, "Dansk-Politik.dk": 0.0, "Bornholms Tidende": 0.0, "Isabellas": 0.0, "TV3 Danmark": 0.0, "Hus Forbi": 0.0, "P1 Eftermiddag - DR": 0.0, "DR P4 Sj\u00e6lland": 0.0, "BoligLiv": 0.0, "Canal9": 0.0, "Avisen.dk": 0.0, "Netavisen Pio": 0.0, "RANDERSiDAG.dk": 0.0, "DR P4 Bornholm": 0.0, "MTV Danmark": 0.0, "Gastro": 0.0, "TV SYD": 0.0, "Kristeligt Dagblad": 0.0, "Horsens Folkeblad": 3.0, "Lokalavisen.dk": 0.0, "Berlingske": 1.0, "Ude og Hjemme": 0.0, "Radio24syv - Den Korte Radioavis": 0.0, "DR P4 Syd og Esbjerg": 0.0, "Eurowoman DK": 0.0, "Modkraft.dk": 0.0, "Go' Morgen P3 - DR": 0.0, "DEN KORTE AVIS": 0.0, "Tue og Tony - DR P3": 0.0, "MSN Danmark": 0.0, "Canal 9 - Superligaens hjemmebane": 0.0, "Lokalavisen Aarhus": 0.0, "NewSpeek Networks": 0.0, "Vores B\u00f8rn": 0.0, "Politiken": 0.0, "P1 Morgen - DR": 0.0, "Liv": 0.0, "GANDHI - DR P3": 0.0, "DR Sporten": 0.0, "DR Nyheder": 3.0, "iform.dk": 0.0, "Madmagasinet \u2013 DR1": 0.0, "Aftenshowet - DR1": 0.0, "Herning Folkeblad": 0.0, "LandbrugsAvisen": 0.0, "22Skammelsen": 0.0, "POINT of VIEW International": 0.0, "P3 - DR": 0.0, "Metroxpress": 3.0, "B\u00f8rsen Ledelse": 0.0, "JP Politik": 0.0, "Deadline - DR": 0.0, "Bolig Magasinet": 0.0, "Discovery Channel (DK)": 0.0, "SE og H\u00d8R": 0.0, "politik-online.dk": 0.0, "Costume": 0.0, "TV 2": 0.0, "KANAL 4": 0.0, "Detektor - DR": 0.0, "Monte Carlo p\u00e5 DR3": 0.0, "Danmarks gr\u00f8nne t\u00e6nketank Concito": 0.0, "DR P1": 0.0, "Dagens.dk": 0.0, "TV 2 Zulu": 0.0, "The Copenhagen Post": 0.0, "Nordvestnyt": 0.0, "Amtsavisen.dk": 0.0, "6'eren": 12.0, "TV 2/FYN": 0.0, "Q - ET UNIVERS AF QVINDER": 0.0, "P3morgen": 0.0, "P1 Orientering": 0.0, "FEMINA": 0.0, "Sj\u00e6llandske Vordingborg": 0.0, "RokokoPosten": 0.0, "DR P4 Trekanten": 0.0, "DR Politik": 0.0, "Familie Journal": 0.0, "TV2 Nord": 0.0, "Discovery Channel Danmark": 0.0, "SFI - Det Nationale Forskningscenter for Velf\u00e6rd": 0.0, "Vi Unge": 0.0, "DR3": 0.0, "TV 2 Lorry": 0.0, "S\u00d8NDAG": 0.0, "B\u00f8rsen": 0.0, "Natholdet": 0.0, "DR K": 0.0, "Radio24syv": 0.0, "P3": 0.0, "P3 Nyheder": 0.0, "TV 2 Business": 0.0, "CEPOS": 0.0, "Debatten - DR": 0.0, "Dagbladet Arbejderen": 0.0, "Randers Onsdag": 0.0, "Vejle Amts Folkeblad": 0.0, "The Voice": 0.0, "Kraka - Danmarks uafh\u00e6ngige t\u00e6nketank": 0.0, "Verdens Bedste Nyheder": 0.0, "Ugebrevet A4": 0.0, "MediaWatch": 0.0, "TV/MIDT-VEST": 0.0, "Ingeni\u00f8ren": 0.0, "Euroman": 0.0, "NOVA": 0.0, "P1 Debat - DR": 0.0, "TV \u00d8ST": 0.0, "TV 2 NEWS": 0.0, "EUsiden": 0.0, "TV 2 NYHEDERNE": 13.0, "Sj\u00e6llandske Slagelse": 0.0, "FinansWatch": 0.0, "Zetland": 0.0, "BO BEDRE": 0.0, "Journalisten.dk": 0.0, "NORDJYSKE": 0.0, "Korrespondenterne": 0.0, "tv2.dk": 0.0, "DR P4 K\u00f8benhavn": 0.0, "DR2 Dokumania": 0.0, "TV 2 Danmark": 0.0, "Go'morgen og Go'aften Danmark": 0.0, "R\u00e6son": 0.0, "Altinget.dk": 0.0, "Sj\u00e6llandske N\u00e6stved": 0.0, "Socialistisk Arbejderavis": 0.0, "Midtjyllands Avis": 0.0, "DR P4 \u00d8stjylland": 0.0, "fit living": 0.0, "Politiko": 0.0, "Hendes Verden": 0.0, "T\u00e6nketanken Europa": 0.0, "Kanal 5": 0.0, "Penge & Privat\u00f8konomi": 0.0, "Ekstra Bladet": 1.0, "BT": 4.0, "Kolding Netavis": 0.0, "Den Offentlige": 0.0, "JydskeVestkysten": 0.0, "JV.dk": 0.0, "Modkraft.dk - Progressiv portal": 0.0, "B\u00f8rsen Pleasure": 0.0, "TV 2 | \u00d8STJYLLAND": 2.0, "TLC Danmark": 0.0}, "668629337": {"": 0.0, "ELLE DK": 0.0, "DR Ligetil": 0.0, "DR P4 Nordjylland": 0.0, "newsbreak.dk": 0.0, "DR P4 Fyn": 0.0, "Folkets Avis": 0.0, "T\u00e6nketanken Cevea": 0.0, "Netudgaven": 0.0, "Mandag Morgen": 0.0, "Berlingske \u01c0 Billedredaktionen": 0.0, "DR P4 Midt & Vest": 0.0, "DR1": 0.0, "Din Avis Randers": 0.0, "Jyllands-Posten": 0.0, "Roskilde Avis": 0.0, "T\u00e6nketanken Frej": 0.0, "Frederiksborg Amts Avis": 0.0, "DR2": 0.0, "7'eren": 0.0, "Dagbladet Information": 0.0, "Finans": 0.0, "Leder IDAG.dk": 0.0, "T\u00e6nketanken DEA": 0.0, "Berlingske Business": 0.0, "B\u00f8rsen Opinion": 0.0, "ALT for damerne": 0.0, "Dansk-Politik.dk": 0.0, "Bornholms Tidende": 0.0, "Isabellas": 0.0, "TV3 Danmark": 0.0, "Hus Forbi": 0.0, "P1 Eftermiddag - DR": 0.0, "DR P4 Sj\u00e6lland": 0.0, "BoligLiv": 0.0, "Canal9": 0.0, "Avisen.dk": 0.0, "Netavisen Pio": 0.0, "RANDERSiDAG.dk": 0.0, "DR P4 Bornholm": 0.0, "MTV Danmark": 0.0, "Gastro": 0.0, "TV SYD": 0.0, "Kristeligt Dagblad": 0.0, "Horsens Folkeblad": 0.0, "Lokalavisen.dk": 0.0, "Berlingske": 2.0, "Ude og Hjemme": 0.0, "Radio24syv - Den Korte Radioavis": 0.0, "DR P4 Syd og Esbjerg": 0.0, "Eurowoman DK": 0.0, "Modkraft.dk": 0.0, "Go' Morgen P3 - DR": 0.0, "DEN KORTE AVIS": 0.0, "Tue og Tony - DR P3": 0.0, "MSN Danmark": 0.0, "Canal 9 - Superligaens hjemmebane": 0.0, "Lokalavisen Aarhus": 0.0, "NewSpeek Networks": 0.0, "Vores B\u00f8rn": 0.0, "Politiken": 0.0, "P1 Morgen - DR": 0.0, "Liv": 0.0, "GANDHI - DR P3": 0.0, "DR Sporten": 0.0, "DR Nyheder": 4.0, "iform.dk": 0.0, "Madmagasinet \u2013 DR1": 0.0, "Aftenshowet - DR1": 0.0, "Herning Folkeblad": 0.0, "LandbrugsAvisen": 0.0, "22Skammelsen": 0.0, "POINT of VIEW International": 0.0, "P3 - DR": 0.0, "Metroxpress": 4.0, "B\u00f8rsen Ledelse": 0.0, "JP Politik": 0.0, "Deadline - DR": 0.0, "Bolig Magasinet": 0.0, "Discovery Channel (DK)": 0.0, "SE og H\u00d8R": 0.0, "politik-online.dk": 0.0, "Costume": 0.0, "TV 2": 0.0, "KANAL 4": 0.0, "Detektor - DR": 0.0, "Monte Carlo p\u00e5 DR3": 0.0, "Danmarks gr\u00f8nne t\u00e6nketank Concito": 0.0, "DR P1": 0.0, "Dagens.dk": 3.0, "TV 2 Zulu": 0.0, "The Copenhagen Post": 0.0, "Nordvestnyt": 0.0, "Amtsavisen.dk": 0.0, "6'eren": 0.0, "TV 2/FYN": 0.0, "Q - ET UNIVERS AF QVINDER": 0.0, "P3morgen": 0.0, "P1 Orientering": 0.0, "FEMINA": 0.0, "Sj\u00e6llandske Vordingborg": 0.0, "RokokoPosten": 0.0, "DR P4 Trekanten": 0.0, "DR Politik": 0.0, "Familie Journal": 0.0, "TV2 Nord": 0.0, "Discovery Channel Danmark": 0.0, "SFI - Det Nationale Forskningscenter for Velf\u00e6rd": 0.0, "Vi Unge": 0.0, "DR3": 0.0, "TV 2 Lorry": 0.0, "S\u00d8NDAG": 0.0, "B\u00f8rsen": 0.0, "Natholdet": 0.0, "DR K": 0.0, "Radio24syv": 0.0, "P3": 0.0, "P3 Nyheder": 0.0, "TV 2 Business": 0.0, "CEPOS": 0.0, "Debatten - DR": 0.0, "Dagbladet Arbejderen": 0.0, "Randers Onsdag": 0.0, "Vejle Amts Folkeblad": 0.0, "The Voice": 0.0, "Kraka - Danmarks uafh\u00e6ngige t\u00e6nketank": 0.0, "Verdens Bedste Nyheder": 0.0, "Ugebrevet A4": 0.0, "MediaWatch": 0.0, "TV/MIDT-VEST": 0.0, "Ingeni\u00f8ren": 0.0, "Euroman": 0.0, "NOVA": 0.0, "P1 Debat - DR": 0.0, "TV \u00d8ST": 0.0, "TV 2 NEWS": 0.0, "EUsiden": 0.0, "TV 2 NYHEDERNE": 0.0, "Sj\u00e6llandske Slagelse": 0.0, "FinansWatch": 0.0, "Zetland": 0.0, "BO BEDRE": 0.0, "Journalisten.dk": 0.0, "NORDJYSKE": 0.0, "Korrespondenterne": 0.0, "tv2.dk": 0.0, "DR P4 K\u00f8benhavn": 0.0, "DR2 Dokumania": 0.0, "TV 2 Danmark": 0.0, "Go'morgen og Go'aften Danmark": 0.0, "R\u00e6son": 0.0, "Altinget.dk": 0.0, "Sj\u00e6llandske N\u00e6stved": 0.0, "Socialistisk Arbejderavis": 0.0, "Midtjyllands Avis": 0.0, "DR P4 \u00d8stjylland": 0.0, "fit living": 0.0, "Politiko": 0.0, "Hendes Verden": 0.0, "T\u00e6nketanken Europa": 0.0, "Kanal 5": 0.0, "Penge & Privat\u00f8konomi": 0.0, "Ekstra Bladet": 1.0, "BT": 0.0, "Kolding Netavis": 0.0, "Den Offentlige": 0.0, "JydskeVestkysten": 0.0, "JV.dk": 0.0, "Modkraft.dk - Progressiv portal": 0.0, "B\u00f8rsen Pleasure": 0.0, "TV 2 | \u00d8STJYLLAND": 0.0, "TLC Danmark": 0.0}, "1603082079": {"": 0.0, "ELLE DK": 0.0, "DR Ligetil": 0.0, "DR P4 Nordjylland": 0.0, "newsbreak.dk": 0.0, "DR P4 Fyn": 2.0, "Folkets Avis": 0.0, "T\u00e6nketanken Cevea": 12.0, "Netudgaven": 0.0, "Mandag Morgen": 0.0, "Berlingske \u01c0 Billedredaktionen": 0.0, "DR P4 Midt & Vest": 0.0, "DR1": 68.0, "Din Avis Randers": 0.0, "Jyllands-Posten": 783.0, "Roskilde Avis": 0.0, "T\u00e6nketanken Frej": 0.0, "Frederiksborg Amts Avis": 0.0, "DR2": 22.0, "7'eren": 0.0, "Dagbladet Information": 384.0, "Finans": 0.0, "Leder IDAG.dk": 0.0, "T\u00e6nketanken DEA": 0.0, "Berlingske Business": 5.0, "B\u00f8rsen Opinion": 0.0, "ALT for damerne": 0.0, "Dansk-Politik.dk": 0.0, "Bornholms Tidende": 44.0, "Isabellas": 0.0, "TV3 Danmark": 0.0, "Hus Forbi": 142.0, "P1 Eftermiddag - DR": 0.0, "DR P4 Sj\u00e6lland": 0.0, "BoligLiv": 0.0, "Canal9": 0.0, "Avisen.dk": 1.0, "Netavisen Pio": 0.0, "RANDERSiDAG.dk": 0.0, "DR P4 Bornholm": 0.0, "MTV Danmark": 0.0, "Gastro": 0.0, "TV SYD": 1.0, "Kristeligt Dagblad": 12.0, "Horsens Folkeblad": 0.0, "Lokalavisen.dk": 0.0, "Berlingske": 1107.0, "Ude og Hjemme": 0.0, "Radio24syv - Den Korte Radioavis": 0.0, "DR P4 Syd og Esbjerg": 0.0, "Eurowoman DK": 0.0, "Modkraft.dk": 50.0, "Go' Morgen P3 - DR": 0.0, "DEN KORTE AVIS": 0.0, "Tue og Tony - DR P3": 0.0, "MSN Danmark": 0.0, "Canal 9 - Superligaens hjemmebane": 0.0, "Lokalavisen Aarhus": 0.0, "NewSpeek Networks": 0.0, "Vores B\u00f8rn": 0.0, "Politiken": 1567.0, "P1 Morgen - DR": 0.0, "Liv": 0.0, "GANDHI - DR P3": 0.0, "DR Sporten": 0.0, "DR Nyheder": 1064.0, "iform.dk": 0.0, "Madmagasinet \u2013 DR1": 0.0, "Aftenshowet - DR1": 0.0, "Herning Folkeblad": 0.0, "LandbrugsAvisen": 0.0, "22Skammelsen": 1.0, "POINT of VIEW International": 95.0, "P3 - DR": 4.0, "Metroxpress": 36.0, "B\u00f8rsen Ledelse": 0.0, "JP Politik": 0.0, "Deadline - DR": 12.0, "Bolig Magasinet": 0.0, "Discovery Channel (DK)": 0.0, "SE og H\u00d8R": 0.0, "politik-online.dk": 0.0, "Costume": 0.0, "TV 2": 0.0, "KANAL 4": 0.0, "Detektor - DR": 4.0, "Monte Carlo p\u00e5 DR3": 0.0, "Danmarks gr\u00f8nne t\u00e6nketank Concito": 0.0, "DR P1": 0.0, "Dagens.dk": 9.0, "TV 2 Zulu": 0.0, "The Copenhagen Post": 0.0, "Nordvestnyt": 0.0, "Amtsavisen.dk": 0.0, "6'eren": 0.0, "TV 2/FYN": 1.0, "Q - ET UNIVERS AF QVINDER": 0.0, "P3morgen": 0.0, "P1 Orientering": 0.0, "FEMINA": 0.0, "Sj\u00e6llandske Vordingborg": 0.0, "RokokoPosten": 20.0, "DR P4 Trekanten": 0.0, "DR Politik": 82.0, "Familie Journal": 0.0, "TV2 Nord": 1.0, "Discovery Channel Danmark": 0.0, "SFI - Det Nationale Forskningscenter for Velf\u00e6rd": 0.0, "Vi Unge": 0.0, "DR3": 1.0, "TV 2 Lorry": 155.0, "S\u00d8NDAG": 0.0, "B\u00f8rsen": 1.0, "Natholdet": 0.0, "DR K": 48.0, "Radio24syv": 31.0, "P3": 0.0, "P3 Nyheder": 0.0, "TV 2 Business": 0.0, "CEPOS": 0.0, "Debatten - DR": 13.0, "Dagbladet Arbejderen": 40.0, "Randers Onsdag": 0.0, "Vejle Amts Folkeblad": 0.0, "The Voice": 0.0, "Kraka - Danmarks uafh\u00e6ngige t\u00e6nketank": 0.0, "Verdens Bedste Nyheder": 0.0, "Ugebrevet A4": 0.0, "MediaWatch": 0.0, "TV/MIDT-VEST": 1.0, "Ingeni\u00f8ren": 0.0, "Euroman": 0.0, "NOVA": 0.0, "P1 Debat - DR": 0.0, "TV \u00d8ST": 1.0, "TV 2 NEWS": 11.0, "EUsiden": 0.0, "TV 2 NYHEDERNE": 499.0, "Sj\u00e6llandske Slagelse": 0.0, "FinansWatch": 0.0, "Zetland": 0.0, "BO BEDRE": 0.0, "Journalisten.dk": 0.0, "NORDJYSKE": 0.0, "Korrespondenterne": 0.0, "tv2.dk": 0.0, "DR P4 K\u00f8benhavn": 44.0, "DR2 Dokumania": 1.0, "TV 2 Danmark": 0.0, "Go'morgen og Go'aften Danmark": 1.0, "R\u00e6son": 1.0, "Altinget.dk": 39.0, "Sj\u00e6llandske N\u00e6stved": 0.0, "Socialistisk Arbejderavis": 18.0, "Midtjyllands Avis": 0.0, "DR P4 \u00d8stjylland": 1.0, "fit living": 0.0, "Politiko": 0.0, "Hendes Verden": 0.0, "T\u00e6nketanken Europa": 0.0, "Kanal 5": 0.0, "Penge & Privat\u00f8konomi": 0.0, "Ekstra Bladet": 28.0, "BT": 36.0, "Kolding Netavis": 0.0, "Den Offentlige": 0.0, "JydskeVestkysten": 0.0, "JV.dk": 0.0, "Modkraft.dk - Progressiv portal": 0.0, "B\u00f8rsen Pleasure": 0.0, "TV 2 | \u00d8STJYLLAND": 0.0, "TLC Danmark": 0.0}, "814780035"
[truncated: 2,343,823 more chars]
