# Supplementary material for: Parsimonious data: How a single Facebook like predicts voting behavior in multiparty systems
Source: PLoS One. 2017 Sep 20;12(9):e0184562. doi: 10.1371/journal.pone.0184562 (PMC5607134; doi:10.1371/journal.pone.0184562)
Supplement: S1 Dataset — (ZIP) [file pone.0184562.s014.zip › Dataset/political_post_likes.json]

{"390110443": {"2015-06-19-2020-01-01": {"O": 0.0, "B": 0.0, "C": 0.0, "F": 1.0, "I": 0.0, "OE": 0.0, "AA": 0.0, "N": 0.0, "Q": 0.0, "A": 0.0, "V": 0.0}, "2012-01-01-2015-06-18": {"O": 0.0, "B": 0.0, "C": 0.0, "F": 0.0, "I": 0.0, "OE": 0.0, "AA": 0.0, "N": 0.0, "Q": 0.0, "A": 0.0, "V": 1.0}, "2010-01-01-2020-01-01": {"O": 0.0, "B": 0.0, "C": 0.0, "F": 1.0, "I": 0.0, "OE": 0.0, "AA": 0.0, "N": 0.0, "Q": 0.0, "A": 0.0, "V": 3.0}}, "1552737676": {"2015-06-19-2020-01-01": {"O": 0.0, "B": 0.0, "C": 0.0, "F": 0.0, "I": 0.0, "OE": 0.0, "AA": 0.0, "N": 0.0, "Q": 0.0, "A": 0.0, "V": 12.0}, "2012-01-01-2015-06-18": {"O": 0.0, "B": 0.0, "C": 0.0, "F": 0.0, "I": 0.0, "OE": 0.0, "AA": 0.0, "N": 0.0, "Q": 0.0, "A": 0.0, "V": 3.0}, "2010-01-01-2020-01-01": {"O": 0.0, "B": 0.0, "C": 0.0, "F": 0.0, "I": 0.0, "OE": 0.0, "AA": 0.0, "N": 0.0, "Q": 0.0, "A": 0.0, "V": 20.0}}, "1722766443": {"2015-06-19-2020-01-01": {"O": 0.0, "B": 0.0, "C": 0.0, "F": 0.0, "I": 0.0, "OE": 0.0, "AA": 0.0, "N": 0.0, "Q": 0.0, "A": 25.0, "V": 0.0}, "2012-01-01-2015-06-18": {"O": 0.0, "B": 1.0, "C": 0.0, "F": 0.0, "I": 0.0, "OE": 0.0, "AA": 0.0, "N": 0.0, "Q": 0.0, "A": 25.0, "V": 0.0}, "2010-01-01-2020-01-01": {"O": 0.0, "B": 1.0, "C": 0.0, "F": 0.0, "I": 0.0, "OE": 0.0, "AA": 0.0, "N": 0.0, "Q": 0.0, "A": 59.0, "V": 0.0}}, "1065766303": {"2015-06-19-2020-01-01": {"O": 26.0, "B": 0.0, "C": 0.0, "F": 0.0, "I": 1.0, "OE": 0.0, "AA": 0.0, "N": 0.0, "Q": 0.0, "A": 0.0, "V": 1.0}, "2012-01-01-2015-06-18": {"O": 0.0, "B": 0.0, "C": 0.0, "F": 0.0, "I": 0.0, "OE": 0.0, "AA": 0.0, "N": 0.0, "Q": 0.0, "A": 0.0, "V": 3.0}, "2010-01-01-2020-01-01": {"O": 28.0, "B": 0.0, "C": 0.0, "F": 0.0, "I": 1.0, "OE": 0.0, "AA": 0.0, "N": 0.0, "Q": 0.0, "A": 0.0, "V": 4.0}}, "1122167219": {"2015-06-19-2020-01-01": {"O": 0.0, "B": 0.0, "C": 0.0, "F": 0.0, "I": 0.0, "OE": 1.0, "AA": 0.0, "N": 0.0, "Q": 0.0, "A": 0.0, "V": 0.0}, "2012-01-01-2015-06-18": {}, "2010-01-01-2020-01-01": {"O": 0.0, "B": 0.0, "C": 0.0, "F": 0.0, "I": 0.0, "OE": 5.0, "AA": 0.0, "N": 0.0, "Q": 0.0, "A": 0.0, "V": 0.0}}, "969408963": {"2015-06-19-2020-01-01": {"O": 0.0, "B": 0.0, "C": 0.0, "F": 0.0, "I": 3.0, "OE": 0.0, "AA": 0.0, "N": 0.0, "Q": 0.0, "A": 0.0, "V": 1.0}, "2012-01-01-2015-06-18": {"O": 0.0, "B": 0.0, "C": 0.0, "F": 0.0, "I": 0.0, "OE": 0.0, "AA": 0.0, "N": 0.0, "Q": 0.0, "A": 0.0, "V": 13.0}, "2010-01-01-2020-01-01": {"O": 0.0, "B": 0.0, "C": 0.0, "F": 0.0, "I": 3.0, "OE": 0.0, "AA": 0.0, "N": 0.0, "Q": 0.0, "A": 0.0, "V": 14.0}}, "1696075638": {"2015-06-19-2020-01-01": {"O": 2.0, "B": 0.0, "C": 1.0, "F": 0.0, "I": 2.0, "OE": 2.0, "AA": 0.0, "N": 0.0, "Q": 0.0, "A": 1.0, "V": 5.0}, "2012-01-01-2015-06-18": {}, "2010-01-01-2020-01-01": {"O": 3.0, "B": 0.0, "C": 1.0, "F": 0.0, "I": 2.0, "OE": 2.0, "AA": 0.0, "N": 0.0, "Q": 0.0, "A": 1.0, "V": 6.0}}, "541731378": {"2015-06-19-2020-01-01": {"O": 0.0, "B": 2.0, "C": 0.0, "F": 3.0, "I": 0.0, "OE": 8.0, "AA": 4.0, "N": 0.0, "Q": 0.0, "A": 8.0, "V": 0.0}, "2012-01-01-2015-06-18": {"O": 0.0, "B": 2.0, "C": 0.0, "F": 2.0, "I": 0.0, "OE": 5.0, "AA": 0.0, "N": 0.0, "Q": 0.0, "A": 4.0, "V": 0.0}, "2010-01-01-2020-01-01": {"O": 0.0, "B": 4.0, "C": 0.0, "F": 5.0, "I": 0.0, "OE": 14.0, "AA": 4.0, "N": 0.0, "Q": 0.0, "A": 13.0, "V": 0.0}}, "181475475": {"2015-06-19-2020-01-01": {"O": 0.0, "B": 0.0, "C": 0.0, "F": 1.0, "I": 0.0, "OE": 0.0, "AA": 0.0, "N": 0.0, "Q": 0.0, "A": 0.0, "V": 0.0}, "2012-01-01-2015-06-18": {}, "2010-01-01-2020-01-01": {"O": 0.0, "B": 0.0, "C": 0.0, "F": 4.0, "I": 0.0, "OE": 0.0, "AA": 0.0, "N": 0.0, "Q": 0.0, "A": 0.0, "V": 0.0}}, "2115373699": {"2015-06-19-2020-01-01": {"O": 8.0, "B": 0.0, "C": 0.0, "F": 0.0, "I": 0.0, "OE": 0.0, "AA": 0.0, "N": 0.0, "Q": 0.0, "A": 0.0, "V": 0.0}, "2012-01-01-2015-06-18": {"O": 2.0, "B": 0.0, "C": 0.0, "F": 0.0, "I": 0.0, "OE": 0.0, "AA": 0.0, "N": 0.0, "Q": 0.0, "A": 0.0, "V": 2.0}, "2010-01-01-2020-01-01": {"O": 11.0, "B": 0.0, "C": 0.0, "F": 0.0, "I": 0.0, "OE": 0.0, "AA": 0.0, "N": 0.0, "Q": 0.0, "A": 0.0, "V": 2.0}}, "963877213": {"2015-06-19-2020-01-01": {"O": 0.0, "B": 0.0, "C": 0.0, "F": 0.0, "I": 1.0, "OE": 0.0, "AA": 0.0, "N": 0.0, "Q": 0.0, "A": 0.0, "V": 0.0}, "2012-01-01-2015-06-18": {"O": 0.0, "B": 1.0, "C": 0.0, "F": 0.0, "I": 0.0, "OE": 0.0, "AA": 0.0, "N": 0.0, "Q": 0.0, "A": 1.0, "V": 2.0}, "2010-01-01-2020-01-01": {"O": 0.0, "B": 1.0, "C": 0.0, "F": 0.0, "I": 1.0, "OE": 0.0, "AA": 0.0, "N": 0.0, "Q": 0.0, "A": 2.0, "V": 3.0}}, "1654643585": {"2015-06-19-2020-01-01": {"O": 0.0, "B": 9.0, "C": 0.0, "F": 4.0, "I": 0.0, "OE": 9.0, "AA": 0.0, "N": 1.0, "Q": 0.0, "A": 2.0, "V": 0.0}, "2012-01-01-2015-06-18": {"O": 0.0, "B": 3.0, "C": 0.0, "F": 0.0, "I": 0.0, "OE": 4.0, "AA": 0.0, "N": 0.0, "Q": 0.0, "A": 0.0, "V": 0.0}, "2010-01-01-2020-01-01": {"O": 0.0, "B": 13.0, "C": 0.0, "F": 4.0, "I": 0.0, "OE": 16.0, "AA": 2.0, "N": 1.0, "Q": 0.0, "A": 2.0, "V": 0.0}}, "668629337": {"2015-06-19-2020-01-01": {"O": 0.0, "B": 0.0, "C": 0.0, "F": 0.0, "I": 2.0, "OE": 1.0, "AA": 0.0, "N": 0.0, "Q": 0.0, "A": 1.0, "V": 0.0}, "2012-01-01-2015-06-18": {"O": 0.0, "B": 0.0, "C": 0.0, "F": 0.0, "I": 1.0, "OE": 0.0, "AA": 0.0, "N": 0.0, "Q": 0.0, "A": 0.0, "V": 0.0}, "2010-01-01-2020-01-01": {"O": 0.0, "B": 0.0, "C": 0.0, "F": 0.0, "I": 5.0, "OE": 1.0, "AA": 0.0, "N": 0.0, "Q": 0.0, "A": 1.0, "V": 0.0}}, "353576221": {"2015-06-19-2020-01-01": {"O": 3.0, "B": 0.0, "C": 0.0, "F": 0.0, "I": 159.0, "OE": 0.0, "AA": 0.0, "N": 0.0, "Q": 0.0, "A": 0.0, "V": 17.0}, "2012-01-01-2015-06-18": {"O": 0.0, "B": 1.0, "C": 0.0, "F": 0.0, "I": 73.0, "OE": 0.0, "AA": 0.0, "N": 0.0, "Q": 0.0, "A": 1.0, "V": 8.0}, "2010-01-01-2020-01-01": {"O": 3.0, "B": 1.0, "C": 0.0, "F": 0.0, "I": 232.0, "OE": 0.0, "AA": 0.0, "N": 0.0, "Q": 0.0, "A": 1.0, "V": 25.0}}, "478400695": {"2015-06-19-2020-01-01": {"O": 0.0, "B": 0.0, "C": 0.0, "F": 0.0, "I": 0.0, "OE": 0.0, "AA": 1.0, "N": 0.0, "Q": 0.0, "A": 0.0, "V": 2.0}, "2012-01-01-2015-06-18": {"O": 0.0, "B": 0.0, "C": 0.0, "F": 0.0, "I": 0.0, "OE": 0.0, "AA": 0.0, "N": 0.0, "Q": 0.0, "A": 0.0, "V": 1.0}, "2010-01-01-2020-01-01": {"O": 0.0, "B": 0.0, "C": 0.0, "F": 0.0, "I": 0.0, "OE": 0.0, "AA": 1.0, "N": 0.0, "Q": 0.0, "A": 0.0, "V": 3.0}}, "2034824612": {"2015-06-19-2020-01-01": {"O": 0.0, "B": 1.0, "C": 0.0, "F": 5.0, "I": 0.0, "OE": 0.0, "AA": 0.0, "N": 0.0, "Q": 0.0, "A": 0.0, "V": 0.0}, "2012-01-01-2015-06-18": {"O": 0.0, "B": 0.0, "C": 0.0, "F": 1.0, "I": 0.0, "OE": 0.0, "AA": 0.0, "N": 0.0, "Q": 0.0, "A": 0.0, "V": 0.0}, "2010-01-01-2020-01-01": {"O": 0.0, "B": 2.0, "C": 0.0, "F": 7.0, "I": 0.0, "OE": 0.0, "AA": 0.0, "N": 0.0, "Q": 0.0, "A": 0.0, "V": 0.0}}, "698832122": {"2015-06-19-2020-01-01": {"O": 0.0, "B": 0.0, "C": 0.0, "F": 15.0, "I": 1.0, "OE": 4.0, "AA": 0.0, "N": 1.0, "Q": 0.0, "A": 0.0, "V": 0.0}, "2012-01-01-2015-06-18": {"O": 0.0, "B": 1.0, "C": 0.0, "F": 13.0, "I": 1.0, "OE": 5.0, "AA": 0.0, "N": 2.0, "Q": 0.0, "A": 0.0, "V": 0.0}, "2010-01-01-2020-01-01": {"O": 0.0, "B": 1.0, "C": 0.0, "F": 28.0, "I": 2.0, "OE": 15.0, "AA": 0.0, "N": 3.0, "Q": 0.0, "A": 0.0, "V": 0.0}}, "882056247": {"2015-06-19-2020-01-01": {"O": 0.0, "B": 5.0, "C": 0.0, "F": 1.0, "I": 2.0, "OE": 6.0, "AA": 2.0, "N": 0.0, "Q": 0.0, "A": 19.0, "V": 2.0}, "2012-01-01-2015-06-18": {"O": 0.0, "B": 11.0, "C": 0.0, "F": 1.0, "I": 0.0, "OE": 7.0, "AA": 0.0, "N": 0.0, "Q": 0.0, "A": 58.0, "V": 2.0}, "2010-01-01-2020-01-01": {"O": 0.0, "B": 16.0, "C": 0.0, "F": 2.0, "I": 2.0, "OE": 14.0, "AA": 2.0, "N": 0.0, "Q": 0.0, "A": 80.0, "V": 4.0}}, "1443357028": {"2015-06-19-2020-01-01": {"O": 0.0, "B": 1.0, "C": 0.0, "F": 2.0, "I": 0.0, "OE": 0.0, "AA": 0.0, "N": 0.0, "Q": 0.0, "A": 0.0, "V": 0.0}, "2012-01-01-2015-06-18": {"O": 0.0, "B": 0.0, "C": 0.0, "F": 2.0, "I": 0.0, "OE": 2.0, "AA": 0.0, "N": 0.0, "Q": 0.0, "A": 0.0, "V": 0.0}, "2010-01-01-2020-01-01": {"O": 0.0, "B": 1.0, "C": 0.0, "F": 5.0, "I": 0.0, "OE": 2.0, "AA": 0.0, "N": 0.0, "Q": 0.0, "A": 0.0, "V": 0.0}}, "1413332908": {"2015-06-19-2020-01-01": {"O": 0.0, "B": 0.0, "C": 1.0, "F": 1.0, "I": 0.0, "OE": 1.0, "AA": 0.0, "N": 0.0, "Q": 0.0, "A": 0.0, "V": 0.0}, "2012-01-01-2015-06-18": {"O": 0.0, "B": 0.0, "C": 0.0, "F": 0.0, "I": 2.0, "OE": 0.0, "AA": 0.0, "N": 0.0, "Q": 0.0, "A": 0.0, "V": 0.0}, "2010-01-01-2020-01-01": {"O": 0.0, "B": 0.0, "C": 1.0, "F": 1.0, "I": 4.0, "OE": 1.0, "AA": 0.0, "N": 0.0, "Q": 0.0, "A": 0.0, "V": 1.0}}, "1494695894": {"2015-06-19-2020-01-01": {"O": 0.0, "B": 3.0, "C": 0.0, "F": 27.0, "I": 1.0, "OE": 4.0, "AA": 4.0, "N": 1.0, "Q": 0.0, "A": 0.0, "V": 0.0}, "2012-01-01-2015-06-18": {"O": 0.0, "B": 2.0, "C": 0.0, "F": 46.0, "I": 0.0, "OE": 16.0, "AA": 0.0, "N": 0.0, "Q": 0.0, "A": 9.0, "V": 0.0}, "2010-01-01-2020-01-01": {"O": 0.0, "B": 5.0, "C": 0.0, "F": 76.0, "I": 1.0, "OE": 20.0, "AA": 4.0, "N": 1.0, "Q": 0.0, "A": 9.0, "V": 0.0}}, "1187255473": {"2015-06-19-2020-01-01": {"O": 0.0, "B": 4.0, "C": 1.0, "F": 12.0, "I": 2.0, "OE": 3.0, "AA": 0.0, "N": 1.0, "Q": 0.0, "A": 11.0, "V": 0.0}, "2012-01-01-2015-06-18": {"O": 0.0, "B": 0.0, "C": 1.0, "F": 14.0, "I": 0.0, "OE": 2.0, "AA": 0.0, "N": 0.0, "Q": 0.0, "A": 4.0, "V": 0.0}, "2010-01-01-2020-01-01": {"O": 0.0, "B": 4.0, "C": 2.0, "F": 26.0, "I": 2.0, "OE": 5.0, "AA": 0.0, "N": 1.0, "Q": 0.0, "A": 17.0, "V": 0.0}}, "1848044292": {"2015-06-19-2020-01-01": {"O": 0.0, "B": 0.0, "C": 1.0, "F": 0.0, "I": 0.0, "OE": 0.0, "AA": 0.0, "N": 0.0, "Q": 0.0, "A": 0.0, "V": 0.0}, "2012-01-01-2015-06-18": {"O": 0.0, "B": 1.0, "C": 1.0, "F": 4.0, "I": 0.0, "OE": 0.0, "AA": 0.0, "N": 0.0, "Q": 0.0, "A": 0.0, "V": 0.0}, "2010-01-01-2020-01-01": {"O": 0.0, "B": 1.0, "C": 3.0, "F": 5.0, "I": 0.0, "OE": 0.0, "AA": 0.0, "N": 0.0, "Q": 0.0, "A": 0.0, "V": 1.0}}, "155225205": {"2015-06-19-2020-01-01": {"O": 0.0, "B": 0.0, "C": 0.0, "F": 2.0, "I": 0.0, "OE": 1.0, "AA": 0.0, "N": 1.0, "Q": 0.0, "A": 0.0, "V": 0.0}, "2012-01-01-2015-06-18": {"O": 1.0, "B": 1.0, "C": 0.0, "F": 2.0, "I": 1.0, "OE": 1.0, "AA": 0.0, "N": 0.0, "Q": 0.0, "A": 1.0, "V": 1.0}, "2010-01-01-2020-01-01": {"O": 1.0, "B": 1.0, "C": 0.0, "F": 7.0, "I": 1.0, "OE": 2.0, "AA": 0.0, "N": 1.0, "Q": 0.0, "A": 4.0, "V": 1.0}}, "549947258": {"2015-06-19-2020-01-01": {}, "2012-01-01-2015-06-18": {"O": 0.0, "B": 0.0, "C": 0.0, "F": 0.0, "I": 2.0, "OE": 0.0, "AA": 0.0, "N": 0.0, "Q": 0.0, "A": 0.0, "V": 0.0}, "2010-01-01-2020-01-01": {"O": 3.0, "B": 0.0, "C": 0.0, "F": 0.0, "I": 2.0, "OE": 0.0, "AA": 0.0, "N": 0.0, "Q": 0.0, "A": 0.0, "V": 0.0}}, "329600429": {"2015-06-19-2020-01-01": {"O": 34.0, "B": 0.0, "C": 0.0, "F": 0.0, "I": 0.0, "OE": 0.0, "AA": 0.0, "N": 0.0, "Q": 0.0, "A": 0.0, "V": 34.0}, "2012-01-01-2015-06-18": {"O": 5.0, "B": 0.0, "C": 1.0, "F": 0.0, "I": 0.0, "OE": 0.0, "AA": 0.0, "N": 0.0, "Q": 0.0, "A": 0.0, "V": 12.0}, "2010-01-01-2020-01-01": {"O": 39.0, "B": 0.0, "C": 1.0, "F": 0.0, "I": 0.0, "OE": 0.0, "AA": 0.0, "N": 0.0, "Q": 0.0, "A": 0.0, "V": 47.0}}, "486646461": {"2015-06-19-2020-01-01": {"O": 0.0, "B": 2.0, "C": 0.0, "F": 6.0, "I": 0.0, "OE": 36.0, "AA": 0.0, "N": 0.0, "Q": 0.0, "A": 11.0, "V": 0.0}, "2012-01-01-2015-06-18": {"O": 0.0, "B": 13.0, "C": 0.0, "F": 1.0, "I": 0.0, "OE": 131.0, "AA": 0.0, "N": 0.0, "Q": 0.0, "A": 123.0, "V": 1.0}, "2010-01-01-2020-01-01": {"O": 0.0, "B": 15.0, "C": 0.0, "F": 7.0, "I": 0.0, "OE": 205.0, "AA": 0.0, "N": 0.0, "Q": 0.0, "A": 134.0, "V": 1.0}}, "742751723": {"2015-06-19-2020-01-01": {"O": 0.0, "B": 0.0, "C": 0.0, "F": 0.0, "I": 0.0, "OE": 0.0, "AA": 0.0, "N": 0.0, "Q": 0.0, "A": 0.0, "V": 1.0}, "2012-01-01-2015-06-18": {"O": 0.0, "B": 0.0, "C": 0.0, "F": 0.0, "I": 0.0, "OE": 0.0, "AA": 0.0, "N": 0.0, "Q": 0.0, "A": 1.0, "V": 0.0}, "2010-01-01-2020-01-01": {"O": 0.0, "B": 0.0, "C": 0.0, "F": 0.0, "I": 0.0, "OE": 0.0, "AA": 0.0, "N": 0.0, "Q": 0.0, "A": 5.0, "V": 2.0}}, "403417882": {"2015-06-19-2020-01-01": {"O": 0.0, "B": 0.0, "C": 0.0, "F": 0.0, "I": 1.0, "OE": 0.0, "AA": 1.0, "N": 0.0, "Q": 0.0, "A": 0.0, "V": 0.0}, "2012-01-01-2015-06-18": {"O": 0.0, "B": 1.0, "C": 1.0, "F": 0.0, "I": 0.0, "OE": 0.0, "AA": 0.0, "N": 0.0, "Q": 0.0, "A": 0.0, "V": 1.0}, "2010-01-01-2020-01-01": {"O": 0.0, "B": 1.0, "C": 1.0, "F": 0.0, "I": 3.0, "OE": 0.0, "AA": 4.0, "N": 0.0, "Q": 0.0, "A": 0.0, "V": 1.0}}, "1005592425": {"2015-06-19-2020-01-01": {"O": 0.0, "B": 1.0, "C": 0.0, "F": 1.0, "I": 0.0, "OE": 0.0, "AA": 0.0, "N": 0.0, "Q": 0.0, "A": 4.0, "V": 0.0}, "2012-01-01-2015-06-18": {"O": 0.0, "B": 0.0, "C": 0.0, "F": 0.0, "I": 0.0, "OE": 0.0, "AA": 0.0, "N": 0.0, "Q": 0.0, "A": 11.0, "V": 0.0}, "2010-01-01-2020-01-01": {"O": 0.0, "B": 1.0, "C": 0.0, "F": 1.0, "I": 0.0, "OE": 0.0, "AA": 0.0, "N": 0.0, "Q": 0.0, "A": 16.0, "V": 0.0}}, "2040029725": {"2015-06-19-2020-01-01": {"O": 0.0, "B": 0.0, "C": 1.0, "F": 3.0, "I": 0.0, "OE": 25.0, "AA": 2.0, "N": 0.0, "Q": 0.0, "A": 2.0, "V": 0.0}, "2012-01-01-2015-06-18": {"O": 0.0, "B": 1.0, "C": 0.0, "F": 8.0, "I": 0.0, "OE": 49.0, "AA": 7.0, "N": 0.0, "Q": 0.0, "A": 8.0, "V": 0.0}, "2010-01-01-2020-01-01": {"O": 0.0, "B": 1.0, "C": 1.0, "F": 11.0, "I": 0.0, "OE": 76.0, "AA": 9.0, "N": 0.0, "Q": 0.0, "A": 10.0, "V": 0.0}}, "1437380346": {"2015-06-19-2020-01-01": {"O": 0.0, "B": 0.0, "C": 1.0, "F": 0.0, "I": 24.0, "OE": 0.0, "AA": 0.0, "N": 0.0, "Q": 0.0, "A": 1.0, "V": 2.0}, "2012-01-01-2015-06-18": {"O": 0.0, "B": 0.0, "C": 0.0, "F": 0.0, "I": 8.0, "OE": 0.0, "AA": 0.0, "N": 0.0, "Q": 0.0, "A": 0.0, "V": 3.0}, "2010-01-01-2020-01-01": {"O": 0.0, "B": 0.0, "C": 1.0, "F": 0.0, "I": 36.0, "OE": 0.0, "AA": 0.0, "N": 0.0, "Q": 0.0, "A": 1.0, "V": 5.0}}, "1735161839": {"2015-06-19-2020-01-01": {}, "2012-01-01-2015-06-18": {"O": 0.0, "B": 1.0, "C": 0.0, "F": 0.0, "I": 0.0, "OE": 0.0, "AA": 0.0, "N": 0.0, "Q": 0.0, "A": 0.0, "V": 0.0}, "2010-01-01-2020-01-01": {"O": 0.0, "B": 6.0, "C": 0.0, "F": 0.0, "I": 0.0, "OE": 0.0, "AA": 0.0, "N": 0.0, "Q": 0.0, "A": 0.0, "V": 0.0}}, "873991215": {"2015-06-19-2020-01-01": {"O": 0.0, "B": 0.0, "C": 0.0, "F": 0.0, "I": 1.0, "OE": 0.0, "AA": 0.0, "N": 0.0, "Q": 0.0, "A": 0.0, "V": 2.0}, "2012-01-01-2015-06-18": {}, "2010-01-01-2020-01-01": {"O": 1.0, "B": 0.0, "C": 0.0, "F": 0.0, "I": 1.0, "OE": 0.0, "AA": 0.0, "N": 0.0, "Q": 0.0, "A": 0.0, "V": 3.0}}, "581939389": {"2015-06-19-2020-01-01": {}, "2012-01-01-2015-06-18": {"O": 2.0, "B": 0.0, "C": 0.0, "F": 0.0, "I": 0.0, "OE": 0.0, "AA": 0.0, "N": 0.0, "Q": 0.0, "A": 0.0, "V": 0.0}, "2010-01-01-2020-01-01": {"O": 6.0, "B": 0.0, "C": 0.0, "F": 0.0, "I": 0.0, "OE": 0.0, "AA": 0.0, "N": 0.0, "Q": 0.0, "A": 0.0, "V": 0.0}}, "10704123": {"2015-06-19-2020-01-01": {"O": 0.0, "B": 2.0, "C": 0.0, "F": 6.0, "I": 0.0, "OE": 1.0, "AA": 0.0, "N": 0.0, "Q": 0.0, "A": 66.0, "V": 0.0}, "2012-01-01-2015-06-18": {"O": 0.0, "B": 0.0, "C": 0.0, "F": 0.0, "I": 0.0, "OE": 2.0, "AA": 0.0, "N": 0.0, "Q": 0.0, "A": 11.0, "V": 0.0}, "2010-01-01-2020-01-01": {"O": 0.0, "B": 2.0, "C": 0.0, "F": 6.0, "I": 0.0, "OE": 3.0, "AA": 0.0, "N": 0.0, "Q": 0.0, "A": 77.0, "V": 0.0}}, "175484103": {"2015-06-19-2020-01-01": {"O": 2.0, "B": 1.0, "C": 3.0, "F": 1.0, "I": 240.0, "OE": 1.0, "AA": 0.0, "N": 0.0, "Q": 0.0, "A": 4.0, "V": 26.0}, "2012-01-01-2015-06-18": {"O": 2.0, "B": 0.0, "C": 0.0, "F": 0.0, "I": 130.0, "OE": 0.0, "AA": 0.0, "N": 0.0, "Q": 0.0, "A": 0.0, "V": 53.0}, "2010-01-01-2020-01-01": {"O": 4.0, "B": 1.0, "C": 3.0, "F": 1.0, "I": 370.0, "OE": 1.0, "AA": 0.0, "N": 0.0, "Q": 0.0, "A": 4.0, "V": 79.0}}, "1729594423": {"2015-06-19-2020-01-01": {"O": 0.0, "B": 5.0, "C": 1.0, "F": 22.0, "I": 0.0, "OE": 11.0, "AA": 0.0, "N": 0.0, "Q": 0.0, "A": 5.0, "V": 1.0}, "2012-01-01-2015-06-18": {"O": 0.0, "B": 8.0, "C": 3.0, "F": 22.0, "I": 1.0, "OE": 17.0, "AA": 0.0, "N": 0.0, "Q": 0.0, "A": 3.0, "V": 1.0}, "2010-01-01-2020-01-01": {"O": 0.0, "B": 13.0, "C": 4.0, "F": 45.0, "I": 1.0, "OE": 29.0, "AA": 0.0, "N": 0.0, "Q": 0.0, "A": 8.0, "V": 2.0}}, "2085334639": {"2015-06-19-2020-01-01": {"O": 0.0, "B": 0.0, "C": 0.0, "F": 0.0, "I": 0.0, "OE": 0.0, "AA": 0.0, "N": 0.0, "Q": 0.0, "A": 19.0, "V": 0.0}, "2012-01-01-2015-06-18": {"O": 0.0, "B": 0.0, "C": 0.0, "F": 0.0, "I": 0.0, "OE": 0.0, "AA": 0.0, "N": 0.0, "Q": 0.0, "A": 15.0, "V": 0.0}, "2010-01-01-2020-01-01": {"O": 0.0, "B": 0.0, "C": 0.0, "F": 0.0, "I": 0.0, "OE": 0.0, "AA": 0.0, "N": 0.0, "Q": 0.0, "A": 37.0, "V": 0.0}}, "1418373763": {"2015-06-19-2020-01-01": {"O": 0.0, "B": 0.0, "C": 0.0, "F": 2.0, "I": 1.0, "OE": 1.0, "AA": 1.0, "N": 0.0, "Q": 0.0, "A": 0.0, "V": 0.0}, "2012-01-01-2015-06-18": {"O": 0.0, "B": 0.0, "C": 0.0, "F": 0.0, "I": 0.0, "OE": 0.0, "AA": 0.0, "N": 0.0, "Q": 0.0, "A": 2.0, "V": 0.0}, "2010-01-01-2020-01-01": {"O": 0.0, "B": 0.0, "C": 0.0, "F": 2.0, "I": 1.0, "OE": 1.0, "AA": 1.0, "N": 0.0, "Q": 0.0, "A": 3.0, "V": 1.0}}, "469667053": {"2015-06-19-2020-01-01": {"O": 0.0, "B": 4.0, "C": 0.0, "F": 30.0, "I": 0.0, "OE": 4.0, "AA": 5.0, "N": 0.0, "Q": 0.0, "A": 2.0, "V": 1.0}, "2012-01-01-2015-06-18": {"O": 0.0, "B": 5.0, "C": 0.0, "F": 20.0, "I": 0.0, "OE": 1.0, "AA": 0.0, "N": 0.0, "Q": 0.0, "A": 4.0, "V": 0.0}, "2010-01-01-2020-01-01": {"O": 0.0, "B": 9.0, "C": 0.0, "F": 87.0, "I": 0.0, "OE": 9.0, "AA": 5.0, "N": 0.0, "Q": 0.0, "A": 25.0, "V": 1.0}}, "892365523": {"2015-06-19-2020-01-01": {"O": 0.0, "B": 0.0, "C": 0.0, "F": 1.0, "I": 0.0, "OE": 0.0, "AA": 0.0, "N": 0.0, "Q": 0.0, "A": 0.0, "V": 0.0}, "2012-01-01-2015-06-18": {"O": 0.0, "B": 0.0, "C": 0.0, "F": 1.0, "I": 0.0, "OE": 1.0, "AA": 0.0, "N": 0.0, "Q": 0.0, "A": 0.0, "V": 0.0}, "2010-01-01-2020-01-01": {"O": 1.0, "B": 0.0, "C": 0.0, "F": 4.0, "I": 0.0, "OE": 1.0, "AA": 0.0, "N": 0.0, "Q": 0.0, "A": 0.0, "V": 0.0}}, "1264190367": {"2015-06-19-2020-01-01": {}, "2012-01-01-2015-06-18": {"O": 0.0, "B": 0.0, "C": 0.0, "F": 0.0, "I": 0.0, "OE": 0.0, "AA": 0.0, "N": 0.0, "Q": 0.0, "A": 0.0, "V": 1.0}, "2010-01-01-2020-01-01": {"O": 0.0, "B": 0.0, "C": 0.0, "F": 0.0, "I": 0.0, "OE": 0.0, "AA": 0.0, "N": 0.0, "Q": 0.0, "A": 0.0, "V": 2.0}}, "1527795099": {"2015-06-19-2020-01-01": {"O": 4.0, "B": 0.0, "C": 0.0, "F": 3.0, "I": 1.0, "OE": 2.0, "AA": 0.0, "N": 1.0, "Q": 0.0, "A": 9.0, "V": 0.0}, "2012-01-01-2015-06-18": {"O": 0.0, "B": 0.0, "C": 0.0, "F": 0.0, "I": 0.0, "OE": 1.0, "AA": 0.0, "N": 0.0, "Q": 0.0, "A": 0.0, "V": 0.0}, "2010-01-01-2020-01-01": {"O": 4.0, "B": 0.0, "C": 0.0, "F": 3.0, "I": 1.0, "OE": 3.0, "AA": 0.0, "N": 1.0, "Q": 0.0, "A": 12.0, "V": 0.0}}, "1463634215": {"2015-06-19-2020-01-01": {"O": 0.0, "B": 0.0, "C": 0.0, "F": 1.0, "I": 3.0, "OE": 0.0, "AA": 0.0, "N": 0.0, "Q": 0.0, "A": 0.0, "V": 1.0}, "2012-01-01-2015-06-18": {}, "2010-01-01-2020-01-01": {"O": 0.0, "B": 0.0, "C": 0.0, "F": 1.0, "I": 4.0, "OE": 0.0, "AA": 0.0, "N": 0.0, "Q": 0.0, "A": 0.0, "V": 1.0}}, "418310238": {"2015-06-19-2020-01-01": {"O": 0.0, "B": 0.0, "C": 0.0, "F": 3.0, "I": 0.0, "OE": 0.0, "AA": 0.0, "N": 1.0, "Q": 0.0, "A": 2.0, "V": 1.0}, "2012-01-01-2015-06-18": {"O": 1.0, "B": 1.0, "C": 1.0, "F": 1.0, "I": 1.0, "OE": 1.0, "AA": 0.0, "N": 0.0, "Q": 0.0, "A": 2.0, "V": 1.0}, "2010-01-01-2020-01-01": {"O": 1.0, "B": 1.0, "C": 1.0, "F": 4.0, "I": 1.0, "OE": 1.0, "AA": 0.0, "N": 1.0, "Q": 0.0, "A": 7.0, "V": 2.0}}, "625099850": {"2015-06-19-2020-01-01": {"O": 0.0, "B": 0.0, "C": 0.0, "F": 0.0, "I": 0.0, "OE": 0.0, "AA": 0.0, "N": 0.0, "Q": 0.0, "A": 0.0, "V": 1.0}, "2012-01-01-2015-06-18": {}, "2010-01-01-2020-01-01": {"O": 2.0, "B": 0.0, "C": 0.0, "F": 0.0, "I": 0.0, "OE": 0.0, "AA": 0.0, "N": 0.0, "Q": 0.0, "A": 0.0, "V": 2.0}}, "535105693": {"2015-06-19-2020-01-01": {"O": 0.0, "B": 0.0, "C": 0.0, "F": 3.0, "I": 0.0, "OE": 0.0, "AA": 1.0, "N": 0.0, "Q": 0.0, "A": 0.0, "V": 0.0}, "2012-01-01-2015-06-18": {"O": 0.0, "B": 1.0, "C": 0.0, "F": 4.0, "I": 1.0, "OE": 0.0, "AA": 0.0, "N": 0.0, "Q": 0.0, "A": 0.0, "V": 0.0}, "2010-01-01-2020-01-01": {"O": 0.0, "B": 1.0, "C": 0.0, "F": 8.0, "I": 1.0, "OE": 0.0, "AA": 1.0, "N": 0.0, "Q": 0.0, "A": 0.0, "V": 0.0}}, "128772664": {"2015-06-19-2020-01-01": {"O": 0.0, "B": 5.0, "C": 0.0, "F": 0.0, "I": 0.0, "OE": 0.0, "AA": 2.0, "N": 0.0, "Q": 0.0, "A": 0.0, "V": 0.0}, "2012-01-01-2015-06-18": {"O": 0.0, "B": 1.0, "C": 0.0, "F": 0.0, "I": 0.0, "OE": 0.0, "AA": 1.0, "N": 0.0, "Q": 0.0, "A": 0.0, "V": 0.0}, "2010-01-01-2020-01-01": {"O": 0.0, "B": 7.0, "C": 0.0, "F": 0.0, "I": 0.0, "OE": 0.0, "AA": 3.0, "N": 0.0, "Q": 0.0, "A": 0.0, "V": 0.0}}, "949084691": {"2015-06-19-2020-01-01": {"O": 1.0, "B": 1.0, "C": 0.0, "F": 0.0, "I": 0.0, "OE": 7.0, "AA": 0.0, "N": 0.0, "Q": 0.0, "A": 0.0, "V": 0.0}, "2012-01-01-2015-06-18": {"O": 1.0, "B": 0.0, "C": 0.0, "F": 0.0, "I": 0.0, "OE": 1.0, "AA": 0.0, "N": 0.0, "Q": 0.0, "A": 0.0, "V": 1.0}, "2010-01-01-2020-01-01": {"O": 2.0, "B": 1.0, "C": 0.0, "F": 1.0, "I": 0.0, "OE": 14.0, "AA": 0.0, "N": 0.0, "Q": 0.0, "A": 0.0, "V": 1.0}}, "1491303522": {"2015-06-19-2020-01-01": {"O": 0.0, "B": 0.0, "C": 35.0, "F": 0.0, "I": 0.0, "OE": 0.0, "AA": 0.0, "N": 0.0, "Q": 0.0, "A": 0.0, "V": 0.0}, "2012-01-01-2015-06-18": {"O": 0.0, "B": 0.0, "C": 2.0, "F": 0.0, "I": 0.0, "OE": 0.0, "AA": 0.0, "N": 0.0, "Q": 0.0, "A": 0.0, "V": 0.0}, "2010-01-01-2020-01-01": {"O": 0.0, "B": 0.0, "C": 40.0, "F": 0.0, "I": 0.0, "OE": 0.0, "AA": 0.0, "N": 0.0, "Q": 0.0, "A": 0.0, "V": 0.0}}, "31840031": {"2015-06-19-2020-01-01": {"O": 0.0, "B": 0.0, "C": 0.0, "F": 0.0, "I": 1.0, "OE": 0.0, "AA": 0.0, "N": 0.0, "Q": 0.0, "A": 0.0, "V": 0.0}, "2012-01-01-2015-06-18": {}, "2010-01-01-2020-01-01": {"O": 0.0, "B": 0.0, "C": 0.0, "F": 0.0, "I": 6.0, "OE": 0.0, "AA": 0.0, "N": 0.0, "Q": 0.0, "A": 0.0, "V": 0.0}}, "713496480": {"2015-06-19-2020-01-01": {"O": 0.0, "B": 0.0, "C": 0.0, "F": 0.0, "I": 2.0, "OE": 0.0, "AA": 0.0, "N": 1.0, "Q": 0.0, "A": 0.0, "V": 2.0}, "2012-01-01-2015-06-18": {"O": 1.0, "B": 0.0, "C": 0.0, "F": 0.0, "I": 0.0, "OE": 0.0, "AA": 0.0, "N": 0.0, "Q": 0.0, "A": 0.0, "V": 1.0}, "2010-01-01-2020-01-01": {"O": 1.0, "B": 0.0, "C": 0.0, "F": 0.0, "I": 2.0, "OE": 0.0, "AA": 0.0, "N": 1.0, "Q": 0.0, "A": 0.0, "V": 4.0}}, "1022471178": {"2015-06-19-2020-01-01": {}, "2012-01-01-2015-06-18": {"O": 0.0, "B": 0.0, "C": 0.0, "F": 0.0, "I": 1.0, "OE": 0.0, "AA": 0.0, "N": 0.0, "Q": 0.0, "A": 0.0, "V": 0.0}, "2010-01-01-2020-01-01": {"O": 0.0, "B": 0.0, "C": 0.0, "F": 0.0, "I": 3.0, "OE": 0.0, "AA": 0.0, "N": 0.0, "Q": 0.0, "A": 0.0, "V": 0.0}}, "102567506": {"2015-06-19-2020-01-01": {"O": 0.0, "B": 0.0, "C": 0.0, "F": 0.0, "I": 0.0, "OE": 3.0, "AA": 3.0, "N": 0.0, "Q": 0.0, "A": 0.0, "V": 0.0}, "2012-01-01-2015-06-18": {"O": 0.0, "B": 0.0, "C": 0.0, "F": 0.0, "I": 0.0, "OE": 12.0, "AA": 0.0, "N": 0.0, "Q": 0.0, "A": 0.0, "V": 0.0}, "2010-01-01-2020-01-01": {"O": 0.0, "B": 0.0, "C": 0.0, "F": 0.0, "I": 0.0, "OE": 18.0, "AA": 4.0, "N": 0.0, "Q": 0.0, "A": 0.0, "V": 0.0}}, "876961614": {"2015-06-19-2020-01-01": {}, "2012-01-01-2015-06-18": {"O": 0.0, "B": 0.0, "C": 0.0, "F": 0.0, "I": 0.0, "OE": 0.0, "AA": 0.0, "N": 0.0, "Q": 0.0, "A": 1.0, "V": 0.0}, "2010-01-01-2020-01-01": {"O": 0.0, "B": 0.0, "C": 0.0, "F": 0.0, "I": 0.0, "OE": 0.0, "AA": 0.0, "N": 0.0, "Q": 0.0, "A": 4.0, "V": 0.0}}, "1872533637": {"2015-06-19-2020-01-01": {"O": 0.0, "B": 0.0, "C": 0.0, "F": 26.0, "I": 0.0, "OE": 5.0, "AA": 0.0, "N": 0.0, "Q": 0.0, "A": 77.0, "V": 0.0}, "2012-01-01-2015-06-18": {"O": 0.0, "B": 0.0, "C": 0.0, "F": 6.0, "I": 0.0, "OE": 1.0, "AA": 0.0, "N": 0.0, "Q": 0.0, "A": 98.0, "V": 0.0}, "2010-01-01-2020-01-01": {"O": 0.0, "B": 0.0, "C": 0.0, "F": 32.0, "I": 0.0, "OE": 6.0, "AA": 0.0, "N": 0.0, "Q": 0.0, "A": 179.0, "V": 0.0}}, "598915963": {"2015-06-19-2020-01-01": {"O": 0.0, "B": 0.0, "C": 0.0, "F": 0.0, "I": 2.0, "OE": 0.0, "AA": 0.0, "N": 0.0, "Q": 0.0, "A": 4.0, "V": 8.0}, "2012-01-01-2015-06-18": {"O": 0.0, "B": 0.0, "C": 0.0, "F": 0.0, "I": 1.0, "OE": 0.0, "AA": 0.0, "N": 0.0, "Q": 0.0, "A": 0.0, "V": 8.0}, "2010-01-01-2020-01-01": {"O": 0.0, "B": 0.0, "C": 0.0, "F": 0.0, "I": 3.0, "OE": 0.0, "AA": 0.0, "N": 0.0, "Q": 0.0, "A": 6.0, "V": 21.0}}, "116153528": {"2015-06-19-2020-01-01": {"O": 2.0, "B": 0.0, "C": 0.0, "F": 0.0, "I": 21.0, "OE": 0.0, "AA": 0.0, "N": 0.0, "Q": 0.0, "A": 1.0, "V": 19.0}, "2012-01-01-2015-06-18": {"O": 1.0, "B": 0.0, "C": 1.0, "F": 0.0, "I": 34.0, "OE": 0.0, "AA": 0.0, "N": 0.0, "Q": 0.0, "A": 0.0, "V": 16.0}, "2010-01-01-2020-01-01": {"O": 3.0, "B": 0.0, "C": 1.0, "F": 0.0, "I": 59.0, "OE": 0.0, "AA": 0.0, "N": 0.0, "Q": 0.0, "A": 1.0, "V": 36.0}}, "1813631670": {"2015-06-19-2020-01-01": {}, "2012-01-01-2015-06-18": {"O": 0.0, "B": 1.0, "C": 0.0, "F": 0.0, "I": 0.0, "OE": 0.0, "AA": 0.0, "N": 0.0, "Q": 0.0, "A": 0.0, "V": 0.0}, "2010-01-01-2020-01-01": {"O": 0.0, "B": 2.0, "C": 0.0, "F": 0.0, "I": 0.0, "OE": 0.0, "AA": 0.0, "N": 0.0, "Q": 0.0, "A": 0.0, "V": 0.0}}, "1493749301": {"2015-06-19-2020-01-01": {"O": 0.0, "B": 28.0, "C": 0.0, "F": 0.0, "I": 1.0, "OE": 1.0, "AA": 0.0, "N": 0.0, "Q": 0.0, "A": 12.0, "V": 0.0}, "2012-01-01-2015-06-18": {"O": 1.0, "B": 15.0, "C": 0.0, "F": 3.0, "I": 0.0, "OE": 5.0, "AA": 0.0, "N": 0.0, "Q": 0.0, "A": 15.0, "V": 1.0}, "2010-01-01-2020-01-01": {"O": 1.0, "B": 43.0, "C": 0.0, "F": 3.0, "I": 1.0, "OE": 6.0, "AA": 0.0, "N": 0.0, "Q": 0.0, "A": 30.0, "V": 1.0}}, "2128454477": {"2015-06-19-2020-01-01": {"O": 0.0, "B": 1.0, "C": 0.0, "F": 7.0, "I": 0.0, "OE": 0.0, "AA": 0.0, "N": 0.0, "Q": 0.0, "A": 1.0, "V": 0.0}, "2012-01-01-2015-06-18": {"O": 0.0, "B": 0.0, "C": 0.0, "F": 20.0, "I": 0.0, "OE": 0.0, "AA": 0.0, "N": 0.0, "Q": 0.0, "A": 0.0, "V": 0.0}, "2010-01-01-2020-01-01": {"O": 0.0, "B": 1.0, "C": 0.0, "F": 31.0, "I": 0.0, "OE": 0.0, "AA": 0.0, "N": 0.0, "Q": 0.0, "A": 2.0, "V": 0.0}}, "1461354279": {"2015-06-19-2020-01-01": {"O": 0.0, "B": 50.0, "C": 3.0, "F": 26.0, "I": 6.0, "OE": 7.0, "AA": 5.0, "N": 0.0, "Q": 0.0, "A": 18.0, "V": 3.0}, "2012-01-01-2015-06-18": {"O": 0.0, "B": 0.0, "C": 0.0, "F": 1.0, "I": 0.0, "OE": 0.0, "AA": 0.0, "N": 0.0, "Q": 0.0, "A": 0.0, "V": 0.0}, "2010-01-01-2020-01-01": {"O": 0.0, "B": 53.0, "C": 3.0, "F": 28.0, "I": 6.0, "OE": 7.0, "AA": 5.0, "N": 0.0, "Q": 0.0, "A": 18.0, "V": 3.0}}, "509171208": {"2015-06-19-2020-01-01": {"O": 0.0, "B": 3.0, "C": 0.0, "F": 2.0, "I": 0.0, "OE": 58.0, "AA": 0.0, "N": 1.0, "Q": 0.0, "A": 1.0, "V": 1.0}, "2012-01-01-2015-06-18": {"O": 0.0, "B": 0.0, "C": 0.0, "F": 0.0, "I": 0.0, "OE": 54.0, "AA": 0.0, "N": 0.0, "Q": 0.0, "A": 0.0, "V": 0.0}, "2010-01-01-2020-01-01": {"O": 0.0, "B": 3.0, "C": 0.0, "F": 2.0, "I": 0.0, "OE": 120.0, "AA": 0.0, "N": 1.0, "Q": 0.0, "A": 3.0, "V": 1.0}}, "1730347473": {"2015-06-19-2020-01-01": {}, "2012-01-01-2015-06-18": {"O": 0.0, "B": 0.0, "C": 0.0, "F": 0.0, "I": 0.0, "OE": 0.0, "AA": 0.0, "N": 0.0, "Q": 0.0, "A": 0.0, "V": 2.0}, "2010-01-01-2020-01-01": {"O": 0.0, "B": 0.0, "C": 0.0, "F": 0.0, "I": 0.0, "OE": 0.0, "AA": 0.0, "N": 0.0, "Q": 0.0, "A": 0.0, "V": 2.0}}, "1501051381": {"2015-06-19-2020-01-01": {"O": 0.0, "B": 0.0, "C": 0.0, "F": 0.0, "I": 0.0, "OE": 0.0, "AA": 0.0, "N": 1.0, "Q": 0.0, "A": 0.0, "V": 0.0}, "2012-01-01-2015-06-18": {}, "2010-01-01-2020-01-01": {"O": 0.0, "B": 0.0, "C": 0.0, "F": 0.0, "I": 0.0, "OE": 0.0, "AA": 0.0, "N": 1.0, "Q": 0.0, "A": 3.0, "V": 0.0}}, "1121557279": {"2015-06-19-2020-01-01": {"O": 0.0, "B": 0.0, "C": 0.0, "F": 0.0, "I": 0.0, "OE": 0.0, "AA": 0.0, "N": 1.0, "Q": 0.0, "A": 0.0, "V": 0.0}, "2012-01-01-2015-06-18": {}, "2010-01-01-2020-01-01": {"O": 3.0, "B": 0.0, "C": 0.0, "F": 0.0, "I": 0.0, "OE": 0.0, "AA": 0.0, "N": 1.0, "Q": 0.0, "A": 0.0, "V": 0.0}}, "2129539360": {"2015-06-19-2020-01-01": {"O": 0.0, "B": 4.0, "C": 0.0, "F": 1.0, "I": 20.0, "OE": 0.0, "AA": 0.0, "N": 0.0, "Q": 0.0, "A": 10.0, "V": 23.0}, "2012-01-01-2015-06-18": {"O": 0.0, "B": 1.0, "C": 0.0, "F": 0.0, "I": 2.0, "OE": 0.0, "AA": 0.0, "N": 0.0, "Q": 0.0, "A": 1.0, "V": 1.0}, "2010-01-01-2020-01-01": {"O": 0.0, "B": 5.0, "C": 0.0, "F": 1.0, "I": 23.0, "OE": 0.0, "AA": 0.0, "N": 0.0, "Q": 0.0, "A": 11.0, "V": 25.0}}, "725012755": {"2015-06-19-2020-01-01": {"O": 0.0, "B": 1.0, "C": 0.0, "F": 0.0, "I": 0.0, "OE": 0.0, "AA": 0.0, "N": 0.0, "Q": 0.0, "A": 0.0, "V": 1.0}, "2012-01-01-2015-06-18": {}, "2010-01-01-2020-01-01": {"O": 0.0, "B": 1.0, "C": 0.0, "F": 0.0, "I": 0.0, "OE": 0.0, "AA": 0.0, "N": 0.0, "Q": 0.0, "A": 0.0, "V": 2.0}}, "1753046256": {"2015-06-19-2020-01-01": {"O": 0.0, "B": 0.0, "C": 0.0, "F": 1.0, "I": 0.0, "OE": 0.0, "AA": 0.0, "N": 0.0, "Q": 0.0, "A": 1.0, "V": 0.0}, "2012-01-01-2015-06-18": {"O": 0.0, "B": 0.0, "C": 0.0, "F": 1.0, "I": 0.0, "OE": 0.0, "AA": 0.0, "N": 0.0, "Q": 0.0, "A": 0.0, "V": 0.0}, "2010-01-01-2020-01-01": {"O": 0.0, "B": 0.0, "C": 0.0, "F": 3.0, "I": 0.0, "OE": 0.0, "AA": 0.0, "N": 0.0, "Q": 0.0, "A": 1.0, "V": 0.0}}, "1071395607": {"2015-06-19-2020-01-01": {}, "2012-01-01-2015-06-18": {"O": 0.0, "B": 0.0, "C": 0.0, "F": 0.0, "I": 0.0, "OE": 0.0, "AA": 0.0, "N": 0.0, "Q": 0.0, "A": 1.0, "V": 0.0}, "2010-01-01-2020-01-01": {"O": 0.0, "B": 0.0, "C": 0.0, "F": 0.0, "I": 0.0, "OE": 0.0, "AA": 0.0, "N": 0.0, "Q": 0.0, "A": 5.0, "V": 0.0}}, "955871638": {"2015-06-19-2020-01-01": {"O": 31.0, "B": 0.0, "C": 3.0, "F": 0.0, "I": 3.0, "OE": 0.0, "AA": 0.0, "N": 0.0, "Q": 0.0, "A": 2.0, "V": 22.0}, "2012-01-01-2015-06-18": {"O": 2.0, "B": 0.0, "C": 0.0, "F": 0.0, "I": 0.0, "OE": 0.0, "AA": 0.0, "N": 0.0, "Q": 0.0, "A": 0.0, "V": 0.0}, "2010-01-01-2020-01-01": {"O": 33.0, "B": 0.0, "C": 3.0, "F": 0.0, "I": 3.0, "OE": 0.0, "AA": 0.0, "N": 0.0, "Q": 0.0, "A": 2.0, "V": 22.0}}, "1123283722": {"2015-06-19-2020-01-01": {"O": 0.0, "B": 1.0, "C": 0.0, "F": 0.0, "I": 0.0, "OE": 1.0, "AA": 122.0, "N": 0.0, "Q": 0.0, "A": 0.0, "V": 1.0}, "2012-01-01-2015-06-18": {"O": 0.0, "B": 0.0, "C": 0.0, "F": 0.0, "I": 1.0, "OE": 1.0, "AA": 14.0, "N": 0.0, "Q": 0.0, "A": 0.0, "V": 0.0}, "2010-01-01-2020-01-01": {"O": 0.0, "B": 1.0, "C": 0.0, "F": 0.0, "I": 1.0, "OE": 2.0, "AA": 137.0, "N": 0.0, "Q": 0.0, "A": 0.0, "V": 1.0}}, "286970754": {"2015-06-19-2020-01-01": {}, "2012-01-01-2015-06-18": {"O": 0.0, "B": 1.0, "C": 0.0, "F": 0.0, "I": 1.0, "OE": 0.0, "AA": 0.0, "N": 1.0, "Q": 0.0, "A": 1.0, "V": 0.0}, "2010-01-01-2020-01-01": {"O": 0.0, "B": 1.0, "C": 0.0, "F": 0.0, "I": 1.0, "OE": 0.0, "AA": 0.0, "N": 1.0, "Q": 0.0, "A": 1.0, "V": 4.0}}, "378662973": {"2015-06-19-2020-01-01": {"O": 0.0, "B": 0.0, "C": 0.0, "F": 0.0, "I": 11.0, "OE": 0.0, "AA": 0.0, "N": 0.0, "Q": 0.0, "A": 0.0, "V": 0.0}, "2012-01-01-2015-06-18": {"O": 0.0, "B": 0.0, "C": 0.0, "F": 0.0, "I": 6.0, "OE": 0.0, "AA": 0.0, "N": 0.0, "Q": 0.0, "A": 0.0, "V": 0.0}, "2010-01-01-2020-01-01": {"O": 0.0, "B": 0.0, "C": 0.0, "F": 0.0, "I": 18.0, "OE": 0.0, "AA": 0.0, "N": 0.0, "Q": 0.0, "A": 0.0, "V": 0.0}}, "1256205898": {"2015-06-19-2020-01-01": {}, "2012-01-01-2015-06-18": {"O": 0.0, "B": 1.0, "C": 0.0, "F": 0.0, "I": 0.0, "OE": 0.0, "AA": 0.0, "N": 0.0, "Q": 0.0, "A": 0.0, "V": 0.0}, "2010-01-01-2020-01-01": {"O": 0.0, "B": 6.0, "C": 0.0, "F": 0.0, "I": 0.0, "OE": 0.0, "AA": 0.0, "N": 0.0, "Q": 0.0, "A": 0.0, "V": 0.0}}, "787598171": {"2015-06-19-2020-01-01": {"O": 0.0, "B": 1.0, "C": 0.0, "F": 2.0, "I": 1.0, "OE": 0.0, "AA": 0.0, "N": 0.0, "Q": 0.0, "A": 16.0, "V": 2.0}, "2012-01-01-2015-06-18": {"O": 0.0, "B": 2.0, "C": 0.0, "F": 1.0, "I": 0.0, "OE": 1.0, "AA": 0.0, "N": 0.0, "Q": 0.0, "A": 12.0, "V": 0.0}, "2010-01-01-2020-01-01": {"O": 0.0, "B": 3.0, "C": 0.0, "F": 3.0, "I": 1.0, "OE": 1.0, "AA": 0.0, "N": 0.0, "Q": 0.0, "A": 31.0, "V": 2.0}}, "456044106": {"2015-06-19-2020-01-01": {"O": 0.0, "B": 0.0, "C": 0.0, "F": 0.0, "I": 0.0, "OE": 0.0, "AA": 0.0, "N": 0.0, "Q": 0.0, "A": 0.0, "V": 2.0}, "2012-01-01-2015-06-18": {}, "2010-01-01-2020-01-01": {"O": 0.0, "B": 0.0, "C": 0.0, "F": 0.0, "I": 0.0, "OE": 0.0, "AA": 0.0, "N": 0.0, "Q": 0.0, "A": 0.0, "V": 4.0}}, "161395809": {"2015-06-19-2020-01-01": {"O": 0.0, "B": 11.0, "C": 1.0, "F": 2.0, "I": 1.0, "OE": 3.0, "AA": 0.0, "N": 0.0, "Q": 0.0, "A": 6.0, "V": 2.0}, "2012-01-01-2015-06-18": {"O": 0.0, "B": 8.0, "C": 0.0, "F": 3.0, "I": 0.0, "OE": 2.0, "AA": 0.0, "N": 0.0, "Q": 0.0, "A": 4.0, "V": 0.0}, "2010-01-01-2020-01-01": {"O": 0.0, "B": 19.0, "C": 1.0, "F": 6.0, "I": 1.0, "OE": 5.0, "AA": 0.0, "N": 0.0, "Q": 0.0, "A": 11.0, "V": 2.0}}, "2126401600": {"2015-06-19-2020-01-01": {"O": 0.0, "B": 0.0, "C": 0.0, "F": 1.0, "I": 0.0, "OE": 0.0, "AA": 0.0, "N": 0.0, "Q": 0.0, "A": 0.0, "V": 0.0}, "2012-01-01-2015-06-18": {"O": 0.0, "B": 0.0, "C": 0.0, "F": 0.0, "I": 0.0, "OE": 1.0, "AA": 0.0, "N": 0.0, "Q": 0.0, "A": 2.0, "V": 0.0}, "2010-01-01-2020-01-01": {"O": 0.0, "B": 0.0, "C": 0.0, "F": 1.0, "I": 0.0, "OE": 1.0, "AA": 0.0, "N": 0.0, "Q": 0.0, "A": 4.0, "V": 0.0}}, "1615187293": {"2015-06-19-2020-01-01": {}, "2012-01-01-2015-06-18": {"O": 0.0, "B": 0.0, "C": 0.0, "F": 1.0, "I": 0.0, "OE": 0.0, "AA": 0.0, "N": 0.0, "Q": 0.0, "A": 0.0, "V": 0.0}, "2010-01-01-2020-01-01": {"O": 0.0, "B": 0.0, "C": 0.0, "F": 3.0, "I": 0.0, "OE": 0.0, "AA": 0.0, "N": 0.0, "Q": 0.0, "A": 0.0, "V": 0.0}}, "64279345": {"2015-06-19-2020-01-01": {"O": 0.0, "B": 3.0, "C": 0.0, "F": 4.0, "I": 0.0, "OE": 1.0, "AA": 1.0, "N": 1.0, "Q": 0.0, "A": 0.0, "V": 0.0}, "2012-01-01-2015-06-18": {"O": 0.0, "B": 1.0, "C": 2.0, "F": 6.0, "I": 0.0, "OE": 0.0, "AA": 0.0, "N": 0.0, "Q": 0.0, "A": 0.0, "V": 0.0}, "2010-01-01-2020-01-01": {"O": 0.0, "B": 4.0, "C": 2.0, "F": 13.0, "I": 0.0, "OE": 1.0, "AA": 1.0, "N": 1.0, "Q": 0.0, "A": 0.0, "V": 0.0}}, "1424006799": {"2015-06-19-2020-01-01": {"O": 0.0, "B": 0.0, "C": 0.0, "F": 1.0, "I": 0.0, "OE": 13.0, "AA": 0.0, "N": 0.0, "Q": 0.0, "A": 4.0, "V": 0.0}, "2012-01-01-2015-06-18": {"O": 0.0, "B": 0.0, "C": 0.0, "F": 0.0, "I": 0.0, "OE": 3.0, "AA": 0.0, "N": 0.0, "Q": 0.0, "A": 5.0, "V": 1.0}, "2010-01-01-2020-01-01": {"O": 0.0, "B": 0.0, "C": 0.0, "F": 1.0, "I": 0.0, "OE": 19.0, "AA": 0.0, "N": 0.0, "Q": 0.0, "A": 11.0, "V": 1.0}}, "1841449656": {"2015-06-19-2020-01-01": {"O": 0.0, "B": 0.0, "C": 1.0, "F": 0.0, "I": 0.0, "OE": 0.0, "AA": 0.0, "N": 0.0, "Q": 0.0, "A": 0.0, "V": 0.0}, "2012-01-01-2015-06-18": {}, "2010-01-01-2020-01-01": {"O": 0.0, "B": 0.0, "C": 3.0, "F": 0.0, "I": 0.0, "OE": 2.0, "AA": 0.0, "N": 0.0, "Q": 0.0, "A": 0.0, "V": 0.0}}, "1323848036": {"2015-06-19-2020-01-01": {"O": 1.0, "B": 99.0, "C": 5.0, "F": 242.0, "I": 4.0, "OE": 13.0, "AA": 4.0, "N": 0.0, "Q": 0.0, "A": 585.0, "V": 8.0}, "2012-01-01-2015-06-18": {"O": 1.0, "B": 5.0, "C": 3.0, "F": 42.0, "I": 3.0, "OE": 8.0, "AA": 2.0, "N": 0.0, "Q": 0.0, "A": 295.0, "V": 8.0}, "2010-01-01-2020-01-01": {"O": 2.0, "B": 104.0, "C": 8.0, "F": 284.0, "I": 7.0, "OE": 21.0, "AA": 6.0, "N": 0.0, "Q": 0.0, "A": 880.0, "V": 16.0}}, "1255111990": {"2015-06-19-2020-01-01": {"O": 0.0, "B": 0.0, "C": 0.0, "F": 1.0, "I": 0.0, "OE": 0.0, "AA": 0.0, "N": 0.0, "Q": 0.0, "A": 0.0, "V": 0.0}, "2012-01-01-2015-06-18": {"O": 2.0, "B": 10.0, "C": 0.0, "F": 0.0, "I": 70.0, "OE": 1.0, "AA": 0.0, "N": 0.0, "Q": 0.0, "A": 0.0, "V": 9.0}, "2010-01-01-2020-01-01": {"O": 2.0, "B": 10.0, "C": 0.0, "F": 1.0, "I": 92.0, "OE": 1.0, "AA": 0.0, "N": 0.0, "Q": 0.0, "A": 0.0, "V": 17.0}}, "875273019": {"2015-06-19-2020-01-01": {"O": 0.0, "B": 0.0, "C": 0.0, "F": 2.0, "I": 1.0, "OE": 1.0, "AA": 0.0, "N": 0.0, "Q": 0.0, "A": 16.0, "V": 0.0}, "2012-01-01-2015-06-18": {"O": 0.0, "B": 0.0, "C": 0.0, "F": 0.0, "I": 0.0, "OE": 0.0, "AA": 0.0, "N": 0.0, "Q": 0.0, "A": 1.0, "V": 0.0}, "2010-01-01-2020-01-01": {"O": 0.0, "B": 0.0, "C": 0.0, "F": 2.0, "I": 1.0, "OE": 1.0, "AA": 0.0, "N": 0.0, "Q": 0.0, "A": 19.0, "V": 0.0}}, "869162438": {"2015-06-19-2020-01-01": {"O": 0.0, "B": 0.0, "C": 0.0, "F": 4.0, "I": 0.0, "OE": 0.0, "AA": 0.0, "N": 0.0, "Q": 0.0, "A": 0.0, "V": 0.0}, "2012-01-01-2015-06-18": {"O": 0.0, "B": 0.0, "C": 0.0, "F": 4.0, "I": 0.0, "OE": 1.0, "AA": 1.0, "N": 0.0, "Q": 0.0, "A": 1.0, "V": 1.0}, "2010-01-01-2020-01-01": {"O": 0.0, "B": 0.0, "C": 0.0, "F": 10.0, "I": 0.0, "OE": 1.0, "AA": 2.0, "N": 0.0, "Q": 0.0, "A": 1.0, "V": 1.0}}, "254275965": {"2015-06-19-2020-01-01": {"O": 0.0, "B": 0.0, "C": 0.0, "F": 111.0, "I": 0.0, "OE": 1.0, "AA": 3.0, "N": 0.0, "Q": 0.0, "A": 1.0, "V": 0.0}, "2012-01-01-2015-06-18": {"O": 0.0, "B": 0.0, "C": 0.0, "F": 109.0, "I": 0.0, "OE": 0.0, "AA": 0.0, "N": 0.0, "Q": 0.0, "A": 1.0, "V": 0.0}, "2010-01-01-2020-01-01": {"O": 0.0, "B": 0.0, "C": 0.0, "F": 225.0, "I": 0.0, "OE": 1.0, "AA": 3.0, "N": 0.0, "Q": 0.0, "A": 2.0, "V": 0.0}}, "816002373": {"2015-06-19-2020-01-01": {"O": 3.0, "B": 0.0, "C": 0.0, "F": 0.0, "I": 0.0, "OE": 0.0, "AA": 0.0, "N": 0.0, "Q": 0.0, "A": 0.0, "V": 0.0}, "2012-01-01-2015-06-18": {"O": 3.0, "B": 0.0, "C": 0.0, "F": 1.0, "I": 0.0, "OE": 0.0, "AA": 0.0, "N": 0.0, "Q": 0.0, "A": 0.0, "V": 0.0}, "2010-01-01-2020-01-01": {"O": 7.0, "B": 0.0, "C": 0.0, "F": 1.0, "I": 0.0, "OE": 0.0, "AA": 0.0, "N": 0.0, "Q": 0.0, "A": 0.0, "V": 0.0}}, "154171632": {"2015-06-19-2020-01-01": {"O": 0.0, "B": 2.0, "C": 2.0, "F": 4.0, "I": 0.0, "OE": 2.0, "AA": 0.0, "N": 1.0, "Q": 0.0, "A": 1.0, "V": 2.0}, "2012-01-01-2015-06-18": {"O": 0.0, "B": 0.0, "C": 0.0, "F": 0.0, "I": 2.0, "OE": 0.0, "AA": 0.0, "N": 0.0, "Q": 0.0, "A": 0.0, "V": 0.0}, "2010-01-01-2020-01-01": {"O": 0.0, "B": 2.0, "C": 2.0, "F": 4.0, "I": 7.0, "OE": 2.0, "AA": 0.0, "N": 1.0, "Q": 0.0, "A": 1.0, "V": 3.0}}, "2144503434": {"2015-06-19-2020-01-01": {"O": 0.0, "B": 0.0, "C": 0.0, "F": 1.0, "I": 1.0, "OE": 0.0, "AA": 0.0, "N": 0.0, "Q": 0.0, "A": 0.0, "V": 1.0}, "2012-01-01-2015-06-18": {}, "2010-01-01-2020-01-01": {"O": 0.0, "B": 0.0, "C": 0.0, "F": 1.0, "I": 6.0, "OE": 0.0, "AA": 0.0, "N": 0.0, "Q": 0.0, "A": 0.0, "V": 1.0}}, "1984885058": {"2015-06-19-2020-01-01": {"O": 0.0, "B": 1.0, "C": 0.0, "F": 0.0, "I": 0.0, "OE": 0.0, "AA": 0.0, "N": 0.0, "Q": 0.0, "A": 0.0, "V": 0.0}, "2012-01-01-2015-06-18": {}, "2010-01-01-2020-01-01": {"O": 0.0, "B": 6.0, "C": 0.0, "F": 0.0, "I": 0.0, "OE": 0.0, "AA": 0.0, "N": 0.0, "Q": 0.0, "A": 0.0, "V": 0.0}}, "1273621165": {"2015-06-19-2020-01-01": {"O": 0.0, "B": 0.0, "C": 0.0, "F": 8.0, "I": 0.0, "OE": 0.0, "AA": 0.0, "N": 0.0, "Q": 0.0, "A": 3.0, "V": 0.0}, "2012-01-01-2015-06-18": {"O": 0.0, "B": 1.0, "C": 0.0, "F": 1.0, "I": 0.0, "OE": 0.0, "AA": 0.0, "N": 0.0, "Q": 0.0, "A": 0.0, "V": 1.0}, "2010-01-01-2020-01-01": {"O": 0.0, "B": 1.0, "C": 0.0, "F": 10.0, "I": 0.0, "OE": 0.0, "AA": 0.0, "N": 0.0, "Q": 0.0, "A": 5.0, "V": 1.0}}, "1575385170": {"2015-06-19-2020-01-01": {"O": 0.0, "B": 0.0, "C": 0.0, "F": 0.0, "I": 0.0, "OE": 0.0, "AA": 0.0, "N": 0.0, "Q": 0.0, "A": 0.0, "V": 1.0}, "2012-01-01-2015-06-18": {}, "2010-01-01-2020-01-01": {"O": 0.0, "B": 0.0, "C": 0.0, "F": 0.0, "I": 0.0, "OE": 0.0, "AA": 0.0, "N": 0.0, "Q": 0.0, "A": 2.0, "V": 1.0}}, "1432682871": {"2015-06-19-2020-01-01": {"O": 39.0, "B": 0.0, "C": 0.0, "F": 0.0, "I": 0.0, "OE": 0.0, "AA": 0.0, "N": 0.0, "Q": 0.0, "A": 0.0, "V": 0.0}, "2012-01-01-2015-06-18": {"O": 58.0, "B": 0.0, "C": 0.0, "F": 0.0, "I": 0.0, "OE": 0.0, "AA": 0.0, "N": 0.0, "Q": 0.0, "A": 0.0, "V": 0.0}, "2010-01-01-2020-01-01": {"O": 97.0, "B": 0.0, "C": 0.0, "F": 0.0, "I": 0.0, "OE": 0.0, "AA": 0.0, "N": 0.0, "Q": 0.0, "A": 0.0, "V": 0.0}}, "772776649": {"2015-06-19-2020-01-01": {"O": 0.0, "B": 3.0, "C": 1.0, "F": 150.0, "I": 0.0, "OE": 2.0, "AA": 5.0, "N": 1.0, "Q": 0.0, "A": 2.0, "V": 3.0}, "2012-01-01-2015-06-18": {"O": 14.0, "B": 3.0, "C": 3.0, "F": 10.0, "I": 1.0, "OE": 4.0, "AA": 0.0, "N": 0.0, "Q": 0.0, "A": 4.0, "V": 1.0}, "2010-01-01-2020-01-01": {"O": 14.0, "B": 6.0, "C": 4.0, "F": 160.0, "I": 1.0, "OE": 6.0, "AA": 5.0, "N": 1.0, "Q": 0.0, "A": 8.0, "V": 4.0}}, "1047954930": {"2015-06-19-2020-01-01": {"O": 0.0, "B": 0.0, "C": 0.0, "F": 0.0, "I": 0.0, "OE": 0.0, "AA": 0.0, "N": 0.0, "Q": 0.0, "A": 0.0, "V": 2.0}, "2012-01-01-2015-06-18": {"O": 0.0, "B": 0.0, "C": 0.0, "F": 1.0, "I": 0.0, "OE": 0.0, "AA": 0.0, "N": 0.0, "Q": 0.0, "A": 0.0, "V": 0.0}, "2010-01-01-2020-01-01": {"O": 0.0, "B": 1.0, "C": 0.0, "F": 1.0, "I": 0.0, "OE": 0.0, "AA": 0.0, "N": 0.0, "Q": 0.0, "A": 0.0, "V": 3.0}}, "1082146183": {"2015-06-19-2020-01-01": {"O": 0.0, "B": 1.0, "C": 0.0, "F": 9.0, "I": 0.0, "OE": 36.0, "AA": 3.0, "N": 0.0, "Q": 0.0, "A": 1.0, "V": 1.0}, "2012-01-01-2015-06-18": {"O": 0.0, "B": 0.0, "C": 0.0, "F": 1.0, "I": 0.0, "OE": 11.0, "AA": 0.0, "N": 0.0, "Q": 0.0, "A": 0.0, "V": 0.0}, "2010-01-01-2020-01-01": {"O": 0.0, "B": 1.0, "C": 0.0, "F": 10.0, "I": 0.0, "OE": 51.0, "AA": 3.0, "N": 0.0, "Q": 0.0, "A": 1.0, "V": 1.0}}, "346769328": {"2015-06-19-2020-01-01": {"O": 0.0, "B": 0.0, "C": 0.0, "F": 0.0, "I": 0.0, "OE": 0.0, "AA": 0.0, "N": 0.0, "Q": 0.0, "A": 1.0, "V": 1.0}, "2012-01-01-2015-06-18": {}, "2010-01-01-2020-01-01": {"O": 0.0, "B": 0.0, "C": 0.0, "F": 0.0, "I": 0.0, "OE": 0.0, "AA": 0.0, "N": 0.0, "Q": 0.0, "A": 4.0, "V": 1.0}}, "1783014455": {"2015-06-19-2020-01-01": {"O": 0.0, "B": 0.0, "C": 0.0, "F": 7.0, "I": 0.0, "OE": 0.0, "AA": 0.0, "N": 0.0, "Q": 0.0, "A": 0.0, "V": 0.0}, "2012-01-01-2015-06-18": {"O": 0.0, "B": 0.0, "C": 0.0, "F": 4.0, "I": 0.0, "OE": 0.0, "AA": 0.0, "N": 0.0, "Q": 0.0, "A": 0.0, "V": 0.0}, "2010-01-01-2020-01-01": {"O": 0.0, "B": 0.0, "C": 0.0, "F": 11.0, "I": 0.0, "OE": 0.0, "AA": 0.0, "N": 0.0, "Q": 0.0, "A": 1.0, "V": 0.0}}, "1988481584": {"2015-06-19-2020-01-01": {"O": 0.0, "B": 0.0, "C": 0.0, "F": 20.0, "I": 1.0, "OE": 199.0, "AA": 2.0, "N": 0.0, "Q": 0.0, "A": 50.0, "V": 0.0}, "2012-01-01-2015-06-18": {"O": 0.0, "B": 1.0, "C": 0.0, "F": 50.0, "I": 0.0, "OE": 29.0, "AA": 0.0, "N": 0.0, "Q": 0.0, "A": 45.0, "V": 0.0}, "2010-01-01-2020-01-01": {"O": 0.0, "B": 1.0, "C": 0.0, "F": 70.0, "I": 1.0, "OE": 228.0, "AA": 2.0, "N": 0.0, "Q": 0.0, "A": 95.0, "V": 0.0}}, "724213239": {"2015-06-19-2020-01-01": {"O": 0.0, "B": 0.0, "C": 1.0, "F": 0.0, "I": 0.0, "OE": 0.0, "AA": 0.0, "N": 0.0, "Q": 0.0, "A": 0.0, "V": 0.0}, "2012-01-01-2015-06-18": {}, "2010-01-01-2020-01-01": {"O": 0.0, "B": 4.0, "C": 1.0, "F": 0.0, "I": 0.0, "OE": 0.0, "AA": 0.0, "N": 0.0, "Q": 0.0, "A": 0.0, "V": 0.0}}, "1239371148": {"2015-06-19-2020-01-01": {"O": 45.0, "B": 0.0, "C": 31.0, "F": 1.0, "I": 1.0, "OE": 9.0, "AA": 0.0, "N": 0.0, "Q": 0.0, "A": 0.0, "V": 18.0}, "2012-01-01-2015-06-18": {"O": 53.0, "B": 0.0, "C": 10.0, "F": 0.0, "I": 1.0, "OE": 5.0, "AA": 0.0, "N": 0.0, "Q": 0.0, "A": 23.0, "V": 41.0}, "2010-01-01-2020-01-01": {"O": 98.0, "B": 0.0, "C": 41.0, "F": 1.0, "I": 2.0, "OE": 26.0, "AA": 0.0, "N": 0.0, "Q": 0.0, "A": 25.0, "V": 60.0}}, "1235853901": {"2015-06-19-2020-01-01": {"O": 0.0, "B": 6.0, "C": 0.0, "F": 15.0, "I": 0.0, "OE": 3.0, "AA": 0.0, "N": 1.0, "Q": 0.0, "A": 23.0, "V": 3.0}, "2012-01-01-2015-06-18": {"O": 0.0, "B": 0.0, "C": 0.0, "F": 2.0, "I": 0.0, "OE": 1.0, "AA": 0.0, "N": 0.0, "Q": 0.0, "A": 7.0, "V": 1.0}, "2010-01-01-2020-01-01": {"O": 0.0, "B": 6.0, "C": 0.0, "F": 17.0, "I": 0.0, "OE": 4.0, "AA": 0.0, "N": 1.0, "Q": 0.0, "A": 31.0, "V": 4.0}}, "744340147": {"2015-06-19-2020-01-01": {"O": 0.0, "B": 1.0, "C": 0.0, "F": 0.0, "I": 1.0, "OE": 0.0, "AA": 0.0, "N": 0.0, "Q": 0.0, "A": 1.0, "V": 0.0}, "2012-01-01-2015-06-18": {"O": 0.0, "B": 0.0, "C": 0.0, "F": 0.0, "I": 0.0, "OE": 0.0, "AA": 0.0, "N": 0.0, "Q": 0.0, "A": 4.0, "V": 0.0}, "2010-01-01-2020-01-01": {"O": 0.0, "B": 1.0, "C": 0.0, "F": 0.0, "I": 2.0, "OE": 0.0, "AA": 0.0, "N": 0.0, "Q": 0.0, "A": 9.0, "V": 0.0}}, "1391565888": {"2015-06-19-2020-01-01": {"O": 0.0, "B": 0.0, "C": 0.0, "F": 0.0, "I": 0.0, "OE": 53.0, "AA": 0.0, "N": 0.0, "Q": 0.0, "A": 0.0, "V": 0.0}, "2012-01-01-2015-06-18": {}, "2010-01-01-2020-01-01": {"O": 0.0, "B": 0.0, "C": 0.0, "F": 0.0, "I": 0.0, "OE": 55.0, "AA": 0.0, "N": 0.0, "Q": 0.0, "A": 0.0, "V": 0.0}}, "1164914350": {"2015-06-19-2020-01-01": {"O": 0.0, "B": 0.0, "C": 0.0, "F": 1.0, "I": 0.0, "OE": 0.0, "AA": 0.0, "N": 0.0, "Q": 0.0, "A": 18.0, "V": 4.0}, "2012-01-01-2015-06-18": {"O": 0.0, "B": 2.0, "C": 1.0, "F": 5.0, "I": 0.0, "OE": 0.0, "AA": 0.0, "N": 0.0, "Q": 0.0, "A": 7.0, "V": 55.0}, "2010-01-01-2020-01-01": {"O": 0.0, "B": 2.0, "C": 1.0, "F": 7.0, "I": 0.0, "OE": 0.0, "AA": 0.0, "N": 0.0, "Q": 0.0, "A": 25.0, "V": 60.0}}, "1472895759": {"2015-06-19-2020-01-01": {"O": 0.0, "B": 1.0, "C": 0.0, "F": 6.0, "I": 0.0, "OE": 506.0, "AA": 0.0, "N": 0.0, "Q": 0.0, "A": 2.0, "V": 0.0}, "2012-01-01-2015-06-18": {"O": 1.0, "B": 3.0, "C": 1.0, "F": 64.0, "I": 0.0, "OE": 901.0, "AA": 0.0, "N": 0.0, "Q": 0.0, "A": 11.0, "V": 2.0}, "2010-01-01-2020-01-01": {"O": 1.0, "B": 4.0, "C": 1.0, "F": 70.0, "I": 0.0, "OE": 1407.0, "AA": 0.0, "N": 0.0, "Q": 0.0, "A": 13.0, "V": 2.0}}, "1326171827": {"2015-06-19-2020-01-01": {"O": 0.0, "B": 6.0, "C": 0.0, "F": 0.0, "I": 0.0, "OE": 0.0, "AA": 0.0, "N": 0.0, "Q": 0.0, "A": 4.0, "V": 0.0}, "2012-01-01-2015-06-18": {"O": 1.0, "B": 17.0, "C": 0.0, "F": 0.0, "I": 0.0, "OE": 0.0, "AA": 0.0, "N": 0.0, "Q": 0.0, "A": 0.0, "V": 1.0}, "2010-01-01-2020-01-01": {"O": 1.0, "B": 24.0, "C": 0.0, "F": 0.0, "I": 0.0, "OE": 0.0, "AA": 0.0, "N": 0.0, "Q": 0.0, "A": 5.0, "V": 1.0}}, "1068341766": {"2015-06-19-2020-01-01": {"O": 0.0, "B": 5.0, "C": 0.0, "F": 25.0, "I": 2.0, "OE": 4.0, "AA": 0.0, "N": 0.0, "Q": 0.0, "A": 2.0, "V": 0.0}, "2012-01-01-2015-06-18": {"O": 0.0, "B": 2.0, "C": 0.0, "F": 5.0, "I": 1.0, "OE": 0.0, "AA": 0.0, "N": 0.0, "Q": 0.0, "A": 0.0, "V": 0.0}, "2010-01-01-2020-01-01": {"O": 0.0, "B": 7.0, "C": 0.0, "F": 31.0, "I": 3.0, "OE": 4.0, "AA": 0.0, "N": 0.0, "Q": 0.0, "A": 2.0, "V": 0.0}}, "756669193": {"2015-06-19-2020-01-01": {"O": 0.0, "B": 28.0, "C": 0.0, "F": 62.0, "I": 0.0, "OE": 0.0, "AA": 0.0, "N": 0.0, "Q": 0.0, "A": 8.0, "V": 0.0}, "2012-01-01-2015-06-18": {"O": 0.0, "B": 0.0, "C": 0.0, "F": 46.0, "I": 0.0, "OE": 0.0, "AA": 1.0, "N": 0.0, "Q": 0.0, "A": 20.0, "V": 0.0}, "2010-01-01-2020-01-01": {"O": 0.0, "B": 28.0, "C": 0.0, "F": 108.0, "I": 0.0, "OE": 0.0, "AA": 1.0, "N": 0.0, "Q": 0.0, "A": 28.0, "V": 0.0}}, "850998226": {"2015-06-19-2020-01-01": {"O": 0.0, "B": 0.0, "C": 0.0, "F": 8.0, "I": 0.0, "OE": 8.0, "AA": 0.0, "N": 0.0, "Q": 0.0, "A": 15.0, "V": 0.0}, "2012-01-01-2015-06-18": {"O": 0.0, "B": 0.0, "C": 0.0, "F": 20.0, "I": 0.0, "OE": 10.0, "AA": 0.0, "N": 0.0, "Q": 0.0, "A": 22.0, "V": 0.0}, "2010-01-01-2020-01-01": {"O": 0.0, "B": 0.0, "C": 0.0, "F": 28.0, "I": 0.0, "OE": 19.0, "AA": 0.0, "N": 0.0, "Q": 0.0, "A": 44.0, "V": 0.0}}, "722794644": {"2015-06-19-2020-01-01": {"O": 0.0, "B": 2.0, "C": 0.0, "F": 1.0, "I": 1.0, "OE": 0.0, "AA": 0.0, "N": 0.0, "Q": 0.0, "A": 1.0, "V": 10.0}, "2012-01-01-2015-06-18": {"O": 0.0, "B": 0.0, "C": 0.0, "F": 0.0, "I": 1.0, "OE": 0.0, "AA": 0.0, "N": 0.0, "Q": 0.0, "A": 0.0, "V": 2.0}, "2010-01-01-2020-01-01": {"O": 0.0, "B": 2.0, "C": 0.0, "F": 1.0, "I": 2.0, "OE": 0.0, "AA": 0.0, "N": 0.0, "Q": 0.0, "A": 1.0, "V": 14.0}}, "2085592835": {"2015-06-19-2020-01-01": {"O": 0.0, "B": 3.0, "C": 0.0, "F": 1.0, "I": 0.0, "OE": 0.0, "AA": 3.0, "N": 1.0, "Q": 0.0, "A": 2.0, "V": 0.0}, "2012-01-01-2015-06-18": {}, "2010-01-01-2020-01-01": {"O": 0.0, "B": 4.0, "C": 0.0, "F": 3.0, "I": 0.0, "OE": 0.0, "AA": 3.0, "N": 1.0, "Q": 0.0, "A": 2.0, "V": 0.0}}, "384846614": {"2015-06-19-2020-01-01": {"O": 0.0, "B": 5.0, "C": 0.0, "F": 9.0, "I": 0.0, "OE": 0.0, "AA": 0.0, "N": 0.0, "Q": 0.0, "A": 6.0, "V": 4.0}, "2012-01-01-2015-06-18": {"O": 0.0, "B": 0.0, "C": 0.0, "F": 1.0, "I": 0.0, "OE": 0.0, "AA": 0.0, "N": 0.0, "Q": 0.0, "A": 0.0, "V": 0.0}, "2010-01-01-2020-01-01": {"O": 0.0, "B": 5.0, "C": 0.0, "F": 13.0, "I": 0.0, "OE": 0.0, "AA": 0.0, "N": 0.0, "Q": 0.0, "A": 7.0, "V": 4.0}}, "1602514799": {"2015-06-19-2020-01-01": {"O": 1.0, "B": 2.0, "C": 0.0, "F": 0.0, "I": 0.0, "OE": 0.0, "AA": 0.0, "N": 0.0, "Q": 0.0, "A": 1.0, "V": 4.0}, "2012-01-01-2015-06-18": {"O": 11.0, "B": 0.0, "C": 1.0, "F": 0.0, "I": 3.0, "OE": 0.0, "AA": 0.0, "N": 0.0, "Q": 0.0, "A": 0.0, "V": 4.0}, "2010-01-01-2020-01-01": {"O": 15.0, "B": 2.0, "C": 1.0, "F": 0.0, "I": 3.0, "OE": 0.0, "AA": 0.0, "N": 0.0, "Q": 0.0, "A": 1.0, "V": 9.0}}, "1350787464": {"2015-06-19-2020-01-01": {"O": 0.0, "B": 22.0, "C": 0.0, "F": 0.0, "I": 0.0, "OE": 0.0, "AA": 0.0, "N": 0.0, "Q": 0.0, "A": 0.0, "V": 0.0}, "2012-01-01-2015-06-18": {"O": 0.0, "B": 28.0, "C": 0.0, "F": 0.0, "I": 0.0, "OE": 0.0, "AA": 1.0, "N": 0.0, "Q": 0.0, "A": 0.0, "V": 0.0}, "2010-01-01-2020-01-01": {"O": 0.0, "B": 54.0, "C": 0.0, "F": 0.0, "I": 0.0, "OE": 0.0, "AA": 1.0, "N": 0.0, "Q": 0.0, "A": 0.0, "V": 0.0}}, "993528463": {"2015-06-19-2020-01-01": {"O": 0.0, "B": 22.0, "C": 0.0, "F": 2.0, "I": 0.0, "OE": 2.0, "AA": 0.0, "N": 0.0, "Q": 0.0, "A": 19.0, "V": 0.0}, "2012-01-01-2015-06-18": {"O": 0.0, "B": 12.0, "C": 0.0, "F": 7.0, "I": 0.0, "OE": 3.0, "AA": 0.0, "N": 0.0, "Q": 0.0, "A": 37.0, "V": 1.0}, "2010-01-01-2020-01-01": {"O": 0.0, "B": 34.0, "C": 0.0, "F": 9.0, "I": 0.0, "OE": 5.0, "AA": 0.0, "N": 0.0, "Q": 0.0, "A": 57.0, "V": 1.0}}, "171545721": {"2015-06-19-2020-01-01": {}, "2012-01-01-2015-06-18": {"O": 1.0, "B": 0.0, "C": 0.0, "F": 0.0, "I": 1.0, "OE": 0.0, "AA": 0.0, "N": 0.0, "Q": 0.0, "A": 0.0, "V": 0.0}, "2010-01-01-2020-01-01": {"O": 1.0, "B": 0.0, "C": 0.0, "F": 0.0, "I": 2.0, "OE": 0.0, "AA": 1.0, "N": 0.0, "Q": 0.0, "A": 0.0, "V": 0.0}}, "2028376367": {"2015-06-19-2020-01-01": {"O": 0.0, "B": 1.0, "C": 0.0, "F": 0.0, "I": 0.0, "OE": 0.0, "AA": 0.0, "N": 0.0, "Q": 0.0, "A": 0.0, "V": 0.0}, "2012-01-01-2015-06-18": {"O": 1.0, "B": 0.0, "C": 0.0, "F": 1.0, "I": 0.0, "OE": 0.0, "AA": 0.0, "N": 0.0, "Q": 0.0, "A": 0.0, "V": 1.0}, "2010-01-01-2020-01-01": {"O": 1.0, "B": 1.0, "C": 0.0, "F": 1.0, "I": 2.0, "OE": 0.0, "AA": 0.0, "N": 0.0, "Q": 0.0, "A": 2.0, "V": 1.0}}, "819863507": {"2015-06-19-2020-01-01": {"O": 1.0, "B": 0.0, "C": 0.0, "F": 0.0, "I": 0.0, "OE": 0.0, "AA": 0.0, "N": 0.0, "Q": 0.0, "A": 0.0, "V": 0.0}, "2012-01-01-2015-06-18": {"O": 0.0, "B": 0.0, "C": 0.0, "F": 1.0, "I": 0.0, "OE": 2.0, "AA": 0.0, "N": 0.0, "Q": 0.0, "A": 1.0, "V": 0.0}, "2010-01-01-2020-01-01": {"O": 1.0, "B": 0.0, "C": 0.0, "F": 1.0, "I": 0.0, "OE": 5.0, "AA": 0.0, "N": 0.0, "Q": 0.0, "A": 2.0, "V": 0.0}}, "561371678": {"2015-06-19-2020-01-01": {"O": 0.0, "B": 0.0, "C": 0.0, "F": 0.0, "I": 24.0, "OE": 0.0, "AA": 0.0, "N": 0.0, "Q": 0.0, "A": 0.0, "V": 6.0}, "2012-01-01-2015-06-18": {"O": 1.0, "B": 0.0, "C": 0.0, "F": 0.0, "I": 5.0, "OE": 0.0, "AA": 0.0, "N": 0.0, "Q": 0.0, "A": 1.0, "V": 5.0}, "2010-01-01-2020-01-01": {"O": 1.0, "B": 0.0, "C": 0.0, "F": 0.0, "I": 33.0, "OE": 0.0, "AA": 0.0, "N": 0.0, "Q": 0.0, "A": 1.0, "V": 11.0}}, "2002964878": {"2015-06-19-2020-01-01": {"O": 0.0, "B": 2.0, "C": 0.0, "F": 10.0, "I": 0.0, "OE": 3.0, "AA": 0.0, "N": 0.0, "Q": 0.0, "A": 2.0, "V": 0.0}, "2012-01-01-2015-06-18": {"O": 0.0, "B": 1.0, "C": 0.0, "F": 12.0, "I": 0.0, "OE": 9.0, "AA": 0.0, "N": 0.0, "Q": 0.0, "A": 1.0, "V": 0.0}, "2010-01-01-2020-01-01": {"O": 0.0, "B": 3.0, "C": 0.0, "F": 22.0, "I": 0.0, "OE": 16.0, "AA": 0.0, "N": 0.0, "Q": 0.0, "A": 7.0, "V": 0.0}}, "671377528": {"2015-06-19-2020-01-01": {}, "2012-01-01-2015-06-18": {"O": 0.0, "B": 0.0, "C": 0.0, "F": 0.0, "I": 0.0, "OE": 14.0, "AA": 1.0, "N": 0.0, "Q": 0.0, "A": 0.0, "V": 0.0}, "2010-01-01-2020-01-01": {"O": 0.0, "B": 0.0, "C": 0.0, "F": 0.0, "I": 0.0, "OE": 20.0, "AA": 2.0, "N": 0.0, "Q": 0.0, "A": 2.0, "V": 0.0}}, "1934360542": {"2015-06-19-2020-01-01": {"O": 0.0, "B": 0.0, "C": 2.0, "F": 1.0, "I": 42.0, "OE": 1.0, "AA": 0.0, "N": 0.0, "Q": 0.0, "A": 11.0, "V": 7.0}, "2012-01-01-2015-06-18": {"O": 1.0, "B": 0.0, "C": 4.0, "F": 0.0, "I": 23.0, "OE": 5.0, "AA": 0.0, "N": 0.0, "Q": 0.0, "A": 5.0, "V": 7.0}, "2010-01-01-2020-01-01": {"O": 1.0, "B": 0.0, "C": 6.0, "F": 1.0, "I": 72.0, "OE": 6.0, "AA": 0.0, "N": 0.0, "Q": 0.0, "A": 16.0, "V": 14.0}}, "106030868": {"2015-06-19-2020-01-01": {"O": 2.0, "B": 1.0, "C": 0.0, "F": 3.0, "I": 0.0, "OE": 2.0, "AA": 0.0, "N": 0.0, "Q": 0.0, "A": 9.0, "V": 1.0}, "2012-01-01-2015-06-18": {"O": 5.0, "B": 1.0, "C": 3.0, "F": 32.0, "I": 0.0, "OE": 1.0, "AA": 0.0, "N": 0.0, "Q": 0.0, "A": 33.0, "V": 4.0}, "2010-01-01-2020-01-01": {"O": 7.0, "B": 2.0, "C": 3.0, "F": 37.0, "I": 0.0, "OE": 3.0, "AA": 0.0, "N": 0.0, "Q": 0.0, "A": 42.0, "V": 5.0}}, "733291756": {"2015-06-19-2020-01-01": {"O": 0.0, "B": 0.0, "C": 0.0, "F": 0.0, "I": 0.0, "OE": 0.0, "AA": 0.0, "N": 0.0, "Q": 0.0, "A": 14.0, "V": 2.0}, "2012-01-01-2015-06-18": {"O": 0.0, "B": 0.0, "C": 1.0, "F": 0.0, "I": 0.0, "OE": 0.0, "AA": 0.0, "N": 0.0, "Q": 0.0, "A": 12.0, "V": 1.0}, "2010-01-01-2020-01-01": {"O": 0.0, "B": 0.0, "C": 1.0, "F": 0.0, "I": 0.0, "OE": 0.0, "AA": 0.0, "N": 0.0, "Q": 0.0, "A": 27.0, "V": 3.0}}, "2113925900": {"2015-06-19-2020-01-01": {"O": 0.0, "B": 0.0, "C": 0.0, "F": 0.0, "I": 0.0, "OE": 0.0, "AA": 0.0, "N": 0.0, "Q": 0.0, "A": 0.0, "V": 1.0}, "2012-01-01-2015-06-18": {}, "2010-01-01-2020-01-01": {"O": 1.0, "B": 0.0, "C": 0.0, "F": 0.0, "I": 0.0, "OE": 0.0, "AA": 0.0, "N": 0.0, "Q": 0.0, "A": 0.0, "V": 4.0}}, "1940990752": {"2015-06-19-2020-01-01": {"O": 77.0, "B": 0.0, "C": 5.0, "F": 0.0, "I": 0.0, "OE": 5.0, "AA": 0.0, "N": 0.0, "Q": 0.0, "A": 9.0, "V": 2.0}, "2012-01-01-2015-06-18": {"O": 12.0, "B": 0.0, "C": 1.0, "F": 0.0, "I": 0.0, "OE": 0.0, "AA": 0.0, "N": 0.0, "Q": 0.0, "A": 2.0, "V": 0.0}, "2010-01-01-2020-01-01": {"O": 89.0, "B": 0.0, "C": 6.0, "F": 0.0, "I": 0.0, "OE": 5.0, "AA": 0.0, "N": 0.0, "Q": 0.0, "A": 13.0, "V": 2.0}}, "1922454431": {"2015-06-19-2020-01-01": {"O": 0.0, "B": 0.0, "C": 0.0, "F": 1.0, "I": 0.0, "OE": 0.0, "AA": 0.0, "N": 0.0, "Q": 0.0, "A": 0.0, "V": 0.0}, "2012-01-01-2015-06-18": {"O": 0.0, "B": 0.0, "C": 0.0, "F": 0.0, "I": 0.0, "OE": 0.0, "AA": 0.0, "N": 0.0, "Q": 0.0, "A": 1.0, "V": 0.0}, "2010-01-01-2020-01-01": {"O": 0.0, "B": 0.0, "C": 0.0, "F": 2.0, "I": 0.0, "OE": 0.0, "AA": 1.0, "N": 0.0, "Q": 0.0, "A": 2.0, "V": 0.0}}, "1835029565": {"2015-06-19-2020-01-01": {"O": 0.0, "B": 0.0, "C": 0.0, "F": 0.0, "I": 1.0, "OE": 0.0, "AA": 0.0, "N": 0.0, "Q": 0.0, "A": 3.0, "V": 1.0}, "2012-01-01-2015-06-18": {"O": 0.0, "B": 0.0, "C": 1.0, "F": 1.0, "I": 0.0, "OE": 0.0, "AA": 0.0, "N": 0.0, "Q": 0.0, "A": 1.0, "V": 0.0}, "2010-01-01-2020-01-01": {"O": 0.0, "B": 0.0, "C": 1.0, "F": 1.0, "I": 1.0, "OE": 0.0, "AA": 0.0, "N": 0.0, "Q": 0.0, "A": 5.0, "V": 1.0}}, "5500732": {"2015-06-19-2020-01-01": {"O": 0.0, "B": 21.0, "C": 0.0, "F": 55.0, "I": 1.0, "OE": 18.0, "AA": 9.0, "N": 0.0, "Q": 0.0, "A": 3.0, "V": 1.0}, "2012-01-01-2015-06-18": {"O": 0.0, "B": 111.0, "C": 0.0, "F": 70.0, "I": 0.0, "OE": 44.0, "AA": 1.0, "N": 0.0, "Q": 0.0, "A": 4.0, "V": 1.0}, "2010-01-01-2020-01-01": {"O": 0.0, "B": 132.0, "C": 0.0, "F": 125.0, "I": 1.0, "OE": 62.0, "AA": 10.0, "N": 0.0, "Q": 0.0, "A": 7.0, "V": 2.0}}, "1847687157": {"2015-06-19-2020-01-01": {"O": 0.0, "B": 0.0, "C": 0.0, "F": 1.0, "I": 0.0, "OE": 0.0, "AA": 2.0, "N": 0.0, "Q": 0.0, "A": 0.0, "V": 0.0}, "2012-01-01-2015-06-18": {"O": 0.0, "B": 2.0, "C": 0.0, "F": 1.0, "I": 0.0, "OE": 0.0, "AA": 0.0, "N": 0.0, "Q": 0.0, "A": 1.0, "V": 0.0}, "2010-01-01-2020-01-01": {"O": 0.0, "B": 2.0, "C": 0.0, "F": 2.0, "I": 0.0, "OE": 0.0, "AA": 5.0, "N": 0.0, "Q": 0.0, "A": 1.0, "V": 0.0}}, "1462167633": {"2015-06-19-2020-01-01": {"O": 0.0, "B": 106.0, "C": 0.0, "F": 225.0, "I": 4.0, "OE": 492.0, "AA": 8.0, "N": 6.0, "Q": 0.0, "A": 24.0, "V": 3.0}, "2012-01-01-2015-06-18": {"O": 0.0, "B": 153.0, "C": 0.0, "F": 8.0, "I": 1.0, "OE": 251.0, "AA": 0.0, "N": 23.0, "Q": 0.0, "A": 194.0, "V": 0.0}, "2010-01-01-2020-01-01": {"O": 0.0, "B": 259.0, "C": 0.0, "F": 233.0, "I": 5.0, "OE": 746.0, "AA": 8.0, "N": 29.0, "Q": 0.0, "A": 223.0, "V": 3.0}}, "770825092": {"2015-06-19-2020-01-01": {"O": 0.0, "B": 32.0, "C": 1.0, "F": 24.0, "I": 0.0, "OE": 4.0, "AA": 18.0, "N": 0.0, "Q": 0.0, "A": 26.0, "V": 2.0}, "2012-01-01-2015-06-18": {"O": 0.0, "B": 30.0, "C": 0.0, "F": 7.0, "I": 0.0, "OE": 2.0, "AA": 0.0, "N": 1.0, "Q": 0.0, "A": 6.0, "V": 0.0}, "2010-01-01-2020-01-01": {"O": 0.0, "B": 65.0, "C": 1.0, "F": 31.0, "I": 0.0, "OE": 8.0, "AA": 18.0, "N": 1.0, "Q": 0.0, "A": 38.0, "V": 2.0}}, "1831213807": {"2015-06-19-2020-01-01": {"O": 0.0, "B": 2.0, "C": 0.0, "F": 0.0, "I": 0.0, "OE": 0.0, "AA": 0.0, "N": 0.0, "Q": 0.0, "A": 1.0, "V": 0.0}, "2012-01-01-2015-06-18": {"O": 0.0, "B": 0.0, "C": 0.0, "F": 0.0, "I": 1.0, "OE": 0.0, "AA": 0.0, "N": 0.0, "Q": 0.0, "A": 0.0, "V": 1.0}, "2010-01-01-2020-01-01": {"O": 0.0, "B": 3.0, "C": 0.0, "F": 0.0, "I": 3.0, "OE": 0.0, "AA": 0.0, "N": 0.0, "Q": 0.0, "A": 1.0, "V": 1.0}}, "1839221128": {"2015-06-19-2020-01-01": {"O": 0.0, "B": 1.0, "C": 0.0, "F": 0.0, "I": 3.0, "OE": 0.0, "AA": 0.0, "N": 0.0, "Q": 0.0, "A": 1.0, "V": 1.0}, "2012-01-01-2015-06-18": {"O": 0.0, "B": 0.0, "C": 0.0, "F": 0.0, "I": 1.0, "OE": 0.0, "AA": 0.0, "N": 0.0, "Q": 0.0, "A": 0.0, "V": 1.0}, "2010-01-01-2020-01-01": {"O": 0.0, "B": 2.0, "C": 0.0, "F": 0.0, "I": 5.0, "OE": 0.0, "AA": 0.0, "N": 0.0, "Q": 0.0, "A": 1.0, "V": 2.0}}, "965425408": {"2015-06-19-2020-01-01": {"O": 0.0, "B": 0.0, "C": 0.0, "F": 0.0, "I": 0.0, "OE": 0.0, "AA": 0.0, "N": 0.0, "Q": 0.0, "A": 1.0, "V": 0.0}, "2012-01-01-2015-06-18": {"O": 0.0, "B": 0.0, "C": 0.0, "F": 0.0, "I": 1.0, "OE": 1.0, "AA": 0.0, "N": 0.0, "Q": 0.0, "A": 0.0, "V": 0.0}, "2010-01-01-2020-01-01": {"O": 0.0, "B": 0.0, "C": 0.0, "F": 0.0, "I": 4.0, "OE": 1.0, "AA": 0.0, "N": 0.0, "Q": 0.0, "A": 1.0, "V": 0.0}}, "1945303780": {"2015-06-19-2020-01-01": {"O": 0.0, "B": 0.0, "C": 0.0, "F": 0.0, "I": 1.0, "OE": 0.0, "AA": 0.0, "N": 0.0, "Q": 0.0, "A": 0.0, "V": 0.0}, "2012-01-01-2015-06-18": {"O": 0.0, "B": 0.0, "C": 0.0, "F": 0.0, "I": 2.0, "OE": 0.0, "AA": 0.0, "N": 0.0, "Q": 0.0, "A": 0.0, "V": 1.0}, "2010-01-01-2020-01-01": {"O": 0.0, "B": 0.0, "C": 0.0, "F": 0.0, "I": 5.0, "OE": 0.0, "AA": 0.0, "N": 0.0, "Q": 0.0, "A": 0.0, "V": 4.0}}, "1712036710": {"2015-06-19-2020-01-01": {"O": 0.0, "B": 3.0, "C": 0.0, "F": 2.0, "I": 1.0, "OE": 13.0, "AA": 10.0, "N": 0.0, "Q": 0.0, "A": 1.0, "V": 1.0}, "2012-01-01-2015-06-18": {"O": 0.0, "B": 2.0, "C": 0.0, "F": 0.0, "I": 0.0, "OE": 4.0, "AA": 0.0, "N": 0.0, "Q": 0.0, "A": 1.0, "V": 0.0}, "2010-01-01-2020-01-01": {"O": 0.0, "B": 5.0, "C": 0.0, "F": 2.0, "I": 1.0, "OE": 17.0, "AA": 10.0, "N": 0.0, "Q": 0.0, "A": 2.0, "V": 1.0}}, "1729037050": {"2015-06-19-2020-01-01": {"O": 0.0, "B": 82.0, "C": 0.0, "F": 0.0, "I": 0.0, "OE": 0.0, "AA": 0.0, "N": 0.0, "Q": 0.0, "A": 0.0, "V": 6.0}, "2012-01-01-2015-06-18": {"O": 0.0, "B": 28.0, "C": 0.0, "F": 0.0, "I": 0.0, "OE": 0.0, "AA": 0.0, "N": 0.0, "Q": 0.0, "A": 1.0, "V": 0.0}, "2010-01-01-2020-01-01": {"O": 0.0, "B": 114.0, "C": 0.0, "F": 0.0, "I": 0.0, "OE": 0.0, "AA": 0.0, "N": 0.0, "Q": 0.0, "A": 1.0, "V": 7.0}}, "1136539946": {"2015-06-19-2020-01-01": {"O": 0.0, "B": 1.0, "C": 0.0, "F": 0.0, "I": 0.0, "OE": 1.0, "AA": 0.0, "N": 0.0, "Q": 0.0, "A": 0.0, "V": 0.0}, "2012-01-01-2015-06-18": {}, "2010-01-01-2020-01-01": {"O": 0.0, "B": 1.0, "C": 0.0, "F": 0.0, "I": 0.0, "OE": 6.0, "AA": 0.0, "N": 0.0, "Q": 0.0, "A": 0.0, "V": 0.0}}, "254894540": {"2015-06-19-2020-01-01": {"O": 0.0, "B": 0.0, "C": 0.0, "F": 1.0, "I": 11.0, "OE": 0.0, "AA": 1.0, "N": 0.0, "Q": 0.0, "A": 0.0, "V": 0.0}, "2012-01-01-2015-06-18": {"O": 3.0, "B": 1.0, "C": 0.0, "F": 0.0, "I": 15.0, "OE": 0.0, "AA": 0.0, "N": 0.0, "Q": 0.0, "A": 2.0, "V": 4.0}, "2010-01-01-2020-01-01": {"O": 3.0, "B": 1.0, "C": 0.0, "F": 1.0, "I": 30.0, "OE": 0.0, "AA": 1.0, "N": 0.0, "Q": 0.0, "A": 2.0, "V": 5.0}}, "988618891": {"2015-06-19-2020-01-01": {"O": 0.0, "B": 0.0, "C": 0.0, "F": 0.0, "I": 0.0, "OE": 0.0, "AA": 0.0, "N": 0.0, "Q": 0.0, "A": 1.0, "V": 0.0}, "2012-01-01-2015-06-18": {"O": 1.0, "B": 0.0, "C": 0.0, "F": 0.0, "I": 0.0, "OE": 1.0, "AA": 0.0, "N": 0.0, "Q": 0.0, "A": 0.0, "V": 0.0}, "2010-01-01-2020-01-01": {"O": 1.0, "B": 0.0, "C": 0.0, "F": 0.0, "I": 0.0, "OE": 1.0, "AA": 0.0, "N": 0.0, "Q": 0.0, "A": 5.0, "V": 0.0}}, "1674024343": {"2015-06-19-2020-01-01": {"O": 2.0, "B": 0.0, "C": 0.0, "F": 0.0, "I": 0.0, "OE": 0.0, "AA": 0.0, "N": 0.0, "Q": 0.0, "A": 0.0, "V": 0.0}, "2012-01-01-2015-06-18": {}, "2010-01-01-2020-01-01": {"O": 5.0, "B": 0.0, "C": 0.0, "F": 0.0, "I": 0.0, "OE": 0.0, "AA": 0.0, "N": 0.0, "Q": 0.0, "A": 0.0, "V": 0.0}}, "1589958982": {"2015-06-19-2020-01-01": {"O": 0.0, "B": 2.0, "C": 0.0, "F": 0.0, "I": 0.0, "OE": 0.0, "AA": 1.0, "N": 0.0, "Q": 0.0, "A": 10.0, "V": 1.0}, "2012-01-01-2015-06-18": {"O": 0.0, "B": 0.0, "C": 0.0, "F": 0.0, "I": 0.0, "OE": 1.0, "AA": 0.0, "N": 0.0, "Q": 0.0, "A": 7.0, "V": 0.0}, "2010-01-01-2020-01-01": {"O": 0.0, "B": 2.0, "C": 0.0, "F": 0.0, "I": 0.0, "OE": 1.0, "AA": 1.0, "N": 0.0, "Q": 0.0, "A": 18.0, "V": 1.0}}, "407259208": {"2015-06-19-2020-01-01": {"O": 3.0, "B": 23.0, "C": 0.0, "F": 271.0, "I": 0.0, "OE": 3.0, "AA": 1.0, "N": 0.0, "Q": 0.0, "A": 31.0, "V": 3.0}, "2012-01-01-2015-06-18": {"O": 0.0, "B": 9.0, "C": 0.0, "F": 144.0, "I": 2.0, "OE": 8.0, "AA": 0.0, "N": 1.0, "Q": 0.0, "A": 34.0, "V": 0.0}, "2010-01-01-2020-01-01": {"O": 3.0, "B": 32.0, "C": 0.0, "F": 415.0, "I": 2.0, "OE": 11.0, "AA": 1.0, "N": 1.0, "Q": 0.0, "A": 65.0, "V": 3.0}}, "1218563158": {"2015-06-19-2020-01-01": {"O": 0.0, "B": 0.0, "C": 14.0, "F": 36.0, "I": 230.0, "OE": 3.0, "AA": 0.0, "N": 0.0, "Q": 0.0, "A": 4.0, "V": 90.0}, "2012-01-01-2015-06-18": {"O": 0.0, "B": 0.0, "C": 3.0, "F": 5.0, "I": 189.0, "OE": 1.0, "AA": 0.0, "N": 0.0, "Q": 0.0, "A": 0.0, "V": 26.0}, "2010-01-01-2020-01-01": {"O": 0.0, "B": 0.0, "C": 17.0, "F": 41.0, "I": 419.0, "OE": 4.0, "AA": 0.0, "N": 0.0, "Q": 0.0, "A": 4.0, "V": 116.0}}, "1205243874": {"2015-06-19-2020-01-01": {"O": 0.0, "B": 0.0, "C": 0.0, "F": 0.0, "I": 0.0, "OE": 0.0, "AA": 0.0, "N": 0.0, "Q": 0.0, "A": 3.0, "V": 0.0}, "2012-01-01-2015-06-18": {}, "2010-01-01-2020-01-01": {"O": 0.0, "B": 0.0, "C": 0.0, "F": 0.0, "I": 0.0, "OE": 0.0, "AA": 0.0, "N": 0.0, "Q": 0.0, "A": 5.0, "V": 0.0}}, "1712688428": {"2015-06-19-2020-01-01": {"O": 1.0, "B": 0.0, "C": 0.0, "F": 0.0, "I": 1.0, "OE": 0.0, "AA": 0.0, "N": 0.0, "Q": 0.0, "A": 0.0, "V": 0.0}, "2012-01-01-2015-06-18": {"O": 0.0, "B": 0.0, "C": 0.0, "F": 0.0, "I": 0.0, "OE": 0.0, "AA": 0.0, "N": 0.0, "Q": 0.0, "A": 0.0, "V": 1.0}, "2010-01-01-2020-01-01": {"O": 2.0, "B": 0.0, "C": 0.0, "F": 0.0, "I": 2.0, "OE": 0.0, "AA": 0.0, "N": 0.0, "Q": 0.0, "A": 0.0, "V": 1.0}}, "963045199": {"2015-06-19-2020-01-01": {"O": 0.0, "B": 0.0, "C": 0.0, "F": 1.0, "I": 2.0, "OE": 2.0, "AA": 0.0, "N": 0.0, "Q": 0.0, "A": 1.0, "V": 2.0}, "2012-01-01-2015-06-18": {"O": 0.0, "B": 0.0, "C": 0.0, "F": 0.0, "I": 0.0, "OE": 0.0, "AA": 0.0, "N": 0.0, "Q": 0.0, "A": 0.0, "V": 1.0}, "2010-01-01-2020-01-01": {"O": 0.0, "B": 0.0, "C": 0.0, "F": 1.0, "I": 6.0, "OE": 2.0, "AA": 0.0, "N": 0.0, "Q": 0.0, "A": 1.0, "V": 3.0}}, "354318188": {"2015-06-19-2020-01-01": {"O": 123.0, "B": 0.0, "C": 0.0, "F": 0.0, "I": 172.0, "OE": 1.0, "AA": 0.0, "N": 0.0, "Q": 0.0, "A": 0.0, "V": 71.0}, "2012-01-01-2015-06-18": {"O": 26.0, "B": 0.0, "C": 0.0, "F": 0.0, "I": 31.0, "OE": 0.0, "AA": 0.0, "N": 0.0, "Q": 0.0, "A": 0.0, "V": 90.0}, "2010-01-01-2020-01-01": {"O": 149.0, "B": 0.0, "C": 0.0, "F": 0.0, "I": 203.0, "OE": 1.0, "AA": 0.0, "N": 0.0, "Q": 0.0, "A": 0.0, "V": 161.0}}, "1927852504": {"2015-06-19-2020-01-01": {"O": 0.0, "B": 0.0, "C": 0.0, "F": 7.0, "I": 0.0, "OE": 0.0, "AA": 0.0, "N": 0.0, "Q": 0.0, "A": 0.0, "V": 0.0}, "2012-01-01-2015-06-18": {"O": 0.0, "B": 1.0, "C": 0.0, "F": 4.0, "I": 0.0, "OE": 1.0, "AA": 0.0, "N": 0.0, "Q": 0.0, "A": 0.0, "V": 0.0}, "2010-01-01-2020-01-01": {"O": 0.0, "B": 1.0, "C": 0.0, "F": 15.0, "I": 0.0, "OE": 2.0, "AA": 0.0, "N": 0.0, "Q": 0.0, "A": 0.0, "V": 0.0}}, "323053255": {"2015-06-19-2020-01-01": {"O": 0.0, "B": 0.0, "C": 0.0, "F": 0.0, "I": 0.0, "OE": 1.0, "AA": 1.0, "N": 0.0, "Q": 0.0, "A": 0.0, "V": 0.0}, "2012-01-01-2015-06-18": {"O": 0.0, "B": 0.0, "C": 0.0, "F": 1.0, "I": 0.0, "OE": 0.0, "AA": 0.0, "N": 0.0, "Q": 0.0, "A": 0.0, "V": 0.0}, "2010-01-01-2020-01-01": {"O": 0.0, "B": 0.0, "C": 0.0, "F": 1.0, "I": 0.0, "OE": 1.0, "AA": 4.0, "N": 0.0, "Q": 0.0, "A": 0.0, "V": 0.0}}, "1981416199": {"2015-06-19-2020-01-01": {"O": 0.0, "B": 0.0, "C": 0.0, "F": 0.0, "I": 0.0, "OE": 1.0, "AA": 0.0, "N": 0.0, "Q": 0.0, "A": 0.0, "V": 0.0}, "2012-01-01-2015-06-18": {}, "2010-01-01-2020-01-01": {"O": 0.0, "B": 0.0, "C": 0.0, "F": 2.0, "I": 0.0, "OE": 1.0, "AA": 0.0, "N": 0.0, "Q": 0.0, "A": 0.0, "V": 0.0}}, "1401007191": {"2015-06-19-2020-01-01": {"O": 0.0, "B": 0.0, "C": 0.0, "F": 0.0, "I": 0.0, "OE": 0.0, "AA": 0.0, "N": 0.0, "Q": 0.0, "A": 1.0, "V": 0.0}, "2012-01-01-2015-06-18": {"O": 0.0, "B": 1.0, "C": 0.0, "F": 1.0, "I": 0.0, "OE": 1.0, "AA": 0.0, "N": 0.0, "Q": 0.0, "A": 1.0, "V": 0.0}, "2010-01-01-2020-01-01": {"O": 0.0, "B": 1.0, "C": 0.0, "F": 1.0, "I": 0.0, "OE": 2.0, "AA": 0.0, "N": 0.0, "Q": 0.0, "A": 2.0, "V": 0.0}}, "216392447": {"2015-06-19-2020-01-01": {"O": 0.0, "B": 0.0, "C": 0.0, "F": 1.0, "I": 0.0, "OE": 0.0, "AA": 0.0, "N": 0.0, "Q": 0.0, "A": 1.0, "V": 0.0}, "2012-01-01-2015-06-18": {}, "2010-01-01-2020-01-01": {"O": 0.0, "B": 0.0, "C": 0.0, "F": 1.0, "I": 0.0, "OE": 1.0, "AA": 0.0, "N": 0.0, "Q": 0.0, "A": 2.0, "V": 0.0}}, "1817333823": {"2015-06-19-2020-01-01": {"O": 0.0, "B": 0.0, "C": 0.0, "F": 0.0, "I": 7.0, "OE": 1.0, "AA": 0.0, "N": 0.0, "Q": 0.0, "A": 1.0, "V": 4.0}, "2012-01-01-2015-06-18": {"O": 1.0, "B": 2.0, "C": 95.0, "F": 5.0, "I": 31.0, "OE": 1.0, "AA": 0.0, "N": 0.0, "Q": 0.0, "A": 56.0, "V": 59.0}, "2010-01-01-2020-01-01": {"O": 1.0, "B": 2.0, "C": 95.0, "F": 7.0, "I": 38.0, "OE": 2.0, "AA": 0.0, "N": 0.0, "Q": 0.0, "A": 57.0, "V": 63.0}}, "617726921": {"2015-06-19-2020-01-01": {"O": 0.0, "B": 1.0, "C": 0.0, "F": 0.0, "I": 0.0, "OE": 0.0, "AA": 0.0, "N": 0.0, "Q": 0.0, "A": 0.0, "V": 0.0}, "2012-01-01-2015-06-18": {}, "2010-01-01-2020-01-01": {"O": 0.0, "B": 1.0, "C": 0.0, "F": 0.0, "I": 0.0, "OE": 0.0, "AA": 0.0, "N": 0.0, "Q": 0.0, "A": 1.0, "V": 0.0}}, "642420748": {"2015-06-19-2020-01-01": {"O": 1.0, "B": 4.0, "C": 0.0, "F": 4.0, "I": 0.0, "OE": 28.0, "AA": 2.0, "N": 1.0, "Q": 0.0, "A": 5.0, "V": 1.0}, "2012-01-01-2015-06-18": {"O": 0.0, "B": 1.0, "C": 1.0, "F": 0.0, "I": 0.0, "OE": 22.0, "AA": 0.0, "N": 0.0, "Q": 0.0, "A": 3.0, "V": 1.0}, "2010-01-01-2020-01-01": {"O": 1.0, "B": 5.0, "C": 1.0, "F": 4.0, "I": 0.0, "OE": 55.0, "AA": 2.0, "N": 1.0, "Q": 0.0, "A": 8.0, "V": 2.0}}, "850959638": {"2015-06-19-2020-01-01": {"O": 1.0, "B": 10.0, "C": 6.0, "F": 77.0, "I": 0.0, "OE": 43.0, "AA": 3.0, "N": 0.0, "Q": 0.0, "A": 165.0, "V": 2.0}, "2012-01-01-2015-06-18": {"O": 0.0, "B": 105.0, "C": 1.0, "F": 269.0, "I": 0.0, "OE": 161.0, "AA": 1.0, "N": 0.0, "Q": 0.0, "A": 478.0, "V": 1.0}, "2010-01-01-2020-01-01": {"O": 1.0, "B": 115.0, "C": 7.0, "F": 370.0, "I": 0.0, "OE": 213.0, "AA": 4.0, "N": 0.0, "Q": 0.0, "A": 788.0, "V": 3.0}}, "151837700": {"2015-06-19-2020-01-01": {"O": 0.0, "B": 13.0, "C": 2.0, "F": 6.0, "I": 3.0, "OE": 29.0, "AA": 0.0, "N": 1.0, "Q": 0.0, "A": 47.0, "V": 3.0}, "2012-01-01-2015-06-18": {"O": 0.0, "B": 12.0, "C": 0.0, "F": 7.0, "I": 3.0, "OE": 20.0, "AA": 0.0, "N": 0.0, "Q": 0.0, "A": 62.0, "V": 2.0}, "2010-01-01-2020-01-01": {"O": 0.0, "B": 25.0, "C": 2.0, "F": 13.0, "I": 6.0, "OE": 51.0, "AA": 0.0, "N": 1.0, "Q": 0.0, "A": 109.0, "V": 5.0}}, "108984369": {"2015-06-19-2020-01-01": {"O": 31.0, "B": 0.0, "C": 0.0, "F": 0.0, "I": 1.0, "OE": 1.0, "AA": 0.0, "N": 0.0, "Q": 0.0, "A": 6.0, "V": 1.0}, "2012-01-01-2015-06-18": {"O": 0.0, "B": 0.0, "C": 0.0, "F": 1.0, "I": 0.0, "OE": 1.0, "AA": 0.0, "N": 0.0, "Q": 0.0, "A": 5.0, "V": 0.0}, "2010-01-01-2020-01-01": {"O": 35.0, "B": 0.0, "C": 0.0, "F": 1.0, "I": 1.0, "OE": 2.0, "AA": 0.0, "N": 0.0, "Q": 0.0, "A": 11.0, "V": 1.0}}, "1492941144": {"2015-06-19-2020-01-01": {"O": 0.0, "B": 1.0, "C": 0.0, "F": 0.0, "I": 0.0, "OE": 0.0, "AA": 0.0, "N": 0.0, "Q": 0.0, "A": 1.0, "V": 0.0}, "2012-01-01-2015-06-18": {"O": 1.0, "B": 0.0, "C": 0.0, "F": 1.0, "I": 0.0, "OE": 5.0, "AA": 0.0, "N": 0.0, "Q": 0.0, "A": 0.0, "V": 0.0}, "2010-01-01-2020-01-01": {"O": 1.0, "B": 1.0, "C": 0.0, "F": 1.0, "I": 0.0, "OE": 7.0, "AA": 0.0, "N": 0.0, "Q": 0.0, "A": 4.0, "V": 0.0}}, "485993281": {"2015-06-19-2020-01-01": {"O": 0.0, "B": 0.0, "C": 0.0, "F": 0.0, "I": 1.0, "OE": 0.0, "AA": 0.0, "N": 0.0, "Q": 0.0, "A": 0.0, "V": 0.0}, "2012-01-01-2015-06-18": {}, "2010-01-01-2020-01-01": {"O": 0.0, "B": 0.0, "C": 0.0, "F": 0.0, "I": 10.0, "OE": 0.0, "AA": 0.0, "N": 0.0, "Q": 0.0, "A": 0.0, "V": 0.0}}, "1980246156": {"2015-06-19-2020-01-01": {"O": 0.0, "B": 0.0, "C": 0.0, "F": 0.0, "I": 0.0, "OE": 0.0, "AA": 0.0, "N": 1.0, "Q": 0.0, "A": 0.0, "V": 0.0}, "2012-01-01-2015-06-18": {"O": 0.0, "B": 0.0, "C": 0.0, "F": 1.0, "I": 0.0, "OE": 0.0, "AA": 0.0, "N": 0.0, "Q": 0.0, "A": 0.0, "V": 0.0}, "2010-01-01-2020-01-01": {"O": 0.0, "B": 0.0, "C": 0.0, "F": 1.0, "I": 0.0, "OE": 0.0, "AA": 0.0, "N": 1.0, "Q": 0.0, "A": 0.0, "V": 2.0}}, "13421433": {"2015-06-19-2020-01-01": {"O": 1.0, "B": 0.0, "C": 0.0, "F": 0.0, "I": 0.0, "OE": 0.0, "AA": 0.0, "N": 0.0, "Q": 0.0, "A": 0.0, "V": 0.0}, "2012-01-01-2015-06-18": {"O": 0.0, "B": 0.0, "C": 0.0, "F": 0.0, "I": 0.0, "OE": 0.0, "AA": 0.0, "N": 0.0, "Q": 0.0, "A": 1.0, "V": 1.0}, "2010-01-01-2020-01-01": {"O": 1.0, "B": 0.0, "C": 0.0, "F": 0.0, "I": 0.0, "OE": 0.0, "AA": 2.0, "N": 0.0, "Q": 0.0, "A": 1.0, "V": 1.0}}, "650193619": {"2015-06-19-2020-01-01": {"O": 0.0, "B": 1.0, "C": 0.0, "F": 0.0, "I": 0.0, "OE": 0.0, "AA": 1.0, "N": 0.0, "Q": 0.0, "A": 0.0, "V": 0.0}, "2012-01-01-2015-06-18": {}, "2010-01-01-2020-01-01": {"O": 0.0, "B": 1.0, "C": 0.0, "F": 0.0, "I": 0.0, "OE": 0.0, "AA": 1.0, "N": 0.0, "Q": 0.0, "A": 0.0, "V": 0.0}}, "560677778": {"2015-06-19-2020-01-01": {"O": 0.0, "B": 17.0, "C": 0.0, "F": 1.0, "I": 1.0, "OE": 4.0, "AA": 2.0, "N": 0.0, "Q": 0.0, "A": 1.0, "V": 2.0}, "2012-01-01-2015-06-18": {"O": 0.0, "B": 2.0, "C": 2.0, "F": 2.0, "I": 0.0, "OE": 2.0, "AA": 0.0, "N": 0.0, "Q": 0.0, "A": 2.0, "V": 0.0}, "2010-01-01-2020-01-01": {"O": 0.0, "B": 21.0, "C": 2.0, "F": 3.0, "I": 1.0, "OE": 6.0, "AA": 2.0, "N": 0.0, "Q": 0.0, "A": 3.0, "V": 2.0}}, "589365331": {"2015-06-19-2020-01-01": {"O": 0.0, "B": 0.0, "C": 0.0, "F": 0.0, "I": 0.0, "OE": 0.0, "AA": 2.0, "N": 0.0, "Q": 0.0, "A": 0.0, "V": 0.0}, "2012-01-01-2015-06-18": {}, "2010-01-01-2020-01-01": {"O": 0.0, "B": 0.0, "C": 0.0, "F": 0.0, "I": 0.0, "OE": 2.0, "AA": 4.0, "N": 0.0, "Q": 0.0, "A": 0.0, "V": 0.0}}, "1722027104": {"2015-06-19-2020-01-01": {"O": 0.0, "B": 1.0, "C": 0.0, "F": 7.0, "I": 1.0, "OE": 4.0, "AA": 45.0, "N": 0.0, "Q": 0.0, "A": 2.0, "V": 0.0}, "2012-01-01-2015-06-18": {"O": 0.0, "B": 0.0, "C": 0.0, "F": 1.0, "I": 0.0, "OE": 0.0, "AA": 0.0, "N": 0.0, "Q": 0.0, "A": 1.0, "V": 0.0}, "2010-01-01-2020-01-01": {"O": 0.0, "B": 1.0, "C": 0.0, "F": 10.0, "I": 1.0, "OE": 4.0, "AA": 45.0, "N": 0.0, "Q": 0.0, "A": 3.0, "V": 0.0}}, "228069146": {"2015-06-19-2020-01-01": {"O": 0.0, "B": 1.0, "C": 1.0, "F": 0.0, "I": 0.0, "OE": 0.0, "AA": 1.0, "N": 0.0, "Q": 0.0, "A": 0.0, "V": 0.0}, "2012-01-01-2015-06-18": {}, "2010-01-01-2020-01-01": {"O": 0.0, "B": 1.0, "C": 1.0, "F": 0.0, "I": 0.0, "OE": 0.0, "AA": 1.0, "N": 0.0, "Q": 0.0, "A": 0.0, "V": 0.0}}, "460652382": {"2015-06-19-2020-01-01": {"O": 0.0, "B": 0.0, "C": 11.0, "F": 0.0, "I": 0.0, "OE": 0.0, "AA": 0.0, "N": 0.0, "Q": 0.0, "A": 0.0, "V": 2.0}, "2012-01-01-2015-06-18": {}, "2010-01-01-2020-01-01": {"O": 0.0, "B": 0.0, "C": 11.0, "F": 0.0, "I": 0.0, "OE": 0.0, "AA": 0.0, "N": 0.0, "Q": 0.0, "A": 0.0, "V": 3.0}}, "448004871": {"2015-06-19-2020-01-01": {"O": 0.0, "B": 1.0, "C": 0.0, "F": 3.0, "I": 0.0, "OE": 0.0, "AA": 3.0, "N": 0.0, "Q": 0.0, "A": 0.0, "V": 0.0}, "2012-01-01-2015-06-18": {"O": 2.0, "B": 0.0, "C": 0.0, "F": 1.0, "I": 0.0, "OE": 2.0, "AA": 0.0, "N": 0.0, "Q": 0.0, "A": 0.0, "V": 1.0}, "2010-01-01-2020-01-01": {"O": 2.0, "B": 1.0, "C": 0.0, "F": 6.0, "I": 0.0, "OE": 2.0, "AA": 5.0, "N": 0.0, "Q": 0.0, "A": 0.0, "V": 1.0}}, "695481176": {"2015-06-19-2020-01-01": {"O": 2.0, "B": 0.0, "C": 0.0, "F": 0.0, "I": 0.0, "OE": 0.0, "AA": 0.0, "N": 0.0, "Q": 0.0, "A": 0.0, "V": 0.0}, "2012-01-01-2015-06-18": {}, "2010-01-01-2020-01-01": {"O": 4.0, "B": 0.0, "C": 0.0, "F": 0.0, "I": 0.0, "OE": 0.0, "AA": 0.0, "N": 0.0, "Q": 0.0, "A": 0.0, "V": 0.0}}, "653155160": {"2015-06-19-2020-01-01": {}, "2012-01-01-2015-06-18": {"O": 0.0, "B": 1.0, "C": 0.0, "F": 0.0, "I": 0.0, "OE": 0.0, "AA": 0.0, "N": 0.0, "Q": 0.0, "A": 0.0, "V": 0.0}, "2010-01-01-2020-01-01": {"O": 0.0, "B": 2.0, "C": 0.0, "F": 0.0, "I": 0.0, "OE": 0.0, "AA": 0.0, "N": 0.0, "Q": 0.0, "A": 0.0, "V": 0.0}}, "1547519101": {"2015-06-19-2020-01-01": {"O": 5.0, "B": 0.0, "C": 0.0, "F": 0.0, "I": 0.0, "OE": 0.0, "AA": 0.0, "N": 0.0, "Q": 0.0, "A": 0.0, "V": 0.0}, "2012-01-01-2015-06-18": {}, "2010-01-01-2020-01-01": {"O": 7.0, "B": 0.0, "C": 0.0, "F": 0.0, "I": 0.0, "OE": 0.0, "AA": 0.0, "N": 0.0, "Q": 0.0, "A": 0.0, "V": 0.0}}, "774438131": {"2015-06-19-2020-01-01": {}, "2012-01-01-2015-06-18": {"O": 0.0, "B": 0.0, "C": 0.0, "F": 0.0, "I": 0.0, "OE": 0.0, "AA": 0.0, "N": 0.0, "Q": 0.0, "A": 6.0, "V": 0.0}, "2010-01-01-2020-01-01": {"O": 0.0, "B": 0.0, "C": 0.0, "F": 0.0, "I": 0.0, "OE": 0.0, "AA": 0.0, "N": 0.0, "Q": 0.0, "A": 13.0, "V": 0.0}}, "1835758514": {"2015-06-19-2020-01-01": {"O": 0.0, "B": 0.0, "C": 0.0, "F": 1.0, "I": 0.0, "OE": 2.0, "AA": 1.0, "N": 0.0, "Q": 0.0, "A": 3.0, "V": 0.0}, "2012-01-01-2015-06-18": {"O": 0.0, "B": 1.0, "C": 0.0, "F": 0.0, "I": 0.0, "OE": 0.0, "AA": 0.0, "N": 0.0, "Q": 0.0, "A": 0.0, "V": 0.0}, "2010-01-01-2020-01-01": {"O": 0.0, "B": 1.0, "C": 0.0, "F": 2.0, "I": 0.0, "OE": 2.0, "AA": 1.0, "N": 0.0, "Q": 0.0, "A": 3.0, "V": 0.0}}, "1542292271": {"2015-06-19-2020-01-01": {"O": 0.0, "B": 1.0, "C": 0.0, "F": 0.0, "I": 0.0, "OE": 96.0, "AA": 26.0, "N": 0.0, "Q": 0.0, "A": 1.0, "V": 0.0}, "2012-01-01-2015-06-18": {"O": 0.0, "B": 0.0, "C": 0.0, "F": 0.0, "I": 0.0, "OE": 5.0, "AA": 0.0, "N": 0.0, "Q": 0.0, "A": 0.0, "V": 0.0}, "2010-01-01-2020-01-01": {"O": 0.0, "B": 1.0, "C": 0.0, "F": 0.0, "I": 0.0, "OE": 101.0, "AA": 27.0, "N": 0.0, "Q": 0.0, "A": 1.0, "V": 0.0}}, "1391108442": {"2015-06-19-2020-01-01": {"O": 1.0, "B": 1.0, "C": 0.0, "F": 9.0, "I": 0.0, "OE": 58.0, "AA": 1.0, "N": 0.0, "Q": 0.0, "A": 2.0, "V": 3.0}, "2012-01-01-2015-06-18": {"O": 0.0, "B": 0.0, "C": 0.0, "F": 4.0, "I": 0.0, "OE": 24.0, "AA": 0.0, "N": 0.0, "Q": 0.0, "A": 5.0, "V": 0.0}, "2010-01-01-2020-01-01": {"O": 1.0, "B": 1.0, "C": 0.0, "F": 13.0, "I": 0.0, "OE": 86.0, "AA": 1.0, "N": 0.0, "Q": 0.0, "A": 7.0, "V": 3.0}}, "883378039": {"2015-06-19-2020-01-01": {}, "2012-01-01-2015-06-18": {"O": 0.0, "B": 1.0, "C": 0.0, "F": 0.0, "I": 0.0, "OE": 0.0, "AA": 0.0, "N": 0.0, "Q": 0.0, "A": 0.0, "V": 0.0}, "2010-01-01-2020-01-01": {"O": 0.0, "B": 4.0, "C": 0.0, "F": 0.0, "I": 0.0, "OE": 0.0, "AA": 0.0, "N": 0.0, "Q": 0.0, "A": 0.0, "V": 0.0}}, "1292026871": {"2015-06-19-2020-01-01": {"O": 5.0, "B": 0.0, "C": 3.0, "F": 0.0, "I": 266.0, "OE": 0.0, "AA": 0.0, "N": 11.0, "Q": 0.0, "A": 0.0, "V": 57.0}, "2012-01-01-2015-06-18": {"O": 0.0, "B": 0.0, "C": 0.0, "F": 0.0, "I": 26.0, "OE": 0.0, "AA": 0.0, "N": 11.0, "Q": 0.0, "A": 0.0, "V": 0.0}, "2010-01-01-2020-01-01": {"O": 5.0, "B": 0.0, "C": 3.0, "F": 0.0, "I": 292.0, "OE": 0.0, "AA": 0.0, "N": 22.0, "Q": 0.0, "A": 0.0, "V": 57.0}}, "1126076888": {"2015-06-19-2020-01-01": {}, "2012-01-01-2015-06-18": {"O": 0.0, "B": 0.0, "C": 0.0, "F": 1.0, "I": 0.0, "OE": 0.0, "AA": 0.0, "N": 0.0, "Q": 0.0, "A": 0.0, "V": 0.0}, "2010-01-01-2020-01-01": {"O": 1.0, "B": 0.0, "C": 0.0, "F": 2.0, "I": 0.0, "OE": 0.0, "AA": 0.0, "N": 0.0, "Q": 0.0, "A": 0.0, "V": 0.0}}, "1043653385": {"2015-06-19-2020-01-01": {"O": 0.0, "B": 1.0, "C": 0.0, "F": 1.0, "I": 0.0, "OE": 0.0, "AA": 3.0, "N": 0.0, "Q": 0.0, "A": 0.0, "V": 0.0}, "2012-01-01-2015-06-18": {"O": 0.0, "B": 0.0, "C": 0.0, "F": 0.0, "I": 0.0, "OE": 0.0, "AA": 0.0, "N": 0.0, "Q": 0.0, "A": 1.0, "V": 0.0}, "2010-01-01-2020-01-01": {"O": 0.0, "B": 1.0, "C": 0.0, "F": 1.0, "I": 0.0, "OE": 0.0, "AA": 6.0, "N": 0.0, "Q": 0.0, "A": 1.0, "V": 0.0}}, "1353772614": {"2015-06-19-2020-01-01": {"O": 3.0, "B": 0.0, "C": 2.0, "F": 0.0, "I": 3.0, "OE": 0.0, "AA": 0.0, "N": 0.0, "Q": 0.0, "A": 0.0, "V": 0.0}, "2012-01-01-2015-06-18": {"O": 3.0, "B": 0.0, "C": 7.0, "F": 0.0, "I": 3.0, "OE": 0.0, "AA": 0.0, "N": 0.0, "Q": 0.0, "A": 0.0, "V": 4.0}, "2010-01-01-2020-01-01": {"O": 6.0, "B": 0.0, "C": 11.0, "F": 0.0, "I": 6.0, "OE": 0.0, "AA": 0.0, "N": 0.0, "Q": 0.0, "A": 0.0, "V": 9.0}}, "21110967": {"2015-06-19-2020-01-01": {"O": 0.0, "B": 0.0, "C": 0.0, "F": 1.0, "I": 0.0, "OE": 0.0, "AA": 0.0, "N": 1.0, "Q": 0.0, "A": 2.0, "V": 3.0}, "2012-01-01-2015-06-18": {"O": 42.0, "B": 0.0, "C": 0.0, "F": 1.0, "I": 0.0, "OE": 1.0, "AA": 0.0, "N": 0.0, "Q": 0.0, "A": 11.0, "V": 4.0}, "2010-01-01-2020-01-01": {"O": 43.0, "B": 0.0, "C": 0.0, "F": 2.0, "I": 0.0, "OE": 1.0, "AA": 0.0, "N": 1.0, "Q": 0.0, "A": 14.0, "V": 7.0}}, "89909107": {"2015-06-19-2020-01-01": {}, "2012-01-01-2015-06-18": {"O": 0.0, "B": 0.0, "C": 0.0, "F": 1.0, "I": 0.0, "OE": 0.0, "AA": 0.0, "N": 0.0, "Q": 0.0, "A": 0.0, "V": 0.0}, "2010-01-01-2020-01-01": {"O": 0.0, "B": 0.0, "C": 0.0, "F": 1.0, "I": 0.0, "OE": 3.0, "AA": 0.0, "N": 0.0, "Q": 0.0, "A": 0.0, "V": 0.0}}, "1335719757": {"2015-06-19-2020-01-01": {}, "2012-01-01-2015-06-18": {"O": 0.0, "B": 0.0, "C": 0.0, "F": 0.0, "I": 0.0, "OE": 0.0, "AA": 0.0, "N": 0.0, "Q": 0.0, "A": 1.0, "V": 1.0}, "2010-01-01-2020-01-01": {"O": 0.0, "B": 0.0, "C": 0.0, "F": 0.0, "I": 0.0, "OE": 0.0, "AA": 0.0, "N": 0.0, "Q": 0.0, "A": 3.0, "V": 1.0}}, "1209382226": {"2015-06-19-2020-01-01": {"O": 0.0, "B": 0.0, "C": 0.0, "F": 36.0, "I": 0.0, "OE": 47.0, "AA": 0.0, "N": 14.0, "Q": 0.0, "A": 11.0, "V": 0.0}, "2012-01-01-2015-06-18": {"O": 0.0, "B": 1.0, "C": 0.0, "F": 14.0, "I": 0.0, "OE": 24.0, "AA": 1.0, "N": 0.0, "Q": 0.0, "A": 24.0, "V": 0.0}, "2010-01-01-2020-01-01": {"O": 0.0, "B": 1.0, "C": 0.0, "F": 50.0, "I": 0.0, "OE": 71.0, "AA": 1.0, "N": 14.0, "Q": 0.0, "A": 35.0, "V": 0.0}}, "551809648": {"2015-06-19-2020-01-01": {}, "2012-01-01-2015-06-18": {"O": 1.0, "B": 0.0, "C": 1.0, "F": 0.0, "I": 0.0, "OE": 0.0, "AA": 0.0, "N": 0.0, "Q": 0.0, "A": 0.0, "V": 1.0}, "2010-01-01-2020-01-01": {"O": 2.0, "B": 0.0, "C": 1.0, "F": 0.0, "I": 0.0, "OE": 0.0, "AA": 0.0, "N": 0.0, "Q": 0.0, "A": 0.0, "V": 3.0}}, "528531224": {"2015-06-19-2020-01-01": {"O": 0.0, "B": 1.0, "C": 0.0, "F": 0.0, "I": 0.0, "OE": 0.0, "AA": 0.0, "N": 0.0, "Q": 0.0, "A": 0.0, "V": 0.0}, "2012-01-01-2015-06-18": {}, "2010-01-01-2020-01-01": {"O": 0.0, "B": 6.0, "C": 0.0, "F": 0.0, "I": 0.0, "OE": 0.0, "AA": 0.0, "N": 0.0, "Q": 0.0, "A": 0.0, "V": 0.0}}, "695661145": {"2015-06-19-2020-01-01": {"O": 0.0, "B": 5.0, "C": 1.0, "F": 5.0, "I": 0.0, "OE": 0.0, "AA": 0.0, "N": 0.0, "Q": 0.0, "A": 4.0, "V": 8.0}, "2012-01-01-2015-06-18": {"O": 0.0, "B": 0.0, "C": 0.0, "F": 1.0, "I": 0.0, "OE": 0.0, "AA": 0.0, "N": 0.0, "Q": 0.0, "A": 4.0, "V": 44.0}, "2010-01-01-2020-01-01": {"O": 0.0, "B": 5.0, "C": 1.0, "F": 7.0, "I": 0.0, "OE": 0.0, "AA": 0.0, "N": 0.0, "Q": 0.0, "A": 8.0, "V": 54.0}}, "726282978": {"2015-06-19-2020-01-01": {"O": 0.0, "B": 0.0, "C": 0.0, "F": 0.0, "I": 0.0, "OE": 0.0, "AA": 0.0, "N": 0.0, "Q": 0.0, "A": 1.0, "V": 0.0}, "2012-01-01-2015-06-18": {"O": 0.0, "B": 0.0, "C": 0.0, "F": 0.0, "I": 2.0, "OE": 0.0, "AA": 0.0, "N": 0.0, "Q": 0.0, "A": 0.0, "V": 0.0}, "2010-01-01-2020-01-01": {"O": 2.0, "B": 0.0, "C": 0.0, "F": 0.0, "I": 3.0, "OE": 0.0, "AA": 0.0, "N": 0.0, "Q": 0.0, "A": 1.0, "V": 0.0}}, "624408122": {"2015-06-19-2020-01-01": {"O": 0.0, "B": 0.0, "C": 0.0, "F": 1.0, "I": 0.0, "OE": 0.0, "AA": 0.0, "N": 0.0, "Q": 0.0, "A": 0.0, "V": 0.0}, "2012-01-01-2015-06-18": {}, "2010-01-01-2020-01-01": {"O": 0.0, "B": 0.0, "C": 0.0, "F": 2.0, "I": 0.0, "OE": 0.0, "AA": 0.0, "N": 0.0, "Q": 0.0, "A": 0.0, "V": 2.0}}, "55748025": {"2015-06-19-2020-01-01": {"O": 0.0, "B": 0.0, "C": 0.0, "F": 0.0, "I": 1.0, "OE": 0.0, "AA": 0.0, "N": 0.0, "Q": 0.0, "A": 0.0, "V": 0.0}, "2012-01-01-2015-06-18": {}, "2010-01-01-2020-01-01": {"O": 0.0, "B": 0.0, "C": 0.0, "F": 0.0, "I": 2.0, "OE": 0.0, "AA": 0.0, "N": 0.0, "Q": 0.0, "A": 0.0, "V": 0.0}}, "1821609538": {"2015-06-19-2020-01-01": {"O": 0.0, "B": 3.0, "C": 0.0, "F": 23.0, "I": 0.0, "OE": 1.0, "AA": 0.0, "N": 0.0, "Q": 0.0, "A": 2.0, "V": 10.0}, "2012-01-01-2015-06-18": {"O": 0.0, "B": 0.0, "C": 0.0, "F": 28.0, "I": 1.0, "OE": 1.0, "AA": 0.0, "N": 0.0, "Q": 0.0, "A": 1.0, "V": 6.0}, "2010-01-01-2020-01-01": {"O": 0.0, "B": 3.0, "C": 0.0, "F": 51.0, "I": 1.0, "OE": 4.0, "AA": 0.0, "N": 0.0, "Q": 0.0, "A": 3.0, "V": 16.0}}, "328365352": {"2015-06-19-2020-01-01": {"O": 0.0, "B": 0.0, "C": 5.0, "F": 0.0, "I": 1.0, "OE": 0.0, "AA": 0.0, "N": 0.0, "Q": 0.0, "A": 1.0, "V": 4.0}, "2012-01-01-2015-06-18": {"O": 0.0, "B": 0.0, "C": 2.0, "F": 1.0, "I": 1.0, "OE": 0.0, "AA": 0.0, "N": 0.0, "Q": 0.0, "A": 0.0, "V": 2.0}, "2010-01-01-2020-01-01": {"O": 0.0, "B": 0.0, "C": 9.0, "F": 1.0, "I": 2.0, "OE": 0.0, "AA": 0.0, "N": 0.0, "Q": 0.0, "A": 1.0, "V": 7.0}}, "1752722311": {"2015-06-19-2020-01-01": {"O": 0.0, "B": 0.0, "C": 0.0, "F": 0.0, "I": 0.0, "OE": 0.0, "AA": 0.0, "N": 0.0, "Q": 0.0, "A": 0.0, "V": 1.0}, "2012-01-01-2015-06-18": {}, "2010-01-01-2020-01-01": {"O": 1.0, "B": 0.0, "C": 0.0, "F": 0.0, "I": 0.0, "OE": 0.0, "AA": 0.0, "N": 0.0, "Q": 0.0, "A": 0.0, "V": 4.0}}, "619592694": {"2015-06-19-2020-01-01": {"O": 0.0, "B": 0.0, "C": 0.0, "F": 0.0, "I": 0.0, "OE": 0.0, "AA": 0.0, "N": 0.0, "Q": 0.0, "A": 1.0, "V": 0.0}, "2012-01-01-2015-06-18": {"O": 0.0, "B": 0.0, "C": 0.0, "F": 0.0, "I": 1.0, "OE": 0.0, "AA": 0.0, "N": 0.0, "Q": 0.0, "A": 3.0, "V": 2.0}, "2010-01-01-2020-01-01": {"O": 0.0, "B": 0.0, "C": 2.0, "F": 0.0, "I": 1.0, "OE": 0.0, "AA": 0.0, "N": 0.0, "Q": 0.0, "A": 4.0, "V": 4.0}}, "1516649861": {"2015-06-19-2020-01-01": {"O": 0.0, "B": 21.0, "C": 0.0, "F": 4.0, "I": 0.0, "OE": 8.0, "AA": 2.0, "N": 0.0, "Q": 0.0, "A": 4.0, "V": 0.0}, "2012-01-01-2015-06-18": {"O": 0.0, "B": 0.0, "C": 0.0, "F": 0.0, "I": 0.0, "OE": 1.0, "AA": 0.0, "N": 0.0, "Q": 0.0, "A": 0.0, "V": 0.0}, "2010-01-01-2020-01-01": {"O": 0.0, "B": 23.0, "C": 0.0, "F": 5.0, "I": 0.0, "OE": 9.0, "AA": 2.0, "N": 0.0, "Q": 0.0, "A": 4.0, "V": 0.0}}, "39510627": {"2015-06-19-2020-01-01": {"O": 1.0, "B": 1.0, "C": 0.0, "F": 0.0, "I": 0.0, "OE": 1.0, "AA": 0.0, "N": 0.0, "Q": 0.0, "A": 0.0, "V": 0.0}, "2012-01-01-2015-06-18": {"O": 0.0, "B": 0.0, "C": 0.0, "F": 0.0, "I": 0.0, "OE": 10.0, "AA": 0.0, "N": 0.0, "Q": 0.0, "A": 0.0, "V": 0.0}, "2010-01-01-2020-01-01": {"O": 1.0, "B": 1.0, "C": 0.0, "F": 0.0, "I": 0.0, "OE": 20.0, "AA": 0.0, "N": 0.0, "Q": 0.0, "A": 0.0, "V": 0.0}}, "585811025": {"2015-06-19-2020-01-01": {"O": 0.0, "B": 1.0, "C": 6.0, "F": 0.0, "I": 0.0, "OE": 0.0, "AA": 0.0, "N": 1.0, "Q": 0.0, "A": 1.0, "V": 3.0}, "2012-01-01-2015-06-18": {"O": 0.0, "B": 0.0, "C": 21.0, "F": 0.0, "I": 0.0, "OE": 0.0, "AA": 0.0, "N": 0.0, "Q": 0.0, "A": 0.0, "V": 0.0}, "2010-01-01-2020-01-01": {"O": 0.0, "B": 1.0, "C": 31.0, "F": 0.0, "I": 0.0, "OE": 0.0, "AA": 0.0, "N": 1.0, "Q": 0.0, "A": 1.0, "V": 3.0}}, "838820312": {"2015-06-19-2020-01-01": {}, "2012-01-01-2015-06-18": {"O": 0.0, "B": 0.0, "C": 0.0, "F": 0.0, "I": 0.0, "OE": 0.0, "AA": 0.0, "N": 0.0, "Q": 0.0, "A": 1.0, "V": 0.0}, "2010-01-01-2020-01-01": {"O": 0.0, "B": 0.0, "C": 0.0, "F": 0.0, "I": 0.0, "OE": 0.0, "AA": 0.0, "N": 0.0, "Q": 0.0, "A": 4.0, "V": 0.0}}, "858046978": {"2015-06-19-2020-01-01": {"O": 0.0, "B": 0.0, "C": 0.0, "F": 0.0, "I": 0.0, "OE": 0.0, "AA": 0.0, "N": 0.0, "Q": 0.0, "A": 6.0, "V": 0.0}, "2012-01-01-2015-06-18": {"O": 4.0, "B": 1.0, "C": 1.0, "F": 0.0, "I": 1.0, "OE": 0.0, "AA": 0.0, "N": 0.0, "Q": 0.0, "A": 12.0, "V": 0.0}, "2010-01-01-2020-01-01": {"O": 4.0, "B": 1.0, "C": 1.0, "F": 0.0, "I": 1.0, "OE": 0.0, "AA": 0.0, "N": 0.0, "Q": 0.0, "A": 19.0, "V": 0.0}}, "592711168": {"2015-06-19-2020-01-01": {"O": 0.0, "B": 0.0, "C": 0.0, "F": 0.0, "I": 0.0, "OE": 0.0, "AA": 0.0, "N": 0.0, "Q": 0.0, "A": 0.0, "V": 1.0}, "2012-01-01-2015-06-18": {"O": 0.0, "B": 0.0, "C": 0.0, "F": 0.0, "I": 0.0, "OE": 0.0, "AA": 0.0, "N": 0.0, "Q": 0.0, "A": 0.0, "V": 1.0}, "2010-01-01-2020-01-01": {"O": 0.0, "B": 0.0, "C": 0.0, "F": 0.0, "I": 0.0, "OE": 0.0, "AA": 0.0, "N": 0.0, "Q": 0.0, "A": 0.0, "V": 8.0}}, "312181563": {"2015-06-19-2020-01-01": {"O": 0.0, "B": 0.0, "C": 0.0, "F": 0.0, "I": 0.0, "OE": 2.0, "AA": 0.0, "N": 0.0, "Q": 0.0, "A": 1.0, "V": 0.0}, "2012-01-01-2015-06-18": {}, "2010-01-01-2020-01-01": {"O": 0.0, "B": 0.0, "C": 0.0, "F": 0.0, "I": 0.0, "OE": 3.0, "AA": 0.0, "N": 0.0, "Q": 0.0, "A": 1.0, "V": 0.0}}, "176068772": {"2015-06-19-2020-01-01": {}, "2012-01-01-2015-06-18": {"O": 0.0, "B": 0.0, "C": 0.0, "F": 0.0, "I": 0.0, "OE": 0.0, "AA": 0.0, "N": 0.0, "Q": 0.0, "A": 0.0, "V": 2.0}, "2010-01-01-2020-01-01": {"O": 0.0, "B": 0.0, "C": 0.0, "F": 0.0, "I": 0.0, "OE": 0.0, "AA": 0.0, "N": 0.0, "Q": 0.0, "A": 0.0, "V": 5.0}}, "643896719": {"2015-06-19-2020-01-01": {"O": 0.0, "B": 1.0, "C": 0.0, "F": 0.0, "I": 0.0, "OE": 0.0, "AA": 0.0, "N": 0.0, "Q": 0.0, "A": 0.0, "V": 0.0}, "2012-01-01-2015-06-18": {}, "2010-01-01-2020-01-01": {"O": 0.0, "B": 1.0, "C": 1.0, "F": 0.0, "I": 0.0, "OE": 0.0, "AA": 0.0, "N": 0.0, "Q": 0.0, "A": 0.0, "V": 0.0}}, "1569021527": {"2015-06-19-2020-01-01": {"O": 0.0, "B": 4.0, "C": 0.0, "F": 3.0, "I": 0.0, "OE": 0.0, "AA": 89.0, "N": 0.0, "Q": 0.0, "A": 7.0, "V": 1.0}, "2012-01-01-2015-06-18": {"O": 0.0, "B": 1.0, "C": 0.0, "F": 3.0, "I": 1.0, "OE": 2.0, "AA": 0.0, "N": 0.0, "Q": 0.0, "A": 25.0, "V": 3.0}, "2010-01-01-2020-01-01": {"O": 0.0, "B": 5.0, "C": 0.0, "F": 6.0, "I": 1.0, "OE": 2.0, "AA": 91.0, "N": 0.0, "Q": 0.0, "A": 32.0, "V": 4.0}}, "1964657439": {"2015-06-19-2020-01-01": {"O": 0.0, "B": 1.0, "C": 0.0, "F": 8.0, "I": 0.0, "OE": 0.0, "AA": 0.0, "N": 0.0, "Q": 0.0, "A": 0.0, "V": 0.0}, "2012-01-01-2015-06-18": {"O": 0.0, "B": 0.0, "C": 0.0, "F": 4.0, "I": 0.0, "OE": 0.0, "AA": 0.0, "N": 0.0, "Q": 0.0, "A": 0.0, "V": 0.0}, "2010-01-01-2020-01-01": {"O": 0.0, "B": 1.0, "C": 0.0, "F": 13.0, "I": 0.0, "OE": 0.0, "AA": 0.0, "N": 0.0, "Q": 0.0, "A": 0.0, "V": 0.0}}, "1210942761": {"2015-06-19-2020-01-01": {"O": 0.0, "B": 2.0, "C": 0.0, "F": 529.0, "I": 0.0, "OE": 7.0, "AA": 0.0, "N": 0.0, "Q": 0.0, "A": 6.0, "V": 1.0}, "2012-01-01-2015-06-18": {"O": 0.0, "B": 9.0, "C": 0.0, "F": 772.0, "I": 0.0, "OE": 44.0, "AA": 0.0, "N": 0.0, "Q": 0.0, "A": 19.0, "V": 0.0}, "2010-01-01-2020-01-01": {"O": 0.0, "B": 11.0, "C": 0.0, "F": 1302.0, "I": 0.0, "OE": 51.0, "AA": 0.0, "N": 0.0, "Q": 0.0, "A": 26.0, "V": 1.0}}, "1242055791": {"2015-06-19-2020-01-01": {"O": 3.0, "B": 0.0, "C": 0.0, "F": 0.0, "I": 0.0, "OE": 0.0, "AA": 0.0, "N": 0.0, "Q": 0.0, "A": 0.0, "V": 0.0}, "2012-01-01-2015-06-18": {}, "2010-01-01-2020-01-01": {"O": 4.0, "B": 0.0, "C": 0.0, "F": 0.0, "I": 0.0, "OE": 0.0, "AA": 0.0, "N": 0.0, "Q": 0.0, "A": 0.0, "V": 0.0}}, "622534306": {"2015-06-19-2020-01-01": {"O": 0.0, "B": 16.0, "C": 1.0, "F": 59.0, "I": 2.0, "OE": 36.0, "AA": 371.0, "N": 0.0, "Q": 0.0, "A": 11.0, "V": 2.0}, "2012-01-01-2015-06-18": {"O": 0.0, "B": 2.0, "C": 1.0, "F": 16.0, "I": 0.0, "OE": 20.0, "AA": 2.0, "N": 0.0, "Q": 0.0, "A": 1.0, "V": 0.0}, "2010-01-01-2020-01-01": {"O": 0.0, "B": 18.0, "C": 2.0, "F": 75.0, "I": 2.0, "OE": 56.0, "AA": 373.0, "N": 0.0, "Q": 0.0, "A": 12.0, "V": 2.0}}, "644457247": {"2015-06-19-2020-01-01": {"O": 0.0, "B": 0.0, "C": 0.0, "F": 0.0, "I": 1.0, "OE": 0.0, "AA": 0.0, "N": 0.0, "Q": 0.0, "A": 0.0, "V": 3.0}, "2012-01-01-2015-06-18": {}, "2010-01-01-2020-01-01": {"O": 0.0, "B": 0.0, "C": 0.0, "F": 0.0, "I": 2.0, "OE": 0.0, "AA": 0.0, "N": 0.0, "Q": 0.0, "A": 0.0, "V": 4.0}}, "1302605965": {"2015-06-19-2020-01-01": {"O": 1.0, "B": 1.0, "C": 0.0, "F": 2.0, "I": 1.0, "OE": 0.0, "AA": 2.0, "N": 0.0, "Q": 0.0, "A": 4.0, "V": 12.0}, "2012-01-01-2015-06-18": {"O": 0.0, "B": 3.0, "C": 0.0, "F": 2.0, "I": 2.0, "OE": 0.0, "AA": 0.0, "N": 0.0, "Q": 0.0, "A": 3.0, "V": 2.0}, "2010-01-01-2020-01-01": {"O": 1.0, "B": 4.0, "C": 0.0, "F": 4.0, "I": 3.0, "OE": 0.0, "AA": 2.0, "N": 0.0, "Q": 0.0, "A": 8.0, "V": 14.0}}, "350151428": {"2015-06-19-2020-01-01": {"O": 0.0, "B": 0.0, "C": 0.0, "F": 0.0, "I": 0.0, "OE": 0.0, "AA": 0.0, "N": 0.0, "Q": 0.0, "A": 1.0, "V": 0.0}, "2012-01-01-2015-06-18": {"O": 0.0, "B": 0.0, "C": 0.0, "F": 0.0, "I": 0.0, "OE": 1.0, "AA": 0.0, "N": 0.0, "Q": 0.0, "A": 2.0, "V": 0.0}, "2010-01-01-2020-01-01": {"O": 0.0, "B": 0.0, "C": 0.0, "F": 0.0, "I": 0.0, "OE": 1.0, "AA": 1.0, "N": 0.0, "Q": 0.0, "A": 4.0, "V": 0.0}}, "1017975611": {"2015-06-19-2020-01-01": {"O": 5.0, "B": 0.0, "C": 0.0, "F": 0.0, "I": 0.0, "OE": 1.0, "AA": 0.0, "N": 0.0, "Q": 0.0, "A": 0.0, "V": 6.0}, "2012-01-01-2015-06-18": {"O": 1.0, "B": 0.0, "C": 1.0, "F": 1.0, "I": 2.0, "OE": 0.0, "AA": 0.0, "N": 0.0, "Q": 0.0, "A": 0.0, "V": 4.0}, "2010-01-01-2020-01-01": {"O": 7.0, "B": 0.0, "C": 1.0, "F": 1.0, "I": 2.0, "OE": 1.0, "AA": 0.0, "N": 0.0, "Q": 0.0, "A": 0.0, "V": 13.0}}, "1344301725": {"2015-06-19-2020-01-01": {"O": 9.0, "B": 0.0, "C": 1.0, "F": 0.0, "I": 1.0, "OE": 2.0, "AA": 0.0, "N": 0.0, "Q": 0.0, "A": 0.0, "V": 1.0}, "2012-01-01-2015-06-18": {"O": 2.0, "B": 0.0, "C": 0.0, "F": 0.0, "I": 0.0, "OE": 0.0, "AA": 0.0, "N": 0.0, "Q": 0.0, "A": 0.0, "V": 0.0}, "2010-01-01-2020-01-01": {"O": 12.0, "B": 0.0, "C": 1.0, "F": 0.0, "I": 1.0, "OE": 3.0, "AA": 0.0, "N": 0.0, "Q": 0.0, "A": 0.0, "V": 1.0}}, "1287587391": {"2015-06-19-2020-01-01": {"O": 0.0, "B": 0.0, "C": 0.0, "F": 5.0, "I": 0.0, "OE": 0.0, "AA": 0.0, "N": 0.0, "Q": 0.0, "A": 17.0, "V": 0.0}, "2012-01-01-2015-06-18": {"O": 0.0, "B": 0.0, "C": 0.0, "F": 0.0, "I": 0.0, "OE": 0.0, "AA": 0.0, "N": 0.0, "Q": 0.0, "A": 10.0, "V": 0.0}, "2010-01-01-2020-01-01": {"O": 0.0, "B": 0.0, "C": 0.0, "F": 5.0, "I": 0.0, "OE": 0.0, "AA": 0.0, "N": 0.0, "Q": 0.0, "A": 28.0, "V": 0.0}}, "614208240": {"2015-06-19-2020-01-01": {"O": 1.0, "B": 0.0, "C": 0.0, "F": 0.0, "I": 0.0, "OE": 0.0, "AA": 0.0, "N": 0.0, "Q": 0.0, "A": 0.0, "V": 0.0}, "2012-01-01-2015-06-18": {}, "2010-01-01-2020-01-01": {"O": 2.0, "B": 0.0, "C": 0.0, "F": 0.0, "I": 0.0, "OE": 0.0, "AA": 0.0, "N": 0.0, "Q": 0.0, "A": 0.0, "V": 0.0}}, "1082056843": {"2015-06-19-2020-01-01": {"O": 0.0, "B": 1.0, "C": 0.0, "F": 35.0, "I": 0.0, "OE": 5.0, "AA": 0.0, "N": 0.0, "Q": 0.0, "A": 9.0, "V": 0.0}, "2012-01-01-2015-06-18": {"O": 0.0, "B": 0.0, "C": 1.0, "F": 84.0, "I": 0.0, "OE": 0.0, "AA": 0.0, "N": 0.0, "Q": 0.0, "A": 1.0, "V": 195.0}, "2010-01-01-2020-01-01": {"O": 0.0, "B": 1.0, "C": 6.0, "F": 119.0, "I": 0.0, "OE": 5.0, "AA": 0.0, "N": 0.0, "Q": 0.0, "A": 10.0, "V": 242.0}}, "771224617": {"2015-06-19-2020-01-01": {}, "2012-01-01-2015-06-18": {"O": 0.0, "B": 0.0, "C": 0.0, "F": 0.0, "I": 0.0, "OE": 1.0, "AA": 0.0, "N": 0.0, "Q": 0.0, "A": 0.0, "V": 0.0}, "2010-01-01-2020-01-01": {"O": 0.0, "B": 0.0, "C": 0.0, "F": 0.0, "I": 0.0, "OE": 4.0, "AA": 0.0, "N": 0.0, "Q": 0.0, "A": 0.0, "V": 1.0}}, "1989868197": {"2015-06-19-2020-01-01": {"O": 0.0, "B": 15.0, "C": 0.0, "F": 3.0, "I": 2.0, "OE": 4.0, "AA": 0.0, "N": 0.0, "Q": 0.0, "A": 3.0, "V": 10.0}, "2012-01-01-2015-06-18": {"O": 0.0, "B": 13.0, "C": 0.0, "F": 7.0, "I": 3.0, "OE": 6.0, "AA": 0.0, "N": 0.0, "Q": 0.0, "A": 11.0, "V": 2.0}, "2010-01-01-2020-01-01": {"O": 0.0, "B": 28.0, "C": 0.0, "F": 10.0, "I": 5.0, "OE": 10.0, "AA": 0.0, "N": 0.0, "Q": 0.0, "A": 14.0, "V": 12.0}}, "520661429": {"2015-06-19-2020-01-01": {}, "2012-01-01-2015-06-18": {"O": 0.0, "B": 0.0, "C": 0.0, "F": 1.0, "I": 0.0, "OE": 0.0, "AA": 0.0, "N": 0.0, "Q": 0.0, "A": 0.0, "V": 0.0}, "2010-01-01-2020-01-01": {"O": 0.0, "B": 0.0, "C": 0.0, "F": 3.0, "I": 0.0, "OE": 0.0, "AA": 0.0, "N": 0.0, "Q": 0.0, "A": 0.0, "V": 0.0}}, "63014905": {"2015-06-19-2020-01-01": {"O": 9.0, "B": 0.0, "C": 0.0, "F": 0.0, "I": 1.0, "OE": 0.0, "AA": 0.0, "N": 0.0, "Q": 0.0, "A": 0.0, "V": 0.0}, "2012-01-01-2015-06-18": {"O": 4.0, "B": 0.0, "C": 0.0, "F": 0.0, "I": 1.0, "OE": 0.0, "AA": 0.0, "N": 0.0, "Q": 0.0, "A": 0.0, "V": 0.0}, "2010-01-01-2020-01-01": {"O": 15.0, "B": 0.0, "C": 0.0, "F": 0.0, "I": 2.0, "OE": 0.0, "AA": 0.0, "N": 0.0, "Q": 0.0, "A": 0.0, "V": 0.0}}, "307228171": {"2015-06-19-2020-01-01": {"O": 0.0, "B": 3.0, "C": 0.0, "F": 0.0, "I": 0.0, "OE": 3.0, "AA": 5.0, "N": 0.0, "Q": 0.0, "A": 1.0, "V": 1.0}, "2012-01-01-2015-06-18": {}, "2010-01-01-2020-01-01": {"O": 0.0, "B": 3.0, "C": 0.0, "F": 0.0, "I": 0.0, "OE": 4.0, "AA": 7.0, "N": 0.0, "Q": 0.0, "A": 3.0, "V": 1.0}}, "712309107": {"2015-06-19-2020-01-01": {"O": 0.0, "B": 0.0, "C": 0.0, "F": 0.0, "I": 0.0, "OE": 0.0, "AA": 0.0, "N": 0.0, "Q": 0.0, "A": 3.0, "V": 0.0}, "2012-01-01-2015-06-18": {"O": 0.0, "B": 1.0, "C": 0.0, "F": 1.0, "I": 0.0, "OE": 0.0, "AA": 0.0, "N": 0.0, "Q": 0.0, "A": 44.0, "V": 0.0}, "2010-01-01-2020-01-01": {"O": 0.0, "B": 1.0, "C": 0.0, "F": 1.0, "I": 0.0, "OE": 2.0, "AA": 0.0, "N": 0.0, "Q": 0.0, "A": 52.0, "V": 0.0}}, "1893926856": {"2015-06-19-2020-01-01": {"O": 1.0, "B": 0.0, "C": 1.0, "F": 1.0, "I": 1.0, "OE": 0.0, "AA": 0.0, "N": 0.0, "Q": 0.0, "A": 3.0, "V": 2.0}, "2012-01-01-2015-06-18": {"O": 0.0, "B": 0.0, "C": 0.0, "F": 0.0, "I": 0.0, "OE": 1.0, "AA": 0.0, "N": 0.0, "Q": 0.0, "A": 1.0, "V": 0.0}, "2010-01-01-2020-01-01": {"O": 1.0, "B": 0.0, "C": 1.0, "F": 1.0, "I": 1.0, "OE": 1.0, "AA": 0.0, "N": 0.0, "Q": 0.0, "A": 4.0, "V": 3.0}}, "1072425201": {"2015-06-19-2020-01-01": {"O": 1.0, "B": 0.0, "C": 0.0, "F": 0.0, "I": 0.0, "OE": 0.0, "AA": 0.0, "N": 0.0, "Q": 0.0, "A": 2.0, "V": 0.0}, "2012-01-01-2015-06-18": {"O": 0.0, "B": 0.0, "C": 0.0, "F": 0.0, "I": 0.0, "OE": 1.0, "AA": 0.0, "N": 0.0, "Q": 0.0, "A": 1.0, "V": 0.0}, "2010-01-01-2020-01-01": {"O": 1.0, "B": 0.0, "C": 0.0, "F": 0.0, "I": 0.0, "OE": 1.0, "AA": 0.0, "N": 0.0, "Q": 0.0, "A": 4.0, "V": 0.0}}, "1445663321": {"2015-06-19-2020-01-01": {"O": 0.0, "B": 0.0, "C": 0.0, "F": 0.0, "I": 0.0, "OE": 0.0, "AA": 0.0, "N": 0.0, "Q": 0.0, "A": 18.0, "V": 0.0}, "2012-01-01-2015-06-18": {"O": 0.0, "B": 0.0, "C": 0.0, "F": 0.0, "I": 0.0, "OE": 0.0, "AA": 0.0, "N": 0.0, "Q": 0.0, "A": 22.0, "V": 0.0}, "2010-01-01-2020-01-01": {"O": 0.0, "B": 0.0, "C": 0.0, "F": 0.0, "I": 0.0, "OE": 0.0, "AA": 0.0, "N": 0.0, "Q": 0.0, "A": 40.0, "V": 0.0}}, "2072114979": {"2015-06-19-2020-01-01": {"O": 0.0, "B": 0.0, "C": 0.0, "F": 2.0, "I": 0.0, "OE": 1.0, "AA": 0.0, "N": 0.0, "Q": 0.0, "A": 1.0, "V": 0.0}, "2012-01-01-2015-06-18": {}, "2010-01-01-2020-01-01": {"O": 0.0, "B": 0.0, "C": 0.0, "F": 2.0, "I": 0.0, "OE": 3.0, "AA": 0.0, "N": 0.0, "Q": 0.0, "A": 1.0, "V": 0.0}}, "1732299019": {"2015-06-19-2020-01-01": {"O": 0.0, "B": 14.0, "C": 0.0, "F": 10.0, "I": 0.0, "OE": 103.0, "AA": 0.0, "N": 8.0, "Q": 0.0, "A": 1.0, "V": 0.0}, "2012-01-01-2015-06-18": {"O": 0.0, "B": 13.0, "C": 0.0, "F": 5.0, "I": 0.0, "OE": 58.0, "AA": 0.0, "N": 10.0, "Q": 0.0, "A": 3.0, "V": 0.0}, "2010-01-01-2020-01-01": {"O": 0.0, "B": 27.0, "C": 0.0, "F": 15.0, "I": 0.0, "OE": 161.0, "AA": 0.0, "N": 18.0, "Q": 0.0, "A": 4.0, "V": 0.0}}, "12121227": {"2015-06-19-2020-01-01": {"O": 0.0, "B": 1.0, "C": 0.0, "F": 62.0, "I": 1.0, "OE": 1.0, "AA": 1.0, "N": 1.0, "Q": 0.0, "A": 13.0, "V": 0.0}, "2012-01-01-2015-06-18": {"O": 3.0, "B": 0.0, "C": 0.0, "F": 10.0, "I": 1.0, "OE": 0.0, "AA": 0.0, "N": 0.0, "Q": 0.0, "A": 9.0, "V": 0.0}, "2010-01-01-2020-01-01": {"O": 3.0, "B": 1.0, "C": 0.0, "F": 73.0, "I": 2.0, "OE": 1.0, "AA": 1.0, "N": 1.0, "Q": 0.0, "A": 23.0, "V": 0.0}}, "1033574730": {"2015-06-19-2020-01-01": {"O": 13.0, "B": 4.0, "C": 3.0, "F": 2.0, "I": 1.0, "OE": 2.0, "AA": 0.0, "N": 0.0, "Q": 0.0, "A": 10.0, "V": 3.0}, "2012-01-01-2015-06-18": {"O": 2.0, "B": 1.0, "C": 0.0, "F": 3.0, "I": 1.0, "OE": 1.0, "AA": 0.0, "N": 0.0, "Q": 0.0, "A": 3.0, "V": 2.0}, "2010-01-01-2020-01-01": {"O": 15.0, "B": 5.0, "C": 3.0, "F": 5.0, "I": 2.0, "OE": 3.0, "AA": 0.0, "N": 0.0, "Q": 0.0, "A": 14.0, "V": 5.0}}, "1886092192": {"2015-06-19-2020-01-01": {"O": 0.0, "B": 0.0, "C": 0.0, "F": 1.0, "I": 0.0, "OE": 0.0, "AA": 0.0, "N": 0.0, "Q": 0.0, "A": 0.0, "V": 0.0}, "2012-01-01-2015-06-18": {"O": 0.0, "B": 0.0, "C": 0.0, "F": 1.0, "I": 0.0, "OE": 0.0, "AA": 0.0, "N": 0.0, "Q": 0.0, "A": 0.0, "V": 0.0}, "2010-01-01-2020-01-01": {"O": 0.0, "B": 0.0, "C": 0.0, "F": 3.0, "I": 0.0, "OE": 0.0, "AA": 0.0, "N": 0.0, "Q": 0.0, "A": 0.0, "V": 0.0}}, "460481545": {"2015-06-19-2020-01-01": {"O": 0.0, "B": 4.0, "C": 0.0, "F": 16.0, "I": 1.0, "OE": 27.0, "AA": 0.0, "N": 0.0, "Q": 0.0, "A": 1.0, "V": 0.0}, "2012-01-01-2015-06-18": {"O": 0.0, "B": 4.0, "C": 0.0, "F": 57.0, "I": 0.0, "OE": 168.0, "AA": 0.0, "N": 0.0, "Q": 0.0, "A": 20.0, "V": 0.0}, "2010-01-01-2020-01-01": {"O": 0.0, "B": 8.0, "C": 0.0, "F": 73.0, "I": 1.0, "OE": 242.0, "AA": 0.0, "N": 0.0, "Q": 0.0, "A": 21.0, "V": 0.0}}, "55110240": {"2015-06-19-2020-01-01": {"O": 0.0, "B": 2.0, "C": 0.0, "F": 1.0, "I": 0.0, "OE": 13.0, "AA": 47.0, "N": 0.0, "Q": 0.0, "A": 1.0, "V": 0.0}, "2012-01-01-2015-06-18": {"O": 0.0, "B": 0.0, "C": 0.0, "F": 0.0, "I": 0.0, "OE": 1.0, "AA": 0.0, "N": 0.0, "Q": 0.0, "A": 0.0, "V": 0.0}, "2010-01-01-2020-01-01": {"O": 0.0, "B": 2.0, "C": 0.0, "F": 1.0, "I": 0.0, "OE": 14.0, "AA": 51.0, "N": 0.0, "Q": 0.0, "A": 1.0, "V": 0.0}}, "1812169073": {"2015-06-19-2020-01-01": {"O": 1.0, "B": 0.0, "C": 0.0, "F": 26.0, "I": 0.0, "OE": 1.0, "AA": 1.0, "N": 0.0, "Q": 0.0, "A": 0.0, "V": 1.0}, "2012-01-01-2015-06-18": {"O": 0.0, "B": 0.0, "C": 0.0, "F": 1.0, "I": 0.0, "OE": 1.0, "AA": 0.0, "N": 0.0, "Q": 0.0, "A": 1.0, "V": 0.0}, "2010-01-01-2020-01-01": {"O": 1.0, "B": 0.0, "C": 0.0, "F": 30.0, "I": 0.0, "OE": 2.0, "AA": 2.0, "N": 0.0, "Q": 0.0, "A": 1.0, "V": 1.0}}, "1410817580": {"2015-06-19-2020-01-01": {"O": 0.0, "B": 0.0, "C": 0.0, "F": 0.0, "I": 0.0, "OE": 0.0, "AA": 0.0, "N": 0.0, "Q": 0.0, "A": 0.0, "V": 1.0}, "2012-01-01-2015-06-18": {"O": 1.0, "B": 0.0, "C": 0.0, "F": 0.0, "I": 0.0, "OE": 0.0, "AA": 0.0, "N": 0.0, "Q": 0.0, "A": 0.0, "V": 0.0}, "2010-01-01-2020-01-01": {"O": 5.0, "B": 0.0, "C": 0.0, "F": 0.0, "I": 0.0, "OE": 0.0, "AA": 0.0, "N": 0.0, "Q": 0.0, "A": 0.0, "V": 3.0}}, "1996203609": {"2015-06-19-2020-01-01": {"O": 0.0, "B": 32.0, "C": 0.0, "F": 34.0, "I": 0.0, "OE": 7.0, "AA": 0.0, "N": 0.0, "Q": 0.0, "A": 16.0, "V": 0.0}, "2012-01-01-2015-06-18": {"O": 0.0, "B": 4.0, "C": 0.0, "F": 6.0, "I": 0.0, "OE": 22.0, "AA": 0.0, "N": 0.0, "Q": 0.0, "A": 10.0, "V": 0.0}, "2010-01-01-2020-01-01": {"O": 0.0, "B": 38.0, "C": 0.0, "F": 41.0, "I": 0.0, "OE": 29.0, "AA": 0.0, "N": 0.0, "Q": 0.0, "A": 26.0, "V": 0.0}}, "1774440682": {"2015-06-19-2020-01-01": {"O": 0.0, "B": 0.0, "C": 0.0, "F": 1.0, "I": 1.0, "OE": 0.0, "AA": 1.0, "N": 0.0, "Q": 0.0, "A": 0.0, "V": 1.0}, "2012-01-01-2015-06-18": {"O": 0.0, "B": 0.0, "C": 0.0, "F": 0.0, "I": 0.0, "OE": 3.0, "AA": 1.0, "N": 0.0, "Q": 0.0, "A": 1.0, "V": 0.0}, "2010-01-01-2020-01-01": {"O": 0.0, "B": 0.0, "C": 0.0, "F": 1.0, "I": 1.0, "OE": 4.0, "AA": 2.0, "N": 0.0, "Q": 0.0, "A": 1.0, "V": 1.0}}, "531013802": {"2015-06-19-2020-01-01": {}, "2012-01-01-2015-06-18": {"O": 0.0, "B": 1.0, "C": 0.0, "F": 0.0, "I": 0.0, "OE": 0.0, "AA": 0.0, "N": 0.0, "Q": 0.0, "A": 0.0, "V": 0.0}, "2010-01-01-2020-01-01": {"O": 0.0, "B": 4.0, "C": 0.0, "F": 0.0, "I": 0.0, "OE": 0.0, "AA": 0.0, "N": 0.0, "Q": 0.0, "A": 0.0, "V": 0.0}}, "1947814415": {"2015-06-19-2020-01-01": {"O": 0.0, "B": 0.0, "C": 0.0, "F": 1.0, "I": 0.0, "OE": 0.0, "AA": 0.0, "N": 0.0, "Q": 0.0, "A": 0.0, "V": 0.0}, "2012-01-01-2015-06-18": {}, "2010-01-01-2020-01-01": {"O": 0.0, "B": 0.0, "C": 0.0, "F": 1.0, "I": 0.0, "OE": 0.0, "AA": 2.0, "N": 0.0, "Q": 0.0, "A": 0.0, "V": 0.0}}, "1361478294": {"2015-06-19-2020-01-01": {"O": 0.0, "B": 0.0, "C": 0.0, "F": 0.0, "I": 0.0, "OE": 1.0, "AA": 0.0, "N": 0.0, "Q": 0.0, "A": 1.0, "V": 1.0}, "2012-01-01-2015-06-18": {"O": 1.0, "B": 0.0, "C": 0.0, "F": 0.0, "I": 0.0, "OE": 0.0, "AA": 0.0, "N": 0.0, "Q": 0.0, "A": 0.0, "V": 0.0}, "2010-01-01-2020-01-01": {"O": 1.0, "B": 0.0, "C": 0.0, "F": 0.0, "I": 0.0, "OE": 1.0, "AA": 0.0, "N": 0.0, "Q": 0.0, "A": 1.0, "V": 1.0}}, "1513736117": {"2015-06-19-2020-01-01": {"O": 0.0, "B": 1.0, "C": 0.0, "F": 9.0, "I": 0.0, "OE": 25.0, "AA": 9.0, "N": 0.0, "Q": 0.0, "A": 6.0, "V": 0.0}, "2012-01-01-2015-06-18": {"O": 0.0, "B": 0.0, "C": 0.0, "F": 3.0, "I": 0.0, "OE": 88.0, "AA": 4.0, "N": 0.0, "Q": 0.0, "A": 26.0, "V": 0.0}, "2010-01-01-2020-01-01": {"O": 0.0, "B": 1.0, "C": 0.0, "F": 12.0, "I": 0.0, "OE": 116.0, "AA": 13.0, "N": 0.0, "Q": 0.0, "A": 32.0, "V": 0.0}}, "1753353291": {"2015-06-19-2020-01-01": {"O": 0.0, "B": 0.0, "C": 0.0, "F": 0.0, "I": 0.0, "OE": 0.0, "AA": 0.0, "N": 0.0, "Q": 0.0, "A": 0.0, "V": 3.0}, "2012-01-01-2015-06-18": {"O": 0.0, "B": 0.0, "C": 0.0, "F": 1.0, "I": 0.0, "OE": 0.0, "AA": 0.0, "N": 0.0, "Q": 0.0, "A": 0.0, "V": 1.0}, "2010-01-01-2020-01-01": {"O": 0.0, "B": 0.0, "C": 0.0, "F": 1.0, "I": 0.0, "OE": 0.0, "AA": 0.0, "N": 0.0, "Q": 0.0, "A": 0.0, "V": 5.0}}, "7566877": {"2015-06-19-2020-01-01": {"O": 6.0, "B": 0.0, "C": 0.0, "F": 0.0, "I": 0.0, "OE": 2.0, "AA": 1.0, "N": 0.0, "Q": 0.0, "A": 1.0, "V": 0.0}, "2012-01-01-2015-06-18": {"O": 5.0, "B": 0.0, "C": 2.0, "F": 0.0, "I": 1.0, "OE": 1.0, "AA": 0.0, "N": 0.0, "Q": 0.0, "A": 0.0, "V": 0.0}, "2010-01-01-2020-01-01": {"O": 16.0, "B": 0.0, "C": 2.0, "F": 0.0, "I": 1.0, "OE": 3.0, "AA": 1.0, "N": 0.0, "Q": 0.0, "A": 1.0, "V": 0.0}}, "1846517249": {"2015-06-19-2020-01-01": {}, "2012-01-01-2015-06-18": {"O": 0.0, "B": 0.0, "C": 0.0, "F": 0.0, "I": 0.0, "OE": 22.0, "AA": 0.0, "N": 0.0, "Q": 0.0, "A": 0.0, "V": 0.0}, "2010-01-01-2020-01-01": {"O": 0.0, "B": 0.0, "C": 0.0, "F": 0.0, "I": 0.0, "OE": 26.0, "AA": 2.0, "N": 0.0, "Q": 0.0, "A": 0.0, "V": 0.0}}, "1268285435": {"2015-06-19-2020-01-01": {"O": 0.0, "B": 0.0, "C": 1.0, "F": 0.0, "I": 0.0, "OE": 0.0, "AA": 0.0, "N": 0.0, "Q": 0.0, "A": 0.0, "V": 0.0}, "2012-01-01-2015-06-18": {"O": 0.0, "B": 0.0, "C": 0.0, "F": 0.0, "I": 1.0, "OE": 0.0, "AA": 0.0, "N": 2.0, "Q": 0.0, "A": 0.0, "V": 0.0}, "2010-01-01-2020-01-01": {"O": 0.0, "B": 0.0, "C": 1.0, "F": 0.0, "I": 1.0, "OE": 0.0, "AA": 0.0, "N": 6.0, "Q": 0.0, "A": 0.0, "V": 0.0}}, "56551378": {"2015-06-19-2020-01-01": {}, "2012-01-01-2015-06-18": {"O": 0.0, "B": 0.0, "C": 0.0, "F": 0.0, "I": 0.0, "OE": 0.0, "AA": 0.0, "N": 0.0, "Q": 0.0, "A": 2.0, "V": 0.0}, "2010-01-01-2020-01-01": {"O": 0.0, "B": 0.0, "C": 0.0, "F": 0.0, "I": 0.0, "OE": 0.0, "AA": 0.0, "N": 0.0, "Q": 0.0, "A": 5.0, "V": 0.0}}, "373038672": {"2015-06-19-2020-01-01": {"O": 0.0, "B": 0.0, "C": 0.0, "F": 1.0, "I": 0.0, "OE": 0.0, "AA": 0.0, "N": 0.0, "Q": 0.0, "A": 0.0, "V": 0.0}, "2012-01-01-2015-06-18": {}, "2010-01-01-2020-01-01": {"O": 0.0, "B": 2.0, "C": 0.0, "F": 1.0, "I": 0.0, "OE": 0.0, "AA": 0.0, "N": 0.0, "Q": 0.0, "A": 0.0, "V": 0.0}}, "117985317": {"2015-06-19-2020-01-01": {"O": 0.0, "B": 2.0, "C": 0.0, "F": 0.0, "I": 0.0, "OE": 67.0, "AA": 0.0, "N": 0.0, "Q": 0.0, "A": 0.0, "V": 0.0}, "2012-01-01-2015-06-18": {"O": 0.0, "B": 0.0, "C": 0.0, "F": 0.0, "I": 0.0, "OE": 30.0, "AA": 0.0, "N": 0.0, "Q": 0.0, "A": 0.0, "V": 0.0}, "2010-01-01-2020-01-01": {"O": 0.0, "B": 2.0, "C": 0.0, "F": 0.0, "I": 0.0, "OE": 99.0, "AA": 0.0, "N": 0.0, "Q": 0.0, "A": 0.0, "V": 0.0}}, "147063100": {"2015-06-19-2020-01-01": {"O": 0.0, "B": 0.0, "C": 0.0, "F": 0.0, "I": 0.0, "OE": 1.0, "AA": 17.0, "N": 0.0, "Q": 0.0, "A": 4.0, "V": 0.0}, "2012-01-01-2015-06-18": {"O": 0.0, "B": 0.0, "C": 0.0, "F": 0.0, "I": 0.0, "OE": 4.0, "AA": 0.0, "N": 0.0, "Q": 0.0, "A": 3.0, "V": 0.0}, "2010-01-01-2020-01-01": {"O": 0.0, "B": 0.0, "C": 0.0, "F": 0.0, "I": 0.0, "OE": 5.0, "AA": 19.0, "N": 0.0, "Q": 0.0, "A": 7.0, "V": 0.0}}, "557654388": {"2015-06-19-2020-01-01": {"O": 0.0, "B": 0.0, "C": 1.0, "F": 0.0, "I": 0.0, "OE": 0.0, "AA": 0.0, "N": 0.0, "Q": 0.0, "A": 0.0, "V": 2.0}, "2012-01-01-2015-06-18": {}, "2010-01-01-2020-01-01": {"O": 0.0, "B": 0.0, "C": 1.0, "F": 0.0, "I": 0.0, "OE": 0.0, "AA": 0.0, "N": 0.0, "Q": 0.0, "A": 0.0, "V": 3.0}}, "556802070": {"2015-06-19-2020-01-01": {"O": 0.0, "B": 1.0, "C": 0.0, "F": 1.0, "I": 0.0, "OE": 13.0, "AA": 4.0, "N": 0.0, "Q": 0.0, "A": 0.0, "V": 1.0}, "2012-01-01-2015-06-18": {"O": 0.0, "B": 0.0, "C": 0.0, "F": 0.0, "I": 0.0, "OE": 1.0, "AA": 1.0, "N": 0.0, "Q": 0.0, "A": 0.0, "V": 0.0}, "2010-01-01-2020-01-01": {"O": 0.0, "B": 1.0, "C": 0.0, "F": 1.0, "I": 0.0, "OE": 17.0, "AA": 5.0, "N": 0.0, "Q": 0.0, "A": 0.0, "V": 1.0}}, "301095243": {"2015-06-19-2020-01-01": {"O": 0.0, "B": 0.0, "C": 0.0, "F": 0.0, "I": 0.0, "OE": 1.0, "AA": 0.0, "N": 0.0, "Q": 0.0, "A": 0.0, "V": 0.0}, "2012-01-01-2015-06-18": {"O": 0.0, "B": 0.0, "C": 0.0, "F": 0.0, "I": 0.0, "OE": 0.0, "AA": 0.0, "N": 0.0, "Q": 0.0, "A": 1.0, "V": 0.0}, "2010-01-01-2020-01-01": {"O": 0.0, "B": 0.0, "C": 0.0, "F": 0.0, "I": 0.0, "OE": 1.0, "AA": 0.0, "N": 0.0, "Q": 0.0, "A": 6.0, "V": 0.0}}, "1393776112": {"2015-06-19-2020-01-01": {"O": 0.0, "B": 152.0, "C": 2.0, "F": 54.0, "I": 6.0, "OE": 12.0, "AA": 39.0, "N": 0.0, "Q": 0.0, "A": 239.0, "V": 5.0}, "2012-01-01-2015-06-18": {"O": 1.0, "B": 64.0, "C": 4.0, "F": 80.0, "I": 11.0, "OE": 5.0, "AA": 7.0, "N": 0.0, "Q": 0.0, "A": 323.0, "V": 15.0}, "2010-01-01-2020-01-01": {"O": 1.0, "B": 216.0, "C": 6.0, "F": 134.0, "I": 17.0, "OE": 17.0, "AA": 46.0, "N": 0.0, "Q": 0.0, "A": 562.0, "V": 20.0}}, "2131800913": {"2015-06-19-2020-01-01": {"O": 0.0, "B": 0.0, "C": 0.0, "F": 0.0, "I": 0.0, "OE": 0.0, "AA": 0.0, "N": 0.0, "Q": 0.0, "A": 1.0, "V": 1.0}, "2012-01-01-2015-06-18": {"O": 0.0, "B": 2.0, "C": 0.0, "F": 0.0, "I": 0.0, "OE": 0.0, "AA": 0.0, "N": 0.0, "Q": 0.0, "A": 7.0, "V": 0.0}, "2010-01-01-2020-01-01": {"O": 0.0, "B": 2.0, "C": 0.0, "F": 0.0, "I": 0.0, "OE": 4.0, "AA": 0.0, "N": 0.0, "Q": 0.0, "A": 10.0, "V": 1.0}}, "1873638327": {"2015-06-19-2020-01-01": {"O": 0.0, "B": 0.0, "C": 0.0, "F": 0.0, "I": 0.0, "OE": 0.0, "AA": 0.0, "N": 0.0, "Q": 0.0, "A": 0.0, "V": 1.0}, "2012-01-01-2015-06-18": {"O": 2.0, "B": 0.0, "C": 0.0, "F": 0.0, "I": 0.0, "OE": 0.0, "AA": 0.0, "N": 0.0, "Q": 0.0, "A": 0.0, "V": 0.0}, "2010-01-01-2020-01-01": {"O": 4.0, "B": 0.0, "C": 0.0, "F": 0.0, "I": 0.0, "OE": 0.0, "AA": 0.0, "N": 0.0, "Q": 0.0, "A": 0.0, "V": 1.0}}, "128481878": {"2015-06-19-2020-01-01": {"O": 1.0, "B": 1.0, "C": 0.0, "F": 0.0, "I": 0.0, "OE": 0.0, "AA": 0.0, "N": 0.0, "Q": 0.0, "A": 0.0, "V": 1.0}, "2012-01-01-2015-06-18": {"O": 1.0, "B": 3.0, "C": 3.0, "F": 0.0, "I": 0.0, "OE": 0.0, "AA": 0.0, "N": 0.0, "Q": 0.0, "A": 0.0, "V": 0.0}, "2010-01-01-2020-01-01": {"O": 2.0, "B": 6.0, "C": 4.0, "F": 0.0, "I": 0.0, "OE": 0.0, "AA": 0.0, "N": 0.0, "Q": 0.0, "A": 0.0, "V": 1.0}}, "601557338": {"2015-06-19-2020-01-01": {"O": 0.0, "B": 0.0, "C": 1.0, "F": 0.0, "I": 13.0, "OE": 0.0, "AA": 2.0, "N": 0.0, "Q": 0.0, "A": 1.0, "V": 0.0}, "2012-01-01-2015-06-18": {"O": 1.0, "B": 0.0, "C": 0.0, "F": 0.0, "I": 17.0, "OE": 0.0, "AA": 0.0, "N": 0.0, "Q": 0.0, "A": 1.0, "V": 1.0}, "2010-01-01-2020-01-01": {"O": 1.0, "B": 0.0, "C": 1.0, "F": 0.0, "I": 35.0, "OE": 0.0, "AA": 2.0, "N": 0.0, "Q": 0.0, "A": 2.0, "V": 1.0}}, "175828955": {"2015-06-19-2020-01-01": {"O": 0.0, "B": 0.0, "C": 0.0, "F": 0.0, "I": 1.0, "OE": 0.0, "AA": 0.0, "N": 0.0, "Q": 0.0, "A": 1.0, "V": 11.0}, "2012-01-01-2015-06-18": {"O": 0.0, "B": 0.0, "C": 0.0, "F": 1.0, "I": 1.0, "OE": 0.0, "AA": 0.0, "N": 0.0, "Q": 0.0, "A": 0.0, "V": 33.0}, "2010-01-01-2020-01-01": {"O": 0.0, "B": 0.0, "C": 0.0, "F": 1.0, "I": 2.0, "OE": 0.0, "AA": 0.0, "N": 0.0, "Q": 0.0, "A": 1.0, "V": 49.0}}, "642814803": {"2015-06-19-2020-01-01": {"O": 0.0, "B": 0.0, "C": 0.0, "F": 4.0, "I": 0.0, "OE": 0.0, "AA": 26.0, "N": 0.0, "Q": 0.0, "A": 1.0, "V": 1.0}, "2012-01-01-2015-06-18": {"O": 0.0, "B": 0.0, "C": 1.0, "F": 2.0, "I": 2.0, "OE": 12.0, "AA": 9.0, "N": 0.0, "Q": 0.0, "A": 4.0, "V": 1.0}, "2010-01-01-2020-01-01": {"O": 0.0, "B": 0.0, "C": 1.0, "F": 6.0, "I": 2.0, "OE": 13.0, "AA": 40.0, "N": 0.0, "Q": 0.0, "A": 5.0, "V": 2.0}}, "201106415": {"2015-06-19-2020-01-01": {"O": 0.0, "B": 0.0, "C": 0.0, "F": 0.0, "I": 0.0, "OE": 0.0, "AA": 0.0, "N": 1.0, "Q": 0.0, "A": 0.0, "V": 0.0}, "2012-01-01-2015-06-18": {"O": 0.0, "B": 0.0, "C": 0.0, "F": 0.0, "I": 0.0, "OE": 1.0, "AA": 0.0, "N": 0.0, "Q": 0.0, "A": 0.0, "V": 0.0}, "2010-01-01-2020-01-01": {"O": 0.0, "B": 0.0, "C": 0.0, "F": 0.0, "I": 0.0, "OE": 1.0, "AA": 0.0, "N": 1.0, "Q": 0.0, "A": 2.0, "V": 0.0}}, "1440568704": {"2015-06-19-2020-01-01": {"O": 0.0, "B": 0.0, "C": 0.0, "F": 1.0, "I": 0.0, "OE": 0.0, "AA": 0.0, "N": 0.0, "Q": 0.0, "A": 0.0, "V": 0.0}, "2012-01-01-2015-06-18": {"O": 0.0, "B": 0.0, "C": 0.0, "F": 1.0, "I": 0.0, "OE": 0.0, "AA": 0.0, "N": 0.0, "Q": 0.0, "A": 0.0, "V": 0.0}, "2010-01-01-2020-01-01": {"O": 0.0, "B": 0.0, "C": 0.0, "F": 3.0, "I": 0.0, "OE": 0.0, "AA": 0.0, "N": 0.0, "Q": 0.0, "A": 1.0, "V": 0.0}}, "966779390": {"2015-06-19-2020-01-01": {"O": 5.0, "B": 0.0, "C": 0.0, "F": 0.0, "I": 0.0, "OE": 3.0, "AA": 0.0, "N": 1.0, "Q": 0.0, "A": 0.0, "V": 2.0}, "2012-01-01-2015-06-18": {"O": 9.0, "B": 0.0, "C": 0.0, "F": 65.0, "I": 0.0, "OE": 13.0, "AA": 0.0, "N": 0.0, "Q": 0.0, "A": 0.0, "V": 0.0}, "2010-01-01-2020-01-01": {"O": 16.0, "B": 0.0, "C": 0.0, "F": 66.0, "I": 0.0, "OE": 16.0, "AA": 0.0, "N": 1.0, "Q": 0.0, "A": 0.0, "V": 2.0}}, "2000934696": {"2015-06-19-2020-01-01": {"O": 0.0, "B": 7.0, "C": 0.0, "F": 2.0, "I": 1.0, "OE": 1.0, "AA": 0.0, "N": 2.0, "Q": 0.0, "A": 1.0, "V": 1.0}, "2012-01-01-2015-06-18": {"O": 0.0, "B": 4.0, "C": 0.0, "F": 0.0, "I": 0.0, "OE": 0.0, "AA": 0.0, "N": 2.0, "Q": 0.0, "A": 0.0, "V": 0.0}, "2010-01-01-2020-01-01": {"O": 0.0, "B": 11.0, "C": 0.0, "F": 2.0, "I": 1.0, "OE": 1.0, "AA": 0.0, "N": 4.0, "Q": 0.0, "A": 1.0, "V": 1.0}}, "525384888": {"2015-06-19-2020-01-01": {"O": 0.0, "B": 0.0, "C": 0.0, "F": 0.0, "I": 0.0, "OE": 0.0, "AA": 0.0, "N": 0.0, "Q": 0.0, "A": 0.0, "V": 2.0}, "2012-01-01-2015-06-18": {}, "2010-01-01-2020-01-01": {"O": 0.0, "B": 0.0, "C": 0.0, "F": 0.0, "I": 0.0, "OE": 0.0, "AA": 0.0, "N": 0.0, "Q": 0.0, "A": 0.0, "V": 5.0}}, "26524135": {"2015-06-19-2020-01-01": {"O": 0.0, "B": 1.0, "C": 0.0, "F": 0.0, "I": 0.0, "OE": 0.0, "AA": 0.0, "N": 0.0, "Q": 0.0, "A": 0.0, "V": 0.0}, "2012-01-01-2015-06-18": {"O": 0.0, "B": 0.0, "C": 0.0, "F": 1.0, "I": 0.0, "OE": 0.0, "AA": 0.0, "N": 0.0, "Q": 0.0, "A": 0.0, "V": 0.0}, "2010-01-01-2020-01-01": {"O": 0.0, "B": 1.0, "C": 0.0, "F": 1.0, "I": 0.0, "OE": 0.0, "AA": 0.0, "N": 0.0, "Q": 0.0, "A": 2.0, "V": 0.0}}, "1673055338": {"2015-06-19-2020-01-01": {"O": 1.0, "B": 0.0, "C": 1.0, "F": 0.0, "I": 0.0, "OE": 1.0, "AA": 0.0, "N": 0.0, "Q": 0.0, "A": 3.0, "V": 0.0}, "2012-01-01-2015-06-18": {"O": 2.0, "B": 0.0, "C": 0.0, "F": 0.0, "I": 0.0, "OE": 1.0, "AA": 0.0, "N": 0.0, "Q": 0.0, "A": 1.0, "V": 0.0}, "2010-01-01-2020-01-01": {"O": 3.0, "B": 0.0, "C": 1.0, "F": 0.0, "I": 0.0, "OE": 2.0, "AA": 0.0, "N": 0.0, "Q": 0.0, "A": 4.0, "V": 0.0}}, "7348666": {"2015-06-19-2020-01-01": {"O": 0.0, "B": 0.0, "C": 0.0, "F": 0.0, "I": 0.0, "OE": 7.0, "AA": 0.0, "N": 0.0, "Q": 0.0, "A": 0.0, "V": 0.0}, "2012-01-01-2015-06-18": {}, "2010-01-01-2020-01-01": {"O": 0.0, "B": 0.0, "C": 0.0, "F": 0.0, "I": 0.0, "OE": 11.0, "AA": 0.0, "N": 0.0, "Q": 0.0, "A": 0.0, "V": 0.0}}, "1859325606": {"2015-06-19-2020-01-01": {"O": 1.0, "B": 0.0, "C": 0.0, "F": 0.0, "I": 1.0, "OE": 0.0, "AA": 0.0, "N": 0.0, "Q": 0.0, "A": 0.0, "V": 1.0}, "2012-01-01-2015-06-18": {"O": 15.0, "B": 0.0, "C": 0.0, "F": 0.0, "I": 1.0, "OE": 0.0, "AA": 0.0, "N": 0.0, "Q": 0.0, "A": 0.0, "V": 0.0}, "2010-01-01-2020-01-01": {"O": 17.0, "B": 0.0, "C": 0.0, "F": 0.0, "I": 3.0, "OE": 0.0, "AA": 0.0, "N": 0.0, "Q": 0.0, "A": 1.0, "V": 1.0}}, "1181833928": {"2015-06-19-2020-01-01": {}, "2012-01-01-2015-06-18": {"O": 0.0, "B": 0.0, "C": 0.0, "F": 1.0, "I": 0.0, "OE": 0.0, "AA": 0.0, "N": 0.0, "Q": 0.0, "A": 0.0, "V": 10.0}, "2010-01-01-2020-01-01": {"O": 0.0, "B": 0.0, "C": 0.0, "F": 1.0, "I": 0.0, "OE": 0.0, "AA": 0.0, "N": 0.0, "Q": 0.0, "A": 0.0, "V": 24.0}}, "346211305": {"2015-06-19-2020-01-01": {"O": 21.0, "B": 0.0, "C": 1.0, "F": 1.0, "I": 0.0, "OE": 0.0, "AA": 0.0, "N": 0.0, "Q": 0.0, "A": 1.0, "V": 0.0}, "2012-01-01-2015-06-18": {"O": 34.0, "B": 0.0, "C": 0.0, "F": 0.0, "I": 0.0, "OE": 1.0, "AA": 1.0, "N": 0.0, "Q": 0.0, "A": 0.0, "V": 0.0}, "2010-01-01-2020-01-01": {"O": 57.0, "B": 0.0, "C": 1.0, "F": 1.0, "I": 0.0, "OE": 1.0, "AA": 1.0, "N": 0.0, "Q": 0.0, "A": 1.0, "V": 0.0}}, "1340797979": {"2015-06-19-2020-01-01": {"O": 0.0, "B": 1.0, "C": 0.0, "F": 0.0, "I": 0.0, "OE": 0.0, "AA": 0.0, "N": 0.0, "Q": 0.0, "A": 0.0, "V": 0.0}, "2012-01-01-2015-06-18": {}, "2010-01-01-2020-01-01": {"O": 0.0, "B": 1.0, "C": 0.0, "F": 0.0, "I": 0.0, "OE": 0.0, "AA": 0.0, "N": 0.0, "Q": 0.0, "A": 0.0, "V": 0.0}}, "1485749301": {"2015-06-19-2020-01-01": {"O": 0.0, "B": 0.0, "C": 0.0, "F": 0.0, "I": 0.0, "OE": 0.0, "AA": 0.0, "N": 0.0, "Q": 0.0, "A": 0.0, "V": 1.0}, "2012-01-01-2015-06-18": {"O": 0.0, "B": 0.0, "C": 0.0, "F": 0.0, "I": 0.0, "OE": 0.0, "AA": 0.0, "N": 0.0, "Q": 0.0, "A": 5.0, "V": 0.0}, "2010-01-01-2020-01-01": {"O": 0.0, "B": 0.0, "C": 0.0, "F": 0.0, "I": 0.0, "OE": 0.0, "AA": 0.0, "N": 0.0, "Q": 0.0, "A": 5.0, "V": 1.0}}, "125385862": {"2015-06-19-2020-01-01": {"O": 1.0, "B": 0.0, "C": 0.0, "F": 0.0, "I": 0.0, "OE": 0.0, "AA": 0.0, "N": 0.0, "Q": 0.0, "A": 1.0, "V": 0.0}, "2012-01-01-2015-06-18": {"O": 1.0, "B": 0.0, "C": 0.0, "F": 0.0, "I": 0.0, "OE": 0.0, "AA": 0.0, "N": 0.0, "Q": 0.0, "A": 2.0, "V": 0.0}, "2010-01-01-2020-01-01": {"O": 2.0, "B": 0.0, "C": 0.0, "F": 0.0, "I": 0.0, "OE": 0.0, "AA": 0.0, "N": 0.0, "Q": 0.0, "A": 7.0, "V": 0.0}}, "516853305": {"2015-06-19-2020-01-01": {"O": 0.0, "B": 0.0, "C": 9.0, "F": 1.0, "I": 110.0, "OE": 1.0, "AA": 1.0, "N": 0.0, "Q": 0.0, "A": 4.0, "V": 43.0}, "2012-01-01-2015-06-18": {"O": 6.0, "B": 0.0, "C": 8.0, "F": 1.0, "I": 87.0, "OE": 2.0, "AA": 0.0, "N": 0.0, "Q": 0.0, "A": 0.0, "V": 24.0}, "2010-01-01-2020-01-01": {"O": 6.0, "B": 0.0, "C": 17.0, "F": 2.0, "I": 197.0, "OE": 3.0, "AA": 1.0, "N": 0.0, "Q": 0.0, "A": 4.0, "V": 68.0}}, "1275924075": {"2015-06-19-2020-01-01": {"O": 0.0, "B": 28.0, "C": 1.0, "F": 440.0, "I": 0.0, "OE": 4.0, "AA": 1.0, "N": 0.0, "Q": 0.0, "A": 32.0, "V": 4.0}, "2012-01-01-2015-06-18": {"O": 4.0, "B": 7.0, "C": 0.0, "F": 736.0, "I": 2.0, "OE": 14.0, "AA": 0.0, "N": 0.0, "Q": 0.0, "A": 9.0, "V": 3.0}, "2010-01-01-2020-01-01": {"O": 4.0, "B": 35.0, "C": 1.0, "F": 1192.0, "I": 2.0, "OE": 26.0, "AA": 1.0, "N": 0.0, "Q": 0.0, "A": 44.0, "V": 7.0}}, "1641196616": {"2015-06-19-2020-01-01": {"O": 0.0, "B": 11.0, "C": 4.0, "F": 4.0, "I": 21.0, "OE": 0.0, "AA": 0.0, "N": 0.0, "Q": 0.0, "A": 10.0, "V": 359.0}, "2012-01-01-2015-06-18": {"O": 10.0, "B": 56.0, "C": 20.0, "F": 11.0, "I": 44.0, "OE": 11.0, "AA": 14.0, "N": 0.0, "Q": 0.0, "A": 27.0, "V": 812.0}, "2010-01-01-2020-01-01": {"O": 10.0, "B": 72.0, "C": 25.0, "F": 15.0, "I": 70.0, "OE": 13.0, "AA": 15.0, "N": 0.0, "Q": 0.0, "A": 39.0, "V": 1350.0}}, "1669782142": {"2015-06-19-2020-01-01": {"O": 0.0, "B": 0.0, "C": 0.0, "F": 0.0, "I": 1.0, "OE": 0.0, "AA": 0.0, "N": 0.0, "Q": 0.0, "A": 0.0, "V": 0.0}, "2012-01-01-2015-06-18": {}, "2010-01-01-2020-01-01": {"O": 0.0, "B": 0.0, "C": 0.0, "F": 0.0, "I": 3.0, "OE": 0.0, "AA": 0.0, "N": 0.0, "Q": 0.0, "A": 0.0, "V": 0.0}}, "1245659459": {"2015-06-19-2020-01-01": {}, "2012-01-01-2015-06-18": {"O": 0.0, "B": 0.0, "C": 2.0, "F": 0.0, "I": 1.0, "OE": 0.0, "AA": 0.0, "N": 0.0, "Q": 0.0, "A": 6.0, "V": 1.0}, "2010-01-01-2020-01-01": {"O": 0.0, "B": 0.0, "C": 2.0, "F": 0.0, "I": 1.0, "OE": 0.0, "AA": 0.0, "N": 0.0, "Q": 0.0, "A": 7.0, "V": 1.0}}, "142678532": {"2015-06-19-2020-01-01": {"O": 3.0, "B": 3.0, "C": 1.0, "F": 3.0, "I": 1.0, "OE": 1.0, "AA": 0.0, "N": 0.0, "Q": 0.0, "A": 6.0, "V": 2.0}, "2012-01-01-2015-06-18": {"O": 2.0, "B": 0.0, "C": 0.0, "F": 1.0, "I": 0.0, "OE": 0.0, "AA": 1.0, "N": 0.0, "Q": 0.0, "A": 3.0, "V": 0.0}, "2010-01-01-2020-01-01": {"O": 5.0, "B": 3.0, "C": 1.0, "F": 4.0, "I": 1.0, "OE": 10.0, "AA": 1.0, "N": 0.0, "Q": 0.0, "A": 12.0, "V": 2.0}}, "1100180673": {"2015-06-19-2020-01-01": {"O": 0.0, "B": 0.0, "C": 0.0, "F": 0.0, "I": 0.0, "OE": 1.0, "AA": 0.0, "N": 0.0, "Q": 0.0, "A": 0.0, "V": 0.0}, "2012-01-01-2015-06-18": {}, "2010-01-01-2020-01-01": {"O": 0.0, "B": 0.0, "C": 0.0, "F": 0.0, "I": 0.0, "OE": 3.0, "AA": 0.0, "N": 0.0, "Q": 0.0, "A": 2.0, "V": 0.0}}, "745495129": {"2015-06-19-2020-01-01": {"O": 0.0, "B": 1.0, "C": 0.0, "F": 0.0, "I": 0.0, "OE": 0.0, "AA": 0.0, "N": 0.0, "Q": 0.0, "A": 0.0, "V": 0.0}, "2012-01-01-2015-06-18": {}, "2010-01-01-2020-01-01": {"O": 2.0, "B": 2.0, "C": 0.0, "F": 0.0, "I": 0.0, "OE": 0.0, "AA": 0.0, "N": 0.0, "Q": 0.0, "A": 0.0, "V": 0.0}}, "1012236764": {"2015-06-19-2020-01-01": {"O": 0.0, "B": 4.0, "C": 0.0, "F": 0.0, "I": 0.0, "OE": 0.0, "AA": 0.0, "N": 0.0, "Q": 0.0, "A": 0.0, "V": 0.0}, "2012-01-01-2015-06-18": {"O": 0.0, "B": 5.0, "C": 0.0, "F": 0.0, "I": 0.0, "OE": 0.0, "AA": 0.0, "N": 0.0, "Q": 0.0, "A": 0.0, "V": 0.0}, "2010-01-01-2020-01-01": {"O": 0.0, "B": 12.0, "C": 0.0, "F": 0.0, "I": 0.0, "OE": 0.0, "AA": 0.0, "N": 0.0, "Q": 0.0, "A": 0.0, "V": 0.0}}, "1808930447": {"2015-06-19-2020-01-01": {"O": 63.0, "B": 0.0, "C": 1.0, "F": 2.0, "I": 1.0, "OE": 0.0, "AA": 0.0, "N": 1.0, "Q": 0.0, "A": 3.0, "V": 36.0}, "2012-01-01-2015-06-18": {"O": 138.0, "B": 1.0, "C": 18.0, "F": 4.0, "I": 1.0, "OE": 0.0, "AA": 0.0, "N": 0.0, "Q": 0.0, "A": 7.0, "V": 65.0}, "2010-01-01-2020-01-01": {"O": 208.0, "B": 1.0, "C": 19.0, "F": 6.0, "I": 2.0, "OE": 0.0, "AA": 0.0, "N": 1.0, "Q": 0.0, "A": 10.0, "V": 101.0}}, "464270525": {"2015-06-19-2020-01-01": {"O": 1.0, "B": 0.0, "C": 0.0, "F": 0.0, "I": 1.0, "OE": 0.0, "AA": 0.0, "N": 0.0, "Q": 0.0, "A": 0.0, "V": 0.0}, "2012-01-01-2015-06-18": {"O": 1.0, "B": 0.0, "C": 0.0, "F": 1.0, "I": 0.0, "OE": 0.0, "AA": 0.0, "N": 0.0, "Q": 0.0, "A": 2.0, "V": 0.0}, "2010-01-01-2020-01-01": {"O": 2.0, "B": 0.0, "C": 0.0, "F": 1.0, "I": 1.0, "OE": 0.0, "AA": 0.0, "N": 0.0, "Q": 0.0, "A": 3.0, "V": 0.0}}, "1509743156": {"2015-06-19-2020-01-01": {"O": 0.0, "B": 0.0, "C": 0.0, "F": 0.0, "I": 0.0, "OE": 0.0, "AA": 0.0, "N": 0.0, "Q": 0.0, "A": 0.0, "V": 1.0}, "2012-01-01-2015-06-18": {}, "2010-01-01-2020-01-01": {"O": 0.0, "B": 0.0, "C": 0.0, "F": 0.0, "I": 0.0, "OE": 0.0, "AA": 0.0, "N": 0.0, "Q": 0.0, "A": 0.0, "V": 2.0}}, "621087068": {"2015-06-19-2020-01-01": {"O": 0.0, "B": 0.0, "C": 0.0, "F": 0.0, "I": 0.0, "OE": 1.0, "AA": 0.0, "N": 0.0, "Q": 0.0, "A": 0.0, "V": 12.0}, "2012-01-01-2015-06-18": {"O": 0.0, "B": 0.0, "C": 0.0, "F": 0.0, "I": 0.0, "OE": 0.0, "AA": 0.0, "N": 0.0, "Q": 0.0, "A": 1.0, "V": 1.0}, "2010-01-01-2020-01-01": {"O": 0.0, "B": 0.0, "C": 0.0, "F": 0.0, "I": 0.0, "OE": 1.0, "AA": 0.0, "N": 0.0, "Q": 0.0, "A": 1.0, "V": 18.0}}, "302615308": {"2015-06-19-2020-01-01": {"O": 0.0, "B": 0.0, "C": 0.0, "F": 0.0, "I": 0.0, "OE": 2.0, "AA": 0.0, "N": 1.0, "Q": 0.0, "A": 0.0, "V": 0.0}, "2012-01-01-2015-06-18": {"O": 0.0, "B": 0.0, "C": 0.0, "F": 0.0, "I": 0.0, "OE": 8.0, "AA": 0.0, "N": 0.0, "Q": 0.0, "A": 1.0, "V": 0.0}, "2010-01-01-2020-01-01": {"O": 0.0, "B": 0.0, "C": 0.0, "F": 0.0, "I": 0.0, "OE": 12.0, "AA": 0.0, "N": 1.0, "Q": 0.0, "A": 2.0, "V": 0.0}}, "1586990022": {"2015-06-19-2020-01-01": {"O": 0.0, "B": 1.0, "C": 0.0, "F": 0.0, "I": 0.0, "OE": 0.0, "AA": 0.0, "N": 0.0, "Q": 0.0, "A": 0.0, "V": 0.0}, "2012-01-01-2015-06-18": {}, "2010-01-01-2020-01-01": {"O": 0.0, "B": 1.0, "C": 0.0, "F": 0.0, "I": 0.0, "OE": 0.0, "AA": 0.0, "N": 0.0, "Q": 0.0, "A": 0.0, "V": 0.0}}, "840420439": {"2015-06-19-2020-01-01": {"O": 72.0, "B": 0.0, "C": 0.0, "F": 0.0, "I": 0.0, "OE": 0.0, "AA": 0.0, "N": 1.0, "Q": 0.0, "A": 1.0, "V": 1.0}, "2012-01-01-2015-06-18": {"O": 2.0, "B": 0.0, "C": 0.0, "F": 0.0, "I": 0.0, "OE": 0.0, "AA": 0.0, "N": 0.0, "Q": 0.0, "A": 0.0, "V": 0.0}, "2010-01-01-2020-01-01": {"O": 76.0, "B": 0.0, "C": 0.0, "F": 0.0, "I": 0.0, "OE": 0.0, "AA": 0.0, "N": 1.0, "Q": 0.0, "A": 1.0, "V": 1.0}}, "584334630": {"2015-06-19-2020-01-01": {"O": 0.0, "B": 10.0, "C": 0.0, "F": 7.0, "I": 0.0, "OE": 8.0, "AA": 47.0, "N": 0.0, "Q": 0.0, "A": 2.0, "V": 1.0}, "2012-01-01-2015-06-18": {"O": 0.0, "B": 1.0, "C": 0.0, "F": 3.0, "I": 0.0, "OE": 2.0, "AA": 2.0, "N": 0.0, "Q": 0.0, "A": 4.0, "V": 0.0}, "2010-01-01-2020-01-01": {"O": 0.0, "B": 11.0, "C": 0.0, "F": 10.0, "I": 0.0, "OE": 10.0, "AA": 51.0, "N": 0.0, "Q": 0.0, "A": 6.0, "V": 1.0}}, "1798421298": {"2015-06-19-2020-01-01": {"O": 1.0, "B": 0.0, "C": 5.0, "F": 0.0, "I": 1.0, "OE": 0.0, "AA": 1.0, "N": 0.0, "Q": 0.0, "A": 1.0, "V": 0.0}, "2012-01-01-2015-06-18": {"O": 0.0, "B": 0.0, "C": 2.0, "F": 0.0, "I": 0.0, "OE": 0.0, "AA": 0.0, "N": 0.0, "Q": 0.0, "A": 0.0, "V": 0.0}, "2010-01-01-2020-01-01": {"O": 1.0, "B": 0.0, "C": 8.0, "F": 0.0, "I": 1.0, "OE": 0.0, "AA": 2.0, "N": 0.0, "Q": 0.0, "A": 1.0, "V": 0.0}}, "894238277": {"2015-06-19-2020-01-01": {"O": 0.0, "B": 0.0, "C": 0.0, "F": 0.0, "I": 0.0, "OE": 0.0, "AA": 0.0, "N": 0.0, "Q": 0.0, "A": 0.0, "V": 1.0}, "2012-01-01-2015-06-18": {"O": 0.0, "B": 0.0, "C": 0.0, "F": 0.0, "I": 2.0, "OE": 0.0, "AA": 0.0, "N": 0.0, "Q": 0.0, "A": 0.0, "V": 5.0}, "2010-01-01-2020-01-01": {"O": 0.0, "B": 0.0, "C": 0.0, "F": 0.0, "I": 2.0, "OE": 0.0, "AA": 0.0, "N": 0.0, "Q": 0.0, "A": 0.0, "V": 7.0}}, "577511232": {"2015-06-19-2020-01-01": {"O": 0.0, "B": 0.0, "C": 0.0, "F": 0.0, "I": 0.0, "OE": 0.0, "AA": 1.0, "N": 0.0, "Q": 0.0, "A": 1.0, "V": 0.0}, "2012-01-01-2015-06-18": {"O": 0.0, "B": 0.0, "C": 0.0, "F": 0.0, "I": 0.0, "OE": 0.0, "AA": 0.0, "N": 0.0, "Q": 0.0, "A": 2.0, "V": 0.0}, "2010-01-01-2020-01-01": {"O": 0.0, "B": 0.0, "C": 0.0, "F": 0.0, "I": 0.0, "OE": 0.0, "AA": 1.0, "N": 0.0, "Q": 0.0, "A": 3.0, "V": 0.0}}, "514248462": {"2015-06-19-2020-01-01": {"O": 0.0, "B": 0.0, "C": 0.0, "F": 0.0, "I": 0.0, "OE": 0.0, "AA": 0.0, "N": 0.0, "Q": 0.0, "A": 3.0, "V": 0.0}, "2012-01-01-2015-06-18": {"O": 0.0, "B": 0.0, "C": 0.0, "F": 0.0, "I": 0.0, "OE": 0.0, "AA": 0.0, "N": 0.0, "Q": 0.0, "A": 1.0, "V": 0.0}, "2010-01-01-2020-01-01": {"O": 0.0, "B": 0.0, "C": 0.0, "F": 0.0, "I": 0.0, "OE": 0.0, "AA": 0.0, "N": 0.0, "Q": 0.0, "A": 9.0, "V": 1.0}}, "2085563135": {"2015-06-19-2020-01-01": {"O": 6.0, "B": 0.0, "C": 0.0, "F": 0.0, "I": 0.0, "OE": 0.0, "AA": 0.0, "N": 0.0, "Q": 0.0, "A": 0.0, "V": 2.0}, "2012-01-01-2015-06-18": {"O": 5.0, "B": 0.0, "C": 0.0, "F": 0.0, "I": 0.0, "OE": 0.0, "AA": 0.0, "N": 0.0, "Q": 0.0, "A": 0.0, "V": 3.0}, "2010-01-01-2020-01-01": {"O": 13.0, "B": 0.0, "C": 0.0, "F": 0.0, "I": 0.0, "OE": 0.0, "AA": 0.0, "N": 0.0, "Q": 0.0, "A": 0.0, "V": 5.0}}, "475561982": {"2015-06-19-2020-01-01": {}, "2012-01-01-2015-06-18": {"O": 0.0, "B": 0.0, "C": 0.0, "F": 1.0, "I": 0.0, "OE": 0.0, "AA": 0.0, "N": 0.0, "Q": 0.0, "A": 0.0, "V": 0.0}, "2010-01-01-2020-01-01": {"O": 0.0, "B": 0.0, "C": 0.0, "F": 2.0, "I": 0.0, "OE": 0.0, "AA": 0.0, "N": 0.0, "Q": 0.0, "A": 0.0, "V": 0.0}}, "1136584174": {"2015-06-19-2020-01-01": {"O": 1.0, "B": 0.0, "C": 0.0, "F": 0.0, "I": 0.0, "OE": 0.0, "AA": 0.0, "N": 0.0, "Q": 0.0, "A": 32.0, "V": 1.0}, "2012-01-01-2015-06-18": {"O": 0.0, "B": 0.0, "C": 0.0, "F": 1.0, "I": 0.0, "OE": 1.0, "AA": 0.0, "N": 0.0, "Q": 0.0, "A": 25.0, "V": 0.0}, "2010-01-01-2020-01-01": {"O": 1.0, "B": 0.0, "C": 0.0, "F": 1.0, "I": 0.0, "OE": 1.0, "AA": 0.0, "N": 0.0, "Q": 0.0, "A": 60.0, "V": 1.0}}, "835190360": {"2015-06-19-2020-01-01": {}, "2012-01-01-2015-06-18": {"O": 1.0, "B": 0.0, "C": 0.0, "F": 0.0, "I": 0.0, "OE": 0.0, "AA": 0.0, "N": 0.0, "Q": 0.0, "A": 0.0, "V": 1.0}, "2010-01-01-2020-01-01": {"O": 1.0, "B": 0.0, "C": 2.0, "F": 0.0, "I": 0.0, "OE": 0.0, "AA": 0.0, "N": 0.0, "Q": 0.0, "A": 0.0, "V": 2.0}}, "1595162603": {"2015-06-19-2020-01-01": {"O": 0.0, "B": 0.0, "C": 0.0, "F": 0.0, "I": 0.0, "OE": 0.0, "AA": 0.0, "N": 0.0, "Q": 0.0, "A": 0.0, "V": 2.0}, "2012-01-01-2015-06-18": {"O": 0.0, "B": 0.0, "C": 0.0, "F": 1.0, "I": 0.0, "OE": 0.0, "AA": 0.0, "N": 0.0, "Q": 0.0, "A": 0.0, "V": 4.0}, "2010-01-01-2020-01-01": {"O": 0.0, "B": 0.0, "C": 0.0, "F": 1.0, "I": 0.0, "OE": 0.0, "AA": 0.0, "N": 0.0, "Q": 0.0, "A": 0.0, "V": 7.0}}, "2129571548": {"2015-06-19-2020-01-01": {"O": 0.0, "B": 21.0, "C": 0.0, "F": 115.0, "I": 1.0, "OE": 45.0, "AA": 5.0, "N": 0.0, "Q": 0.0, "A": 56.0, "V": 6.0}, "2012-01-01-2015-06-18": {"O": 1.0, "B": 3.0, "C": 0.0, "F": 85.0, "I": 2.0, "OE": 68.0, "AA": 4.0, "N": 0.0, "Q": 0.0, "A": 73.0, "V": 4.0}, "2010-01-01-2020-01-01": {"O": 1.0, "B": 24.0, "C": 0.0, "F": 200.0, "I": 3.0, "OE": 113.0, "AA": 9.0, "N": 0.0, "Q": 0.0, "A": 129.0, "V": 10.0}}, "966036774": {"2015-06-19-2020-01-01": {}, "2012-01-01-2015-06-18": {"O": 0.0, "B": 4.0, "C": 0.0, "F": 0.0, "I": 0.0, "OE": 0.0, "AA": 0.0, "N": 0.0, "Q": 0.0, "A": 3.0, "V": 0.0}, "2010-01-01-2020-01-01": {"O": 0.0, "B": 4.0, "C": 0.0, "F": 0.0, "I": 0.0, "OE": 0.0, "AA": 0.0, "N": 0.0, "Q": 0.0, "A": 6.0, "V": 0.0}}, "338329604": {"2015-06-19-2020-01-01": {}, "2012-01-01-2015-06-18": {"O": 0.0, "B": 0.0, "C": 0.0, "F": 0.0, "I": 0.0, "OE": 0.0, "AA": 0.0, "N": 0.0, "Q": 0.0, "A": 0.0, "V": 1.0}, "2010-01-01-2020-01-01": {"O": 0.0, "B": 0.0, "C": 0.0, "F": 0.0, "I": 0.0, "OE": 0.0, "AA": 0.0, "N": 0.0, "Q": 0.0, "A": 0.0, "V": 1.0}}, "1690868760": {"2015-06-19-2020-01-01": {"O": 0.0, "B": 0.0, "C": 0.0, "F": 0.0, "I": 0.0, "OE": 0.0, "AA": 0.0, "N": 0.0, "Q": 0.0, "A": 0.0, "V": 5.0}, "2012-01-01-2015-06-18": {"O": 0.0, "B": 0.0, "C": 0.0, "F": 0.0, "I": 0.0, "OE": 0.0, "AA": 0.0, "N": 0.0, "Q": 0.0, "A": 0.0, "V": 4.0}, "2010-01-01-2020-01-01": {"O": 0.0, "B": 0.0, "C": 0.0, "F": 0.0, "I": 0.0, "OE": 0.0, "AA": 0.0, "N": 0.0, "Q": 0.0, "A": 0.0, "V": 10.0}}, "161785860": {"2015-06-19-2020-01-01": {"O": 1.0, "B": 1.0, "C": 1.0, "F": 2.0, "I": 0.0, "OE": 2.0, "AA": 0.0, "N": 1.0, "Q": 0.0, "A": 0.0, "V": 2.0}, "2012-01-01-2015-06-18": {"O": 0.0, "B": 0.0, "C": 1.0, "F": 1.0, "I": 0.0, "OE": 0.0, "AA": 0.0, "N": 0.0, "Q": 0.0, "A": 0.0, "V": 8.0}, "2010-01-01-2020-01-01": {"O": 1.0, "B": 1.0, "C": 2.0, "F": 3.0, "I": 0.0, "OE": 2.0, "AA": 0.0, "N": 1.0, "Q": 0.0, "A": 0.0, "V": 14.0}}, "777602449": {"2015-06-19-2020-01-01": {"O": 0.0, "B": 1.0, "C": 0.0, "F": 0.0, "I": 0.0, "OE": 0.0, "AA": 0.0, "N": 0.0, "Q": 0.0, "A": 0.0, "V": 0.0}, "2012-01-01-2015-06-18": {"O": 0.0, "B": 0.0, "C": 0.0, "F": 0.0, "I": 0.0, "OE": 0.0, "AA": 1.0, "N": 0.0, "Q": 0.0, "A": 0.0, "V": 0.0}, "2010-01-01-2020-01-01": {"O": 0.0, "B": 1.0, "C": 0.0, "F": 3.0, "I": 0.0, "OE": 0.0, "AA": 3.0, "N": 0.0, "Q": 0.0, "A": 0.0, "V": 0.0}}, "1791898554": {"2015-06-19-2020-01-01": {"O": 0.0, "B": 0.0, "C": 0.0, "F": 0.0, "I": 0.0, "OE": 0.0, "AA": 0.0, "N": 0.0, "Q": 0.0, "A": 1.0, "V": 0.0}, "2012-01-01-2015-06-18": {"O": 0.0, "B": 0.0, "C": 0.0, "F": 0.0, "I": 0.0, "OE": 0.0, "AA": 0.0, "N": 0.0, "Q": 0.0, "A": 1.0, "V": 0.0}, "2010-01-01-2020-01-01": {"O": 0.0, "B": 0.0, "C": 0.0, "F": 0.0, "I": 0.0, "OE": 0.0, "AA": 0.0, "N": 0.0, "Q": 0.0, "A": 5.0, "V": 0.0}}, "598426530": {"2015-06-19-2020-01-01": {"O": 0.0, "B": 0.0, "C": 0.0, "F": 0.0, "I": 0.0, "OE": 0.0, "AA": 2.0, "N": 0.0, "Q": 0.0, "A": 0.0, "V": 0.0}, "2012-01-01-2015-06-18": {}, "2010-01-01-2020-01-01": {"O": 0.0, "B": 0.0, "C": 0.0, "F": 0.0, "I": 0.0, "OE": 0.0, "AA": 4.0, "N": 0.0, "Q": 0.0, "A": 0.0, "V": 0.0}}, "1747204751": {"2015-06-19-2020-01-01": {"O": 0.0, "B": 24.0, "C": 2.0, "F": 41.0, "I": 0.0, "OE": 143.0, "AA": 9.0, "N": 0.0, "Q": 0.0, "A": 26.0, "V": 2.0}, "2012-01-01-2015-06-18": {"O": 0.0, "B": 8.0, "C": 0.0, "F": 11.0, "I": 0.0, "OE": 24.0, "AA": 1.0, "N": 0.0, "Q": 0.0, "A": 4.0, "V": 0.0}, "2010-01-01-2020-01-01": {"O": 0.0, "B": 32.0, "C": 2.0, "F": 52.0, "I": 0.0, "OE": 167.0, "AA": 10.0, "N": 0.0, "Q": 0.0, "A": 30.0, "V": 2.0}}, "1241821263": {"2015-06-19-2020-01-01": {"O": 0.0, "B": 2.0, "C": 0.0, "F": 0.0, "I": 0.0, "OE": 3.0, "AA": 0.0, "N": 0.0, "Q": 0.0, "A": 5.0, "V": 1.0}, "2012-01-01-2015-06-18": {}, "2010-01-01-2020-01-01": {"O": 0.0, "B": 2.0, "C": 0.0, "F": 0.0, "I": 0.0, "OE": 3.0, "AA": 0.0, "N": 0.0, "Q": 0.0, "A": 7.0, "V": 1.0}}, "2064936463": {"2015-06-19-2020-01-01": {"O": 0.0, "B": 0.0, "C": 0.0, "F": 0.0, "I": 0.0, "OE": 1.0, "AA": 0.0, "N": 0.0, "Q": 0.0, "A": 0.0, "V": 0.0}, "2012-01-01-2015-06-18": {"O": 0.0, "B": 0.0, "C": 0.0, "F": 0.0, "I": 1.0, "OE": 3.0, "AA": 0.0, "N": 0.0, "Q": 0.0, "A": 1.0, "V": 0.0}, "2010-01-01-2020-01-01": {"O": 0.0, "B": 0.0, "C": 0.0, "F": 0.0, "I": 1.0, "OE": 7.0, "AA": 0.0, "N": 0.0, "Q": 0.0, "A": 1.0, "V": 0.0}}, "1676321402": {"2015-06-19-2020-01-01": {"O": 0.0, "B": 5.0, "C": 0.0, "F": 3.0, "I": 0.0, "OE": 0.0, "AA": 1.0, "N": 0.0, "Q": 0.0, "A": 3.0, "V": 1.0}, "2012-01-01-2015-06-18": {"O": 0.0, "B": 1.0, "C": 0.0, "F": 1.0, "I": 0.0, "OE": 1.0, "AA": 0.0, "N": 0.0, "Q": 0.0, "A": 6.0, "V": 0.0}, "2010-01-01-2020-01-01": {"O": 0.0, "B": 6.0, "C": 0.0, "F": 4.0, "I": 0.0, "OE": 1.0, "AA": 1.0, "N": 0.0, "Q": 0.0, "A": 30.0, "V": 1.0}}, "1668904824": {"2015-06-19-2020-01-01": {"O": 0.0, "B": 11.0, "C": 0.0, "F": 0.0, "I": 0.0, "OE": 4.0, "AA": 8.0, "N": 0.0, "Q": 0.0, "A": 3.0, "V": 0.0}, "2012-01-01-2015-06-18": {"O": 0.0, "B": 114.0, "C": 0.0, "F": 3.0, "I": 0.0, "OE": 12.0, "AA": 18.0, "N": 0.0, "Q": 0.0, "A": 0.0, "V": 0.0}, "2010-01-01-2020-01-01": {"O": 0.0, "B": 131.0, "C": 0.0, "F": 3.0, "I": 0.0, "OE": 17.0, "AA": 26.0, "N": 0.0, "Q": 0.0, "A": 3.0, "V": 0.0}}, "1318500855": {"2015-06-19-2020-01-01": {"O": 0.0, "B": 4.0, "C": 0.0, "F": 32.0, "I": 0.0, "OE": 11.0, "AA": 109.0, "N": 0.0, "Q": 0.0, "A": 0.0, "V": 0.0}, "2012-01-01-2015-06-18": {}, "2010-01-01-2020-01-01": {"O": 0.0, "B": 4.0, "C": 0.0, "F": 32.0, "I": 0.0, "OE": 11.0, "AA": 109.0, "N": 0.0, "Q": 0.0, "A": 0.0, "V": 0.0}}, "1755625494": {"2015-06-19-2020-01-01": {"O": 86.0, "B": 13.0, "C": 36.0, "F": 5.0, "I": 150.0, "OE": 0.0, "AA": 0.0, "N": 1.0, "Q": 0.0, "A": 3.0, "V": 72.0}, "2012-01-01-2015-06-18": {"O": 119.0, "B": 0.0, "C": 16.0, "F": 1.0, "I": 76.0, "OE": 4.0, "AA": 0.0, "N": 0.0, "Q": 0.0, "A": 5.0, "V": 107.0}, "2010-01-01-2020-01-01": {"O": 205.0, "B": 13.0, "C": 52.0, "F": 6.0, "I": 226.0, "OE": 4.0, "AA": 0.0, "N": 1.0, "Q": 0.0, "A": 8.0, "V": 180.0}}, "1070054495": {"2015-06-19-2020-01-01": {}, "2012-01-01-2015-06-18": {"O": 0.0, "B": 0.0, "C": 0.0, "F": 0.0, "I": 1.0, "OE": 0.0, "AA": 0.0, "N": 0.0, "Q": 0.0, "A": 0.0, "V": 0.0}, "2010-01-01-2020-01-01": {"O": 0.0, "B": 0.0, "C": 0.0, "F": 0.0, "I": 2.0, "OE": 0.0, "AA": 0.0, "N": 0.0, "Q": 0.0, "A": 0.0, "V": 0.0}}, "1046122445": {"2015-06-19-2020-01-01": {}, "2012-01-01-2015-06-18": {"O": 0.0, "B": 0.0, "C": 0.0, "F": 0.0, "I": 1.0, "OE": 0.0, "AA": 0.0, "N": 0.0, "Q": 0.0, "A": 0.0, "V": 2.0}, "2010-01-01-2020-01-01": {"O": 0.0, "B": 0.0, "C": 0.0, "F": 0.0, "I": 1.0, "OE": 0.0, "AA": 0.0, "N": 0.0, "Q": 0.0, "A": 0.0, "V": 5.0}}, "557419944": {"2015-06-19-2020-01-01": {"O": 0.0, "B": 37.0, "C": 0.0, "F": 1.0, "I": 0.0, "OE": 0.0, "AA": 0.0, "N": 0.0, "Q": 0.0, "A": 0.0, "V": 0.0}, "2012-01-01-2015-06-18": {"O": 0.0, "B": 77.0, "C": 0.0, "F": 0.0, "I": 0.0, "OE": 0.0, "AA": 0.0, "N": 0.0, "Q": 0.0, "A": 1.0, "V": 0.0}, "2010-01-01-2020-01-01": {"O": 0.0, "B": 114.0, "C": 0.0, "F": 1.0, "I": 0.0, "OE": 0.0, "AA": 0.0, "N": 0.0, "Q": 0.0, "A": 1.0, "V": 0.0}}, "1234320852": {"2015-06-19-2020-01-01": {"O": 0.0, "B": 3.0, "C": 1.0, "F": 0.0, "I": 1.0, "OE": 2.0, "AA": 6.0, "N": 0.0, "Q": 0.0, "A": 3.0, "V": 0.0}, "2012-01-01-2015-06-18": {"O": 0.0, "B": 2.0, "C": 0.0, "F": 1.0, "I": 0.0, "OE": 0.0, "AA": 0.0, "N": 0.0, "Q": 0.0, "A": 2.0, "V": 0.0}, "2010-01-01-2020-01-01": {"O": 0.0, "B": 5.0, "C": 1.0, "F": 1.0, "I": 1.0, "OE": 2.0, "AA": 8.0, "N": 0.0, "Q": 0.0, "A": 5.0, "V": 0.0}}, "164410447": {"2015-06-19-2020-01-01": {"O": 0.0, "B": 0.0, "C": 0.0, "F": 0.0, "I": 0.0, "OE": 0.0, "AA": 0.0, "N": 0.0, "Q": 0.0, "A": 0.0, "V": 1.0}, "2012-01-01-2015-06-18": {"O": 1.0, "B": 0.0, "C": 0.0, "F": 1.0, "I": 0.0, "OE": 0.0, "AA": 0.0, "N": 0.0, "Q": 0.0, "A": 9.0, "V": 0.0}, "2010-01-01-2020-01-01": {"O": 1.0, "B": 0.0, "C": 0.0, "F": 1.0, "I": 0.0, "OE": 0.0, "AA": 0.0, "N": 0.0, "Q": 0.0, "A": 12.0, "V": 1.0}}, "1673075990": {"2015-06-19-2020-01-01": {"O": 0.0, "B": 1.0, "C": 0.0, "F": 0.0, "I": 0.0, "OE": 0.0, "AA": 0.0, "N": 1.0, "Q": 0.0, "A": 0.0, "V": 0.0}, "2012-01-01-2015-06-18": {"O": 0.0, "B": 0.0, "C": 0.0, "F": 0.0, "I": 0.0, "OE": 1.0, "AA": 0.0, "N": 0.0, "Q": 0.0, "A": 0.0, "V": 0.0}, "2010-01-01-2020-01-01": {"O": 0.0, "B": 1.0, "C": 0.0, "F": 0.0, "I": 0.0, "OE": 2.0, "AA": 0.0, "N": 1.0, "Q": 0.0, "A": 0.0, "V": 0.0}}, "2133912263": {"2015-06-19-2020-01-01": {"O": 3.0, "B": 2.0, "C": 3.0, "F": 17.0, "I": 1.0, "OE": 5.0, "AA": 0.0, "N": 0.0, "Q": 0.0, "A": 10.0, "V": 10.0}, "2012-01-01-2015-06-18": {"O": 1.0, "B": 2.0, "C": 0.0, "F": 1.0, "I": 0.0, "OE": 2.0, "AA": 0.0, "N": 0.0, "Q": 0.0, "A": 4.0, "V": 0.0}, "2010-01-01-2020-01-01": {"O": 4.0, "B": 4.0, "C": 3.0, "F": 19.0, "I": 1.0, "OE": 7.0, "AA": 0.0, "N": 0.0, "Q": 0.0, "A": 15.0, "V": 10.0}}, "1909108622": {"2015-06-19-2020-01-01": {"O": 0.0, "B": 0.0, "C": 0.0, "F": 1.0, "I": 0.0, "OE": 0.0, "AA": 0.0, "N": 0.0, "Q": 0.0, "A": 33.0, "V": 2.0}, "2012-01-01-2015-06-18": {"O": 0.0, "B": 0.0, "C": 0.0, "F": 0.0, "I": 0.0, "OE": 0.0, "AA": 0.0, "N": 0.0, "Q": 0.0, "A": 40.0, "V": 0.0}, "2010-01-01-2020-01-01": {"O": 0.0, "B": 0.0, "C": 0.0, "F": 1.0, "I": 0.0, "OE": 0.0, "AA": 0.0, "N": 0.0, "Q": 0.0, "A": 78.0, "V": 2.0}}, "1098762206": {"2015-06-19-2020-01-01": {"O": 1.0, "B": 0.0, "C": 0.0, "F": 0.0, "I": 0.0, "OE": 0.0, "AA": 0.0, "N": 0.0, "Q": 0.0, "A": 0.0, "V": 0.0}, "2012-01-01-2015-06-18": {}, "2010-01-01-2020-01-01": {"O": 2.0, "B": 0.0, "C": 0.0, "F": 0.0, "I": 0.0, "OE": 0.0, "AA": 0.0, "N": 0.0, "Q": 0.0, "A": 1.0, "V": 0.0}}, "135057550": {"2015-06-19-2020-01-01": {"O": 0.0, "B": 0.0, "C": 0.0, "F": 0.0, "I": 26.0, "OE": 0.0, "AA": 0.0, "N": 0.0, "Q": 0.0, "A": 0.0, "V": 0.0}, "2012-01-01-2015-06-18": {"O": 0.0, "B": 0.0, "C": 0.0, "F": 0.0, "I": 1.0, "OE": 0.0, "AA": 0.0, "N": 0.0, "Q": 0.0, "A": 0.0, "V": 2.0}, "2010-01-01-2020-01-01": {"O": 0.0, "B": 0.0, "C": 0.0, "F": 0.0, "I": 29.0, "OE": 0.0, "AA": 0.0, "N": 0.0, "Q": 0.0, "A": 0.0, "V": 3.0}}, "1057546381": {"2015-06-19-2020-01-01": {"O": 0.0, "B": 0.0, "C": 0.0, "F": 0.0, "I": 2.0, "OE": 0.0, "AA": 0.0, "N": 0.0, "Q": 0.0, "A": 0.0, "V": 0.0}, "2012-01-01-2015-06-18": {"O": 0.0, "B": 0.0, "C": 0.0, "F": 0.0, "I": 3.0, "OE": 0.0, "AA": 0.0, "N": 0.0, "Q": 0.0, "A": 1.0, "V": 0.0}, "2010-01-01-2020-01-01": {"O": 0.0, "B": 0.0, "C": 0.0, "F": 0.0, "I": 9.0, "OE": 0.0, "AA": 0.0, "N": 0.0, "Q": 0.0, "A": 1.0, "V": 0.0}}, "1493059591": {"2015-06-19-2020-01-01": {"O": 0.0, "B": 18.0, "C": 0.0, "F": 184.0, "I": 0.0, "OE": 126.0, "AA": 20.0, "N": 0.0, "Q": 0.0, "A": 14.0, "V": 0.0}, "2012-01-01-2015-06-18": {"O": 0.0, "B": 8.0, "C": 0.0, "F": 39.0, "I": 0.0, "OE": 106.0, "AA": 2.0, "N": 2.0, "Q": 0.0, "A": 30.0, "V": 2.0}, "2010-01-01-2020-01-01": {"O": 0.0, "B": 26.0, "C": 0.0, "F": 223.0, "I": 0.0, "OE": 232.0, "AA": 22.0, "N": 2.0, "Q": 0.0, "A": 44.0, "V": 2.0}}, "2109336027": {"2015-06-19-2020-01-01": {"O": 0.0, "B": 0.0, "C": 0.0, "F": 0.0, "I": 0.0, "OE": 0.0, "AA": 0.0, "N": 0.0, "Q": 0.0, "A": 1.0, "V": 0.0}, "2012-01-01-2015-06-18": {}, "2010-01-01-2020-01-01": {"O": 0.0, "B": 0.0, "C": 0.0, "F": 0.0, "I": 0.0, "OE": 0.0, "AA": 0.0, "N": 0.0, "Q": 0.0, "A": 2.0, "V": 0.0}}, "754920890": {"2015-06-19-2020-01-01": {"O": 0.0, "B": 1.0, "C": 0.0, "F": 0.0, "I": 0.0, "OE": 1.0, "AA": 4.0, "N": 0.0, "Q": 0.0, "A": 0.0, "V": 0.0}, "2012-01-01-2015-06-18": {"O": 0.0, "B": 0.0, "C": 0.0, "F": 0.0, "I": 0.0, "OE": 5.0, "AA": 0.0, "N": 0.0, "Q": 0.0, "A": 4.0, "V": 0.0}, "2010-01-01-2020-01-01": {"O": 0.0, "B": 1.0, "C": 0.0, "F": 0.0, "I": 0.0, "OE": 10.0, "AA": 6.0, "N": 0.0, "Q": 0.0, "A": 4.0, "V": 0.0}}, "2005005547": {"2015-06-19-2020-01-01": {"O": 0.0, "B": 5.0, "C": 0.0, "F": 0.0, "I": 0.0, "OE": 2.0, "AA": 0.0, "N": 0.0, "Q": 0.0, "A": 0.0, "V": 0.0}, "2012-01-01-2015-06-18": {"O": 0.0, "B": 2.0, "C": 0.0, "F": 0.0, "I": 0.0, "OE": 0.0, "AA": 0.0, "N": 0.0, "Q": 0.0, "A": 0.0, "V": 0.0}, "2010-01-01-2020-01-01": {"O": 0.0, "B": 11.0, "C": 0.0, "F": 0.0, "I": 0.0, "OE": 2.0, "AA": 0.0, "N": 0.0, "Q": 0.0, "A": 0.0, "V": 0.0}}, "892815578": {"2015-06-19-2020-01-01": {"O": 0.0, "B": 0.0, "C": 0.0, "F": 0.0, "I": 0.0, "OE": 0.0, "AA": 0.0, "N": 0.0, "Q": 0.0, "A": 0.0, "V": 1.0}, "2012-01-01-2015-06-18": {"O": 0.0, "B": 0.0, "C": 0.0, "F": 0.0, "I": 0.0, "OE": 0.0, "AA": 0.0, "N": 0.0, "Q": 0.0, "A": 0.0, "V": 2.0}, "2010-01-01-2020-01-01": {"O": 0.0, "B": 0.0, "C": 1.0, "F": 0.0, "I": 0.0, "OE": 0.0, "AA": 0.0, "N": 0.0, "Q": 0.0, "A": 0.0, "V": 5.0}}, "2081994245": {"2015-06-19-2020-01-01": {"O": 0.0, "B": 3.0, "C": 1.0, "F": 96.0, "I": 0.0, "OE": 44.0, "AA": 5.0, "N": 0.0, "Q": 0.0, "A": 29.0, "V": 0.0}, "2012-01-01-2015-06-18": {"O": 0.0, "B": 9.0, "C": 0.0, "F": 82.0, "I": 0.0, "OE": 114.0, "AA": 4.0, "N": 1.0, "Q": 0.0, "A": 24.0, "V": 2.0}, "2010-01-01-2020-01-01": {"O": 0.0, "B": 12.0, "C": 1.0, "F": 178.0, "I": 0.0, "OE": 242.0, "AA": 9.0, "N": 1.0, "Q": 0.0, "A": 90.0, "V": 2.0}}, "1096529197": {"2015-06-19-2020-01-01": {"O": 2.0, "B": 0.0, "C": 2.0, "F": 29.0, "I": 0.0, "OE": 1.0, "AA": 0.0, "N": 0.0, "Q": 0.0, "A": 6.0, "V": 3.0}, "2012-01-01-2015-06-18": {"O": 2.0, "B": 2.0, "C": 0.0, "F": 1.0, "I": 0.0, "OE": 0.0, "AA": 0.0, "N": 0.0, "Q": 0.0, "A": 2.0, "V": 0.0}, "2010-01-01-2020-01-01": {"O": 4.0, "B": 2.0, "C": 2.0, "F": 30.0, "I": 0.0, "OE": 1.0, "AA": 0.0, "N": 0.0, "Q": 0.0, "A": 11.0, "V": 3.0}}, "1623820932": {"2015-06-19-2020-01-01": {"O": 1.0, "B": 0.0, "C": 7.0, "F": 0.0, "I": 0.0, "OE": 0.0, "AA": 0.0, "N": 0.0, "Q": 0.0, "A": 2.0, "V": 2.0}, "2012-01-01-2015-06-18": {"O": 2.0, "B": 0.0, "C": 0.0, "F": 0.0, "I": 0.0, "OE": 0.0, "AA": 0.0, "N": 0.0, "Q": 0.0, "A": 0.0, "V": 3.0}, "2010-01-01-2020-01-01": {"O": 3.0, "B": 0.0, "C": 8.0, "F": 0.0, "I": 0.0, "OE": 0.0, "AA": 0.0, "N": 0.0, "Q": 0.0, "A": 2.0, "V": 5.0}}, "562696598": {"2015-06-19-2020-01-01": {"O": 0.0, "B": 0.0, "C": 114.0, "F": 2.0, "I": 4.0, "OE": 0.0, "AA": 0.0, "N": 1.0, "Q": 0.0, "A": 0.0, "V": 10.0}, "2012-01-01-2015-06-18": {"O": 1.0, "B": 0.0, "C": 3.0, "F": 1.0, "I": 11.0, "OE": 1.0, "AA": 0.0, "N": 0.0, "Q": 0.0, "A": 1.0, "V": 21.0}, "2010-01-01-2020-01-01": {"O": 1.0, "B": 0.0, "C": 117.0, "F": 3.0, "I": 15.0, "OE": 1.0, "AA": 0.0, "N": 1.0, "Q": 0.0, "A": 1.0, "V": 31.0}}, "1873622753": {"2015-06-19-2020-01-01": {"O": 0.0, "B": 2.0, "C": 0.0, "F": 0.0, "I": 0.0, "OE": 0.0, "AA": 0.0, "N": 0.0, "Q": 0.0, "A": 0.0, "V": 0.0}, "2012-01-01-2015-06-18": {}, "2010-01-01-2020-01-01": {"O": 0.0, "B": 6.0, "C": 0.0, "F": 0.0, "I": 0.0, "OE": 0.0, "AA": 0.0, "N": 0.0, "Q": 0.0, "A": 0.0, "V": 0.0}}, "155919640": {"2015-06-19-2020-01-01": {"O": 0.0, "B": 1.0, "C": 0.0, "F": 0.0, "I": 0.0, "OE": 0.0, "AA": 9.0, "N": 0.0, "Q": 0.0, "A": 0.0, "V": 0.0}, "2012-01-01-2015-06-18": {"O": 0.0, "B": 0.0, "C": 0.0, "F": 0.0, "I": 0.0, "OE": 1.0, "AA": 0.0, "N": 0.0, "Q": 0.0, "A": 0.0, "V": 0.0}, "2010-01-01-2020-01-01": {"O": 0.0, "B": 1.0, "C": 0.0, "F": 0.0, "I": 0.0, "OE": 1.0, "AA": 12.0, "N": 0.0, "Q": 0.0, "A": 0.0, "V": 0.0}}, "2082507986": {"2015-06-19-2020-01-01": {"O": 0.0, "B": 0.0, "C": 0.0, "F": 0.0, "I": 1.0, "OE": 0.0, "AA": 0.0, "N": 0.0, "Q": 0.0, "A": 0.0, "V": 0.0}, "2012-01-01-2015-06-18": {}, "2010-01-01-2020-01-01": {"O": 0.0, "B": 0.0, "C": 0.0, "F": 0.0, "I": 6.0, "OE": 0.0, "AA": 0.0, "N": 0.0, "Q": 0.0, "A": 0.0, "V": 0.0}}, "1538743132": {"2015-06-19-2020-01-01": {"O": 0.0, "B": 0.0, "C": 1.0, "F": 0.0, "I": 0.0, "OE": 0.0, "AA": 0.0, "N": 0.0, "Q": 0.0, "A": 0.0, "V": 0.0}, "2012-01-01-2015-06-18": {"O": 0.0, "B": 0.0, "C": 1.0, "F": 1.0, "I": 0.0, "OE": 0.0, "AA": 0.0, "N": 0.0, "Q": 0.0, "A": 0.0, "V": 0.0}, "2010-01-01-2020-01-01": {"O": 2.0, "B": 0.0, "C": 6.0, "F": 1.0, "I": 0.0, "OE": 0.0, "AA": 0.0, "N": 0.0, "Q": 0.0, "A": 0.0, "V": 0.0}}, "1436290792": {"2015-06-19-2020-01-01": {"O": 1.0, "B": 0.0, "C": 0.0, "F": 0.0, "I": 0.0, "OE": 1.0, "AA": 0.0, "N": 0.0, "Q": 0.0, "A": 0.0, "V": 0.0}, "2012-01-01-2015-06-18": {"O": 2.0, "B": 0.0, "C": 0.0, "F": 1.0, "I": 0.0, "OE": 1.0, "AA": 0.0, "N": 0.0, "Q": 0.0, "A": 0.0, "V": 0.0}, "2010-01-01-2020-01-01": {"O": 6.0, "B": 0.0, "C": 0.0, "F": 1.0, "I": 0.0, "OE": 3.0, "AA": 0.0, "N": 0.0, "Q": 0.0, "A": 0.0, "V": 0.0}}, "1333597637": {"2015-06-19-2020-01-01": {"O": 0.0, "B": 1.0, "C": 0.0, "F": 0.0, "I": 0.0, "OE": 0.0, "AA": 1.0, "N": 0.0, "Q": 0.0, "A": 0.0, "V": 1.0}, "2012-01-01-2015-06-18": {"O": 0.0, "B": 0.0, "C": 0.0, "F": 0.0, "I": 0.0, "OE": 0.0, "AA": 0.0, "N": 0.0, "Q": 0.0, "A": 0.0, "V": 2.0}, "2010-01-01-2020-01-01": {"O": 0.0, "B": 1.0, "C": 0.0, "F": 0.0, "I": 0.0, "OE": 0.0, "AA": 1.0, "N": 0.0, "Q": 0.0, "A": 0.0, "V": 6.0}}, "1168106745": {"2015-06-19-2020-01-01": {"O": 0.0, "B": 0.0, "C": 0.0, "F": 0.0, "I": 5.0, "OE": 0.0, "AA": 0.0, "N": 0.0, "Q": 0.0, "A": 0.0, "V": 3.0}, "2012-01-01-2015-06-18": {"O": 0.0, "B": 1.0, "C": 0.0, "F": 0.0, "I": 1.0, "OE": 0.0, "AA": 0.0, "N": 0.0, "Q": 0.0, "A": 1.0, "V": 5.0}, "2010-01-01-2020-01-01": {"O": 0.0, "B": 1.0, "C": 0.0, "F": 0.0, "I": 6.0, "OE": 0.0, "AA": 0.0, "N": 0.0, "Q": 0.0, "A": 1.0, "V": 9.0}}, "1715457690": {"2015-06-19-2020-01-01": {"O": 0.0, "B": 3.0, "C": 0.0, "F": 12.0, "I": 0.0, "OE": 0.0, "AA": 0.0, "N": 0.0, "Q": 0.0, "A": 5.0, "V": 0.0}, "2012-01-01-2015-06-18": {"O": 0.0, "B": 0.0, "C": 0.0, "F": 5.0, "I": 0.0, "OE": 4.0, "AA": 0.0, "N": 0.0, "Q": 0.0, "A": 4.0, "V": 0.0}, "2010-01-01-2020-01-01": {"O": 0.0, "B": 3.0, "C": 0.0, "F": 18.0, "I": 0.0, "OE": 4.0, "AA": 0.0, "N": 0.0, "Q": 0.0, "A": 11.0, "V": 0.0}}, "1544186734": {"2015-06-19-2020-01-01": {}, "2012-01-01-2015-06-18": {"O": 0.0, "B": 0.0, "C": 0.0, "F": 0.0, "I": 1.0, "OE": 0.0, "AA": 0.0, "N": 0.0, "Q": 0.0, "A": 0.0, "V": 0.0}, "2010-01-01-2020-01-01": {"O": 0.0, "B": 0.0, "C": 0.0, "F": 0.0, "I": 1.0, "OE": 0.0, "AA": 0.0, "N": 0.0, "Q": 0.0, "A": 2.0, "V": 0.0}}, "371192504": {"2015-06-19-2020-01-01": {"O": 0.0, "B": 0.0, "C": 0.0, "F": 1.0, "I": 0.0, "OE": 0.0, "AA": 0.0, "N": 0.0, "Q": 0.0, "A": 0.0, "V": 0.0}, "2012-01-01-2015-06-18": {}, "2010-01-01-2020-01-01": {"O": 0.0, "B": 0.0, "C": 0.0, "F": 2.0, "I": 0.0, "OE": 0.0, "AA": 0.0, "N": 0.0, "Q": 0.0, "A": 3.0, "V": 0.0}}, "132062824": {"2015-06-19-2020-01-01": {"O": 0.0, "B": 0.0, "C": 0.0, "F": 0.0, "I": 0.0, "OE": 1.0, "AA": 0.0, "N": 0.0, "Q": 0.0, "A": 0.0, "V": 0.0}, "2012-01-01-2015-06-18": {}, "2010-01-01-2020-01-01": {"O": 0.0, "B": 0.0, "C": 0.0, "F": 0.0, "I": 0.0, "OE": 4.0, "AA": 0.0, "N": 0.0, "Q": 0.0, "A": 0.0, "V": 0.0}}, "1256751437": {"2015-06-19-2020-01-01": {"O": 0.0, "B": 1.0, "C": 0.0, "F": 0.0, "I": 0.0, "OE": 0.0, "AA": 0.0, "N": 0.0, "Q": 0.0, "A": 0.0, "V": 0.0}, "2012-01-01-2015-06-18": {"O": 0.0, "B": 2.0, "C": 0.0, "F": 1.0, "I": 0.0, "OE": 0.0, "AA": 0.0, "N": 0.0, "Q": 0.0, "A": 1.0, "V": 0.0}, "2010-01-01-2020-01-01": {"O": 0.0, "B": 4.0, "C": 0.0, "F": 1.0, "I": 0.0, "OE": 0.0, "AA": 0.0, "N": 0.0, "Q": 0.0, "A": 2.0, "V": 0.0}}, "694948477": {"2015-06-19-2020-01-01": {"O": 0.0, "B": 5.0, "C": 0.0, "F": 4.0, "I": 0.0, "OE": 2.0, "AA": 26.0, "N": 1.0, "Q": 0.0, "A": 2.0, "V": 0.0}, "2012-01-01-2015-06-18": {"O": 0.0, "B": 6.0, "C": 0.0, "F": 3.0, "I": 0.0, "OE": 6.0, "AA": 2.0, "N": 1.0, "Q": 0.0, "A": 3.0, "V": 2.0}, "2010-01-01-2020-01-01": {"O": 0.0, "B": 12.0, "C": 0.0, "F": 7.0, "I": 0.0, "OE": 8.0, "AA": 35.0, "N": 2.0, "Q": 0.0, "A": 5.0, "V": 2.0}}, "1882083881": {"2015-06-19-2020-01-01": {"O": 0.0, "B": 0.0, "C": 0.0, "F": 0.0, "I": 2.0, "OE": 0.0, "AA": 0.0, "N": 0.0, "Q": 0.0, "A": 0.0, "V": 0.0}, "2012-01-01-2015-06-18": {}, "2010-01-01-2020-01-01": {"O": 0.0, "B": 0.0, "C": 0.0, "F": 0.0, "I": 4.0, "OE": 1.0, "AA": 0.0, "N": 0.0, "Q": 0.0, "A": 0.0, "V": 0.0}}, "1591815807": {"2015-06-19-2020-01-01": {"O": 0.0, "B": 0.0, "C": 0.0, "F": 0.0, "I": 0.0, "OE": 1.0, "AA": 0.0, "N": 0.0, "Q": 0.0, "A": 0.0, "V": 0.0}, "2012-01-01-2015-06-18": {"O": 0.0, "B": 0.0, "C": 0.0, "F": 0.0, "I": 0.0, "OE": 1.0, "AA": 0.0, "N": 0.0, "Q": 0.0, "A": 0.0, "V": 0.0}, "2010-01-01-2020-01-01": {"O": 0.0, "B": 0.0, "C": 0.0, "F": 0.0, "I": 0.0, "OE": 2.0, "AA": 0.0, "N": 0.0, "Q": 0.0, "A": 0.0, "V": 1.0}}, "132675948": {"2015-06-19-2020-01-01": {"O": 0.0, "B": 0.0, "C": 0.0, "F": 0.0, "I": 0.0, "OE": 0.0, "AA": 0.0, "N": 0.0, "Q": 0.0, "A": 3.0, "V": 0.0}, "2012-01-01-2015-06-18": {}, "2010-01-01-2020-01-01": {"O": 0.0, "B": 0.0, "C": 0.0, "F": 0.0, "I": 0.0, "OE": 0.0, "AA": 0.0, "N": 0.0, "Q": 0.0, "A": 3.0, "V": 0.0}}, "1461737962": {"2015-06-19-2020-01-01": {"O": 0.0, "B": 1.0, "C": 3.0, "F": 11.0, "I": 26.0, "OE": 0.0, "AA": 0.0, "N": 0.0, "Q": 0.0, "A": 1.0, "V": 20.0}, "2012-01-01-2015-06-18": {"O": 0.0, "B": 0.0, "C": 0.0, "F": 2.0, "I": 36.0, "OE": 0.0, "AA": 0.0, "N": 0.0, "Q": 0.0, "A": 3.0, "V": 20.0}, "2010-01-01-2020-01-01": {"O": 0.0, "B": 1.0, "C": 3.0, "F": 13.0, "I": 63.0, "OE": 0.0, "AA": 0.0, "N": 0.0, "Q": 0.0, "A": 4.0, "V": 40.0}}, "928851537": {"2015-06-19-2020-01-01": {"O": 0.0, "B": 0.0, "C": 0.0, "F": 14.0, "I": 0.0, "OE": 0.0, "AA": 0.0, "N": 0.0, "Q": 0.0, "A": 3.0, "V": 0.0}, "2012-01-01-2015-06-18": {"O": 0.0, "B": 0.0, "C": 0.0, "F": 1.0, "I": 0.0, "OE": 0.0, "AA": 0.0, "N": 0.0, "Q": 0.0, "A": 28.0, "V": 0.0}, "2010-01-01-2020-01-01": {"O": 0.0, "B": 0.0, "C": 0.0, "F": 15.0, "I": 0.0, "OE": 0.0, "AA": 0.0, "N": 0.0, "Q": 0.0, "A": 35.0, "V": 0.0}}, "1108192307": {"2015-06-19-2020-01-01": {"O": 0.0, "B": 7.0, "C": 0.0, "F": 7.0, "I": 0.0, "OE": 0.0, "AA": 4.0, "N": 0.0, "Q": 0.0, "A": 20.0, "V": 0.0}, "2012-01-01-2015-06-18": {"O": 0.0, "B": 2.0, "C": 0.0, "F": 0.0, "I": 0.0, "OE": 0.0, "AA": 0.0, "N": 0.0, "Q": 0.0, "A": 1.0, "V": 0.0}, "2010-01-01-2020-01-01": {"O": 0.0, "B": 9.0, "C": 0.0, "F": 7.0, "I": 0.0, "OE": 0.0, "AA": 4.0, "N": 0.0, "Q": 0.0, "A": 25.0, "V": 0.0}}, "546996499": {"2015-06-19-2020-01-01": {}, "2012-01-01-2015-06-18": {"O": 0.0, "B": 0.0, "C": 1.0, "F": 0.0, "I": 0.0, "OE": 1.0, "AA": 0.0, "N": 0.0, "Q": 0.0, "A": 0.0, "V": 0.0}, "2010-01-01-2020-01-01": {"O": 0.0, "B": 0.0, "C": 1.0, "F": 0.0, "I": 0.0, "OE": 2.0, "AA": 0.0, "N": 0.0, "Q": 0.0, "A": 0.0, "V": 0.0}}, "1561967703": {"2015-06-19-2020-01-01": {"O": 0.0, "B": 1.0, "C": 0.0, "F": 1.0, "I": 0.0, "OE": 11.0, "AA": 3.0, "N": 0.0, "Q": 0.0, "A": 0.0, "V": 0.0}, "2012-01-01-2015-06-18": {"O": 0.0, "B": 0.0, "C": 0.0, "F": 0.0, "I": 0.0, "OE": 0.0, "AA": 1.0, "N": 0.0, "Q": 0.0, "A": 1.0, "V": 0.0}, "2010-01-01-2020-01-01": {"O": 0.0, "B": 1.0, "C": 0.0, "F": 1.0, "I": 0.0, "OE": 13.0, "AA": 4.0, "N": 0.0, "Q": 0.0, "A": 1.0, "V": 0.0}}, "1799285775": {"2015-06-19-2020-01-01": {"O": 0.0, "B": 5.0, "C": 3.0, "F": 22.0, "I": 0.0, "OE": 9.0, "AA": 1.0, "N": 0.0, "Q": 0.0, "A": 78.0, "V": 0.0}, "2012-01-01-2015-06-18": {"O": 0.0, "B": 31.0, "C": 0.0, "F": 171.0, "I": 1.0, "OE": 47.0, "AA": 0.0, "N": 0.0, "Q": 0.0, "A": 382.0, "V": 0.0}, "2010-01-01-2020-01-01": {"O": 0.0, "B": 36.0, "C": 3.0, "F": 194.0, "I": 1.0, "OE": 62.0, "AA": 1.0, "N": 0.0, "Q": 0.0, "A": 522.0, "V": 0.0}}, "1018041350": {"2015-06-19-2020-01-01": {"O": 0.0, "B": 0.0, "C": 0.0, "F": 2.0, "I": 0.0, "OE": 0.0, "AA": 0.0, "N": 0.0, "Q": 0.0, "A": 0.0, "V": 0.0}, "2012-01-01-2015-06-18": {"O": 0.0, "B": 1.0, "C": 0.0, "F": 0.0, "I": 0.0, "OE": 0.0, "AA": 0.0, "N": 0.0, "Q": 0.0, "A": 0.0, "V": 1.0}, "2010-01-01-2020-01-01": {"O": 0.0, "B": 1.0, "C": 0.0, "F": 5.0, "I": 0.0, "OE": 0.0, "AA": 0.0, "N": 0.0, "Q": 0.0, "A": 0.0, "V": 1.0}}, "1652102532": {"2015-06-19-2020-01-01": {"O": 0.0, "B": 0.0, "C": 0.0, "F": 0.0, "I": 0.0, "OE": 0.0, "AA": 0.0, "N": 0.0, "Q": 0.0, "A": 0.0, "V": 1.0}, "2012-01-01-2015-06-18": {"O": 1.0, "B": 0.0, "C": 0.0, "F": 1.0, "I": 0.0, "OE": 0.0, "AA": 0.0, "N": 0.0, "Q": 0.0, "A": 2.0, "V": 0.0}, "2010-01-01-2020-01-01": {"O": 1.0, "B": 0.0, "C": 0.0, "F": 1.0, "I": 0.0, "OE": 0.0, "AA": 0.0, "N": 0.0, "Q": 0.0, "A": 3.0, "V": 4.0}}, "982207408": {"2015-06-19-2020-01-01": {"O": 0.0, "B": 2.0, "C": 0.0, "F": 1.0, "I": 0.0, "OE": 0.0, "AA": 0.0, "N": 0.0, "Q": 0.0, "A": 0.0, "V": 0.0}, "2012-01-01-2015-06-18": {}, "2010-01-01-2020-01-01": {"O": 0.0, "B": 3.0, "C": 0.0, "F": 1.0, "I": 0.0, "OE": 0.0, "AA": 0.0, "N": 0.0, "Q": 0.0, "A": 0.0, "V": 0.0}}, "629383679": {"2015-06-19-2020-01-01": {"O": 0.0, "B": 0.0, "C": 0.0, "F": 0.0, "I": 36.0, "OE": 0.0, "AA": 1.0, "N": 0.0, "Q": 0.0, "A": 0.0, "V": 2.0}, "2012-01-01-2015-06-18": {"O": 0.0, "B": 0.0, "C": 0.0, "F": 0.0, "I": 42.0, "OE": 0.0, "AA": 0.0, "N": 0.0, "Q": 0.0, "A": 2.0, "V": 5.0}, "2010-01-01-2020-01-01": {"O": 0.0, "B": 0.0, "C": 0.0, "F": 0.0, "I": 81.0, "OE": 0.0, "AA": 1.0, "N": 0.0, "Q": 0.0, "A": 2.0, "V": 7.0}}, "1107609540": {"2015-06-19-2020-01-01": {"O": 0.0, "B": 4.0, "C": 5.0, "F": 102.0, "I": 0.0, "OE": 357.0, "AA": 3.0, "N": 1.0, "Q": 0.0, "A": 47.0, "V": 0.0}, "2012-01-01-2015-06-18": {"O": 0.0, "B": 1.0, "C": 2.0, "F": 68.0, "I": 0.0, "OE": 116.0, "AA": 0.0, "N": 0.0, "Q": 0.0, "A": 72.0, "V": 1.0}, "2010-01-01-2020-01-01": {"O": 0.0, "B": 5.0, "C": 7.0, "F": 170.0, "I": 0.0, "OE": 473.0, "AA": 3.0, "N": 1.0, "Q": 0.0, "A": 119.0, "V": 1.0}}, "323518559": {"2015-06-19-2020-01-01": {"O": 0.0, "B": 0.0, "C": 0.0, "F": 0.0, "I": 1.0, "OE": 0.0, "AA": 0.0, "N": 0.0, "Q": 0.0, "A": 0.0, "V": 0.0}, "2012-01-01-2015-06-18": {"O": 2.0, "B": 0.0, "C": 0.0, "F": 0.0, "I": 0.0, "OE": 0.0, "AA": 0.0, "N": 0.0, "Q": 0.0, "A": 0.0, "V": 4.0}, "2010-01-01-2020-01-01": {"O": 2.0, "B": 0.0, "C": 0.0, "F": 1.0, "I": 1.0, "OE": 0.0, "AA": 0.0, "N": 0.0, "Q": 0.0, "A": 0.0, "V": 5.0}}, "1906716941": {"2015-06-19-2020-01-01": {"O": 1.0, "B": 0.0, "C": 0.0, "F": 1.0, "I": 0.0, "OE": 0.0, "AA": 0.0, "N": 0.0, "Q": 0.0, "A": 0.0, "V": 1.0}, "2012-01-01-2015-06-18": {"O": 8.0, "B": 0.0, "C": 0.0, "F": 0.0, "I": 0.0, "OE": 0.0, "AA": 0.0, "N": 0.0, "Q": 0.0, "A": 0.0, "V": 3.0}, "2010-01-01-2020-01-01": {"O": 11.0, "B": 0.0, "C": 0.0, "F": 1.0, "I": 0.0, "OE": 0.0, "AA": 0.0, "N": 0.0, "Q": 0.0, "A": 0.0, "V": 4.0}}, "707830": {"2015-06-19-2020-01-01": {"O": 1.0, "B": 0.0, "C": 0.0, "F": 0.0, "I": 0.0, "OE": 0.0, "AA": 0.0, "N": 0.0, "Q": 0.0, "A": 0.0, "V": 0.0}, "2012-01-01-2015-06-18": {}, "2010-01-01-2020-01-01": {"O": 2.0, "B": 0.0, "C": 0.0, "F": 0.0, "I": 0.0, "OE": 0.0, "AA": 0.0, "N": 0.0, "Q": 0.0, "A": 0.0, "V": 0.0}}, "344292349": {"2015-06-19-2020-01-01": {"O": 0.0, "B": 0.0, "C": 0.0, "F": 1.0, "I": 0.0, "OE": 0.0, "AA": 0.0, "N": 0.0, "Q": 0.0, "A": 0.0, "V": 0.0}, "2012-01-01-2015-06-18": {"O": 0.0, "B": 0.0, "C": 0.0, "F": 0.0, "I": 0.0, "OE": 0.0, "AA": 0.0, "N": 0.0, "Q": 0.0, "A": 1.0, "V": 0.0}, "2010-01-01-2020-01-01": {"O": 0.0, "B": 0.0, "C": 0.0, "F": 1.0, "I": 0.0, "OE": 0.0, "AA": 0.0, "N": 0.0, "Q": 0.0, "A": 3.0, "V": 0.0}}, "764054628": {"2015-06-19-2020-01-01": {}, "2012-01-01-2015-06-18": {"O": 0.0, "B": 0.0, "C": 0.0, "F": 0.0, "I": 0.0, "OE": 0.0, "AA": 0.0, "N": 0.0, "Q": 0.0, "A": 1.0, "V": 0.0}, "2010-01-01-2020-01-01": {"O": 0.0, "B": 0.0, "C": 0.0, "F": 0.0, "I": 0.0, "OE": 0.0, "AA": 0.0, "N": 0.0, "Q": 0.0, "A": 1.0, "V": 0.0}}, "2017357026": {"2015-06-19-2020-01-01": {"O": 0.0, "B": 0.0, "C": 0.0, "F": 0.0, "I": 92.0, "OE": 0.0, "AA": 0.0, "N": 0.0, "Q": 0.0, "A": 0.0, "V": 1.0}, "2012-01-01-2015-06-18": {"O": 0.0, "B": 0.0, "C": 0.0, "F": 0.0, "I": 21.0, "OE": 0.0, "AA": 0.0, "N": 0.0, "Q": 0.0, "A": 0.0, "V": 0.0}, "2010-01-01-2020-01-01": {"O": 0.0, "B": 0.0, "C": 0.0, "F": 0.0, "I": 116.0, "OE": 0.0, "AA": 0.0, "N": 0.0, "Q": 0.0, "A": 0.0, "V": 2.0}}, "348617536": {"2015-06-19-2020-01-01": {"O": 0.0, "B": 14.0, "C": 0.0, "F": 368.0, "I": 0.0, "OE": 179.0, "AA": 5.0, "N": 0.0, "Q": 0.0, "A": 56.0, "V": 1.0}, "2012-01-01-2015-06-18": {"O": 0.0, "B": 58.0, "C": 0.0, "F": 796.0, "I": 0.0, "OE": 184.0, "AA": 2.0, "N": 0.0, "Q": 0.0, "A": 154.0, "V": 1.0}, "2010-01-01-2020-01-01": {"O": 0.0, "B": 76.0, "C": 0.0, "F": 1170.0, "I": 0.0, "OE": 397.0, "AA": 7.0, "N": 0.0, "Q": 0.0, "A": 235.0, "V": 6.0}}, "1886543529": {"2015-06-19-2020-01-01": {"O": 0.0, "B": 0.0, "C": 0.0, "F": 1.0, "I": 0.0, "OE": 0.0, "AA": 0.0, "N": 0.0, "Q": 0.0, "A": 0.0, "V": 0.0}, "2012-01-01-2015-06-18": {"O": 0.0, "B": 0.0, "C": 0.0, "F": 0.0, "I": 0.0, "OE": 0.0, "AA": 0.0, "N": 0.0, "Q": 0.0, "A": 1.0, "V": 0.0}, "2010-01-01-2020-01-01": {"O": 0.0, "B": 0.0, "C": 0.0, "F": 1.0, "I": 0.0, "OE": 0.0, "AA": 0.0, "N": 0.0, "Q": 0.0, "A": 3.0, "V": 0.0}}, "1880750563": {"2015-06-19-2020-01-01": {"O": 0.0, "B": 229.0, "C": 0.0, "F": 121.0, "I": 0.0, "OE": 248.0, "AA": 57.0, "N": 3.0, "Q": 0.0, "A": 54.0, "V": 1.0}, "2012-01-01-2015-06-18": {"O": 0.0, "B": 48.0, "C": 0.0, "F": 0.0, "I": 0.0, "OE": 0.0, "AA": 0.0, "N": 0.0, "Q": 0.0, "A": 2.0, "V": 0.0}, "2010-01-01-2020-01-01": {"O": 0.0, "B": 338.0, "C": 0.0, "F": 121.0, "I": 0.0, "OE": 248.0, "AA": 57.0, "N": 3.0, "Q": 0.0, "A": 56.0, "V": 1.0}}, "2074929154": {"2015-06-19-2020-01-01": {"O": 0.0, "B": 0.0, "C": 1.0, "F": 0.0, "I": 0.0, "OE": 0.0, "AA": 0.0, "N": 0.0, "Q": 0.0, "A": 0.0, "V": 32.0}, "2012-01-01-2015-06-18": {"O": 2.0, "B": 0.0, "C": 3.0, "F": 0.0, "I": 1.0, "OE": 1.0, "AA": 0.0, "N": 0.0, "Q": 0.0, "A": 0.0, "V": 330.0}, "2010-01-01-2020-01-01": {"O": 2.0, "B": 0.0, "C": 4.0, "F": 0.0, "I": 1.0, "OE": 1.0, "AA": 0.0, "N": 0.0, "Q": 0.0, "A": 0.0, "V": 394.0}}, "1246557051": {"2015-06-19-2020-01-01": {"O": 0.0, "B": 0.0, "C": 0.0, "F": 0.0, "I": 0.0, "OE": 0.0, "AA": 0.0, "N": 0.0, "Q": 0.0, "A": 0.0, "V": 1.0}, "2012-01-01-2015-06-18": {"O": 0.0, "B": 0.0, "C": 1.0, "F": 0.0, "I": 0.0, "OE": 4.0, "AA": 0.0, "N": 0.0, "Q": 0.0, "A": 4.0, "V": 0.0}, "2010-01-01-2020-01-01": {"O": 0.0, "B": 2.0, "C": 1.0, "F": 0.0, "I": 4.0, "OE": 12.0, "AA": 0.0, "N": 0.0, "Q": 0.0, "A": 17.0, "V": 1.0}}, "1463685016": {"2015-06-19-2020-01-01": {"O": 0.0, "B": 0.0, "C": 0.0, "F": 0.0, "I": 0.0, "OE": 0.0, "AA": 1.0, "N": 0.0, "Q": 0.0, "A": 1.0, "V": 0.0}, "2012-01-01-2015-06-18": {"O": 0.0, "B": 0.0, "C": 0.0, "F": 0.0, "I": 1.0, "OE": 1.0, "AA": 0.0, "N": 0.0, "Q": 0.0, "A": 0.0, "V": 0.0}, "2010-01-01-2020-01-01": {"O": 2.0, "B": 0.0, "C": 0.0, "F": 0.0, "I": 1.0, "OE": 1.0, "AA": 3.0, "N": 0.0, "Q": 0.0, "A": 1.0, "V": 0.0}}, "1312948689": {"2015-06-19-2020-01-01": {"O": 2.0, "B": 1.0, "C": 0.0, "F": 4.0, "I": 0.0, "OE": 11.0, "AA": 0.0, "N": 5.0, "Q": 0.0, "A": 17.0, "V": 21.0}, "2012-01-01-2015-06-18": {"O": 0.0, "B": 5.0, "C": 0.0, "F": 0.0, "I": 0.0, "OE": 15.0, "AA": 0.0, "N": 4.0, "Q": 0.0, "A": 7.0, "V": 9.0}, "2010-01-01-2020-01-01": {"O": 2.0, "B": 6.0, "C": 0.0, "F": 4.0, "I": 0.0, "OE": 29.0, "AA": 0.0, "N": 9.0, "Q": 0.0, "A": 24.0, "V": 30.0}}, "1414605689": {"2015-06-19-2020-01-01": {"O": 0.0, "B": 0.0, "C": 0.0, "F": 0.0, "I": 1.0, "OE": 0.0, "AA": 0.0, "N": 0.0, "Q": 0.0, "A": 1.0, "V": 0.0}, "2012-01-01-2015-06-18": {}, "2010-01-01-2020-01-01": {"O": 0.0, "B": 0.0, "C": 0.0, "F": 0.0, "I": 5.0, "OE": 0.0, "AA": 0.0, "N": 0.0, "Q": 0.0, "A": 1.0, "V": 0.0}}, "1008111419": {"2015-06-19-2020-01-01": {"O": 1.0, "B": 1.0, "C": 0.0, "F": 0.0, "I": 0.0, "OE": 0.0, "AA": 0.0, "N": 0.0, "Q": 0.0, "A": 1.0, "V": 1.0}, "2012-01-01-2015-06-18": {}, "2010-01-01-2020-01-01": {"O": 1.0, "B": 1.0, "C": 0.0, "F": 0.0, "I": 0.0, "OE": 0.0, "AA": 0.0, "N": 0.0, "Q": 0.0, "A": 1.0, "V": 1.0}}, "1198976428": {"2015-06-19-2020-01-01": {"O": 0.0, "B": 1.0, "C": 1.0, "F": 3.0, "I": 0.0, "OE": 1.0, "AA": 0.0, "N": 0.0, "Q": 0.0, "A": 7.0, "V": 0.0}, "2012-01-01-2015-06-18": {"O": 0.0, "B": 0.0, "C": 0.0, "F": 1.0, "I": 0.0, "OE": 0.0, "AA": 0.0, "N": 0.0, "Q": 0.0, "A": 2.0, "V": 0.0}, "2010-01-01-2020-01-01": {"O": 0.0, "B": 1.0, "C": 1.0, "F": 5.0, "I": 0.0, "OE": 1.0, "AA": 0.0, "N": 0.0, "Q": 0.0, "A": 12.0, "V": 0.0}}, "1188807897": {"2015-06-19-2020-01-01": {"O": 1.0, "B": 4.0, "C": 1.0, "F": 12.0, "I": 0.0, "OE": 3.0, "AA": 1.0, "N": 0.0, "Q": 0.0, "A": 108.0, "V": 4.0}, "2012-01-01-2015-06-18": {"O": 0.0, "B": 3.0, "C": 0.0, "F": 6.0, "I": 0.0, "OE": 6.0, "AA": 7.0, "N": 0.0, "Q": 0.0, "A": 113.0, "V": 0.0}, "2010-01-01-2020-01-01": {"O": 1.0, "B": 7.0, "C": 1.0, "F": 18.0, "I": 0.0, "OE": 9.0, "AA": 8.0, "N": 0.0, "Q": 0.0, "A": 221.0, "V": 4.0}}, "1516030597": {"2015-06-19-2020-01-01": {"O": 0.0, "B": 1.0, "C": 0.0, "F": 0.0, "I": 0.0, "OE": 0.0, "AA": 0.0, "N": 0.0, "Q": 0.0, "A": 0.0, "V": 0.0}, "2012-01-01-2015-06-18": {}, "2010-01-01-2020-01-01": {"O": 0.0, "B": 1.0, "C": 0.0, "F": 0.0, "I": 0.0, "OE": 0.0, "AA": 0.0, "N": 0.0, "Q": 0.0, "A": 0.0, "V": 0.0}}, "178644050": {"2015-06-19-2020-01-01": {"O": 0.0, "B": 0.0, "C": 0.0, "F": 0.0, "I": 0.0, "OE": 0.0, "AA": 0.0, "N": 0.0, "Q": 0.0, "A": 0.0, "V": 1.0}, "2012-01-01-2015-06-18": {"O": 0.0, "B": 0.0, "C": 0.0, "F": 0.0, "I": 0.0, "OE": 0.0, "AA": 0.0, "N": 0.0, "Q": 0.0, "A": 1.0, "V": 0.0}, "2010-01-01-2020-01-01": {"O": 0.0, "B": 0.0, "C": 0.0, "F": 0.0, "I": 0.0, "OE": 0.0, "AA": 0.0, "N": 0.0, "Q": 0.0, "A": 2.0, "V": 1.0}}, "1125648598": {"2015-06-19-2020-01-01": {"O": 0.0, "B": 2.0, "C": 0.0, "F": 0.0, "I": 0.0, "OE": 12.0, "AA": 0.0, "N": 0.0, "Q": 0.0, "A": 1.0, "V": 0.0}, "2012-01-01-2015-06-18": {"O": 0.0, "B": 1.0, "C": 0.0, "F": 1.0, "I": 0.0, "OE": 13.0, "AA": 0.0, "N": 0.0, "Q": 0.0, "A": 1.0, "V": 0.0}, "2010-01-01-2020-01-01": {"O": 0.0, "B": 3.0, "C": 0.0, "F": 1.0, "I": 0.0, "OE": 29.0, "AA": 0.0, "N": 0.0, "Q": 0.0, "A": 2.0, "V": 0.0}}, "675843479": {"2015-06-19-2020-01-01": {"O": 0.0, "B": 2.0, "C": 0.0, "F": 0.0, "I": 0.0, "OE": 1.0, "AA": 0.0, "N": 1.0, "Q": 0.0, "A": 1.0, "V": 0.0}, "2012-01-01-2015-06-18": {"O": 0.0, "B": 0.0, "C": 0.0, "F": 0.0, "I": 1.0, "OE": 0.0, "AA": 0.0, "N": 0.0, "Q": 0.0, "A": 0.0, "V": 1.0}, "2010-01-01-2020-01-01": {"O": 0.0, "B": 3.0, "C": 0.0, "F": 0.0, "I": 1.0, "OE": 1.0, "AA": 0.0, "N": 1.0, "Q": 0.0, "A": 1.0, "V": 1.0}}, "1902475868": {"2015-06-19-2020-01-01": {}, "2012-01-01-2015-06-18": {"O": 4.0, "B": 0.0, "C": 0.0, "F": 0.0, "I": 0.0, "OE": 1.0, "AA": 0.0, "N": 0.0, "Q": 0.0, "A": 0.0, "V": 1.0}, "2010-01-01-2020-01-01": {"O": 6.0, "B": 0.0, "C": 0.0, "F": 0.0, "I": 0.0, "OE": 1.0, "AA": 0.0, "N": 0.0, "Q": 0.0, "A": 0.0, "V": 1.0}}, "142830526": {"2015-06-19-2020-01-01": {}, "2012-01-01-2015-06-18": {"O": 0.0, "B": 1.0, "C": 0.0, "F": 1.0, "I": 0.0, "OE": 0.0, "AA": 0.0, "N": 0.0, "Q": 0.0, "A": 0.0, "V": 2.0}, "2010-01-01-2020-01-01": {"O": 0.0, "B": 1.0, "C": 0.0, "F": 1.0, "I": 1.0, "OE": 0.0, "AA": 0.0, "N": 0.0, "Q": 0.0, "A": 0.0, "V": 3.0}}, "182637120": {"2015-06-19-2020-01-01": {"O": 0.0, "B": 0.0, "C": 0.0, "F": 0.0, "I": 1.0, "OE": 0.0, "AA": 0.0, "N": 0.0, "Q": 0.0, "A": 0.0, "V": 0.0}, "2012-01-01-2015-06-18": {"O": 4.0, "B": 0.0, "C": 0.0, "F": 0.0, "I": 1.0, "OE": 0.0, "AA": 0.0, "N": 0.0, "Q": 0.0, "A": 1.0, "V": 0.0}, "2010-01-01-2020-01-01": {"O": 5.0, "B": 0.0, "C": 0.0, "F": 0.0, "I": 2.0, "OE": 0.0, "AA": 0.0, "N": 0.0, "Q": 0.0, "A": 1.0, "V": 0.0}}, "302603445": {"2015-06-19-2020-01-01": {"O": 0.0, "B": 0.0, "C": 0.0, "F": 4.0, "I": 0.0, "OE": 0.0, "AA": 0.0, "N": 0.0, "Q": 0.0, "A": 1.0, "V": 0.0}, "2012-01-01-2015-06-18": {"O": 1.0, "B": 2.0, "C": 0.0, "F": 5.0, "I": 0.0, "OE": 1.0, "AA": 0.0, "N": 0.0, "Q": 0.0, "A": 0.0, "V": 0.0}, "2010-01-01-2020-01-01": {"O": 1.0, "B": 2.0, "C": 0.0, "F": 9.0, "I": 0.0, "OE": 1.0, "AA": 1.0, "N": 0.0, "Q": 0.0, "A": 1.0, "V": 0.0}}, "827066429": {"2015-06-19-2020-01-01": {"O": 0.0, "B": 0.0, "C": 0.0, "F": 0.0, "I": 1.0, "OE": 0.0, "AA": 0.0, "N": 0.0, "Q": 0.0, "A": 0.0, "V": 0.0}, "2012-01-01-2015-06-18": {}, "2010-01-01-2020-01-01": {"O": 0.0, "B": 0.0, "C": 0.0, "F": 0.0, "I": 4.0, "OE": 0.0, "AA": 0.0, "N": 0.0, "Q": 0.0, "A": 0.0, "V": 0.0}}, "118710929": {"2015-06-19-2020-01-01": {"O": 35.0, "B": 2.0, "C": 5.0, "F": 2.0, "I": 67.0, "OE": 0.0, "AA": 1.0, "N": 0.0, "Q": 0.0, "A": 5.0, "V": 110.0}, "2012-01-01-2015-06-18": {"O": 41.0, "B": 1.0, "C": 13.0, "F": 0.0, "I": 78.0, "OE": 0.0, "AA": 0.0, "N": 0.0, "Q": 0.0, "A": 4.0, "V": 135.0}, "2010-01-01-2020-01-01": {"O": 76.0, "B": 3.0, "C": 18.0, "F": 2.0, "I": 148.0, "OE": 0.0, "AA": 1.0, "N": 0.0, "Q": 0.0, "A": 9.0, "V": 250.0}}, "641056843": {"2015-06-19-2020-01-01": {"O": 0.0, "B": 2.0, "C": 0.0, "F": 2.0, "I": 0.0, "OE": 17.0, "AA": 25.0, "N": 0.0, "Q": 0.0, "A": 2.0, "V": 0.0}, "2012-01-01-2015-06-18": {"O": 0.0, "B": 0.0, "C": 0.0, "F": 1.0, "I": 0.0, "OE": 6.0, "AA": 0.0, "N": 0.0, "Q": 0.0, "A": 0.0, "V": 0.0}, "2010-01-01-2020-01-01": {"O": 0.0, "B": 2.0, "C": 0.0, "F": 3.0, "I": 0.0, "OE": 37.0, "AA": 25.0, "N": 0.0, "Q": 0.0, "A": 2.0, "V": 0.0}}, "1653943528": {"2015-06-19-2020-01-01": {"O": 0.0, "B": 0.0, "C": 1.0, "F": 1.0, "I": 0.0, "OE": 0.0, "AA": 0.0, "N": 0.0, "Q": 0.0, "A": 59.0, "V": 0.0}, "2012-01-01-2015-06-18": {"O": 1.0, "B": 0.0, "C": 1.0, "F": 0.0, "I": 0.0, "OE": 0.0, "AA": 0.0, "N": 0.0, "Q": 0.0, "A": 87.0, "V": 0.0}, "2010-01-01-2020-01-01": {"O": 1.0, "B": 0.0, "C": 2.0, "F": 1.0, "I": 0.0, "OE": 0.0, "AA": 0.0, "N": 0.0, "Q": 0.0, "A": 146.0, "V": 0.0}}, "198956630": {"2015-06-19-2020-01-01": {}, "2012-01-01-2015-06-18": {"O": 0.0, "B": 0.0, "C": 0.0, "F": 0.0, "I": 0.0, "OE": 0.0, "AA": 0.0, "N": 0.0, "Q": 0.0, "A": 0.0, "V": 1.0}, "2010-01-01-2020-01-01": {"O": 0.0, "B": 0.0, "C": 0.0, "F": 1.0, "I": 0.0, "OE": 0.0, "AA": 0.0, "N": 0.0, "Q": 0.0, "A": 0.0, "V": 4.0}}, "1162904829": {"2015-06-19-2020-01-01": {"O": 0.0, "B": 0.0, "C": 0.0, "F": 1.0, "I": 0.0, "OE": 30.0, "AA": 2.0, "N": 1.0, "Q": 0.0, "A": 0.0, "V": 0.0}, "2012-01-01-2015-06-18": {"O": 0.0, "B": 0.0, "C": 0.0, "F": 0.0, "I": 0.0, "OE": 21.0, "AA": 0.0, "N": 0.0, "Q": 0.0, "A": 1.0, "V": 0.0}, "2010-01-01-2020-01-01": {"O": 0.0, "B": 0.0, "C": 0.0, "F": 1.0, "I": 0.0, "OE": 55.0, "AA": 2.0, "N": 1.0, "Q": 0.0, "A": 1.0, "V": 0.0}}, "1356543303": {"2015-06-19-2020-01-01": {"O": 0.0, "B": 0.0, "C": 0.0, "F": 0.0, "I": 0.0, "OE": 0.0, "AA": 0.0, "N": 0.0, "Q": 0.0, "A": 1.0, "V": 0.0}, "2012-01-01-2015-06-18": {}, "2010-01-01-2020-01-01": {"O": 0.0, "B": 0.0, "C": 0.0, "F": 0.0, "I": 0.0, "OE": 0.0, "AA": 0.0, "N": 0.0, "Q": 0.0, "A": 4.0, "V": 0.0}}, "108749172": {"2015-06-19-2020-01-01": {"O": 0.0, "B": 1.0, "C": 0.0, "F": 0.0, "I": 0.0, "OE": 0.0, "AA": 0.0, "N": 0.0, "Q": 0.0, "A": 0.0, "V": 0.0}, "2012-01-01-2015-06-18": {}, "2010-01-01-2020-01-01": {"O": 0.0, "B": 3.0, "C": 1.0, "F": 0.0, "I": 0.0, "OE": 0.0, "AA": 0.0, "N": 0.0, "Q": 0.0, "A": 0.0, "V": 0.0}}, "1835667551": {"2015-06-19-2020-01-01": {"O": 0.0, "B": 3.0, "C": 0.0, "F": 0.0, "I": 0.0, "OE": 1.0, "AA": 0.0, "N": 0.0, "Q": 0.0, "A": 1.0, "V": 0.0}, "2012-01-01-2015-06-18": {"O": 0.0, "B": 1.0, "C": 0.0, "F": 1.0, "I": 0.0, "OE": 1.0, "AA": 1.0, "N": 0.0, "Q": 0.0, "A": 1.0, "V": 1.0}, "2010-01-01-2020-01-01": {"O": 0.0, "B": 8.0, "C": 0.0, "F": 1.0, "I": 0.0, "OE": 3.0, "AA": 1.0, "N": 0.0, "Q": 0.0, "A": 3.0, "V": 1.0}}, "910561164": {"2015-06-19-2020-01-01": {}, "2012-01-01-2015-06-18": {"O": 0.0, "B": 0.0, "C": 0.0, "F": 0.0, "I": 0.0, "OE": 0.0, "AA": 6.0, "N": 0.0, "Q": 0.0, "A": 2.0, "V": 0.0}, "2010-01-01-2020-01-01": {"O": 0.0, "B": 0.0, "C": 0.0, "F": 0.0, "I": 0.0, "OE": 0.0, "AA": 8.0, "N": 0.0, "Q": 0.0, "A": 4.0, "V": 0.0}}, "643199582": {"2015-06-19-2020-01-01": {"O": 0.0, "B": 0.0, "C": 0.0, "F": 0.0, "I": 14.0, "OE": 0.0, "AA": 0.0, "N": 1.0, "Q": 0.0, "A": 1.0, "V": 0.0}, "2012-01-01-2015-06-18": {"O": 0.0, "B": 0.0, "C": 0.0, "F": 0.0, "I": 1.0, "OE": 0.0, "AA": 0.0, "N": 0.0, "Q": 0.0, "A": 0.0, "V": 0.0}, "2010-01-01-2020-01-01": {"O": 0.0, "B": 0.0, "C": 0.0, "F": 0.0, "I": 15.0, "OE": 0.0, "AA": 0.0, "N": 1.0, "Q": 0.0, "A": 1.0, "V": 0.0}}, "908946088": {"2015-06-19-2020-01-01": {"O": 0.0, "B": 1.0, "C": 0.0, "F": 1.0, "I": 0.0, "OE": 1.0, "AA": 3.0, "N": 0.0, "Q": 0.0, "A": 0.0, "V": 0.0}, "2012-01-01-2015-06-18": {"O": 0.0, "B": 0.0, "C": 0.0, "F": 1.0, "I": 0.0, "OE": 0.0, "AA": 0.0, "N": 0.0, "Q": 0.0, "A": 1.0, "V": 0.0}, "2010-01-01-2020-01-01": {"O": 0.0, "B": 1.0, "C": 0.0, "F": 2.0, "I": 0.0, "OE": 1.0, "AA": 5.0, "N": 0.0, "Q": 0.0, "A": 1.0, "V": 0.0}}, "22801757": {"2015-06-19-2020-01-01": {"O": 0.0, "B": 1.0, "C": 0.0, "F": 1.0, "I": 1.0, "OE": 2.0, "AA": 0.0, "N": 0.0, "Q": 0.0, "A": 5.0, "V": 2.0}, "2012-01-01-2015-06-18": {"O": 0.0, "B": 0.0, "C": 0.0, "F": 2.0, "I": 0.0, "OE": 0.0, "AA": 0.0, "N": 0.0, "Q": 0.0, "A": 1.0, "V": 0.0}, "2010-01-01-2020-01-01": {"O": 0.0, "B": 1.0, "C": 0.0, "F": 4.0, "I": 1.0, "OE": 2.0, "AA": 0.0, "N": 0.0, "Q": 0.0, "A": 6.0, "V": 2.0}}, "1038765864": {"2015-06-19-2020-01-01": {"O": 0.0, "B": 5.0, "C": 0.0, "F": 0.0, "I": 0.0, "OE": 0.0, "AA": 0.0, "N": 0.0, "Q": 0.0, "A": 0.0, "V": 1.0}, "2012-01-01-2015-06-18": {}, "2010-01-01-2020-01-01": {"O": 0.0, "B": 5.0, "C": 0.0, "F": 1.0, "I": 0.0, "OE": 0.0, "AA": 0.0, "N": 0.0, "Q": 0.0, "A": 0.0, "V": 1.0}}, "1180351762": {"2015-06-19-2020-01-01": {"O": 0.0, "B": 0.0, "C": 0.0, "F": 0.0, "I": 0.0, "OE": 1.0, "AA": 0.0, "N": 0.0, "Q": 0.0, "A": 0.0, "V": 0.0}, "2012-01-01-2015-06-18": {}, "2010-01-01-2020-01-01": {"O": 0.0, "B": 0.0, "C": 0.0, "F": 0.0, "I": 0.0, "OE": 3.0, "AA": 0.0, "N": 0.0, "Q": 0.0, "A": 0.0, "V": 0.0}}, "1954126336": {"2015-06-19-2020-01-01": {"O": 0.0, "B": 10.0, "C": 1.0, "F": 26.0, "I": 0.0, "OE": 3.0, "AA": 1.0, "N": 0.0, "Q": 0.0, "A": 44.0, "V": 1.0}, "2012-01-01-2015-06-18": {"O": 0.0, "B": 0.0, "C": 1.0, "F": 16.0, "I": 0.0, "OE": 2.0, "AA": 0.0, "N": 0.0, "Q": 0.0, "A": 54.0, "V": 0.0}, "2010-01-01-2020-01-01": {"O": 0.0, "B": 10.0, "C": 2.0, "F": 42.0, "I": 0.0, "OE": 5.0, "AA": 1.0, "N": 0.0, "Q": 0.0, "A": 102.0, "V": 1.0}}, "1293691182": {"2015-06-19-2020-01-01": {"O": 1.0, "B": 23.0, "C": 1.0, "F": 49.0, "I": 3.0, "OE": 27.0, "AA": 27.0, "N": 0.0, "Q": 0.0, "A": 8.0, "V": 0.0}, "2012-01-01-2015-06-18": {"O": 0.0, "B": 20.0, "C": 1.0, "F": 25.0, "I": 0.0, "OE": 34.0, "AA": 1.0, "N": 0.0, "Q": 0.0, "A": 8.0, "V": 0.0}, "2010-01-01-2020-01-01": {"O": 1.0, "B": 43.0, "C": 2.0, "F": 74.0, "I": 3.0, "OE": 61.0, "AA": 28.0, "N": 0.0, "Q": 0.0, "A": 16.0, "V": 0.0}}, "1918513084": {"2015-06-19-2020-01-01": {"O": 0.0, "B": 1.0, "C": 1.0, "F": 1.0, "I": 2.0, "OE": 0.0, "AA": 2.0, "N": 0.0, "Q": 0.0, "A": 1.0, "V": 0.0}, "2012-01-01-2015-06-18": {"O": 0.0, "B": 0.0, "C": 0.0, "F": 2.0, "I": 0.0, "OE": 0.0, "AA": 0.0, "N": 0.0, "Q": 0.0, "A": 0.0, "V": 0.0}, "2010-01-01-2020-01-01": {"O": 0.0, "B": 1.0, "C": 1.0, "F": 3.0, "I": 2.0, "OE": 0.0, "AA": 2.0, "N": 0.0, "Q": 0.0, "A": 1.0, "V": 0.0}}, "809593322": {"2015-06-19-2020-01-01": {}, "2012-01-01-2015-06-18": {"O": 1.0, "B": 0.0, "C": 0.0, "F": 0.0, "I": 0.0, "OE": 0.0, "AA": 0.0, "N": 0.0, "Q": 0.0, "A": 0.0, "V": 0.0}, "2010-01-01-2020-01-01": {"O": 1.0, "B": 0.0, "C": 0.0, "F": 0.0, "I": 0.0, "OE": 0.0, "AA": 0.0, "N": 0.0, "Q": 0.0, "A": 2.0, "V": 0.0}}, "871097937": {"2015-06-19-2020-01-01": {"O": 0.0, "B": 10.0, "C": 0.0, "F": 13.0, "I": 0.0, "OE": 12.0, "AA": 2.0, "N": 0.0, "Q": 0.0, "A": 30.0, "V": 1.0}, "2012-01-01-2015-06-18": {"O": 0.0, "B": 0.0, "C": 0.0, "F": 1.0, "I": 1.0, "OE": 1.0, "AA": 0.0, "N": 0.0, "Q": 0.0, "A": 2.0, "V": 0.0}, "2010-01-01-2020-01-01": {"O": 0.0, "B": 10.0, "C": 0.0, "F": 14.0, "I": 1.0, "OE": 13.0, "AA": 2.0, "N": 0.0, "Q": 0.0, "A": 32.0, "V": 1.0}}, "299299556": {"2015-06-19-2020-01-01": {"O": 2.0, "B": 0.0, "C": 0.0, "F": 0.0, "I": 0.0, "OE": 0.0, "AA": 0.0, "N": 0.0, "Q": 0.0, "A": 0.0, "V": 0.0}, "2012-01-01-2015-06-18": {}, "2010-01-01-2020-01-01": {"O": 2.0, "B": 0.0, "C": 0.0, "F": 0.0, "I": 0.0, "OE": 0.0, "AA": 0.0, "N": 0.0, "Q": 0.0, "A": 0.0, "V": 0.0}}, "1628155482": {"2015-06-19-2020-01-01": {"O": 0.0, "B": 0.0, "C": 0.0, "F": 0.0, "I": 1.0, "OE": 0.0, "AA": 8.0, "N": 0.0, "Q": 0.0, "A": 0.0, "V": 0.0}, "2012-01-01-2015-06-18": {}, "2010-01-01-2020-01-01": {"O": 0.0, "B": 0.0, "C": 0.0, "F": 0.0, "I": 1.0, "OE": 0.0, "AA": 9.0, "N": 0.0, "Q": 0.0, "A": 0.0, "V": 0.0}}, "1930090844": {"2015-06-19-2020-01-01": {"O": 0.0, "B": 0.0, "C": 0.0, "F": 0.0, "I": 0.0, "OE": 0.0, "AA": 2.0, "N": 0.0, "Q": 0.0, "A": 0.0, "V": 0.0}, "2012-01-01-2015-06-18": {}, "2010-01-01-2020-01-01": {"O": 0.0, "B": 0.0, "C": 0.0, "F": 0.0, "I": 0.0, "OE": 1.0, "AA": 3.0, "N": 0.0, "Q": 0.0, "A": 0.0, "V": 0.0}}, "1446617892": {"2015-06-19-2020-01-01": {"O": 0.0, "B": 0.0, "C": 0.0, "F": 0.0, "I": 0.0, "OE": 0.0, "AA": 0.0, "N": 0.0, "Q": 0.0, "A": 3.0, "V": 0.0}, "2012-01-01-2015-06-18": {"O": 1.0, "B": 1.0, "C": 0.0, "F": 0.0, "I": 0.0, "OE": 0.0, "AA": 5.0, "N": 1.0, "Q": 0.0, "A": 6.0, "V": 2.0}, "2010-01-01-2020-01-01": {"O": 1.0, "B": 1.0, "C": 0.0, "F": 0.0, "I": 0.0, "OE": 0.0, "AA": 5.0, "N": 1.0, "Q": 0.0, "A": 11.0, "V": 2.0}}, "1852905472": {"2015-06-19-2020-01-01": {"O": 0.0, "B": 12.0, "C": 0.0, "F": 12.0, "I": 0.0, "OE": 7.0, "AA": 96.0, "N": 0.0, "Q": 0.0, "A": 4.0, "V": 2.0}, "2012-01-01-2015-06-18": {"O": 0.0, "B": 3.0, "C": 0.0, "F": 5.0, "I": 1.0, "OE": 8.0, "AA": 6.0, "N": 0.0, "Q": 0.0, "A": 1.0, "V": 0.0}, "2010-01-01-2020-01-01": {"O": 0.0, "B": 15.0, "C": 0.0, "F": 17.0, "I": 1.0, "OE": 15.0, "AA": 102.0, "N": 0.0, "Q": 0.0, "A": 5.0, "V": 2.0}}, "1496540541": {"2015-06-19-2020-01-01": {"O": 0.0, "B": 1.0, "C": 1.0, "F": 5.0, "I": 0.0, "OE": 0.0, "AA": 1.0, "N": 0.0, "Q": 0.0, "A": 0.0, "V": 0.0}, "2012-01-01-2015-06-18": {}, "2010-01-01-2020-01-01": {"O": 0.0, "B": 1.0, "C": 1.0, "F": 6.0, "I": 0.0, "OE": 0.0, "AA": 2.0, "N": 0.0, "Q": 0.0, "A": 0.0, "V": 0.0}}, "412665203": {"2015-06-19-2020-01-01": {"O": 0.0, "B": 7.0, "C": 0.0, "F": 201.0, "I": 0.0, "OE": 50.0, "AA": 4.0, "N": 1.0, "Q": 0.0, "A": 3.0, "V": 0.0}, "2012-01-01-2015-06-18": {"O": 0.0, "B": 0.0, "C": 0.0, "F": 26.0, "I": 0.0, "OE": 36.0, "AA": 0.0, "N": 0.0, "Q": 0.0, "A": 2.0, "V": 0.0}, "2010-01-01-2020-01-01": {"O": 0.0, "B": 7.0, "C": 0.0, "F": 227.0, "I": 0.0, "OE": 86.0, "AA": 4.0, "N": 1.0, "Q": 0.0, "A": 5.0, "V": 0.0}}, "1982762159": {"2015-06-19-2020-01-01": {"O": 0.0, "B": 0.0, "C": 1.0, "F": 0.0, "I": 1.0, "OE": 0.0, "AA": 0.0, "N": 0.0, "Q": 0.0, "A": 0.0, "V": 38.0}, "2012-01-01-2015-06-18": {"O": 0.0, "B": 0.0, "C": 3.0, "F": 0.0, "I": 0.0, "OE": 0.0, "AA": 0.0, "N": 0.0, "Q": 0.0, "A": 0.0, "V": 7.0}, "2010-01-01-2020-01-01": {"O": 0.0, "B": 0.0, "C": 4.0, "F": 0.0, "I": 1.0, "OE": 0.0, "AA": 0.0, "N": 0.0, "Q": 0.0, "A": 0.0, "V": 46.0}}, "1132559566": {"2015-06-19-2020-01-01": {"O": 0.0, "B": 0.0, "C": 22.0, "F": 0.0, "I": 0.0, "OE": 0.0, "AA": 0.0, "N": 0.0, "Q": 0.0, "A": 1.0, "V": 0.0}, "2012-01-01-2015-06-18": {"O": 0.0, "B": 0.0, "C": 24.0, "F": 1.0, "I": 1.0, "OE": 0.0, "AA": 0.0, "N": 0.0, "Q": 0.0, "A": 0.0, "V": 0.0}, "2010-01-01-2020-01-01": {"O": 0.0, "B": 0.0, "C": 46.0, "F": 1.0, "I": 1.0, "OE": 0.0, "AA": 0.0, "N": 0.0, "Q": 0.0, "A": 1.0, "V": 0.0}}, "943291854": {"2015-06-19-2020-01-01": {}, "2012-01-01-2015-06-18": {"O": 0.0, "B": 0.0, "C": 0.0, "F": 1.0, "I": 0.0, "OE": 0.0, "AA": 0.0, "N": 0.0, "Q": 0.0, "A": 0.0, "V": 0.0}, "2010-01-01-2020-01-01": {"O": 0.0, "B": 0.0, "C": 0.0, "F": 1.0, "I": 0.0, "OE": 0.0, "AA": 0.0, "N": 0.0, "Q": 0.0, "A": 1.0, "V": 0.0}}, "1532340041": {"2015-06-19-2020-01-01": {"O": 5.0, "B": 0.0, "C": 1.0, "F": 2.0, "I": 5.0, "OE": 0.0, "AA": 1.0, "N": 0.0, "Q": 0.0, "A": 17.0, "V": 14.0}, "2012-01-01-2015-06-18": {"O": 0.0, "B": 0.0, "C": 0.0, "F": 0.0, "I": 0.0, "OE": 0.0, "AA": 0.0, "N": 0.0, "Q": 0.0, "A": 0.0, "V": 1.0}, "2010-01-01-2020-01-01": {"O": 5.0, "B": 0.0, "C": 1.0, "F": 2.0, "I": 5.0, "OE": 0.0, "AA": 1.0, "N": 0.0, "Q": 0.0, "A": 18.0, "V": 15.0}}, "327812268": {"2015-06-19-2020-01-01": {"O": 0.0, "B": 0.0, "C": 0.0, "F": 0.0, "I": 0.0, "OE": 1.0, "AA": 1.0, "N": 0.0, "Q": 0.0, "A": 0.0, "V": 0.0}, "2012-01-01-2015-06-18": {"O": 0.0, "B": 0.0, "C": 0.0, "F": 1.0, "I": 0.0, "OE": 5.0, "AA": 0.0, "N": 0.0, "Q": 0.0, "A": 0.0, "V": 0.0}, "2010-01-01-2020-01-01": {"O": 0.0, "B": 0.0, "C": 0.0, "F": 1.0, "I": 0.0, "OE": 8.0, "AA": 2.0, "N": 0.0, "Q": 0.0, "A": 0.0, "V": 0.0}}, "1863201707": {"2015-06-19-2020-01-01": {"O": 0.0, "B": 0.0, "C": 0.0, "F": 0.0, "I": 0.0, "OE": 0.0, "AA": 0.0, "N": 1.0, "Q": 0.0, "A": 0.0, "V": 1.0}, "2012-01-01-2015-06-18": {}, "2010-01-01-2020-01-01": {"O": 0.0, "B": 0.0, "C": 0.0, "F": 0.0, "I": 0.0, "OE": 0.0, "AA": 0.0, "N": 1.0, "Q": 0.0, "A": 0.0, "V": 2.0}}, "473610551": {"2015-06-19-2020-01-01": {"O": 0.0, "B": 1.0, "C": 0.0, "F": 5.0, "I": 0.0, "OE": 0.0, "AA": 0.0, "N": 0.0, "Q": 0.0, "A": 2.0, "V": 0.0}, "2012-01-01-2015-06-18": {"O": 0.0, "B": 0.0, "C": 0.0, "F": 1.0, "I": 0.0, "OE": 0.0, "AA": 0.0, "N": 0.0, "Q": 0.0, "A": 0.0, "V": 0.0}, "2010-01-01-2020-01-01": {"O": 0.0, "B": 1.0, "C": 0.0, "F": 8.0, "I": 0.0, "OE": 0.0, "AA": 0.0, "N": 0.0, "Q": 0.0, "A": 3.0, "V": 0.0}}, "1477852027": {"2015-06-19-2020-01-01": {"O": 0.0, "B": 3.0, "C": 2.0, "F": 2.0, "I": 2.0, "OE": 8.0, "AA": 0.0, "N": 0.0, "Q": 0.0, "A": 1.0, "V": 0.0}, "2012-01-01-2015-06-18": {"O": 1.0, "B": 2.0, "C": 0.0, "F": 6.0, "I": 0.0, "OE": 32.0, "AA": 0.0, "N": 0.0, "Q": 0.0, "A": 3.0, "V": 0.0}, "2010-01-01-2020-01-01": {"O": 1.0, "B": 5.0, "C": 2.0, "F": 8.0, "I": 2.0, "OE": 43.0, "AA": 0.0, "N": 0.0, "Q": 0.0, "A": 4.0, "V": 0.0}}, "259506098": {"2015-06-19-2020-01-01": {"O": 0.0, "B": 0.0, "C": 0.0, "F": 7.0, "I": 0.0, "OE": 0.0, "AA": 0.0, "N": 0.0, "Q": 0.0, "A": 0.0, "V": 0.0}, "2012-01-01-2015-06-18": {"O": 0.0, "B": 0.0, "C": 0.0, "F": 1.0, "I": 0.0, "OE": 0.0, "AA": 0.0, "N": 0.0, "Q": 0.0, "A": 0.0, "V": 0.0}, "2010-01-01-2020-01-01": {"O": 0.0, "B": 0.0, "C": 0.0, "F": 10.0, "I": 0.0, "OE": 0.0, "AA": 0.0, "N": 0.0, "Q": 0.0, "A": 0.0, "V": 0.0}}, "1050523497": {"2015-06-19-2020-01-01": {"O": 0.0, "B": 1.0, "C": 0.0, "F": 1.0, "I": 0.0, "OE": 0.0, "AA": 0.0, "N": 0.0, "Q": 0.0, "A": 2.0, "V": 10.0}, "2012-01-01-2015-06-18": {"O": 0.0, "B": 1.0, "C": 0.0, "F": 0.0, "I": 0.0, "OE": 0.0, "AA": 0.0, "N": 0.0, "Q": 0.0, "A": 0.0, "V": 41.0}, "2010-01-01-2020-01-01": {"O": 0.0, "B": 2.0, "C": 0.0, "F": 1.0, "I": 0.0, "OE": 0.0, "AA": 0.0, "N": 0.0, "Q": 0.0, "A": 2.0, "V": 51.0}}, "134047437": {"2015-06-19-2020-01-01": {}, "2012-01-01-2015-06-18": {"O": 0.0, "B": 0.0, "C": 0.0, "F": 0.0, "I": 0.0, "OE": 0.0, "AA": 0.0, "N": 0.0, "Q": 0.0, "A": 1.0, "V": 0.0}, "2010-01-01-2020-01-01": {"O": 0.0, "B": 0.0, "C": 0.0, "F": 0.0, "I": 0.0, "OE": 0.0, "AA": 0.0, "N": 0.0, "Q": 0.0, "A": 2.0, "V": 0.0}}, "367710157": {"2015-06-19-2020-01-01": {"O": 0.0, "B": 7.0, "C": 0.0, "F": 11.0, "I": 0.0, "OE": 7.0, "AA": 0.0, "N": 0.0, "Q": 0.0, "A": 200.0, "V": 0.0}, "2012-01-01-2015-06-18": {"O": 0.0, "B": 0.0, "C": 0.0, "F": 3.0, "I": 0.0, "OE": 1.0, "AA": 0.0, "N": 0.0, "Q": 0.0, "A": 147.0, "V": 0.0}, "2010-01-01-2020-01-01": {"O": 0.0, "B": 7.0, "C": 0.0, "F": 14.0, "I": 0.0, "OE": 8.0, "AA": 0.0, "N": 0.0, "Q": 0.0, "A": 367.0, "V": 0.0}}, "618460365": {"2015-06-19-2020-01-01": {"O": 0.0, "B": 4.0, "C": 0.0, "F": 1.0, "I": 0.0, "OE": 3.0, "AA": 0.0, "N": 0.0, "Q": 0.0, "A": 3.0, "V": 0.0}, "2012-01-01-2015-06-18": {"O": 0.0, "B": 6.0, "C": 0.0, "F": 2.0, "I": 0.0, "OE": 23.0, "AA": 0.0, "N": 0.0, "Q": 0.0, "A": 3.0, "V": 2.0}, "2010-01-01-2020-01-01": {"O": 0.0, "B": 10.0, "C": 0.0, "F": 3.0, "I": 0.0, "OE": 32.0, "AA": 0.0, "N": 0.0, "Q": 0.0, "A": 6.0, "V": 2.0}}, "1566468807": {"2015-06-19-2020-01-01": {"O": 0.0, "B": 57.0, "C": 1.0, "F": 8.0, "I": 0.0, "OE": 10.0, "AA": 21.0, "N": 15.0, "Q": 0.0, "A": 11.0, "V": 0.0}, "2012-01-01-2015-06-18": {"O": 0.0, "B": 21.0, "C": 0.0, "F": 4.0, "I": 0.0, "OE": 14.0, "AA": 18.0, "N": 24.0, "Q": 0.0, "A": 8.0, "V": 0.0}, "2010-01-01-2020-01-01": {"O": 0.0, "B": 78.0, "C": 1.0, "F": 12.0, "I": 0.0, "OE": 24.0, "AA": 39.0, "N": 39.0, "Q": 0.0, "A": 19.0, "V": 0.0}}, "1850656376": {"2015-06-19-2020-01-01": {"O": 0.0, "B": 25.0, "C": 0.0, "F": 0.0, "I": 0.0, "OE": 0.0, "AA": 0.0, "N": 0.0, "Q": 0.0, "A": 4.0, "V": 0.0}, "2012-01-01-2015-06-18": {"O": 0.0, "B": 17.0, "C": 0.0, "F": 0.0, "I": 0.0, "OE": 0.0, "AA": 0.0, "N": 0.0, "Q": 0.0, "A": 2.0, "V": 0.0}, "2010-01-01-2020-01-01": {"O": 0.0, "B": 51.0, "C": 0.0, "F": 0.0, "I": 0.0, "OE": 0.0, "AA": 0.0, "N": 0.0, "Q": 0.0, "A": 7.0, "V": 0.0}}, "1264193121": {"2015-06-19-2020-01-01": {"O": 0.0, "B": 0.0, "C": 5.0, "F": 0.0, "I": 4.0, "OE": 0.0, "AA": 0.0, "N": 0.0, "Q": 0.0, "A": 0.0, "V": 0.0}, "2012-01-01-2015-06-18": {"O": 0.0, "B": 0.0, "C": 1.0, "F": 0.0, "I": 0.0, "OE": 0.0, "AA": 0.0, "N": 0.0, "Q": 0.0, "A": 0.0, "V": 1.0}, "2010-01-01-2020-01-01": {"O": 0.0, "B": 0.0, "C": 7.0, "F": 0.0, "I": 5.0, "OE": 0.0, "AA": 0.0, "N": 0.0, "Q": 0.0, "A": 0.0, "V": 1.0}}, "1155523367": {"2015-06-19-2020-01-01": {"O": 88.0, "B": 1.0, "C": 0.0, "F": 1.0, "I": 0.0, "OE": 0.0, "AA": 0.0, "N": 1.0, "Q": 0.0, "A": 1.0, "V": 9.0}, "2012-01-01-2015-06-18": {}, "2010-01-01-2020-01-01": {"O": 90.0, "B": 1.0, "C": 0.0, "F": 1.0, "I": 0.0, "OE": 0.0, "AA": 0.0, "N": 1.0, "Q": 0.0, "A": 1.0, "V": 9.0}}, "2076386837": {"2015-06-19-2020-01-01": {"O": 0.0, "B": 1.0, "C": 1.0, "F": 1.0, "I": 1.0, "OE": 5.0, "AA": 4.0, "N": 0.0, "Q": 0.0, "A": 7.0, "V": 1.0}, "2012-01-01-2015-06-18": {"O": 1.0, "B": 1.0, "C": 0.0, "F": 3.0, "I": 0.0, "OE": 3.0, "AA": 0.0, "N": 0.0, "Q": 0.0, "A": 2.0, "V": 2.0}, "2010-01-01-2020-01-01": {"O": 1.0, "B": 2.0, "C": 1.0, "F": 4.0, "I": 1.0, "OE": 8.0, "AA": 4.0, "N": 0.0, "Q": 0.0, "A": 12.0, "V": 3.0}}, "203044756": {"2015-06-19-2020-01-01": {"O": 28.0, "B": 0.0, "C": 1.0, "F": 0.0, "I": 1.0, "OE": 0.0, "AA": 0.0, "N": 0.0, "Q": 0.0, "A": 1.0, "V": 4.0}, "2012-01-01-2015-06-18": {"O": 40.0, "B": 0.0, "C": 0.0, "F": 0.0, "I": 0.0, "OE": 0.0, "AA": 0.0, "N": 0.0, "Q": 0.0, "A": 0.0, "V": 2.0}, "2010-01-01-2020-01-01": {"O": 71.0, "B": 0.0, "C": 1.0, "F": 0.0, "I": 1.0, "OE": 0.0, "AA": 0.0, "N": 0.0, "Q": 0.0, "A": 1.0, "V": 6.0}}, "1284821962": {"2015-06-19-2020-01-01": {}, "2012-01-01-2015-06-18": {"O": 0.0, "B": 0.0, "C": 0.0, "F": 0.0, "I": 0.0, "OE": 0.0, "AA": 0.0, "N": 0.0, "Q": 0.0, "A": 1.0, "V": 0.0}, "2010-01-01-2020-01-01": {"O": 0.0, "B": 0.0, "C": 0.0, "F": 0.0, "I": 0.0, "OE": 0.0, "AA": 0.0, "N": 0.0, "Q": 0.0, "A": 1.0, "V": 1.0}}, "1578732918": {"2015-06-19-2020-01-01": {"O": 0.0, "B": 0.0, "C": 0.0, "F": 0.0, "I": 0.0, "OE": 0.0, "AA": 0.0, "N": 0.0, "Q": 0.0, "A": 12.0, "V": 0.0}, "2012-01-01-2015-06-18": {"O": 0.0, "B": 0.0, "C": 0.0, "F": 1.0, "I": 0.0, "OE": 0.0, "AA": 0.0, "N": 0.0, "Q": 0.0, "A": 22.0, "V": 0.0}, "2010-01-01-2020-01-01": {"O": 0.0, "B": 0.0, "C": 0.0, "F": 1.0, "I": 0.0, "OE": 0.0, "AA": 0.0, "N": 0.0, "Q": 0.0, "A": 38.0, "V": 0.0}}, "814093113": {"2015-06-19-2020-01-01": {"O": 2.0, "B": 0.0, "C": 0.0, "F": 0.0, "I": 0.0, "OE": 0.0, "AA": 0.0, "N": 0.0, "Q": 0.0, "A": 0.0, "V": 1.0}, "2012-01-01-2015-06-18": {"O": 2.0, "B": 0.0, "C": 0.0, "F": 0.0, "I": 0.0, "OE": 0.0, "AA": 0.0, "N": 0.0, "Q": 0.0, "A": 1.0, "V": 4.0}, "2010-01-01-2020-01-01": {"O": 4.0, "B": 0.0, "C": 0.0, "F": 0.0, "I": 0.0, "OE": 0.0, "AA": 0.0, "N": 0.0, "Q": 0.0, "A": 1.0, "V": 6.0}}, "269836443": {"2015-06-19-2020-01-01": {"O": 0.0, "B": 2.0, "C": 0.0, "F": 0.0, "I": 1.0, "OE": 1.0, "AA": 0.0, "N": 0.0, "Q": 0.0, "A": 1.0, "V": 0.0}, "2012-01-01-2015-06-18": {"O": 0.0, "B": 0.0, "C": 0.0, "F": 1.0, "I": 0.0, "OE": 1.0, "AA": 0.0, "N": 0.0, "Q": 0.0, "A": 4.0, "V": 0.0}, "2010-01-01-2020-01-01": {"O": 0.0, "B": 2.0, "C": 0.0, "F": 3.0, "I": 1.0, "OE": 2.0, "AA": 0.0, "N": 0.0, "Q": 0.0, "A": 5.0, "V": 0.0}}, "579750786": {"2015-06-19-2020-01-01": {"O": 0.0, "B": 0.0, "C": 0.0, "F": 0.0, "I": 0.0, "OE": 0.0, "AA": 0.0, "N": 0.0, "Q": 0.0, "A": 3.0, "V": 2.0}, "2012-01-01-2015-06-18": {"O": 0.0, "B": 0.0, "C": 0.0, "F": 0.0, "I": 0.0, "OE": 3.0, "AA": 0.0, "N": 0.0, "Q": 0.0, "A": 4.0, "V": 0.0}, "2010-01-01-2020-01-01": {"O": 0.0, "B": 0.0, "C": 0.0, "F": 0.0, "I": 0.0, "OE": 4.0, "AA": 0.0, "N": 0.0, "Q": 0.0, "A": 10.0, "V": 2.0}}, "1119860399": {"2015-06-19-2020-01-01": {"O": 0.0, "B": 0.0, "C": 17.0, "F": 13.0, "I": 0.0, "OE": 0.0, "AA": 0.0, "N": 0.0, "Q": 0.0, "A": 1.0, "V": 1.0}, "2012-01-01-2015-06-18": {"O": 0.0, "B": 0.0, "C": 4.0, "F": 3.0, "I": 0.0, "OE": 0.0, "AA": 0.0, "N": 0.0, "Q": 0.0, "A": 0.0, "V": 0.0}, "2010-01-01-2020-01-01": {"O": 0.0, "B": 0.0, "C": 25.0, "F": 16.0, "I": 0.0, "OE": 0.0, "AA": 0.0, "N": 0.0, "Q": 0.0, "A": 1.0, "V": 1.0}}, "1958366837": {"2015-06-19-2020-01-01": {"O": 1.0, "B": 0.0, "C": 0.0, "F": 2.0, "I": 0.0, "OE": 0.0, "AA": 0.0, "N": 1.0, "Q": 0.0, "A": 1.0, "V": 0.0}, "2012-01-01-2015-06-18": {"O": 1.0, "B": 1.0, "C": 1.0, "F": 2.0, "I": 0.0, "OE": 1.0, "AA": 0.0, "N": 0.0, "Q": 0.0, "A": 0.0, "V": 0.0}, "2010-01-01-2020-01-01": {"O": 2.0, "B": 1.0, "C": 1.0, "F": 4.0, "I": 0.0, "OE": 1.0, "AA": 0.0, "N": 1.0, "Q": 0.0, "A": 5.0, "V": 0.0}}, "799859156": {"2015-06-19-2020-01-01": {"O": 0.0, "B": 0.0, "C": 0.0, "F": 1.0, "I": 0.0, "OE": 0.0, "AA": 0.0, "N": 0.0, "Q": 0.0, "A": 4.0, "V": 1.0}, "2012-01-01-2015-06-18": {}, "2010-01-01-2020-01-01": {"O": 0.0, "B": 0.0, "C": 0.0, "F": 1.0, "I": 0.0, "OE": 0.0, "AA": 0.0, "N": 0.0, "Q": 0.0, "A": 5.0, "V": 1.0}}, "274355498": {"2015-06-19-2020-01-01": {"O": 0.0, "B": 0.0, "C": 0.0, "F": 0.0, "I": 0.0, "OE": 0.0, "AA": 0.0, "N": 0.0, "Q": 0.0, "A": 3.0, "V": 0.0}, "2012-01-01-2015-06-18": {"O": 0.0, "B": 0.0, "C": 0.0, "F": 0.0, "I": 0.0, "OE": 1.0, "AA": 0.0, "N": 0.0, "Q": 0.0, "A": 3.0, "V": 0.0}, "2010-01-01-2020-01-01": {"O": 0.0, "B": 0.0, "C": 0.0, "F": 0.0, "I": 0.0, "OE": 1.0, "AA": 0.0, "N": 0.0, "Q": 0.0, "A": 6.0, "V": 0.0}}, "1186030349": {"2015-06-19-2020-01-01": {"O": 0.0, "B": 0.0, "C": 0.0, "F": 0.0, "I": 0.0, "OE": 0.0, "AA": 0.0, "N": 1.0, "Q": 0.0, "A": 0.0, "V": 0.0}, "2012-01-01-2015-06-18": {}, "2010-01-01-2020-01-01": {"O": 0.0, "B": 0.0, "C": 0.0, "F": 0.0, "I": 0.0, "OE": 0.0, "AA": 2.0, "N": 2.0, "Q": 0.0, "A": 0.0, "V": 0.0}}, "946016798": {"2015-06-19-2020-01-01": {"O": 0.0, "B": 0.0, "C": 0.0, "F": 0.0, "I": 0.0, "OE": 0.0, "AA": 0.0, "N": 0.0, "Q": 0.0, "A": 0.0, "V": 1.0}, "2012-01-01-2015-06-18": {}, "2010-01-01-2020-01-01": {"O": 0.0, "B": 0.0, "C": 0.0, "F": 0.0, "I": 0.0, "OE": 0.0, "AA": 0.0, "N": 0.0, "Q": 0.0, "A": 0.0, "V": 2.0}}, "1352918709": {"2015-06-19-2020-01-01": {"O": 0.0, "B": 0.0, "C": 0.0, "F": 1.0, "I": 14.0, "OE": 0.0, "AA": 1.0, "N": 1.0, "Q": 0.0, "A": 2.0, "V": 4.0}, "2012-01-01-2015-06-18": {"O": 0.0, "B": 0.0, "C": 2.0, "F": 0.0, "I": 2.0, "OE": 0.0, "AA": 0.0, "N": 0.0, "Q": 0.0, "A": 0.0, "V": 6.0}, "2010-01-01-2020-01-01": {"O": 2.0, "B": 0.0, "C": 2.0, "F": 1.0, "I": 16.0, "OE": 0.0, "AA": 1.0, "N": 1.0, "Q": 0.0, "A": 2.0, "V": 11.0}}, "711938524": {"2015-06-19-2020-01-01": {"O": 0.0, "B": 27.0, "C": 0.0, "F": 17.0, "I": 1.0, "OE": 23.0, "AA": 2.0, "N": 0.0, "Q": 0.0, "A": 13.0, "V": 0.0}, "2012-01-01-2015-06-18": {"O": 0.0, "B": 3.0, "C": 1.0, "F": 18.0, "I": 2.0, "OE": 25.0, "AA": 0.0, "N": 0.0, "Q": 0.0, "A": 8.0, "V": 0.0}, "2010-01-01-2020-01-01": {"O": 0.0, "B": 30.0, "C": 1.0, "F": 35.0, "I": 3.0, "OE": 49.0, "AA": 2.0, "N": 0.0, "Q": 0.0, "A": 21.0, "V": 0.0}}, "1829159069": {"2015-06-19-2020-01-01": {"O": 2.0, "B": 0.0, "C": 1.0, "F": 0.0, "I": 0.0, "OE": 0.0, "AA": 0.0, "N": 0.0, "Q": 0.0, "A": 2.0, "V": 0.0}, "2012-01-01-2015-06-18": {"O": 2.0, "B": 0.0, "C": 0.0, "F": 0.0, "I": 0.0, "OE": 0.0, "AA": 0.0, "N": 0.0, "Q": 0.0, "A": 0.0, "V": 0.0}, "2010-01-01-2020-01-01": {"O": 4.0, "B": 0.0, "C": 1.0, "F": 0.0, "I": 0.0, "OE": 0.0, "AA": 0.0, "N": 0.0, "Q": 0.0, "A": 3.0, "V": 0.0}}, "1290400957": {"2015-06-19-2020-01-01": {}, "2012-01-01-2015-06-18": {"O": 0.0, "B": 0.0, "C": 0.0, "F": 0.0, "I": 0.0, "OE": 0.0, "AA": 0.0, "N": 0.0, "Q": 0.0, "A": 1.0, "V": 0.0}, "2010-01-01-2020-01-01": {"O": 0.0, "B": 0.0, "C": 0.0, "F": 0.0, "I": 0.0, "OE": 0.0, "AA": 0.0, "N": 0.0, "Q": 0.0, "A": 2.0, "V": 0.0}}, "414359700": {"2015-06-19-2020-01-01": {"O": 34.0, "B": 0.0, "C": 0.0, "F": 0.0, "I": 0.0, "OE": 0.0, "AA": 0.0, "N": 0.0, "Q": 0.0, "A": 0.0, "V": 2.0}, "2012-01-01-2015-06-18": {"O": 26.0, "B": 0.0, "C": 2.0, "F": 0.0, "I": 0.0, "OE": 0.0, "AA": 0.0, "N": 0.0, "Q": 0.0, "A": 0.0, "V": 1.0}, "2010-01-01-2020-01-01": {"O": 61.0, "B": 0.0, "C": 2.0, "F": 0.0, "I": 0.0, "OE": 0.0, "AA": 0.0, "N": 0.0, "Q": 0.0, "A": 0.0, "V": 3.0}}, "1603827030": {"2015-06-19-2020-01-01": {"O": 0.0, "B": 0.0, "C": 0.0, "F": 3.0, "I": 1.0, "OE": 4.0, "AA": 0.0, "N": 1.0, "Q": 0.0, "A": 5.0, "V": 0.0}, "2012-01-01-2015-06-18": {"O": 0.0, "B": 1.0, "C": 0.0, "F": 0.0, "I": 0.0, "OE": 1.0, "AA": 0.0, "N": 0.0, "Q": 0.0, "A": 2.0, "V": 0.0}, "2010-01-01-2020-01-01": {"O": 0.0, "B": 1.0, "C": 0.0, "F": 3.0, "I": 1.0, "OE": 5.0, "AA": 0.0, "N": 1.0, "Q": 0.0, "A": 8.0, "V": 0.0}}, "909494344": {"2015-06-19-2020-01-01": {}, "2012-01-01-2015-06-18": {"O": 0.0, "B": 0.0, "C": 0.0, "F": 0.0, "I": 0.0, "OE": 0.0, "AA": 0.0, "N": 0.0, "Q": 0.0, "A": 1.0, "V": 0.0}, "2010-01-01-2020-01-01": {"O": 0.0, "B": 0.0, "C": 0.0, "F": 1.0, "I": 0.0, "OE": 0.0, "AA": 0.0, "N": 0.0, "Q": 0.0, "A": 2.0, "V": 0.0}}, "1368205309": {"2015-06-19-2020-01-01": {"O": 0.0, "B": 2.0, "C": 0.0, "F": 2.0, "I": 0.0, "OE": 0.0, "AA": 0.0, "N": 0.0, "Q": 0.0, "A": 8.0, "V": 0.0}, "2012-01-01-2015-06-18": {}, "2010-01-01-2020-01-01": {"O": 0.0, "B": 2.0, "C": 0.0, "F": 2.0, "I": 0.0, "OE": 0.0, "AA": 1.0, "N": 0.0, "Q": 0.0, "A": 8.0, "V": 0.0}}, "252476299": {"2015-06-19-2020-01-01": {"O": 57.0, "B": 0.0, "C": 0.0, "F": 0.0, "I": 0.0, "OE": 0.0, "AA": 0.0, "N": 0.0, "Q": 0.0, "A": 0.0, "V": 21.0}, "2012-01-01-2015-06-18": {"O": 34.0, "B": 0.0, "C": 0.0, "F": 0.0, "I": 0.0, "OE": 0.0, "AA": 0.0, "N": 0.0, "Q": 0.0, "A": 0.0, "V": 13.0}, "2010-01-01-2020-01-01": {"O": 93.0, "B": 0.0, "C": 0.0, "F": 0.0, "I": 0.0, "OE": 0.0, "AA": 0.0, "N": 0.0, "Q": 0.0, "A": 0.0, "V": 41.0}}, "1233417067": {"2015-06-19-2020-01-01": {"O": 22.0, "B": 0.0, "C": 0.0, "F": 0.0, "I": 2.0, "OE": 0.0, "AA": 0.0, "N": 0.0, "Q": 0.0, "A": 0.0, "V": 16.0}, "2012-01-01-2015-06-18": {"O": 2.0, "B": 0.0, "C": 0.0, "F": 0.0, "I": 0.0, "OE": 0.0, "AA": 0.0, "N": 0.0, "Q": 0.0, "A": 1.0, "V": 0.0}, "2010-01-01-2020-01-01": {"O": 25.0, "B": 0.0, "C": 0.0, "F": 0.0, "I": 2.0, "OE": 0.0, "AA": 0.0, "N": 0.0, "Q": 0.0, "A": 1.0, "V": 17.0}}, "5021833": {"2015-06-19-2020-01-01": {"O": 0.0, "B": 0.0, "C": 0.0, "F": 0.0, "I": 0.0, "OE": 0.0, "AA": 2.0, "N": 0.0, "Q": 0.0, "A": 0.0, "V": 0.0}, "2012-01-01-2015-06-18": {}, "2010-01-01-2020-01-01": {"O": 0.0, "B": 0.0, "C": 0.0, "F": 0.0, "I": 0.0, "OE": 0.0, "AA": 4.0, "N": 0.0, "Q": 0.0, "A": 0.0, "V": 0.0}}, "1578288662": {"2015-06-19-2020-01-01": {"O": 0.0, "B": 0.0, "C": 0.0, "F": 0.0, "I": 0.0, "OE": 0.0, "AA": 0.0, "N": 0.0, "Q": 0.0, "A": 4.0, "V": 0.0}, "2012-01-01-2015-06-18": {"O": 0.0, "B": 0.0, "C": 0.0, "F": 0.0, "I": 0.0, "OE": 0.0, "AA": 0.0, "N": 0.0, "Q": 0.0, "A": 2.0, "V": 0.0}, "2010-01-01-2020-01-01": {"O": 0.0, "B": 0.0, "C": 0.0, "F": 0.0, "I": 0.0, "OE": 0.0, "AA": 0.0, "N": 0.0, "Q": 0.0, "A": 8.0, "V": 0.0}}, "1768596594": {"2015-06-19-2020-01-01": {"O": 0.0, "B": 1.0, "C": 0.0, "F": 0.0, "I": 0.0, "OE": 0.0, "AA": 1.0, "N": 0.0, "Q": 0.0, "A": 0.0, "V": 0.0}, "2012-01-01-2015-06-18": {"O": 0.0, "B": 0.0, "C": 0.0, "F": 0.0, "I": 0.0, "OE": 0.0, "AA": 1.0, "N": 0.0, "Q": 0.0, "A": 0.0, "V": 0.0}, "2010-01-01-2020-01-01": {"O": 0.0, "B": 1.0, "C": 0.0, "F": 1.0, "I": 0.0, "OE": 0.0, "AA": 4.0, "N": 0.0, "Q": 0.0, "A": 0.0, "V": 0.0}}, "1794828375": {"2015-06-19-2020-01-01": {"O": 5.0, "B": 0.0, "C": 0.0, "F": 0.0, "I": 0.0, "OE": 0.0, "AA": 0.0, "N": 0.0, "Q": 0.0, "A": 0.0, "V": 0.0}, "2012-01-01-2015-06-18": {"O": 5.0, "B": 0.0, "C": 0.0, "F": 0.0, "I": 0.0, "OE": 0.0, "AA": 0.0, "N": 0.0, "Q": 0.0, "A": 0.0, "V": 0.0}, "2010-01-01-2020-01-01": {"O": 11.0, "B": 0.0, "C": 0.0, "F": 0.0, "I": 0.0, "OE": 0.0, "AA": 0.0, "N": 0.0, "Q": 0.0, "A": 0.0, "V": 0.0}}, "1509057411": {"2015-06-19-2020-01-01": {"O": 2.0, "B": 1.0, "C": 0.0, "F": 1.0, "I": 0.0, "OE": 0.0, "AA": 1.0, "N": 0.0, "Q": 0.0, "A": 8.0, "V": 5.0}, "2012-01-01-2015-06-18": {"O": 2.0, "B": 0.0, "C": 0.0, "F": 0.0, "I": 0.0, "OE": 0.0, "AA": 0.0, "N": 0.0, "Q": 0.0, "A": 1.0, "V": 0.0}, "2010-01-01-2020-01-01": {"O": 4.0, "B": 1.0, "C": 0.0, "F": 1.0, "I": 0.0, "OE": 0.0, "AA": 1.0, "N": 0.0, "Q": 0.0, "A": 10.0, "V": 5.0}}, "1215108338": {"2015-06-19-2020-01-01": {"O": 0.0, "B": 0.0, "C": 1.0, "F": 0.0, "I": 6.0, "OE": 0.0, "AA": 0.0, "N": 0.0, "Q": 0.0, "A": 0.0, "V": 5.0}, "2012-01-01-2015-06-18": {"O": 0.0, "B": 0.0, "C": 2.0, "F": 0.0, "I": 9.0, "OE": 0.0, "AA": 0.0, "N": 0.0, "Q": 0.0, "A": 0.0, "V": 20.0}, "2010-01-01-2020-01-01": {"O": 0.0, "B": 0.0, "C": 3.0, "F": 0.0, "I": 17.0, "OE": 0.0, "AA": 0.0, "N": 0.0, "Q": 0.0, "A": 0.0, "V": 26.0}}, "1965789955": {"2015-06-19-2020-01-01": {"O": 0.0, "B": 0.0, "C": 0.0, "F": 5.0, "I": 0.0, "OE": 0.0, "AA": 0.0, "N": 0.0, "Q": 0.0, "A": 0.0, "V": 2.0}, "2012-01-01-2015-06-18": {"O": 0.0, "B": 0.0, "C": 0.0, "F": 0.0, "I": 0.0, "OE": 0.0, "AA": 0.0, "N": 0.0, "Q": 0.0, "A": 1.0, "V": 0.0}, "2010-01-01-2020-01-01": {"O": 0.0, "B": 0.0, "C": 3.0, "F": 5.0, "I": 0.0, "OE": 0.0, "AA": 0.0, "N": 0.0, "Q": 0.0, "A": 1.0, "V": 2.0}}, "73388984": {"2015-06-19-2020-01-01": {"O": 0.0, "B": 0.0, "C": 0.0, "F": 0.0, "I": 0.0, "OE": 0.0, "AA": 0.0, "N": 0.0, "Q": 0.0, "A": 4.0, "V": 0.0}, "2012-01-01-2015-06-18": {"O": 0.0, "B": 0.0, "C": 0.0, "F": 0.0, "I": 0.0, "OE": 0.0, "AA": 0.0, "N": 0.0, "Q": 0.0, "A": 6.0, "V": 0.0}, "2010-01-01-2020-01-01": {"O": 0.0, "B": 0.0, "C": 0.0, "F": 0.0, "I": 0.0, "OE": 0.0, "AA": 0.0, "N": 0.0, "Q": 0.0, "A": 19.0, "V": 0.0}}, "478709861": {"2015-06-19-2020-01-01": {"O": 0.0, "B": 0.0, "C": 0.0, "F": 0.0, "I": 0.0, "OE": 3.0, "AA": 0.0, "N": 0.0, "Q": 0.0, "A": 1.0, "V": 0.0}, "2012-01-01-2015-06-18": {"O": 0.0, "B": 0.0, "C": 0.0, "F": 0.0, "I": 0.0, "OE": 10.0, "AA": 0.0, "N": 0.0, "Q": 0.0, "A": 0.0, "V": 0.0}, "2010-01-01-2020-01-01": {"O": 0.0, "B": 0.0, "C": 0.0, "F": 1.0, "I": 0.0, "OE": 13.0, "AA": 0.0, "N": 0.0, "Q": 0.0, "A": 1.0, "V": 0.0}}, "1091984068": {"2015-06-19-2020-01-01": {"O": 0.0, "B": 1.0, "C": 0.0, "F": 0.0, "I": 0.0, "OE": 0.0, "AA": 0.0, "N": 0.0, "Q": 0.0, "A": 0.0, "V": 1.0}, "2012-01-01-2015-06-18": {"O": 0.0, "B": 1.0, "C": 0.0, "F": 0.0, "I": 0.0, "OE": 0.0, "AA": 0.0, "N": 0.0, "Q": 0.0, "A": 0.0, "V": 0.0}, "2010-01-01-2020-01-01": {"O": 0.0, "B": 4.0, "C": 0.0, "F": 0.0, "I": 0.0, "OE": 0.0, "AA": 0.0, "N": 0.0, "Q": 0.0, "A": 0.0, "V": 4.0}}, "805487399": {"2015-06-19-2020-01-01": {"O": 0.0, "B": 10.0, "C": 0.0, "F": 0.0, "I": 0.0, "OE": 0.0, "AA": 1.0, "N": 0.0, "Q": 0.0, "A": 0.0, "V": 0.0}, "2012-01-01-2015-06-18": {"O": 0.0, "B": 1.0, "C": 0.0, "F": 1.0, "I": 0.0, "OE": 0.0, "AA": 0.0, "N": 0.0, "Q": 0.0, "A": 0.0, "V": 0.0}, "2010-01-01-2020-01-01": {"O": 0.0, "B": 12.0, "C": 0.0, "F": 1.0, "I": 0.0, "OE": 0.0, "AA": 1.0, "N": 0.0, "Q": 0.0, "A": 0.0, "V": 0.0}}, "223601160": {"2015-06-19-2020-01-01": {"O": 1.0, "B": 0.0, "C": 0.0, "F": 0.0, "I": 0.0, "OE": 0.0, "AA": 43.0, "N": 0.0, "Q": 0.0, "A": 0.0, "V": 0.0}, "2012-01-01-2015-06-18": {"O": 0.0, "B": 0.0, "C": 0.0, "F": 0.0, "I": 0.0, "OE": 1.0, "AA": 0.0, "N": 0.0, "Q": 0.0, "A": 1.0, "V": 0.0}, "2010-01-01-2020-01-01": {"O": 1.0, "B": 0.0, "C": 0.0, "F": 0.0, "I": 0.0, "OE": 1.0, "AA": 45.0, "N": 0.0, "Q": 0.0, "A": 1.0, "V": 0.0}}, "458956215": {"2015-06-19-2020-01-01": {"O": 1.0, "B": 0.0, "C": 0.0, "F": 1.0, "I": 0.0, "OE": 1.0, "AA": 0.0, "N": 0.0, "Q": 0.0, "A": 0.0, "V": 0.0}, "2012-01-01-2015-06-18": {"O": 6.0, "B": 0.0, "C": 0.0, "F": 2.0, "I": 0.0, "OE": 1.0, "AA": 0.0, "N": 0.0, "Q": 0.0, "A": 1.0, "V": 1.0}, "2010-01-01-2020-01-01": {"O": 7.0, "B": 3.0, "C": 0.0, "F": 3.0, "I": 0.0, "OE": 2.0, "AA": 0.0, "N": 0.0, "Q": 0.0, "A": 1.0, "V": 1.0}}, "888498810": {"2015-06-19-2020-01-01": {"O": 0.0, "B": 17.0, "C": 0.0, "F": 2.0, "I": 0.0, "OE": 24.0, "AA": 10.0, "N": 0.0, "Q": 0.0, "A": 0.0, "V": 0.0}, "2012-01-01-2015-06-18": {"O": 0.0, "B": 0.0, "C": 0.0, "F": 0.0, "I": 0.0, "OE": 4.0, "AA": 0.0, "N": 0.0, "Q": 0.0, "A": 0.0, "V": 0.0}, "2010-01-01-2020-01-01": {"O": 0.0, "B": 18.0, "C": 0.0, "F": 2.0, "I": 0.0, "OE": 29.0, "AA": 10.0, "N": 0.0, "Q": 0.0, "A": 0.0, "V": 0.0}}, "850253624": {"2015-06-19-2020-01-01": {"O": 0.0, "B": 3.0, "C": 0.0, "F": 1.0, "I": 0.0, "OE": 6.0, "AA": 1.0, "N": 0.0, "Q": 0.0, "A": 5.0, "V": 1.0}, "2012-01-01-2015-06-18": {"O": 0.0, "B": 0.0, "C": 0.0, "F": 1.0, "I": 0.0, "OE": 6.0, "AA": 0.0, "N": 0.0, "Q": 0.0, "A": 1.0, "V": 0.0}, "2010-01-01-2020-01-01": {"O": 0.0, "B": 3.0, "C": 0.0, "F": 2.0, "I": 0.0, "OE": 12.0, "AA": 1.0, "N": 0.0, "Q": 0.0, "A": 6.0, "V": 1.0}}, "326141306": {"2015-06-19-2020-01-01": {"O": 0.0, "B": 66.0, "C": 0.0, "F": 2.0, "I": 0.0, "OE": 0.0, "AA": 0.0, "N": 0.0, "Q": 0.0, "A": 1.0, "V": 2.0}, "2012-01-01-2015-06-18": {"O": 0.0, "B": 24.0, "C": 0.0, "F": 0.0, "I": 0.0, "OE": 0.0, "AA": 0.0, "N": 0.0, "Q": 0.0, "A": 0.0, "V": 1.0}, "2010-01-01-2020-01-01": {"O": 0.0, "B": 98.0, "C": 0.0, "F": 2.0, "I": 0.0, "OE": 0.0, "AA": 0.0, "N": 0.0, "Q": 0.0, "A": 3.0, "V": 3.0}}, "1897055305": {"2015-06-19-2020-01-01": {}, "2012-01-01-2015-06-18": {"O": 2.0, "B": 0.0, "C": 0.0, "F": 0.0, "I": 0.0, "OE": 0.0, "AA": 0.0, "N": 0.0, "Q": 0.0, "A": 0.0, "V": 0.0}, "2010-01-01-2020-01-01": {"O": 5.0, "B": 0.0, "C": 0.0, "F": 0.0, "I": 0.0, "OE": 0.0, "AA": 0.0, "N": 0.0, "Q": 0.0, "A": 0.0, "V": 0.0}}, "124049657": {"2015-06-19-2020-01-01": {}, "2012-01-01-2015-06-18": {"O": 0.0, "B": 0.0, "C": 0.0, "F": 0.0, "I": 0.0, "OE": 1.0, "AA": 0.0, "N": 0.0, "Q": 0.0, "A": 0.0, "V": 0.0}, "2010-01-01-2020-01-01": {"O": 0.0, "B": 0.0, "C": 0.0, "F": 0.0, "I": 0.0, "OE": 4.0, "AA": 0.0, "N": 0.0, "Q": 0.0, "A": 0.0, "V": 0.0}}, "512646326": {"2015-06-19-2020-01-01": {}, "2012-01-01-2015-06-18": {"O": 0.0, "B": 0.0, "C": 0.0, "F": 0.0, "I": 1.0, "OE": 0.0, "AA": 0.0, "N": 0.0, "Q": 0.0, "A": 0.0, "V": 1.0}, "2010-01-01-2020-01-01": {"O": 0.0, "B": 0.0, "C": 0.0, "F": 0.0, "I": 3.0, "OE": 0.0, "AA": 0.0, "N": 0.0, "Q": 0.0, "A": 0.0, "V": 1.0}}, "1391034222": {"2015-06-19-2020-01-01": {"O": 0.0, "B": 0.0, "C": 0.0, "F": 0.0, "I": 0.0, "OE": 10.0, "AA": 0.0, "N": 0.0, "Q": 0.0, "A": 1.0, "V": 0.0}, "2012-01-01-2015-06-18": {"O": 0.0, "B": 0.0, "C": 0.0, "F": 0.0, "I": 0.0, "OE": 13.0, "AA": 0.0, "N": 0.0, "Q": 0.0, "A": 0.0, "V": 0.0}, "2010-01-01-2020-01-01": {"O": 0.0, "B": 0.0, "C": 0.0, "F": 0.0, "I": 0.0, "OE": 30.0, "AA": 0.0, "N": 0.0, "Q": 0.0, "A": 1.0, "V": 0.0}}, "1400600785": {"2015-06-19-2020-01-01": {"O": 0.0, "B": 0.0, "C": 0.0, "F": 0.0, "I": 1.0, "OE": 0.0, "AA": 0.0, "N": 0.0, "Q": 0.0, "A": 0.0, "V": 1.0}, "2012-01-01-2015-06-18": {"O": 1.0, "B": 0.0, "C": 0.0, "F": 0.0, "I": 0.0, "OE": 0.0, "AA": 0.0, "N": 0.0, "Q": 0.0, "A": 0.0, "V": 0.0}, "2010-01-01-2020-01-01": {"O": 1.0, "B": 2.0, "C": 0.0, "F": 0.0, "I": 1.0, "OE": 0.0, "AA": 0.0, "N": 0.0, "Q": 0.0, "A": 0.0, "V": 1.0}}, "848380783": {"2015-06-19-2020-01-01": {"O": 0.0, "B": 0.0, "C": 0.0, "F": 0.0, "I": 0.0, "OE": 1.0, "AA": 0.0, "N": 0.0, "Q": 0.0, "A": 4.0, "V": 1.0}, "2012-01-01-2015-06-18": {}, "2010-01-01-2020-01-01": {"O": 0.0, "B": 0.0, "C": 0.0, "F": 0.0, "I": 0.0, "OE": 1.0, "AA": 0.0, "N": 0.0, "Q": 0.0, "A": 6.0, "V": 1.0}}, "377929467": {"2015-06-19-2020-01-01": {"O": 48.0, "B": 0.0, "C": 95.0, "F": 0.0, "I": 109.0, "OE": 0.0, "AA": 0.0, "N": 0.0, "Q": 0.0, "A": 2.0, "V": 436.0}, "2012-01-01-2015-06-18": {"O": 34.0, "B": 0.0, "C": 43.0, "F": 0.0, "I": 3.0, "OE": 0.0, "AA": 0.0, "N": 0.0, "Q": 0.0, "A": 1.0, "V": 303.0}, "2010-01-01-2020-01-01": {"O": 82.0, "B": 0.0, "C": 143.0, "F": 0.0, "I": 112.0, "OE": 0.0, "AA": 0.0, "N": 0.0, "Q": 0.0, "A": 3.0, "V": 768.0}}, "1333765721": {"2015-06-19-2020-01-01": {"O": 0.0, "B": 1.0, "C": 0.0, "F": 1.0, "I": 4.0, "OE": 0.0, "AA": 0.0, "N": 0.0, "Q": 0.0, "A": 0.0, "V": 0.0}, "2012-01-01-2015-06-18": {"O": 0.0, "B": 0.0, "C": 1.0, "F": 1.0, "I": 5.0, "OE": 1.0, "AA": 0.0, "N": 0.0, "Q": 0.0, "A": 2.0, "V": 1.0}, "2010-01-01-2020-01-01": {"O": 0.0, "B": 1.0, "C": 1.0, "F": 2.0, "I": 11.0, "OE": 1.0, "AA": 0.0, "N": 0.0, "Q": 0.0, "A": 2.0, "V": 1.0}}, "193124937": {"2015-06-19-2020-01-01": {}, "2012-01-01-2015-06-18": {"O": 0.0, "B": 0.0, "C": 0.0, "F": 0.0, "I": 0.0, "OE": 0.0, "AA": 0.0, "N": 0.0, "Q": 0.0, "A": 1.0, "V": 0.0}, "2010-01-01-2020-01-01": {"O": 0.0, "B": 0.0, "C": 0.0, "F": 0.0, "I": 0.0, "OE": 0.0, "AA": 0.0, "N": 0.0, "Q": 0.0, "A": 1.0, "V": 1.0}}, "4023516": {"2015-06-19-2020-01-01": {"O": 0.0, "B": 4.0, "C": 0.0, "F": 0.0, "I": 1.0, "OE": 0.0, "AA": 0.0, "N": 0.0, "Q": 0.0, "A": 0.0, "V": 0.0}, "2012-01-01-2015-06-18": {}, "2010-01-01-2020-01-01": {"O": 0.0, "B": 6.0, "C": 1.0, "F": 0.0, "I": 1.0, "OE": 0.0, "AA": 0.0, "N": 0.0, "Q": 0.0, "A": 0.0, "V": 0.0}}, "2132569416": {"2015-06-19-2020-01-01": {"O": 0.0, "B": 22.0, "C": 0.0, "F": 27.0, "I": 0.0, "OE": 29.0, "AA": 5.0, "N": 1.0, "Q": 0.0, "A": 39.0, "V": 0.0}, "2012-01-01-2015-06-18": {"O": 0.0, "B": 5.0, "C": 0.0, "F": 20.0, "I": 0.0, "OE": 18.0, "AA": 6.0, "N": 0.0, "Q": 0.0, "A": 55.0, "V": 0.0}, "2010-01-01-2020-01-01": {"O": 0.0, "B": 27.0, "C": 0.0, "F": 47.0, "I": 0.0, "OE": 47.0, "AA": 11.0, "N": 1.0, "Q": 0.0, "A": 94.0, "V": 0.0}}, "2024659727": {"2015-06-19-2020-01-01": {}, "2012-01-01-2015-06-18": {"O": 0.0, "B": 0.0, "C": 0.0, "F": 0.0, "I": 1.0, "OE": 0.0, "AA": 0.0, "N": 0.0, "Q": 0.0, "A": 0.0, "V": 0.0}, "2010-01-01-2020-01-01": {"O": 0.0, "B": 0.0, "C": 0.0, "F": 0.0, "I": 1.0, "OE": 0.0, "AA": 0.0, "N": 0.0, "Q": 0.0, "A": 0.0, "V": 0.0}}, "640116414": {"2015-06-19-2020-01-01": {"O": 0.0, "B": 3.0, "C": 0.0, "F": 0.0, "I": 1.0, "OE": 0.0, "AA": 0.0, "N": 0.0, "Q": 0.0, "A": 0.0, "V": 1.0}, "2012-01-01-2015-06-18": {"O": 0.0, "B": 6.0, "C": 0.0, "F": 0.0, "I": 0.0, "OE": 1.0, "AA": 0.0, "N": 0.0, "Q": 0.0, "A": 0.0, "V": 0.0}, "2010-01-01-2020-01-01": {"O": 0.0, "B": 10.0, "C": 0.0, "F": 0.0, "I": 1.0, "OE": 1.0, "AA": 0.0, "N": 0.0, "Q": 0.0, "A": 2.0, "V": 1.0}}, "1133585683": {"2015-06-19-2020-01-01": {"O": 0.0, "B": 4.0, "C": 0.0, "F": 1.0, "I": 0.0, "OE": 0.0, "AA": 2.0, "N": 0.0, "Q": 0.0, "A": 0.0, "V": 0.0}, "2012-01-01-2015-06-18": {"O": 0.0, "B": 1.0, "C": 0.0, "F": 0.0, "I": 0.0, "OE": 0.0, "AA": 1.0, "N": 0.0, "Q": 0.0, "A": 1.0, "V": 0.0}, "2010-01-01-2020-01-01": {"O": 0.0, "B": 7.0, "C": 0.0, "F": 1.0, "I": 0.0, "OE": 0.0, "AA": 3.0, "N": 0.0, "Q": 0.0, "A": 1.0, "V": 0.0}}, "513637648": {"2015-06-19-2020-01-01": {"O": 0.0, "B": 0.0, "C": 0.0, "F": 1.0, "I": 45.0, "OE": 0.0, "AA": 0.0, "N": 0.0, "Q": 0.0, "A": 3.0, "V": 49.0}, "2012-01-01-2015-06-18": {"O": 1.0, "B": 0.0, "C": 0.0, "F": 5.0, "I": 4.0, "OE": 5.0, "AA": 0.0, "N": 0.0, "Q": 0.0, "A": 15.0, "V": 14.0}, "2010-01-01-2020-01-01": {"O": 1.0, "B": 0.0, "C": 0.0, "F": 6.0, "I": 49.0, "OE": 5.0, "AA": 0.0, "N": 0.0, "Q": 0.0, "A": 20.0, "V": 64.0}}, "1355586629": {"2015-06-19-2020-01-01": {"O": 0.0, "B": 0.0, "C": 0.0, "F": 0.0, "I": 0.0, "OE": 3.0, "AA": 0.0, "N": 0.0, "Q": 0.0, "A": 0.0, "V": 0.0}, "2012-01-01-2015-06-18": {}, "2010-01-01-2020-01-01": {"O": 0.0, "B": 0.0, "C": 0.0, "F": 0.0, "I": 0.0, "OE": 5.0, "AA": 0.0, "N": 0.0, "Q": 0.0, "A": 0.0, "V": 0.0}}, "2128428945": {"2015-06-19-2020-01-01": {}, "2012-01-01-2015-06-18": {"O": 0.0, "B": 2.0, "C": 0.0, "F": 0.0, "I": 0.0, "OE": 0.0, "AA": 0.0, "N": 0.0, "Q": 0.0, "A": 0.0, "V": 0.0}, "2010-01-01-2020-01-01": {"O": 0.0, "B": 2.0, "C": 0.0, "F": 0.0, "I": 0.0, "OE": 0.0, "AA": 3.0, "N": 0.0, "Q": 0.0, "A": 0.0, "V": 0.0}}, "1238432285": {"2015-06-19-2020-01-01": {"O": 1.0, "B": 0.0, "C": 0.0, "F": 0.0, "I": 0.0, "OE": 0.0, "AA": 0.0, "N": 0.0, "Q": 0.0, "A": 0.0, "V": 2.0}, "2012-01-01-2015-06-18": {"O": 0.0, "B": 0.0, "C": 0.0, "F": 0.0, "I": 1.0, "OE": 0.0, "AA": 0.0, "N": 0.0, "Q": 0.0, "A": 0.0, "V": 2.0}, "2010-01-01-2020-01-01": {"O": 4.0, "B": 0.0, "C": 0.0, "F": 0.0, "I": 1.0, "OE": 0.0, "AA": 0.0, "N": 0.0, "Q": 0.0, "A": 0.0, "V": 4.0}}, "1326472085": {"2015-06-19-2020-01-01": {}, "2012-01-01-2015-06-18": {"O": 0.0, "B": 0.0, "C": 0.0, "F": 0.0, "I": 1.0, "OE": 0.0, "AA": 0.0, "N": 0.0, "Q": 0.0, "A": 0.0, "V": 0.0}, "2010-01-01-2020-01-01": {"O": 0.0, "B": 0.0, "C": 0.0, "F": 0.0, "I": 3.0, "OE": 0.0, "AA": 0.0, "N": 0.0, "Q": 0.0, "A": 0.0, "V": 0.0}}, "1314439233": {"2015-06-19-2020-01-01": {"O": 0.0, "B": 1.0, "C": 0.0, "F": 0.0, "I": 0.0, "OE": 0.0, "AA": 0.0, "N": 0.0, "Q": 0.0, "A": 0.0, "V": 0.0}, "2012-01-01-2015-06-18": {}, "2010-01-01-2020-01-01": {"O": 0.0, "B": 5.0, "C": 0.0, "F": 0.0, "I": 0.0, "OE": 0.0, "AA": 0.0, "N": 0.0, "Q": 0.0, "A": 0.0, "V": 0.0}}, "1220145496": {"2015-06-19-2020-01-01": {"O": 0.0, "B": 0.0, "C": 0.0, "F": 0.0, "I": 0.0, "OE": 0.0, "AA": 0.0, "N": 0.0, "Q": 0.0, "A": 1.0, "V": 0.0}, "2012-01-01-2015-06-18": {"O": 0.0, "B": 1.0, "C": 0.0, "F": 1.0, "I": 0.0, "OE": 2.0, "AA": 0.0, "N": 0.0, "Q": 0.0, "A": 2.0, "V": 0.0}, "2010-01-01-2020-01-01": {"O": 0.0, "B": 1.0, "C": 0.0, "F": 1.0, "I": 0.0, "OE": 2.0, "AA": 0.0, "N": 0.0, "Q": 0.0, "A": 5.0, "V": 0.0}}, "1752453613": {"2015-06-19-2020-01-01": {"O": 0.0, "B": 1.0, "C": 0.0, "F": 1.0, "I": 0.0, "OE": 10.0, "AA": 0.0, "N": 0.0, "Q": 0.0, "A": 4.0, "V": 0.0}, "2012-01-01-2015-06-18": {"O": 0.0, "B": 2.0, "C": 0.0, "F": 3.0, "I": 0.0, "OE": 27.0, "AA": 0.0, "N": 0.0, "Q": 0.0, "A": 0.0, "V": 0.0}, "2010-01-01-2020-01-01": {"O": 0.0, "B": 3.0, "C": 0.0, "F": 4.0, "I": 0.0, "OE": 40.0, "AA": 0.0, "N": 0.0, "Q": 0.0, "A": 4.0, "V": 0.0}}, "2088704706": {"2015-06-19-2020-01-01": {"O": 0.0, "B": 0.0, "C": 0.0, "F": 0.0, "I": 0.0, "OE": 0.0, "AA": 0.0, "N": 0.0, "Q": 0.0, "A": 0.0, "V": 10.0}, "2012-01-01-2015-06-18": {"O": 0.0, "B": 0.0, "C": 0.0, "F": 0.0, "I": 0.0, "OE": 0.0, "AA": 0.0, "N": 0.0, "Q": 0.0, "A": 0.0, "V": 5.0}, "2010-01-01-2020-01-01": {"O": 0.0, "B": 0.0, "C": 0.0, "F": 0.0, "I": 0.0, "OE": 0.0, "AA": 0.0, "N": 0.0, "Q": 0.0, "A": 0.0, "V": 15.0}}, "307033995": {"2015-06-19-2020-01-01": {"O": 0.0, "B": 9.0, "C": 1.0, "F": 0.0, "I": 0.0, "OE": 0.0, "AA": 0.0, "N": 0.0, "Q": 0.0, "A": 0.0, "V": 15.0}, "2012-01-01-2015-06-18": {"O": 0.0, "B": 2.0, "C": 0.0, "F": 0.0, "I": 1.0, "OE": 0.0, "AA": 0.0, "N": 0.0, "Q": 0.0, "A": 0.0, "V": 2.0}, "2010-01-01-2020-01-01": {"O": 0.0, "B": 11.0, "C": 1.0, "F": 0.0, "I": 1.0, "OE": 0.0, "AA": 0.0, "N": 0.0, "Q": 0.0, "A": 0.0, "V": 18.0}}, "215637729": {"2015-06-19-2020-01-01": {"O": 0.0, "B": 0.0, "C": 0.0, "F": 1.0, "I": 0.0, "OE": 0.0, "AA": 1.0, "N": 0.0, "Q": 0.0, "A": 0.0, "V": 1.0}, "2012-01-01-2015-06-18": {}, "2010-01-01-2020-01-01": {"O": 0.0, "B": 0.0, "C": 0.0, "F": 1.0, "I": 0.0, "OE": 0.0, "AA": 1.0, "N": 0.0, "Q": 0.0, "A": 0.0, "V": 3.0}}, "178213479": {"2015-06-19-2020-01-01": {"O": 1.0, "B": 0.0, "C": 0.0, "F": 1.0, "I": 1.0, "OE": 0.0, "AA": 0.0, "N": 0.0, "Q": 0.0, "A": 2.0, "V": 1.0}, "2012-01-01-2015-06-18": {"O": 0.0, "B": 0.0, "C": 0.0, "F": 0.0, "I": 0.0, "OE": 0.0, "AA": 0.0, "N": 0.0, "Q": 0.0, "A": 1.0, "V": 0.0}, "2010-01-01-2020-01-01": {"O": 1.0, "B": 0.0, "C": 0.0, "F": 1.0, "I": 1.0, "OE": 0.0, "AA": 0.0, "N": 0.0, "Q": 0.0, "A": 5.0, "V": 1.0}}, "1102716938": {"2015-06-19-2020-01-01": {"O": 1.0, "B": 0.0, "C": 0.0, "F": 0.0, "I": 0.0, "OE": 0.0, "AA": 0.0, "N": 0.0, "Q": 0.0, "A": 88.0, "V": 0.0}, "2012-01-01-2015-06-18": {"O": 0.0, "B": 0.0, "C": 0.0, "F": 0.0, "I": 0.0, "OE": 0.0, "AA": 0.0, "N": 0.0, "Q": 0.0, "A": 7.0, "V": 0.0}, "2010-01-01-2020-01-01": {"O": 1.0, "B": 0.0, "C": 0.0, "F": 0.0, "I": 0.0, "OE": 0.0, "AA": 0.0, "N": 0.0, "Q": 0.0, "A": 97.0, "V": 0.0}}, "720112112": {"2015-06-19-2020-01-01": {"O": 0.0, "B": 0.0, "C": 0.0, "F": 1.0, "I": 0.0, "OE": 0.0, "AA": 0.0, "N": 0.0, "Q": 0.0, "A": 1.0, "V": 0.0}, "2012-01-01-2015-06-18": {"O": 0.0, "B": 0.0, "C": 0.0, "F": 1.0, "I": 0.0, "OE": 0.0, "AA": 0.0, "N": 0.0, "Q": 0.0, "A": 1.0, "V": 0.0}, "2010-01-01-2020-01-01": {"O": 0.0, "B": 0.0, "C": 0.0, "F": 3.0, "I": 0.0, "OE": 0.0, "AA": 0.0, "N": 0.0, "Q": 0.0, "A": 2.0, "V": 0.0}}, "1947255369": {"2015-06-19-2020-01-01": {"O": 0.0, "B": 0.0, "C": 0.0, "F": 0.0, "I": 0.0, "OE": 1.0, "AA": 0.0, "N": 0.0, "Q": 0.0, "A": 0.0, "V": 0.0}, "2012-01-01-2015-06-18": {}, "2010-01-01-2020-01-01": {"O": 0.0, "B": 0.0, "C": 0.0, "F": 0.0, "I": 0.0, "OE": 3.0, "AA": 0.0, "N": 0.0, "Q": 0.0, "A": 1.0, "V": 0.0}}, "466519821": {"2015-06-19-2020-01-01": {"O": 0.0, "B": 28.0, "C": 0.0, "F": 3.0, "I": 0.0, "OE": 12.0, "AA": 2.0, "N": 2.0, "Q": 0.0, "A": 2.0, "V": 0.0}, "2012-01-01-2015-06-18": {"O": 0.0, "B": 1.0, "C": 0.0, "F": 1.0, "I": 1.0, "OE": 7.0, "AA": 1.0, "N": 0.0, "Q": 0.0, "A": 0.0, "V": 1.0}, "2010-01-01-2020-01-01": {"O": 0.0, "B": 30.0, "C": 0.0, "F": 4.0, "I": 1.0, "OE": 19.0, "AA": 3.0, "N": 2.0, "Q": 0.0, "A": 2.0, "V": 1.0}}, "627282362": {"2015-06-19-2020-01-01": {"O": 0.0, "B": 0.0, "C": 0.0, "F": 1.0, "I": 0.0, "OE": 2.0, "AA": 0.0, "N": 0.0, "Q": 0.0, "A": 0.0, "V": 0.0}, "2012-01-01-2015-06-18": {"O": 0.0, "B": 1.0, "C": 0.0, "F": 13.0, "I": 0.0, "OE": 3.0, "AA": 0.0, "N": 6.0, "Q": 0.0, "A": 0.0, "V": 0.0}, "2010-01-01-2020-01-01": {"O": 0.0, "B": 4.0, "C": 0.0, "F": 29.0, "I": 0.0, "OE": 19.0, "AA": 0.0, "N": 6.0, "Q": 0.0, "A": 5.0, "V": 0.0}}, "321284329": {"2015-06-19-2020-01-01": {"O": 0.0, "B": 0.0, "C": 0.0, "F": 1.0, "I": 3.0, "OE": 0.0, "AA": 1.0, "N": 0.0, "Q": 0.0, "A": 1.0, "V": 1.0}, "2012-01-01-2015-06-18": {"O": 0.0, "B": 5.0, "C": 0.0, "F": 0.0, "I": 0.0, "OE": 0.0, "AA": 1.0, "N": 0.0, "Q": 0.0, "A": 0.0, "V": 0.0}, "2010-01-01-2020-01-01": {"O": 0.0, "B": 6.0, "C": 0.0, "F": 1.0, "I": 3.0, "OE": 0.0, "AA": 3.0, "N": 0.0, "Q": 0.0, "A": 1.0, "V": 1.0}}, "2090398005": {"2015-06-19-2020-01-01": {"O": 0.0, "B": 0.0, "C": 1.0, "F": 0.0, "I": 2.0, "OE": 0.0, "AA": 0.0, "N": 0.0, "Q": 0.0, "A": 0.0, "V": 1.0}, "2012-01-01-2015-06-18": {"O": 0.0, "B": 0.0, "C": 0.0, "F": 1.0, "I": 3.0, "OE": 0.0, "AA": 0.0, "N": 0.0, "Q": 0.0, "A": 1.0, "V": 0.0}, "2010-01-01-2020-01-01": {"O": 0.0, "B": 0.0, "C": 1.0, "F": 1.0, "I": 7.0, "OE": 0.0, "AA": 0.0, "N": 0.0, "Q": 0.0, "A": 1.0, "V": 1.0}}, "649192745": {"2015-06-19-2020-01-01": {"O": 1.0, "B": 0.0, "C": 0.0, "F": 0.0, "I": 0.0, "OE": 1.0, "AA": 0.0, "N": 0.0, "Q": 0.0, "A": 6.0, "V": 0.0}, "2012-01-01-2015-06-18": {}, "2010-01-01-2020-01-01": {"O": 1.0, "B": 0.0, "C": 0.0, "F": 0.0, "I": 0.0, "OE": 1.0, "AA": 0.0, "N": 0.0, "Q": 0.0, "A": 7.0, "V": 0.0}}, "2113103225": {"2015-06-19-2020-01-01": {"O": 0.0, "B": 1.0, "C": 0.0, "F": 0.0, "I": 0.0, "OE": 0.0, "AA": 0.0, "N": 0.0, "Q": 0.0, "A": 7.0, "V": 3.0}, "2012-01-01-2015-06-18": {"O": 0.0, "B": 0.0, "C": 0.0, "F": 0.0, "I": 1.0, "OE": 0.0, "AA": 0.0, "N": 0.0, "Q": 0.0, "A": 5.0, "V": 0.0}, "2010-01-01-2020-01-01": {"O": 0.0, "B": 1.0, "C": 0.0, "F": 0.0, "I": 1.0, "OE": 0.0, "AA": 0.0, "N": 0.0, "Q": 0.0, "A": 13.0, "V": 3.0}}, "633859021": {"2015-06-19-2020-01-01": {"O": 0.0, "B": 1.0, "C": 0.0, "F": 1.0, "I": 2.0, "OE": 0.0, "AA": 1.0, "N": 0.0, "Q": 0.0, "A": 1.0, "V": 0.0}, "2012-01-01-2015-06-18": {"O": 0.0, "B": 1.0, "C": 0.0, "F": 1.0, "I": 0.0, "OE": 0.0, "AA": 0.0, "N": 0.0, "Q": 0.0, "A": 0.0, "V": 1.0}, "2010-01-01-2020-01-01": {"O": 0.0, "B": 6.0, "C": 0.0, "F": 2.0, "I": 4.0, "OE": 0.0, "AA": 1.0, "N": 0.0, "Q": 0.0, "A": 1.0, "V": 1.0}}, "1187623436": {"2015-06-19-2020-01-01": {"O": 0.0, "B": 10.0, "C": 0.0, "F": 21.0, "I": 0.0, "OE": 250.0, "AA": 3.0, "N": 0.0, "Q": 0.0, "A": 12.0, "V": 0.0}, "2012-01-01-2015-06-18": {"O": 0.0, "B": 17.0, "C": 0.0, "F": 16.0, "I": 0.0, "OE": 270.0, "AA": 0.0, "N": 0.0, "Q": 0.0, "A": 11.0, "V": 0.0}, "2010-01-01-2020-01-01": {"O": 0.0, "B": 27.0, "C": 0.0, "F": 37.0, "I": 0.0, "OE": 559.0, "AA": 3.0, "N": 0.0, "Q": 0.0, "A": 23.0, "V": 0.0}}, "1046715303": {"2015-06-19-2020-01-01": {"O": 0.0, "B": 0.0, "C": 0.0, "F": 0.0, "I": 0.0, "OE": 0.0, "AA": 1.0, "N": 0.0, "Q": 0.0, "A": 0.0, "V": 0.0}, "2012-01-01-2015-06-18": {}, "2010-01-01-2020-01-01": {"O": 0.0, "B": 0.0, "C": 0.0, "F": 0.0, "I": 0.0, "OE": 0.0, "AA": 2.0, "N": 0.0, "Q": 0.0, "A": 0.0, "V": 0.0}}, "618727187": {"2015-06-19-2020-01-01": {}, "2012-01-01-2015-06-18": {"O": 0.0, "B": 0.0, "C": 0.0, "F": 0.0, "I": 1.0, "OE": 0.0, "AA": 0.0, "N": 0.0, "Q": 0.0, "A": 0.0, "V": 0.0}, "2010-01-01-2020-01-01": {"O": 0.0, "B": 0.0, "C": 0.0, "F": 1.0, "I": 2.0, "OE": 0.0, "AA": 0.0, "N": 0.0, "Q": 0.0, "A": 0.0, "V": 0.0}}, "980112137": {"2015-06-19-2020-01-01": {"O": 0.0, "B": 0.0, "C": 1.0, "F": 0.0, "I": 0.0, "OE": 0.0, "AA": 0.0, "N": 0.0, "Q": 0.0, "A": 0.0, "V": 0.0}, "2012-01-01-2015-06-18": {}, "2010-01-01-2020-01-01": {"O": 2.0, "B": 0.0, "C": 1.0, "F": 0.0, "I": 0.0, "OE": 0.0, "AA": 0.0, "N": 0.0, "Q": 0.0, "A": 0.0, "V": 0.0}}, "870079130": {"2015-06-19-2020-01-01": {"O": 1.0, "B": 0.0, "C": 0.0, "F": 0.0, "I": 0.0, "OE": 0.0, "AA": 0.0, "N": 0.0, "Q": 0.0, "A": 0.0, "V": 0.0}, "2012-01-01-2015-06-18": {"O": 0.0, "B": 0.0, "C": 0.0, "F": 0.0, "I": 0.0, "OE": 0.0, "AA": 0.0, "N": 0.0, "Q": 0.0, "A": 1.0, "V": 0.0}, "2010-01-01-2020-01-01": {"O": 1.0, "B": 0.0, "C": 0.0, "F": 0.0, "I": 0.0, "OE": 0.0, "AA": 0.0, "N": 0.0, "Q": 0.0, "A": 3.0, "V": 0.0}}, "538560793": {"2015-06-19-2020-01-01": {"O": 0.0, "B": 0.0, "C": 0.0, "F": 0.0, "I": 1.0, "OE": 0.0, "AA": 1.0, "N": 0.0, "Q": 0.0, "A": 0.0, "V": 0.0}, "2012-01-01-2015-06-18": {}, "2010-01-01-2020-01-01": {"O": 0.0, "B": 3.0, "C": 0.0, "F": 0.0, "I": 2.0, "OE": 0.0, "AA": 1.0, "N": 0.0, "Q": 0.0, "A": 0.0, "V": 0.0}}, "376650942": {"2015-06-19-2020-01-01": {"O": 0.0, "B": 2.0, "C": 0.0, "F": 1.0, "I": 0.0, "OE": 8.0, "AA": 4.0, "N": 0.0, "Q": 0.0, "A": 0.0, "V": 0.0}, "2012-01-01-2015-06-18": {"O": 0.0, "B": 0.0, "C": 0.0, "F": 3.0, "I": 0.0, "OE": 1.0, "AA": 0.0, "N": 1.0, "Q": 0.0, "A": 2.0, "V": 2.0}, "2010-01-01-2020-01-01": {"O": 0.0, "B": 2.0, "C": 0.0, "F": 4.0, "I": 0.0, "OE": 10.0, "AA": 4.0, "N": 1.0, "Q": 0.0, "A": 2.0, "V": 2.0}}, "1474819740": {"2015-06-19-2020-01-01": {"O": 0.0, "B": 1.0, "C": 0.0, "F": 1.0, "I": 1.0, "OE": 2.0, "AA": 0.0, "N": 0.0, "Q": 0.0, "A": 3.0, "V": 0.0}, "2012-01-01-2015-06-18": {"O": 0.0, "B": 2.0, "C": 0.0, "F": 1.0, "I": 0.0, "OE": 1.0, "AA": 0.0, "N": 0.0, "Q": 0.0, "A": 3.0, "V": 0.0}, "2010-01-01-2020-01-01": {"O": 0.0, "B": 3.0, "C": 0.0, "F": 2.0, "I": 1.0, "OE": 4.0, "AA": 0.0, "N": 0.0, "Q": 0.0, "A": 7.0, "V": 0.0}}, "66743776": {"2015-06-19-2020-01-01": {"O": 0.0, "B": 0.0, "C": 0.0, "F": 1.0, "I": 0.0, "OE": 0.0, "AA": 0.0, "N": 0.0, "Q": 0.0, "A": 1.0, "V": 53.0}, "2012-01-01-2015-06-18": {"O": 0.0, "B": 2.0, "C": 0.0, "F": 5.0, "I": 8.0, "OE": 0.0, "AA": 0.0, "N": 0.0, "Q": 0.0, "A": 0.0, "V": 157.0}, "2010-01-01-2020-01-01": {"O": 0.0, "B": 2.0, "C": 0.0, "F": 6.0, "I": 8.0, "OE": 0.0, "AA": 0.0, "N": 0.0, "Q": 0.0, "A": 1.0, "V": 210.0}}, "789619083": {"2015-06-19-2020-01-01": {}, "2012-01-01-2015-06-18": {"O": 2.0, "B": 0.0, "C": 0.0, "F": 0.0, "I": 0.0, "OE": 0.0, "AA": 0.0, "N": 0.0, "Q": 0.0, "A": 0.0, "V": 0.0}, "2010-01-01-2020-01-01": {"O": 5.0, "B": 0.0, "C": 0.0, "F": 0.0, "I": 0.0, "OE": 0.0, "AA": 0.0, "N": 0.0, "Q": 0.0, "A": 0.0, "V": 0.0}}, "1796776010": {"2015-06-19-2020-01-01": {"O": 0.0, "B": 0.0, "C": 0.0, "F": 3.0, "I": 0.0, "OE": 2.0, "AA": 0.0, "N": 0.0, "Q": 0.0, "A": 7.0, "V": 1.0}, "2012-01-01-2015-06-18": {"O": 0.0, "B": 1.0, "C": 1.0, "F": 1.0, "I": 0.0, "OE": 1.0, "AA": 0.0, "N": 0.0, "Q": 0.0, "A": 2.0, "V": 0.0}, "2010-01-01-2020-01-01": {"O": 0.0, "B": 1.0, "C": 1.0, "F": 5.0, "I": 0.0, "OE": 3.0, "AA": 0.0, "N": 0.0, "Q": 0.0, "A": 9.0, "V": 1.0}}, "1309240180": {"2015-06-19-2020-01-01": {"O": 3.0, "B": 1.0, "C": 0.0, "F": 2.0, "I": 0.0, "OE": 0.0, "AA": 0.0, "N": 1.0, "Q": 0.0, "A": 1.0, "V": 0.0}, "2012-01-01-2015-06-18": {"O": 2.0, "B": 0.0, "C": 0.0, "F": 1.0, "I": 0.0, "OE": 1.0, "AA": 0.0, "N": 0.0, "Q": 0.0, "A": 0.0, "V": 0.0}, "2010-01-01-2020-01-01": {"O": 8.0, "B": 1.0, "C": 0.0, "F": 3.0, "I": 0.0, "OE": 1.0, "AA": 0.0, "N": 1.0, "Q": 0.0, "A": 1.0, "V": 0.0}}, "1992905508": {"2015-06-19-2020-01-01": {"O": 0.0, "B": 0.0, "C": 0.0, "F": 0.0, "I": 4.0, "OE": 0.0, "AA": 0.0, "N": 0.0, "Q": 0.0, "A": 0.0, "V": 0.0}, "2012-01-01-2015-06-18": {"O": 2.0, "B": 0.0, "C": 0.0, "F": 0.0, "I": 0.0, "OE": 0.0, "AA": 0.0, "N": 0.0, "Q": 0.0, "A": 0.0, "V": 0.0}, "2010-01-01-2020-01-01": {"O": 2.0, "B": 0.0, "C": 0.0, "F": 0.0, "I": 5.0, "OE": 0.0, "AA": 0.0, "N": 0.0, "Q": 0.0, "A": 0.0, "V": 0.0}}, "2144024775": {"2015-06-19-2020-01-01": {"O": 3.0, "B": 0.0, "C": 2.0, "F": 0.0, "I": 9.0, "OE": 0.0, "AA": 0.0, "N": 0.0, "Q": 0.0, "A": 0.0, "V": 16.0}, "2012-01-01-2015-06-18": {"O": 1.0, "B": 1.0, "C": 1.0, "F": 1.0, "I": 1.0, "OE": 0.0, "AA": 0.0, "N": 0.0, "Q": 0.0, "A": 0.0, "V": 8.0}, "2010-01-01-2020-01-01": {"O": 4.0, "B": 1.0, "C": 3.0, "F": 1.0, "I": 12.0, "OE": 0.0, "AA": 0.0, "N": 0.0, "Q": 0.0, "A": 0.0, "V": 25.0}}, "1810305746": {"2015-06-19-2020-01-01": {"O": 0.0, "B": 1.0, "C": 0.0, "F": 0.0, "I": 0.0, "OE": 1.0, "AA": 0.0, "N": 0.0, "Q": 0.0, "A": 3.0, "V": 0.0}, "2012-01-01-2015-06-18": {"O": 0.0, "B": 0.0, "C": 0.0, "F": 0.0, "I": 0.0, "OE": 1.0, "AA": 0.0, "N": 0.0, "Q": 0.0, "A": 2.0, "V": 0.0}, "2010-01-01-2020-01-01": {"O": 0.0, "B": 1.0, "C": 0.0, "F": 0.0, "I": 0.0, "OE": 2.0, "AA": 0.0, "N": 0.0, "Q": 0.0, "A": 10.0, "V": 0.0}}, "1816623708": {"2015-06-19-2020-01-01": {"O": 0.0, "B": 0.0, "C": 2.0, "F": 0.0, "I": 0.0, "OE": 1.0, "AA": 0.0, "N": 0.0, "Q": 0.0, "A": 0.0, "V": 36.0}, "2012-01-01-2015-06-18": {}, "2010-01-01-2020-01-01": {"O": 0.0, "B": 0.0, "C": 2.0, "F": 0.0, "I": 0.0, "OE": 1.0, "AA": 0.0, "N": 0.0, "Q": 0.0, "A": 0.0, "V": 38.0}}, "1676452297": {"2015-06-19-2020-01-01": {"O": 2.0, "B": 0.0, "C": 0.0, "F": 1.0, "I": 0.0, "OE": 0.0, "AA": 0.0, "N": 0.0, "Q": 0.0, "A": 0.0, "V": 0.0}, "2012-01-01-2015-06-18": {}, "2010-01-01-2020-01-01": {"O": 3.0, "B": 0.0, "C": 0.0, "F": 1.0, "I": 0.0, "OE": 0.0, "AA": 0.0, "N": 0.0, "Q": 0.0, "A": 0.0, "V": 0.0}}, "348683434": {"2015-06-19-2020-01-01": {"O": 0.0, "B": 1.0, "C": 0.0, "F": 20.0, "I": 0.0, "OE": 38.0, "AA": 2.0, "N": 0.0, "Q": 0.0, "A": 27.0, "V": 0.0}, "2012-01-01-2015-06-18": {"O": 0.0, "B": 4.0, "C": 0.0, "F": 31.0, "I": 1.0, "OE": 20.0, "AA": 0.0, "N": 0.0, "Q": 0.0, "A": 19.0, "V": 0.0}, "2010-01-01-2020-01-01": {"O": 0.0, "B": 5.0, "C": 0.0, "F": 51.0, "I": 1.0, "OE": 58.0, "AA": 2.0, "N": 0.0, "Q": 0.0, "A": 46.0, "V": 0.0}}, "939258342": {"2015-06-19-2020-01-01": {"O": 141.0, "B": 0.0, "C": 0.0, "F": 11.0, "I": 0.0, "OE": 3.0, "AA": 0.0, "N": 0.0, "Q": 0.0, "A": 73.0, "V": 3.0}, "2012-01-01-2015-06-18": {"O": 180.0, "B": 0.0, "C": 3.0, "F": 19.0, "I": 0.0, "OE": 27.0, "AA": 4.0, "N": 0.0, "Q": 0.0, "A": 114.0, "V": 2.0}, "2010-01-01-2020-01-01": {"O": 321.0, "B": 0.0, "C": 3.0, "F": 30.0, "I": 0.0, "OE": 30.0, "AA": 4.0, "N": 0.0, "Q": 0.0, "A": 187.0, "V": 5.0}}, "482400792": {"2015-06-19-2020-01-01": {"O": 0.0, "B": 13.0, "C": 2.0, "F": 0.0, "I": 0.0, "OE": 5.0, "AA": 0.0, "N": 0.0, "Q": 0.0, "A": 20.0, "V": 2.0}, "2012-01-01-2015-06-18": {"O": 0.0, "B": 0.0, "C": 0.0, "F": 0.0, "I": 3.0, "OE": 1.0, "AA": 0.0, "N": 0.0, "Q": 0.0, "A": 14.0, "V": 6.0}, "2010-01-01-2020-01-01": {"O": 0.0, "B": 13.0, "C": 2.0, "F": 0.0, "I": 3.0, "OE": 6.0, "AA": 0.0, "N": 0.0, "Q": 0.0, "A": 39.0, "V": 8.0}}, "1970190392": {"2015-06-19-2020-01-01": {"O": 0.0, "B": 0.0, "C": 0.0, "F": 0.0, "I": 0.0, "OE": 6.0, "AA": 0.0, "N": 0.0, "Q": 0.0, "A": 0.0, "V": 0.0}, "2012-01-01-2015-06-18": {}, "2010-01-01-2020-01-01": {"O": 0.0, "B": 0.0, "C": 0.0, "F": 0.0, "I": 0.0, "OE": 8.0, "AA": 0.0, "N": 0.0, "Q": 0.0, "A": 0.0, "V": 0.0}}, "1926794462": {"2015-06-19-2020-01-01": {"O": 1.0, "B": 0.0, "C": 0.0, "F": 0.0, "I": 0.0, "OE": 0.0, "AA": 0.0, "N": 0.0, "Q": 0.0, "A": 0.0, "V": 0.0}, "2012-01-01-2015-06-18": {"O": 1.0, "B": 0.0, "C": 0.0, "F": 0.0, "I": 0.0, "OE": 0.0, "AA": 0.0, "N": 0.0, "Q": 0.0, "A": 0.0, "V": 1.0}, "2010-01-01-2020-01-01": {"O": 5.0, "B": 0.0, "C": 0.0, "F": 0.0, "I": 0.0, "OE": 0.0, "AA": 0.0, "N": 0.0, "Q": 0.0, "A": 0.0, "V": 2.0}}, "2067813726": {"2015-06-19-2020-01-01": {"O": 0.0, "B": 0.0, "C": 0.0, "F": 0.0, "I": 12.0, "OE": 0.0, "AA": 0.0, "N": 0.0, "Q": 0.0, "A": 0.0, "V": 0.0}, "2012-01-01-2015-06-18": {"O": 0.0, "B": 0.0, "C": 0.0, "F": 0.0, "I": 10.0, "OE": 0.0, "AA": 0.0, "N": 0.0, "Q": 0.0, "A": 0.0, "V": 1.0}, "2010-01-01-2020-01-01": {"O": 0.0, "B": 0.0, "C": 0.0, "F": 0.0, "I": 25.0, "OE": 0.0, "AA": 0.0, "N": 0.0, "Q": 0.0, "A": 0.0, "V": 1.0}}, "60783695": {"2015-06-19-2020-01-01": {"O": 0.0, "B": 3.0, "C": 3.0, "F": 4.0, "I": 1.0, "OE": 10.0, "AA": 0.0, "N": 0.0, "Q": 0.0, "A": 3.0, "V": 1.0}, "2012-01-01-2015-06-18": {"O": 0.0, "B": 10.0, "C": 0.0, "F": 11.0, "I": 0.0, "OE": 40.0, "AA": 0.0, "N": 0.0, "Q": 0.0, "A": 5.0, "V": 0.0}, "2010-01-01-2020-01-01": {"O": 0.0, "B": 13.0, "C": 3.0, "F": 15.0, "I": 1.0, "OE": 54.0, "AA": 0.0, "N": 0.0, "Q": 0.0, "A": 8.0, "V": 1.0}}, "2101457765": {"2015-06-19-2020-01-01": {"O": 0.0, "B": 0.0, "C": 0.0, "F": 0.0, "I": 0.0, "OE": 1.0, "AA": 0.0, "N": 0.0, "Q": 0.0, "A": 0.0, "V": 0.0}, "2012-01-01-2015-06-18": {"O": 0.0, "B": 0.0, "C": 0.0, "F": 0.0, "I": 0.0, "OE": 1.0, "AA": 0.0, "N": 0.0, "Q": 0.0, "A": 0.0, "V": 0.0}, "2010-01-01-2020-01-01": {"O": 0.0, "B": 0.0, "C": 0.0, "F": 0.0, "I": 0.0, "OE": 4.0, "AA": 0.0, "N": 0.0, "Q": 0.0, "A": 0.0, "V": 0.0}}, "1957938572": {"2015-06-19-2020-01-01": {"O": 0.0, "B": 0.0, "C": 0.0, "F": 0.0, "I": 0.0, "OE": 0.0, "AA": 0.0, "N": 0.0, "Q": 0.0, "A": 1.0, "V": 0.0}, "2012-01-01-2015-06-18": {"O": 0.0, "B": 0.0, "C": 0.0, "F": 0.0, "I": 0.0, "OE": 0.0, "AA": 0.0, "N": 0.0, "Q": 0.0, "A": 0.0, "V": 1.0}, "2010-01-01-2020-01-01": {"O": 0.0, "B": 0.0, "C": 0.0, "F": 0.0, "I": 0.0, "OE": 0.0, "AA": 0.0, "N": 0.0, "Q": 0.0, "A": 2.0, "V": 4.0}}, "71030615": {"2015-06-19-2020-01-01": {}, "2012-01-01-2015-06-18": {"O": 0.0, "B": 0.0, "C": 0.0, "F": 1.0, "I": 0.0, "OE": 0.0, "AA": 0.0, "N": 0.0, "Q": 0.0, "A": 0.0, "V": 0.0}, "2010-01-01-2020-01-01": {"O": 0.0, "B": 0.0, "C": 0.0, "F": 2.0, "I": 0.0, "OE": 0.0, "AA": 0.0, "N": 0.0, "Q": 0.0, "A": 0.0, "V": 0.0}}, "1484654285": {"2015-06-19-2020-01-01": {}, "2012-01-01-2015-06-18": {"O": 1.0, "B": 0.0, "C": 0.0, "F": 0.0, "I": 0.0, "OE": 0.0, "AA": 0.0, "N": 0.0, "Q": 0.0, "A": 0.0, "V": 1.0}, "2010-01-01-2020-01-01": {"O": 2.0, "B": 0.0, "C": 0.0, "F": 0.0, "I": 0.0, "OE": 0.0, "AA": 0.0, "N": 0.0, "Q": 0.0, "A": 0.0, "V": 2.0}}, "461153099": {"2015-06-19-2020-01-01": {"O": 0.0, "B": 0.0, "C": 0.0, "F": 2.0, "I": 0.0, "OE": 0.0, "AA": 0.0, "N": 0.0, "Q": 0.0, "A": 0.0, "V": 5.0}, "2012-01-01-2015-06-18": {"O": 0.0, "B": 0.0, "C": 0.0, "F": 0.0, "I": 0.0, "OE": 1.0, "AA": 0.0, "N": 0.0, "Q": 0.0, "A": 0.0, "V": 0.0}, "2010-01-01-2020-01-01": {"O": 0.0, "B": 0.0, "C": 3.0, "F": 2.0, "I": 0.0, "OE": 1.0, "AA": 0.0, "N": 0.0, "Q": 0.0, "A": 0.0, "V": 6.0}}, "508124256": {"2015-06-19-2020-01-01": {"O": 0.0, "B": 0.0, "C": 0.0, "F": 0.0, "I": 2.0, "OE": 1.0, "AA": 0.0, "N": 0.0, "Q": 0.0, "A": 0.0, "V": 0.0}, "2012-01-01-2015-06-18": {"O": 0.0, "B": 0.0, "C": 0.0, "F": 0.0, "I": 0.0, "OE": 0.0, "AA": 0.0, "N": 0.0, "Q": 0.0, "A": 1.0, "V": 1.0}, "2010-01-01-2020-01-01": {"O": 0.0, "B": 0.0, "C": 0.0, "F": 0.0, "I": 5.0, "OE": 1.0, "AA": 0.0, "N": 0.0, "Q": 0.0, "A": 1.0, "V": 1.0}}, "2040984966": {"2015-06-19-2020-01-01": {"O": 0.0, "B": 93.0, "C": 0.0, "F": 132.0, "I": 1.0, "OE": 190.0, "AA": 146.0, "N": 0.0, "Q": 0.0, "A": 20.0, "V": 1.0}, "2012-01-01-2015-06-18": {"O": 0.0, "B": 9.0, "C": 0.0, "F": 8.0, "I": 1.0, "OE": 38.0, "AA": 1.0, "N": 0.0, "Q": 0.0, "A": 2.0, "V": 0.0}, "2010-01-01-2020-01-01": {"O": 0.0, "B": 102.0, "C": 0.0, "F": 140.0, "I": 2.0, "OE": 228.0, "AA": 147.0, "N": 0.0, "Q": 0.0, "A": 22.0, "V": 1.0}}, "477394024": {"2015-06-19-2020-01-01": {"O": 1.0, "B": 0.0, "C": 0.0, "F": 0.0, "I": 0.0, "OE": 0.0, "AA": 0.0, "N": 0.0, "Q": 0.0, "A": 1.0, "V": 0.0}, "2012-01-01-2015-06-18": {"O": 0.0, "B": 0.0, "C": 0.0, "F": 0.0, "I": 14.0, "OE": 0.0, "AA": 0.0, "N": 0.0, "Q": 0.0, "A": 12.0, "V": 0.0}, "2010-01-01-2020-01-01": {"O": 1.0, "B": 0.0, "C": 0.0, "F": 0.0, "I": 14.0, "OE": 0.0, "AA": 0.0, "N": 0.0, "Q": 0.0, "A": 17.0, "V": 0.0}}, "1454387484": {"2015-06-19-2020-01-01": {"O": 37.0, "B": 0.0, "C": 0.0, "F": 0.0, "I": 0.0, "OE": 0.0, "AA": 0.0, "N": 0.0, "Q": 0.0, "A": 0.0, "V": 0.0}, "2012-01-01-2015-06-18": {}, "2010-01-01-2020-01-01": {"O": 39.0, "B": 0.0, "C": 0.0, "F": 0.0, "I": 0.0, "OE": 0.0, "AA": 0.0, "N": 0.0, "Q": 0.0, "A": 0.0, "V": 0.0}}, "1900169583": {"2015-06-19-2020-01-01": {"O": 0.0, "B": 0.0, "C": 0.0, "F": 0.0, "I": 0.0, "OE": 1.0, "AA": 2.0, "N": 0.0, "Q": 0.0, "A": 1.0, "V": 1.0}, "2012-01-01-2015-06-18": {"O": 0.0, "B": 0.0, "C": 0.0, "F": 0.0, "I": 0.0, "OE": 1.0, "AA": 0.0, "N": 0.0, "Q": 0.0, "A": 2.0, "V": 0.0}, "2010-01-01-2020-01-01": {"O": 0.0, "B": 0.0, "C": 0.0, "F": 0.0, "I": 0.0, "OE": 2.0, "AA": 2.0, "N": 0.0, "Q": 0.0, "A": 7.0, "V": 1.0}}, "1516717340": {"2015-06-19-2020-01-01": {}, "2012-01-01-2015-06-18": {"O": 0.0, "B": 0.0, "C": 0.0, "F": 0.0, "I": 0.0, "OE": 2.0, "AA": 0.0, "N": 0.0, "Q": 0.0, "A": 0.0, "V": 0.0}, "2010-01-01-2020-01-01": {"O": 0.0, "B": 0.0, "C": 0.0, "F": 0.0, "I": 0.0, "OE": 2.0, "AA": 0.0, "N": 0.0, "Q": 0.0, "A": 4.0, "V": 0.0}}, "1548042205": {"2015-06-19-2020-01-01": {"O": 1.0, "B": 0.0, "C": 0.0, "F": 0.0, "I": 1.0, "OE": 0.0, "AA": 0.0, "N": 0.0, "Q": 0.0, "A": 1.0, "V": 123.0}, "2012-01-01-2015-06-18": {"O": 2.0, "B": 0.0, "C": 0.0, "F": 0.0, "I": 0.0, "OE": 0.0, "AA": 0.0, "N": 0.0, "Q": 0.0, "A": 0.0, "V": 82.0}, "2010-01-01-2020-01-01": {"O": 3.0, "B": 0.0, "C": 0.0, "F": 0.0, "I": 1.0, "OE": 0.0, "AA": 0.0, "N": 0.0, "Q": 0.0, "A": 1.0, "V": 205.0}}, "871918306": {"2015-06-19-2020-01-01": {"O": 0.0, "B": 3.0, "C": 0.0, "F": 0.0, "I": 0.0, "OE": 0.0, "AA": 0.0, "N": 0.0, "Q": 0.0, "A": 0.0, "V": 0.0}, "2012-01-01-2015-06-18": {"O": 0.0, "B": 2.0, "C": 0.0, "F": 0.0, "I": 0.0, "OE": 0.0, "AA": 1.0, "N": 0.0, "Q": 0.0, "A": 1.0, "V": 1.0}, "2010-01-01-2020-01-01": {"O": 0.0, "B": 7.0, "C": 0.0, "F": 0.0, "I": 0.0, "OE": 0.0, "AA": 2.0, "N": 0.0, "Q": 0.0, "A": 1.0, "V": 1.0}}, "12776788": {"2015-06-19-2020-01-01": {"O": 0.0, "B": 0.0, "C": 0.0, "F": 0.0, "I": 0.0, "OE": 0.0, "AA": 0.0, "N": 0.0, "Q": 0.0, "A": 1.0, "V": 0.0}, "2012-01-01-2015-06-18": {"O": 0.0, "B": 0.0, "C": 0.0, "F": 1.0, "I": 0.0, "OE": 0.0, "AA": 0.0, "N": 0.0, "Q": 0.0, "A": 0.0, "V": 0.0}, "2010-01-01-2020-01-01": {"O": 1.0, "B": 0.0, "C": 0.0, "F": 1.0, "I": 0.0, "OE": 0.0, "AA": 0.0, "N": 0.0, "Q": 0.0, "A": 3.0, "V": 0.0}}, "1499501152": {"2015-06-19-2020-01-01": {"O": 7.0, "B": 0.0, "C": 0.0, "F": 0.0, "I": 0.0, "OE": 0.0, "AA": 0.0, "N": 0.0, "Q": 0.0, "A": 0.0, "V": 1.0}, "2012-01-01-2015-06-18": {"O": 46.0, "B": 0.0, "C": 0.0, "F": 0.0, "I": 0.0, "OE": 0.0, "AA": 0.0, "N": 0.0, "Q": 0.0, "A": 0.0, "V": 9.0}, "2010-01-01-2020-01-01": {"O": 56.0, "B": 0.0, "C": 0.0, "F": 0.0, "I": 0.0, "OE": 0.0, "AA": 0.0, "N": 0.0, "Q": 0.0, "A": 0.0, "V": 10.0}}, "928702961": {"2015-06-19-2020-01-01": {"O": 0.0, "B": 282.0, "C": 1.0, "F": 277.0, "I": 0.0, "OE": 287.0, "AA": 43.0, "N": 77.0, "Q": 0.0, "A": 151.0, "V": 7.0}, "2012-01-01-2015-06-18": {"O": 0.0, "B": 93.0, "C": 1.0, "F": 233.0, "I": 0.0, "OE": 225.0, "AA": 5.0, "N": 57.0, "Q": 0.0, "A": 116.0, "V": 4.0}, "2010-01-01-2020-01-01": {"O": 0.0, "B": 375.0, "C": 2.0, "F": 510.0, "I": 0.0, "OE": 561.0, "AA": 48.0, "N": 134.0, "Q": 0.0, "A": 267.0, "V": 11.0}}, "1603367953": {"2015-06-19-2020-01-01": {"O": 0.0, "B": 2.0, "C": 1.0, "F": 2.0, "I": 0.0, "OE": 0.0, "AA": 4.0, "N": 0.0, "Q": 0.0, "A": 1.0, "V": 1.0}, "2012-01-01-2015-06-18": {"O": 0.0, "B": 0.0, "C": 0.0, "F": 0.0, "I": 0.0, "OE": 0.0, "AA": 0.0, "N": 0.0, "Q": 0.0, "A": 3.0, "V": 0.0}, "2010-01-01-2020-01-01": {"O": 0.0, "B": 2.0, "C": 1.0, "F": 2.0, "I": 0.0, "OE": 2.0, "AA": 4.0, "N": 0.0, "Q": 0.0, "A": 6.0, "V": 1.0}}, "2119648438": {"2015-06-19-2020-01-01": {"O": 0.0, "B": 1.0, "C": 0.0, "F": 1.0, "I": 0.0, "OE": 0.0, "AA": 0.0, "N": 0.0, "Q": 0.0, "A": 2.0, "V": 0.0}, "2012-01-01-2015-06-18": {"O": 2.0, "B": 0.0, "C": 0.0, "F": 0.0, "I": 0.0, "OE": 0.0, "AA": 0.0, "N": 0.0, "Q": 0.0, "A": 0.0, "V": 0.0}, "2010-01-01-2020-01-01": {"O": 2.0, "B": 1.0, "C": 0.0, "F": 1.0, "I": 0.0, "OE": 0.0, "AA": 0.0, "N": 0.0, "Q": 0.0, "A": 4.0, "V": 0.0}}, "557636889": {"2015-06-19-2020-01-01": {"O": 0.0, "B": 0.0, "C": 0.0, "F": 0.0, "I": 0.0, "OE": 0.0, "AA": 1.0, "N": 0.0, "Q": 0.0, "A": 1.0, "V": 1.0}, "2012-01-01-2015-06-18": {"O": 0.0, "B": 0.0, "C": 0.0, "F": 1.0, "I": 0.0, "OE": 1.0, "AA": 0.0, "N": 0.0, "Q": 0.0, "A": 0.0, "V": 1.0}, "2010-01-01-2020-01-01": {"O": 0.0, "B": 0.0, "C": 0.0, "F": 1.0, "I": 0.0, "OE": 1.0, "AA": 1.0, "N": 0.0, "Q": 0.0, "A": 1.0, "V": 2.0}}, "1259636455": {"2015-06-19-2020-01-01": {"O": 1.0, "B": 3.0, "C": 1.0, "F": 5.0, "I": 0.0, "OE": 1.0, "AA": 0.0, "N": 0.0, "Q": 0.0, "A": 2.0, "V": 32.0}, "2012-01-01-2015-06-18": {"O": 0.0, "B": 0.0, "C": 0.0, "F": 0.0, "I": 0.0, "OE": 0.0, "AA": 0.0, "N": 0.0, "Q": 0.0, "A": 1.0, "V": 0.0}, "2010-01-01-2020-01-01": {"O": 1.0, "B": 3.0, "C": 2.0, "F": 5.0, "I": 0.0, "OE": 1.0, "AA": 0.0, "N": 0.0, "Q": 0.0, "A": 3.0, "V": 32.0}}, "1944047644": {"2015-06-19-2020-01-01": {"O": 0.0, "B": 0.0, "C": 0.0, "F": 1.0, "I": 0.0, "OE": 0.0, "AA": 0.0, "N": 0.0, "Q": 0.0, "A": 3.0, "V": 0.0}, "2012-01-01-2015-06-18": {"O": 0.0, "B": 0.0, "C": 0.0, "F": 2.0, "I": 0.0, "OE": 0.0, "AA": 0.0, "N": 0.0, "Q": 0.0, "A": 20.0, "V": 1.0}, "2010-01-01-2020-01-01": {"O": 0.0, "B": 0.0, "C": 0.0, "F": 3.0, "I": 0.0, "OE": 0.0, "AA": 0.0, "N": 0.0, "Q": 0.0, "A": 24.0, "V": 1.0}}, "1540174192": {"2015-06-19-2020-01-01": {"O": 0.0, "B": 0.0, "C": 0.0, "F": 0.0, "I": 0.0, "OE": 0.0, "AA": 0.0, "N": 0.0, "Q": 0.0, "A": 0.0, "V": 2.0}, "2012-01-01-2015-06-18": {"O": 0.0, "B": 0.0, "C": 0.0, "F": 0.0, "I": 0.0, "OE": 0.0, "AA": 0.0, "N": 0.0, "Q": 0.0, "A": 0.0, "V": 1.0}, "2010-01-01-2020-01-01": {"O": 0.0, "B": 0.0, "C": 0.0, "F": 0.0, "I": 0.0, "OE": 0.0, "AA": 0.0, "N": 0.0, "Q": 0.0, "A": 2.0, "V": 4.0}}, "1806507875": {"2015-06-19-2020-01-01": {"O": 0.0, "B": 0.0, "C": 0.0, "F": 2.0, "I": 0.0, "OE": 1.0, "AA": 0.0, "N": 0.0, "Q": 0.0, "A": 9.0, "V": 0.0}, "2012-01-01-2015-06-18": {"O": 0.0, "B": 1.0, "C": 0.0, "F": 3.0, "I": 0.0, "OE": 3.0, "AA": 0.0, "N": 0.0, "Q": 0.0, "A": 1.0, "V": 0.0}, "2010-01-01-2020-01-01": {"O": 0.0, "B": 1.0, "C": 0.0, "F": 7.0, "I": 0.0, "OE": 4.0, "AA": 0.0, "N": 0.0, "Q": 0.0, "A": 10.0, "V": 0.0}}, "1628864836": {"2015-06-19-2020-01-01": {"O": 0.0, "B": 0.0, "C": 0.0, "F": 0.0, "I": 0.0, "OE": 1.0, "AA": 0.0, "N": 0.0, "Q": 0.0, "A": 0.0, "V": 0.0}, "2012-01-01-2015-06-18": {"O": 0.0, "B": 0.0, "C": 0.0, "F": 0.0, "I": 0.0, "OE": 0.0, "AA": 0.0, "N": 0.0, "Q": 0.0, "A": 1.0, "V": 0.0}, "2010-01-01-2020-01-01": {"O": 0.0, "B": 0.0, "C": 0.0, "F": 0.0, "I": 0.0, "OE": 1.0, "AA": 0.0, "N": 0.0, "Q": 0.0, "A": 3.0, "V": 0.0}}, "2097791446": {"2015-06-19-2020-01-01": {}, "2012-01-01-2015-06-18": {"O": 0.0, "B": 0.0, "C": 0.0, "F": 0.0, "I": 0.0, "OE": 1.0, "AA": 0.0, "N": 0.0, "Q": 0.0, "A": 2.0, "V": 0.0}, "2010-01-01-2020-01-01": {"O": 0.0, "B": 0.0, "C": 0.0, "F": 0.0, "I": 0.0, "OE": 2.0, "AA": 0.0, "N": 0.0, "Q": 0.0, "A": 5.0, "V": 0.0}}, "1643195902": {"2015-06-19-2020-01-01": {"O": 0.0, "B": 2.0, "C": 0.0, "F": 0.0, "I": 0.0, "OE": 0.0, "AA": 0.0, "N": 0.0, "Q": 0.0, "A": 1.0, "V": 0.0}, "2012-01-01-2015-06-18": {"O": 6.0, "B": 1.0, "C": 0.0, "F": 0.0, "I": 0.0, "OE": 1.0, "AA": 0.0, "N": 0.0, "Q": 0.0, "A": 2.0, "V": 0.0}, "2010-01-01-2020-01-01": {"O": 6.0, "B": 3.0, "C": 0.0, "F": 0.0, "I": 0.0, "OE": 7.0, "AA": 0.0, "N": 0.0, "Q": 0.0, "A": 5.0, "V": 0.0}}, "898036196": {"2015-06-19-2020-01-01": {"O": 0.0, "B": 0.0, "C": 1.0, "F": 0.0, "I": 1.0, "OE": 1.0, "AA": 0.0, "N": 0.0, "Q": 0.0, "A": 0.0, "V": 1.0}, "2012-01-01-2015-06-18": {"O": 2.0, "B": 0.0, "C": 0.0, "F": 1.0, "I": 0.0, "OE": 0.0, "AA": 0.0, "N": 0.0, "Q": 0.0, "A": 0.0, "V": 5.0}, "2010-01-01-2020-01-01": {"O": 2.0, "B": 0.0, "C": 1.0, "F": 1.0, "I": 1.0, "OE": 1.0, "AA": 0.0, "N": 0.0, "Q": 0.0, "A": 0.0, "V": 7.0}}, "1563605810": {"2015-06-19-2020-01-01": {"O": 0.0, "B": 0.0, "C": 0.0, "F": 104.0, "I": 0.0, "OE": 29.0, "AA": 0.0, "N": 0.0, "Q": 0.0, "A": 2.0, "V": 0.0}, "2012-01-01-2015-06-18": {"O": 0.0, "B": 8.0, "C": 0.0, "F": 26.0, "I": 0.0, "OE": 35.0, "AA": 0.0, "N": 0.0, "Q": 0.0, "A": 9.0, "V": 0.0}, "2010-01-01-2020-01-01": {"O": 0.0, "B": 8.0, "C": 0.0, "F": 130.0, "I": 0.0, "OE": 64.0, "AA": 0.0, "N": 0.0, "Q": 0.0, "A": 11.0, "V": 0.0}}, "1544032421": {"2015-06-19-2020-01-01": {"O": 0.0, "B": 0.0, "C": 0.0, "F": 0.0, "I": 0.0, "OE": 0.0, "AA": 0.0, "N": 0.0, "Q": 0.0, "A": 0.0, "V": 4.0}, "2012-01-01-2015-06-18": {"O": 1.0, "B": 0.0, "C": 0.0, "F": 1.0, "I": 0.0, "OE": 0.0, "AA": 0.0, "N": 0.0, "Q": 0.0, "A": 0.0, "V": 4.0}, "2010-01-01-2020-01-01": {"O": 1.0, "B": 0.0, "C": 0.0, "F": 1.0, "I": 0.0, "OE": 0.0, "AA": 0.0, "N": 0.0, "Q": 0.0, "A": 0.0, "V": 13.0}}, "1499572343": {"2015-06-19-2020-01-01": {"O": 0.0, "B": 0.0, "C": 0.0, "F": 0.0, "I": 0.0, "OE": 0.0, "AA": 0.0, "N": 0.0, "Q": 0.0, "A": 0.0, "V": 1.0}, "2012-01-01-2015-06-18": {"O": 0.0, "B": 0.0, "C": 0.0, "F": 0.0, "I": 0.0, "OE": 0.0, "AA": 0.0, "N": 0.0, "Q": 0.0, "A": 0.0, "V": 8.0}, "2010-01-01-2020-01-01": {"O": 0.0, "B": 0.0, "C": 0.0, "F": 0.0, "I": 0.0, "OE": 0.0, "AA": 0.0, "N": 0.0, "Q": 0.0, "A": 0.0, "V": 15.0}}, "1603082079": {"2015-06-19-2020-01-01": {"O": 0.0, "B": 337.0, "C": 1.0, "F": 211.0, "I": 0.0, "OE": 465.0, "AA": 158.0, "N": 33.0, "Q": 0.0, "A": 170.0, "V": 2.0}, "2012-01-01-2015-06-18": {"O": 1.0, "B": 292.0, "C": 1.0, "F": 340.0, "I": 4.0, "OE": 632.0, "AA": 54.0, "N": 99.0, "Q": 0.0, "A": 353.0, "V": 2.0}, "2010-01-01-2020-01-01": {"O": 1.0, "B": 629.0, "C": 2.0, "F": 551.0, "I": 4.0, "OE": 1097.0, "AA": 212.0, "N": 132.0, "Q": 0.0, "A": 523.0, "V": 4.0}}, "927778920": {"2015-06-19-2020-01-01": {}, "2012-01-01-2015-06-18": {"O": 0.0, "B": 0.0, "C": 0.0, "F": 0.0, "I": 0.0, "OE": 0.0, "AA": 0.0, "N": 0.0, "Q": 0.0, "A": 3.0, "V": 0.0}, "2010-01-01-2020-01-01": {"O": 0.0, "B": 0.0, "C": 0.0, "F": 0.0, "I": 0.0, "OE": 0.0, "AA": 0.0, "N": 0.0, "Q": 0.0, "A": 5.0, "V": 0.0}}, "1012611297": {"2015-06-19-2020-01-01": {"O": 0.0, "B": 0.0, "C": 0.0, "F": 0.0, "I": 0.0, "OE": 0.0, "AA": 0.0, "N": 1.0, "Q": 0.0, "A": 0.0, "V": 0.0}, "2012-01-01-2015-06-18": {}, "2010-01-01-2020-01-01": {"O": 0.0, "B": 0.0, "C": 0.0, "F": 0.0, "I": 0.0, "OE": 0.0, "AA": 0.0, "N": 2.0, "Q": 0.0, "A": 0.0, "V": 0.0}}, "878098604": {"2015-06-19-2020-01-01": {"O": 0.0, "B": 0.0, "C": 0.0, "F": 0.0, "I": 0.0, "OE": 0.0, "AA": 0.0, "N": 1.0, "Q": 0.0, "A": 0.0, "V": 0.0}, "2012-01-01-2015-06-18": {"O": 0.0, "B": 0.0, "C": 0.0, "F": 1.0, "I": 0.0, "OE": 0.0, "AA": 0.0, "N": 0.0, "Q": 0.0, "A": 0.0, "V": 1.0}, "2010-01-01-2020-01-01": {"O": 0.0, "B": 2.0, "C": 0.0, "F": 3.0, "I": 0.0, "OE": 0.0, "AA": 0.0, "N": 1.0, "Q": 0.0, "A": 0.0, "V": 1.0}}, "1867687363": {"2015-06-19-2020-01-01": {"O": 42.0, "B": 0.0, "C": 0.0, "F": 0.0, "I": 1.0, "OE": 1.0, "AA": 0.0, "N": 0.0, "Q": 0.0, "A": 1.0, "V": 7.0}, "2012-01-01-2015-06-18": {"O": 3.0, "B": 0.0, "C": 0.0, "F": 0.0, "I": 0.0, "OE": 1.0, "AA": 0.0, "N": 0.0, "Q": 0.0, "A": 0.0, "V": 0.0}, "2010-01-01-2020-01-01": {"O": 47.0, "B": 0.0, "C": 0.0, "F": 0.0, "I": 1.0, "OE": 2.0, "AA": 0.0, "N": 0.0, "Q": 0.0, "A": 1.0, "V": 7.0}}, "1846361389": {"2015-06-19-2020-01-01": {"O": 0.0, "B": 0.0, "C": 0.0, "F": 0.0, "I": 0.0, "OE": 0.0, "AA": 0.0, "N": 0.0, "Q": 0.0, "A": 0.0, "V": 1.0}, "2012-01-01-2015-06-18": {}, "2010-01-01-2020-01-01": {"O": 0.0, "B": 0.0, "C": 0.0, "F": 0.0, "I": 0.0, "OE": 0.0, "AA": 0.0, "N": 0.0, "Q": 0.0, "A": 0.0, "V": 4.0}}, "915983303": {"2015-06-19-2020-01-01": {"O": 0.0, "B": 0.0, "C": 0.0, "F": 0.0, "I": 0.0, "OE": 0.0, "AA": 0.0, "N": 0.0, "Q": 0.0, "A": 8.0, "V": 0.0}, "2012-01-01-2015-06-18": {"O": 0.0, "B": 0.0, "C": 0.0, "F": 0.0, "I": 1.0, "OE": 0.0, "AA": 0.0, "N": 0.0, "Q": 0.0, "A": 23.0, "V": 1.0}, "2010-01-01-2020-01-01": {"O": 0.0, "B": 0.0, "C": 0.0, "F": 0.0, "I": 1.0, "OE": 0.0, "AA": 0.0, "N": 0.0, "Q": 0.0, "A": 35.0, "V": 1.0}}, "971725216": {"2015-06-19-2020-01-01": {"O": 0.0, "B": 0.0, "C": 0.0, "F": 0.0, "I": 31.0, "OE": 0.0, "AA": 0.0, "N": 0.0, "Q": 0.0, "A": 0.0, "V": 1.0}, "2012-01-01-2015-06-18": {"O": 0.0, "B": 0.0, "C": 1.0, "F": 0.0, "I": 112.0, "OE": 0.0, "AA": 0.0, "N": 0.0, "Q": 0.0, "A": 0.0, "V": 9.0}, "2010-01-01-2020-01-01": {"O": 0.0, "B": 0.0, "C": 1.0, "F": 0.0, "I": 170.0, "OE": 0.0, "AA": 0.0, "N": 0.0, "Q": 0.0, "A": 0.0, "V": 31.0}}, "393711829": {"2015-06-19-2020-01-01": {"O": 0.0, "B": 18.0, "C": 5.0, "F": 26.0, "I": 2.0, "OE": 39.0, "AA": 2.0, "N": 1.0, "Q": 0.0, "A": 114.0, "V": 2.0}, "2012-01-01-2015-06-18": {"O": 2.0, "B": 6.0, "C": 1.0, "F": 11.0, "I": 1.0, "OE": 13.0, "AA": 0.0, "N": 0.0, "Q": 0.0, "A": 145.0, "V": 2.0}, "2010-01-01-2020-01-01": {"O": 2.0, "B": 24.0, "C": 6.0, "F": 37.0, "I": 3.0, "OE": 52.0, "AA": 2.0, "N": 1.0, "Q": 0.0, "A": 259.0, "V": 4.0}}, "519307423": {"2015-06-19-2020-01-01": {"O": 3.0, "B": 17.0, "C": 1.0, "F": 8.0, "I": 1.0, "OE": 5.0, "AA": 5.0, "N": 0.0, "Q": 0.0, "A": 12.0, "V": 2.0}, "2012-01-01-2015-06-18": {"O": 0.0, "B": 6.0, "C": 0.0, "F": 4.0, "I": 0.0, "OE": 1.0, "AA": 0.0, "N": 0.0, "Q": 0.0, "A": 10.0, "V": 0.0}, "2010-01-01-2020-01-01": {"O": 3.0, "B": 23.0, "C": 1.0, "F": 12.0, "I": 1.0, "OE": 6.0, "AA": 5.0, "N": 0.0, "Q": 0.0, "A": 23.0, "V": 2.0}}, "1063050632": {"2015-06-19-2020-01-01": {}, "2012-01-01-2015-06-18": {"O": 0.0, "B": 0.0, "C": 0.0, "F": 0.0, "I": 0.0, "OE": 0.0, "AA": 0.0, "N": 0.0, "Q": 0.0, "A": 0.0, "V": 1.0}, "2010-01-01-2020-01-01": {"O": 0.0, "B": 0.0, "C": 0.0, "F": 0.0, "I": 0.0, "OE": 0.0, "AA": 0.0, "N": 0.0, "Q": 0.0, "A": 0.0, "V": 2.0}}, "1505210155": {"2015-06-19-2020-01-01": {"O": 0.0, "B": 0.0, "C": 0.0, "F": 0.0, "I": 0.0, "OE": 4.0, "AA": 1.0, "N": 0.0, "Q": 0.0, "A": 0.0, "V": 0.0}, "2012-01-01-2015-06-18": {"O": 0.0, "B": 0.0, "C": 0.0, "F": 0.0, "I": 0.0, "OE": 1.0, "AA": 0.0, "N": 0.0, "Q": 0.0, "A": 0.0, "V": 0.0}, "2010-01-01-2020-01-01": {"O": 0.0, "B": 0.0, "C": 0.0, "F": 0.0, "I": 0.0, "OE": 5.0, "AA": 1.0, "N": 0.0, "Q": 0.0, "A": 0.0, "V": 0.0}}, "399190787": {"2015-06-19-2020-01-01": {"O": 0.0, "B": 0.0, "C": 16.0, "F": 0.0, "I": 0.0, "OE": 0.0, "AA": 0.0, "N": 0.0, "Q": 0.0, "A": 2.0, "V": 1.0}, "2012-01-01-2015-06-18": {"O": 0.0, "B": 0.0, "C": 5.0, "F": 0.0, "I": 0.0, "OE": 1.0, "AA": 0.0, "N": 0.0, "Q": 0.0, "A": 0.0, "V": 1.0}, "2010-01-01-2020-01-01": {"O": 0.0, "B": 0.0, "C": 26.0, "F": 0.0, "I": 0.0, "OE": 1.0, "AA": 0.0, "N": 0.0, "Q": 0.0, "A": 2.0, "V": 3.0}}, "1597234398": {"2015-06-19-2020-01-01": {"O": 0.0, "B": 0.0, "C": 0.0, "F": 0.0, "I": 1.0, "OE": 0.0, "AA": 0.0, "N": 0.0, "Q": 0.0, "A": 0.0, "V": 0.0}, "2012-01-01-2015-06-18": {"O": 0.0, "B": 0.0, "C": 0.0, "F": 0.0, "I": 2.0, "OE": 0.0, "AA": 0.0, "N": 0.0, "Q": 0.0, "A": 0.0, "V": 0.0}, "2010-01-01-2020-01-01": {"O": 0.0, "B": 2.0, "C": 0.0, "F": 0.0, "I": 5.0, "OE": 0.0, "AA": 0.0, "N": 0.0, "Q": 0.0, "A": 0.0, "V": 0.0}}, "1296041356": {"2015-06-19-2020-01-01": {"O": 0.0, "B": 0.0, "C": 0.0, "F": 0.0, "I": 8.0, "OE": 0.0, "AA": 0.0, "N": 0.0, "Q": 0.0, "A": 0.0, "V": 0.0}, "2012-01-01-2015-06-18": {"O": 0.0, "B": 0.0, "C": 0.0, "F": 0.0, "I": 27.0, "OE": 0.0, "AA": 0.0, "N": 0.0, "Q": 0.0, "A": 0.0, "V": 1.0}, "2010-01-01-2020-01-01": {"O": 0.0, "B": 0.0, "C": 0.0, "F": 0.0, "I": 41.0, "OE": 0.0, "AA": 0.0, "N": 0.0, "Q": 0.0, "A": 0.0, "V": 4.0}}, "1645578445": {"2015-06-19-2020-01-01": {"O": 0.0, "B": 0.0, "C": 0.0, "F": 1.0, "I": 0.0, "OE": 0.0, "AA": 0.0, "N": 0.0, "Q": 0.0, "A": 0.0, "V": 1.0}, "2012-01-01-2015-06-18": {"O": 8.0, "B": 2.0, "C": 1.0, "F": 0.0, "I": 0.0, "OE": 0.0, "AA": 0.0, "N": 0.0, "Q": 0.0, "A": 4.0, "V": 7.0}, "2010-01-01-2020-01-01": {"O": 11.0, "B": 2.0, "C": 1.0, "F": 1.0, "I": 0.0, "OE": 0.0, "AA": 0.0, "N": 0.0, "Q": 0.0, "A": 4.0, "V": 9.0}}, "93360705": {"2015-06-19-2020-01-01": {}, "2012-01-01-2015-06-18": {"O": 0.0, "B": 0.0, "C": 0.0, "F": 0.0, "I": 0.0, "OE": 0.0, "AA": 0.0, "N": 0.0, "Q": 0.0, "A": 0.0, "V": 1.0}, "2010-01-01-2020-01-01": {"O": 0.0, "B": 0.0, "C": 0.0, "F": 0.0, "I": 0.0, "OE": 0.0, "AA": 0.0, "N": 0.0, "Q": 0.0, "A": 0.0, "V": 2.0}}, "819661586": {"2015-06-19-2020-01-01": {"O": 0.0, "B": 0.0, "C": 0.0, "F": 0.0, "I": 0.0, "OE": 0.0, "AA": 1.0, "N": 0.0, "Q": 0.0, "A": 1.0, "V": 0.0}, "2012-01-01-2015-06-18": {}, "2010-01-01-2020-01-01": {"O": 1.0, "B": 0.0, "C": 0.0, "F": 0.0, "I": 0.0, "OE": 0.0, "AA": 1.0, "N": 0.0, "Q": 0.0, "A": 1.0, "V": 0.0}}, "173328351": {"2015-06-19-2020-01-01": {"O": 0.0, "B": 1.0, "C": 1.0, "F": 0.0, "I": 1.0, "OE": 4.0, "AA": 0.0, "N": 0.0, "Q": 0.0, "A": 2.0, "V": 0.0}, "2012-01-01-2015-06-18": {}, "2010-01-01-2020-01-01": {"O": 0.0, "B": 1.0, "C": 1.0, "F": 0.0, "I": 1.0, "OE": 6.0, "AA": 0.0, "N": 0.0, "Q": 0.0, "A": 3.0, "V": 0.0}}, "1419256308": {"2015-06-19-2020-01-01": {"O": 0.0, "B": 0.0, "C": 0.0, "F": 1.0, "I": 0.0, "OE": 10.0, "AA": 3.0, "N": 0.0, "Q": 0.0, "A": 1.0, "V": 0.0}, "2012-01-01-2015-06-18": {"O": 0.0, "B": 1.0, "C": 0.0, "F": 1.0, "I": 0.0, "OE": 6.0, "AA": 0.0, "N": 0.0, "Q": 0.0, "A": 0.0, "V": 0.0}, "2010-01-01-2020-01-01": {"O": 0.0, "B": 1.0, "C": 0.0, "F": 2.0, "I": 0.0, "OE": 18.0, "AA": 3.0, "N": 0.0, "Q": 0.0, "A": 1.0, "V": 0.0}}, "171067934": {"2015-06-19-2020-01-01": {"O": 0.0, "B": 32.0, "C": 0.0, "F": 19.0, "I": 1.0, "OE": 16.0, "AA": 8.0, "N": 6.0, "Q": 0.0, "A": 32.0, "V": 3.0}, "2012-01-01-2015-06-18": {"O": 0.0, "B": 16.0, "C": 0.0, "F": 7.0, "I": 0.0, "OE": 2.0, "AA": 0.0, "N": 1.0, "Q": 0.0, "A": 4.0, "V": 2.0}, "2010-01-01-2020-01-01": {"O": 0.0, "B": 51.0, "C": 0.0, "F": 26.0, "I": 1.0, "OE": 18.0, "AA": 8.0, "N": 7.0, "Q": 0.0, "A": 36.0, "V": 5.0}}, "1033397424": {"2015-06-19-2020-01-01": {"O": 0.0, "B": 3.0, "C": 0.0, "F": 0.0, "I": 0.0, "OE": 3.0, "AA": 0.0, "N": 1.0, "Q": 0.0, "A": 0.0, "V": 0.0}, "2012-01-01-2015-06-18": {"O": 0.0, "B": 1.0, "C": 0.0, "F": 0.0, "I": 0.0, "OE": 9.0, "AA": 0.0, "N": 0.0, "Q": 0.0, "A": 0.0, "V": 0.0}, "2010-01-01-2020-01-01": {"O": 0.0, "B": 4.0, "C": 0.0, "F": 0.0, "I": 0.0, "OE": 17.0, "AA": 0.0, "N": 1.0, "Q": 0.0, "A": 0.0, "V": 0.0}}, "620774839": {"2015-06-19-2020-01-01": {"O": 0.0, "B": 2.0, "C": 0.0, "F": 3.0, "I": 0.0, "OE": 30.0, "AA": 1.0, "N": 0.0, "Q": 0.0, "A": 0.0, "V": 0.0}, "2012-01-01-2015-06-18": {"O": 0.0, "B": 0.0, "C": 0.0, "F": 0.0, "I": 0.0, "OE": 15.0, "AA": 0.0, "N": 0.0, "Q": 0.0, "A": 0.0, "V": 0.0}, "2010-01-01-2020-01-01": {"O": 0.0, "B": 2.0, "C": 0.0, "F": 3.0, "I": 0.0, "OE": 48.0, "AA": 1.0, "N": 0.0, "Q": 0.0, "A": 0.0, "V": 0.0}}, "1052806843": {"2015-06-19-2020-01-01": {"O": 0.0, "B": 0.0, "C": 0.0, "F": 1.0, "I": 0.0, "OE": 2.0, "AA": 0.0, "N": 0.0, "Q": 0.0, "A": 0.0, "V": 0.0}, "2012-01-01-2015-06-18": {"O": 0.0, "B": 0.0, "C": 0.0, "F": 0.0, "I": 0.0, "OE": 9.0, "AA": 0.0, "N": 0.0, "Q": 0.0, "A": 0.0, "V": 0.0}, "2010-01-01-2020-01-01": {"O": 0.0, "B": 0.0, "C": 0.0, "F": 2.0, "I": 0.0, "OE": 13.0, "AA": 0.0, "N": 0.0, "Q": 0.0, "A": 0.0, "V": 0.0}}, "707449170": {"2015-06-19-2020-01-01": {"O": 1.0, "B": 4.0, "C": 0.0, "F": 18.0, "I": 3.0, "OE": 8.0, "AA": 0.0, "N": 0.0, "Q": 0.0, "A": 225.0, "V": 1.0}, "2012-01-01-2015-06-18": {"O": 0.0, "B": 2.0, "C": 0.0, "F": 16.0, "I": 0.0, "OE": 4.0, "AA": 0.0, "N": 0.0, "Q": 0.0, "A": 94.0, "V": 0.0}, "2010-01-01-2020-01-01": {"O": 1.0, "B": 6.0, "C": 0.0, "F": 34.0, "I": 3.0, "OE": 12.0, "AA": 0.0, "N": 0.0, "Q": 0.0, "A": 325.0, "V": 1.0}}, "449140534": {"2015-06-19-2020-01-01": {"O": 0.0, "B": 0.0, "C": 0.0, "F": 0.0, "I": 0.0, "OE": 0.0, "AA": 0.0, "N": 0.0, "Q": 0.0, "A": 1.0, "V": 0.0}, "2012-01-01-2015-06-18": {"O": 0.0, "B": 0.0, "C": 1.0, "F": 0.0, "I": 0.0, "OE": 0.0, "AA": 1.0, "N": 0.0, "Q": 0.0, "A": 0.0, "V": 0.0}, "2010-01-01-2020-01-01": {"O": 0.0, "B": 0.0, "C": 1.0, "F": 0.0, "I": 0.0, "OE": 0.0, "AA": 1.0, "N": 0.0, "Q": 0.0, "A": 4.0, "V": 0.0}}, "374581498": {"2015-06-19-2020-01-01": {"O": 0.0, "B": 0.0, "C": 0.0, "F": 0.0, "I": 1.0, "OE": 0.0, "AA": 0.0, "N": 0.0, "Q": 0.0, "A": 1.0, "V": 1.0}, "2012-01-01-2015-06-18": {}, "2010-01-01-2020-01-01": {"O": 0.0, "B": 0.0, "C": 0.0, "F": 0.0, "I": 1.0, "OE": 0.0, "AA": 5.0, "N": 0.0, "Q": 0.0, "A": 1.0, "V": 1.0}}, "194389159": {"2015-06-19-2020-01-01": {"O": 4.0, "B": 0.0, "C": 0.0, "F": 1.0, "I": 0.0, "OE": 0.0, "AA": 0.0, "N": 0.0, "Q": 0.0, "A": 0.0, "V": 0.0}, "2012-01-01-2015-06-18": {"O": 4.0, "B": 0.0, "C": 0.0, "F": 0.0, "I": 0.0, "OE": 1.0, "AA": 0.0, "N": 0.0, "Q": 0.0, "A": 0.0, "V": 1.0}, "2010-01-01-2020-01-01": {"O": 9.0, "B": 0.0, "C": 0.0, "F": 1.0, "I": 0.0, "OE": 1.0, "AA": 0.0, "N": 0.0, "Q": 0.0, "A": 0.0, "V": 1.0}}, "1636687137": {"2015-06-19-2020-01-01": {"O": 0.0, "B": 1.0, "C": 0.0, "F": 0.0, "I": 0.0, "OE": 0.0, "AA": 0.0, "N": 0.0, "Q": 0.0, "A": 0.0, "V": 0.0}, "2012-01-01-2015-06-18": {"O": 0.0, "B": 0.0, "C": 0.0, "F": 0.0, "I": 0.0, "OE": 0.0, "AA": 0.0, "N": 0.0, "Q": 0.0, "A": 1.0, "V": 0.0}, "2010-01-01-2020-01-01": {"O": 0.0, "B": 1.0, "C": 0.0, "F": 0.0, "I": 0.0, "OE": 0.0, "AA": 4.0, "N": 0.0, "Q": 0.0, "A": 1.0, "V": 0.0}}, "2079806863": {"2015-06-19-2020-01-01": {"O": 1.0, "B": 0.0, "C": 0.0, "F": 0.0, "I": 0.0, "OE": 0.0, "AA": 0.0, "N": 0.0, "Q": 0.0, "A": 0.0, "V": 0.0}, "2012-01-01-2015-06-18": {}, "2010-01-01-2020-01-01": {"O": 5.0, "B": 0.0, "C": 0.0, "F": 0.0, "I": 0.0, "OE": 0.0, "AA": 0.0, "N": 0.0, "Q": 0.0, "A": 0.0, "V": 0.0}}, "814780035": {"2015-06-19-2020-01-01": {"O": 0.0, "B": 0.0, "C": 0.0, "F": 0.0, "I": 0.0, "OE": 0.0, "AA": 0.0, "N": 0.0, "Q": 0.0, "A": 0.0, "V": 52.0}, "2012-01-01-2015-06-18": {"O": 0.0, "B": 0.0, "C": 0.0, "F": 0.0, "I": 0.0, "OE": 0.0, "AA": 0.0, "N": 0.0, "Q": 0.0, "A": 0.0, "V": 30.0}, "2010-01-01-2020-01-01": {"O": 0.0, "B": 0.0, "C": 0.0, "F": 0.0, "I": 0.0, "OE": 0.0, "AA": 0.0, "N": 0.0, "Q": 0.0, "A": 0.0, "V": 84.0}}, "1302251842": {"2015-06-19-2020-01-01": {"O": 0.0, "B": 2.0, "C": 0.0, "F": 7.0, "I": 0.0, "OE": 4.0, "AA": 0.0, "N": 0.0, "Q": 0.0, "A": 0.0, "V": 0.0}, "2012-01-01-2015-06-18": {"O": 0.0, "B": 0.0, "C": 0.0, "F": 0.0, "I": 0.0, "OE": 1.0, "AA": 0.0, "N": 0.0, "Q": 0.0, "A": 0.0, "V": 0.0}, "2010-01-01-2020-01-01": {"O": 0.0, "B": 2.0, "C": 0.0, "F": 7.0, "I": 0.0, "OE": 5.0, "AA": 0.0, "N": 0.0, "Q": 0.0, "A": 0.0, "V": 0.0}}, "1240766177": {"2015-06-19-2020-01-01": {"O": 0.0, "B": 1.0, "C": 0.0, "F": 0.0, "I": 0.0, "OE": 5.0, "AA": 0.0, "N": 0.0, "Q": 0.0, "A": 2.0, "V": 0.0}, "2012-01-01-2015-06-18": {"O": 0.0, "B": 1.0, "C": 0.0, "F": 0.0, "I": 0.0, "OE": 12.0, "AA": 0.0, "N": 0.0, "Q": 0.0, "A": 3.0, "V": 0.0}, "2010-01-01-2020-01-01": {"O": 0.0, "B": 2.0, "C": 0.0, "F": 0.0, "I": 0.0, "OE": 18.0, "AA": 0.0, "N": 0.0, "Q": 0.0, "A": 5.0, "V": 0.0}}, "962799163": {"2015-06-19-2020-01-01": {"O": 0.0, "B": 3.0, "C": 0.0, "F": 3.0, "I": 1.0, "OE": 3.0, "AA": 0.0, "N": 0.0, "Q": 0.0, "A": 0.0, "V": 0.0}, "2012-01-01-2015-06-18": {"O": 0.0, "B": 0.0, "C": 1.0, "F": 1.0, "I": 0.0, "OE": 1.0, "AA": 0.0, "N": 0.0, "Q": 0.0, "A": 1.0, "V": 0.0}, "2010-01-01-2020-01-01": {"O": 0.0, "B": 3.0, "C": 1.0, "F": 4.0, "I": 1.0, "OE": 8.0, "AA": 0.0, "N": 0.0, "Q": 0.0, "A": 1.0, "V": 0.0}}, "263766673": {"2015-06-19-2020-01-01": {}, "2012-01-01-2015-06-18": {"O": 0.0, "B": 0.0, "C": 0.0, "F": 0.0, "I": 0.0, "OE": 0.0, "AA": 0.0, "N": 0.0, "Q": 0.0, "A": 0.0, "V": 1.0}, "2010-01-01-2020-01-01": {"O": 0.0, "B": 0.0, "C": 0.0, "F": 0.0, "I": 0.0, "OE": 0.0, "AA": 0.0, "N": 0.0, "Q": 0.0, "A": 0.0, "V": 4.0}}, "392106870": {"2015-06-19-2020-01-01": {}, "2012-01-01-2015-06-18": {"O": 0.0, "B": 0.0, "C": 1.0, "F": 0.0, "I": 0.0, "OE": 0.0, "AA": 0.0, "N": 0.0, "Q": 0.0, "A": 0.0, "V": 0.0}, "2010-01-01-2020-01-01": {"O": 0.0, "B": 0.0, "C": 1.0, "F": 0.0, "I": 0.0, "OE": 0.0, "AA": 0.0, "N": 0.0, "Q": 0.0, "A": 0.0, "V": 2.0}}, "1534750291": {"2015-06-19-2020-01-01": {"O": 0.0, "B": 6.0, "C": 0.0, "F": 14.0, "I": 2.0, "OE": 11.0, "AA": 2.0, "N": 0.0, "Q": 0.0, "A": 4.0, "V": 0.0}, "2012-01-01-2015-06-18": {"O": 0.0, "B": 7.0, "C": 0.0, "F": 18.0, "I": 0.0, "OE": 18.0, "AA": 0.0, "N": 0.0, "Q": 0.0, "A": 7.0, "V": 0.0}, "2010-01-01-2020-01-01": {"O": 0.0, "B": 13.0, "C": 0.0, "F": 34.0, "I": 2.0, "OE": 31.0, "AA": 2.0, "N": 0.0, "Q": 0.0, "A": 11.0, "V": 0.0}}, "1320826068": {"2015-06-19-2020-01-01": {"O": 1.0, "B": 0.0, "C": 0.0, "F": 2.0, "I": 0.0, "OE": 1.0, "AA": 0.0, "N": 0.0, "Q": 0.0, "A": 0.0, "V": 3.0}, "2012-01-01-2015-06-18": {"O": 4.0, "B": 1.0, "C": 9.0, "F": 1.0, "I": 0.0, "OE": 0.0, "AA": 1.0, "N": 0.0, "Q": 0.0, "A": 0.0, "V": 6.0}, "2010-01-01-2020-01-01": {"O": 5.0, "B": 1.0, "C": 11.0, "F": 3.0, "I": 0.0, "OE": 1.0, "AA": 1.0, "N": 0.0, "Q": 0.0, "A": 0.0, "V": 9.0}}, "1948557347": {"2015-06-19-2020-01-01": {"O": 5.0, "B": 0.0, "C": 0.0, "F": 0.0, "I": 9.0, "OE": 1.0, "AA": 0.0, "N": 0.0, "Q": 0.0, "A": 0.0, "V": 5.0}, "2012-01-01-2015-06-18": {"O": 6.0, "B": 0.0, "C": 0.0, "F": 0.0, "I": 5.0, "OE": 10.0, "AA": 0.0, "N": 0.0, "Q": 0.0, "A": 0.0, "V": 17.0}, "2010-01-01-2020-01-01": {"O": 11.0, "B": 0.0, "C": 0.0, "F": 0.0, "I": 14.0, "OE": 11.0, "AA": 0.0, "N": 0.0, "Q": 0.0, "A": 0.0, "V": 25.0}}, "839353934": {"2015-06-19-2020-01-01": {"O": 0.0, "B": 0.0, "C": 1.0, "F": 0.0, "I": 0.0, "OE": 0.0, "AA": 0.0, "N": 0.0, "Q": 0.0, "A": 0.0, "V": 2.0}, "2012-01-01-2015-06-18": {"O": 1.0, "B": 0.0, "C": 0.0, "F": 0.0, "I": 0.0, "OE": 0.0, "AA": 0.0, "N": 0.0, "Q": 0.0, "A": 0.0, "V": 4.0}, "2010-01-01-2020-01-01": {"O": 3.0, "B": 0.0, "C": 1.0, "F": 0.0, "I": 0.0, "OE": 0.0, "AA": 0.0, "N": 0.0, "Q": 0.0, "A": 0.0, "V": 8.0}}, "1640796058": {"2015-06-19-2020-01-01": {"O": 0.0, "B": 1.0, "C": 1.0, "F": 0.0, "I": 0.0, "OE": 0.0, "AA": 0.0, "N": 0.0, "Q": 0.0, "A": 0.0, "V": 1.0}, "2012-01-01-2015-06-18": {"O": 0.0, "B": 0.0, "C": 1.0, "F": 0.0, "I": 0.0, "OE": 0.0, "AA": 0.0, "N": 0.0, "Q": 0.0, "A": 1.0, "V": 0.0}, "2010-01-01-2020-01-01": {"O": 0.0, "B": 1.0, "C": 3.0, "F": 0.0, "I": 0.0, "OE": 0.0, "AA": 0.0, "N": 0.0, "Q": 0.0, "A": 2.0, "V": 1.0}}, "140389548": {"2015-06-19-2020-01-01": {"O": 4.0, "B": 0.0, "C": 0.0, "F": 0.0, "I": 0.0, "OE": 0.0, "AA": 0.0, "N": 0.0, "Q": 0.0, "A": 0.0, "V": 2.0}, "2012-01-01-2015-06-18": {}, "2010-01-01-2020-01-01": {"O": 4.0, "B": 0.0, "C": 0.0, "F": 0.0, "I": 0.0, "OE": 0.0, "AA": 0.0, "N": 0.0, "Q": 0.0, "A": 0.0, "V": 2.0}}, "524802797": {"2015-06-19-2020-01-01": {"O": 0.0, "B": 0.0, "C": 0.0, "F": 0.0, "I": 1.0, "OE": 1.0, "AA": 0.0, "N": 0.0, "Q": 0.0, "A": 0.0, "V": 1.0}, "2012-01-01-2015-06-18": {"O": 1.0, "B": 0.0, "C": 0.0, "F": 0.0, "I": 0.0, "OE": 0.0, "AA": 0.0, "N": 0.0, "Q": 0.0, "A": 0.0, "V": 1.0}, "2010-01-01-2020-01-01": {"O": 1.0, "B": 0.0, "C": 0.0, "F": 0.0, "I": 1.0, "OE": 1.0, "AA": 0.0, "N": 0.0, "Q": 0.0, "A": 0.0, "V": 3.0}}, "1996146621": {"2015-06-19-2020-01-01": {"O": 0.0, "B": 1.0, "C": 0.0, "F": 2.0, "I": 0.0, "OE": 1.0, "AA": 0.0, "N": 0.0, "Q": 0.0, "A": 2.0, "V": 0.0}, "2012-01-01-2015-06-18": {}, "2010-01-01-2020-01-01": {"O": 0.0, "B": 1.0, "C": 0.0, "F": 4.0, "I": 0.0, "OE": 1.0, "AA": 0.0, "N": 0.0, "Q": 0.0, "A": 3.0, "V": 0.0}}, "504808017": {"2015-06-19-2020-01-01": {"O": 0.0, "B": 1.0, "C": 0.0, "F": 1.0, "I": 1.0, "OE": 30.0, "AA": 0.0, "N": 0.0, "Q": 0.0, "A": 0.0, "V": 0.0}, "2012-01-01-2015-06-18": {"O": 0.0, "B": 0.0, "C": 1.0, "F": 2.0, "I": 0.0, "OE": 117.0, "AA": 0.0, "N": 0.0, "Q": 0.0, "A": 2.0, "V": 0.0}, "2010-01-01-2020-01-01": {"O": 0.0, "B": 1.0, "C": 1.0, "F": 3.0, "I": 1.0, "OE": 253.0, "AA": 0.0, "N": 0.0, "Q": 0.0, "A": 2.0, "V": 0.0}}, "996671367": {"2015-06-19-2020-01-01": {"O": 1.0, "B": 0.0, "C": 0.0, "F": 2.0, "I": 0.0, "OE": 13.0, "AA": 0.0, "N": 1.0, "Q": 0.0, "A": 0.0, "V": 0.0}, "2012-01-01-2015-06-18": {"O": 8.0, "B": 1.0, "C": 0.0, "F": 1.0, "I": 0.0, "OE": 100.0, "AA": 1.0, "N": 0.0, "Q": 0.0, "A": 2.0, "V": 2.0}, "2010-01-01-2020-01-01": {"O": 9.0, "B": 1.0, "C": 0.0, "F": 3.0, "I": 0.0, "OE": 116.0, "AA": 1.0, "N": 1.0, "Q": 0.0, "A": 2.0, "V": 2.0}}, "130071376": {"2015-06-19-2020-01-01": {"O": 2.0, "B": 0.0, "C": 0.0, "F": 0.0, "I": 0.0, "OE": 0.0, "AA": 0.0, "N": 0.0, "Q": 0.0, "A": 0.0, "V": 1.0}, "2012-01-01-2015-06-18": {"O": 0.0, "B": 0.0, "C": 0.0, "F": 1.0, "I": 0.0, "OE": 0.0, "AA": 0.0, "N": 0.0, "Q": 0.0, "A": 1.0, "V": 0.0}, "2010-01-01-2020-01-01": {"O": 2.0, "B": 0.0, "C": 0.0, "F": 1.0, "I": 0.0, "OE": 0.0, "AA": 0.0, "N": 0.0, "Q": 0.0, "A": 4.0, "V": 1.0}}, "336885818": {"2015-06-19-2020-01-01": {"O": 5.0, "B": 12.0, "C": 1.0, "F": 2.0, "I": 15.0, "OE": 0.0, "AA": 0.0, "N": 0.0, "Q": 0.0, "A": 2.0, "V": 141.0}, "2012-01-01-2015-06-18": {"O": 3.0, "B": 3.0, "C": 1.0, "F": 2.0, "I": 3.0, "OE": 1.0, "AA": 0.0, "N": 0.0, "Q": 0.0, "A": 1.0, "V": 134.0}, "2010-01-01-2020-01-01": {"O": 8.0, "B": 15.0, "C": 2.0, "F": 4.0, "I": 18.0, "OE": 1.0, "AA": 0.0, "N": 0.0, "Q": 0.0, "A": 3.0, "V": 276.0}}, "678148979": {"2015-06-19-2020-01-01": {"O": 0.0, "B": 0.0, "C": 0.0, "F": 0.0, "I": 0.0, "OE": 0.0, "AA": 0.0, "N": 0.0, "Q": 0.0, "A": 1.0, "V": 0.0}, "2012-01-01-2015-06-18": {"O": 0.0, "B": 0.0, "C": 0.0, "F": 0.0, "I": 0.0, "OE": 0.0, "AA": 0.0, "N": 0.0, "Q": 0.0, "A": 2.0, "V": 0.0}, "2010-01-01-2020-01-01": {"O": 0.0, "B": 0.0, "C": 0.0, "F": 0.0, "I": 0.0, "OE": 0.0, "AA": 0.0, "N": 0.0, "Q": 0.0, "A": 4.0, "V": 0.0}}, "1214216171": {"2015-06-19-2020-01-01": {"O": 14.0, "B": 0.0, "C": 6.0, "F": 0.0, "I": 1.0, "OE": 0.0, "AA": 0.0, "N": 0.0, "Q": 0.0, "A": 0.0, "V": 15.0}, "2012-01-01-2015-06-18": {"O": 1.0, "B": 0.0, "C": 1.0, "F": 0.0, "I": 0.0, "OE": 0.0, "AA": 0.0, "N": 0.0, "Q": 0.0, "A": 0.0, "V": 1.0}, "2010-01-01-2020-01-01": {"O": 15.0, "B": 0.0, "C": 7.0, "F": 0.0, "I": 1.0, "OE": 0.0, "AA": 0.0, "N": 0.0, "Q": 0.0, "A": 0.0, "V": 16.0}}, "1685909496": {"2015-06-19-2020-01-01": {"O": 0.0, "B": 0.0, "C": 0.0, "F": 0.0, "I": 1.0, "OE": 0.0, "AA": 0.0, "N": 0.0, "Q": 0.0, "A": 0.0, "V": 0.0}, "2012-01-01-2015-06-18": {}, "2010-01-01-2020-01-01": {"O": 1.0, "B": 0.0, "C": 0.0, "F": 0.0, "I": 2.0, "OE": 0.0, "AA": 0.0, "N": 0.0, "Q": 0.0, "A": 0.0, "V": 0.0}}, "1500051109": {"2015-06-19-2020-01-01": {"O": 4.0, "B": 0.0, "C": 0.0, "F": 0.0, "I": 0.0, "OE": 0.0, "AA": 0.0, "N": 1.0, "Q": 0.0, "A": 0.0, "V": 17.0}, "2012-01-01-2015-06-18": {"O": 19.0, "B": 0.0, "C": 3.0, "F": 0.0, "I": 2.0, "OE": 0.0, "AA": 0.0, "N": 0.0, "Q": 0.0, "A": 0.0, "V": 11.0}, "2010-01-01-2020-01-01": {"O": 23.0, "B": 0.0, "C": 3.0, "F": 0.0, "I": 2.0, "OE": 0.0, "AA": 0.0, "N": 1.0, "Q": 0.0, "A": 0.0, "V": 35.0}}, "985281519": {"2015-06-19-2020-01-01": {"O": 33.0, "B": 1.0, "C": 6.0, "F": 1.0, "I": 0.0, "OE": 0.0, "AA": 0.0, "N": 0.0, "Q": 0.0, "A": 0.0, "V": 118.0}, "2012-01-01-2015-06-18": {"O": 0.0, "B": 0.0, "C": 0.0, "F": 0.0, "I": 1.0, "OE": 0.0, "AA": 0.0, "N": 0.0, "Q": 0.0, "A": 0.0, "V": 0.0}, "2010-01-01-2020-01-01": {"O": 33.0, "B": 1.0, "C": 6.0, "F": 1.0, "I": 1.0, "OE": 0.0, "AA": 0.0, "N": 0.0, "Q": 0.0, "A": 0.0, "V": 118.0}}, "110478852": {"2015-06-19-2020-01-01": {}, "2012-01-01-2015-06-18": {"O": 0.0, "B": 0.0, "C": 0.0, "F": 1.0, "I": 0.0, "OE": 0.0, "AA": 0.0, "N": 0.0, "Q": 0.0, "A": 0.0, "V": 0.0}, "2010-01-01-2020-01-01": {"O": 0.0, "B": 0.0, "C": 0.0, "F": 3.0, "I": 0.0, "OE": 0.0, "AA": 0.0, "N": 0.0, "Q": 0.0, "A": 0.0, "V": 0.0}}, "460336578": {"2015-06-19-2020-01-01": {"O": 0.0, "B": 0.0, "C": 0.0, "F": 1.0, "I": 0.0, "OE": 1.0, "AA": 0.0, "N": 0.0, "Q": 0.0, "A": 1.0, "V": 0.0}, "2012-01-01-2015-06-18": {"O": 0.0, "B": 0.0, "C": 0.0, "F": 0.0, "I": 0.0, "OE": 0.0, "AA": 0.0, "N": 0.0, "Q": 0.0, "A": 1.0, "V": 0.0}, "2010-01-01-2020-01-01": {"O": 0.0, "B": 0.0, "C": 0.0, "F": 2.0, "I": 0.0, "OE": 1.0, "AA": 0.0, "N": 0.0, "Q": 0.0, "A": 2.0, "V": 0.0}}, "1624980357": {"2015-06-19-2020-01-01": {"O": 0.0, "B": 0.0, "C": 0.0, "F": 0.0, "I": 1.0, "OE": 0.0, "AA": 0.0, "N": 0.0, "Q": 0.0, "A": 2.0, "V": 0.0}, "2012-01-01-2015-06-18": {"O": 0.0, "B": 0.0, "C": 0.0, "F": 0.0, "I": 3.0, "OE": 0.0, "AA": 0.0, "N": 0.0, "Q": 0.0, "A": 0.0, "V": 1.0}, "2010-01-01-2020-01-01": {"O": 0.0, "B": 0.0, "C": 0.0, "F": 0.0, "I": 5.0, "OE": 0.0, "AA": 0.0, "N": 0.0, "Q": 0.0, "A": 2.0, "V": 1.0}}, "1045457016": {"2015-06-19-2020-01-01": {"O": 0.0, "B": 0.0, "C": 0.0, "F": 0.0, "I": 0.0, "OE": 0.0, "AA": 0.0, "N": 0.0, "Q": 0.0, "A": 0.0, "V": 1.0}, "2012-01-01-2015-06-18": {"O": 0.0, "B": 0.0, "C": 1.0, "F": 1.0, "I": 0.0, "OE": 0.0, "AA": 0.0, "N": 0.0, "Q": 0.0, "A": 0.0, "V": 2.0}, "2010-01-01-2020-01-01": {"O": 0.0, "B": 0.0, "C": 2.0, "F": 1.0, "I": 0.0, "OE": 0.0, "AA": 0.0, "N": 0.0, "Q": 0.0, "A": 0.0, "V": 6.0}}, "855923438": {"2015-06-19-2020-01-01": {}, "2012-01-01-2015-06-18": {"O": 0.0, "B": 0.0, "C": 0.0, "F": 0.0, "I": 0.0, "OE": 0.0, "AA": 0.0, "N": 0.0, "Q": 0.0, "A": 1.0, "V": 0.0}, "2010-01-01-2020-01-01": {"O": 0.0, "B": 0.0, "C": 0.0, "F": 0.0, "I": 0.0, "OE": 0.0, "AA": 0.0, "N": 0.0, "Q": 0.0, "A": 1.0, "V": 0.0}}, "142117892": {"2015-06-19-2020-01-01": {"O": 0.0, "B": 0.0, "C": 0.0, "F": 0.0, "I": 1.0, "OE": 0.0, "AA": 0.0, "N": 0.0, "Q": 0.0, "A": 0.0, "V": 0.0}, "2012-01-01-2015-06-18": {"O": 0.0, "B": 0.0, "C": 0.0, "F": 0.0, "I": 1.0, "OE": 0.0, "AA": 0.0, "N": 0.0, "Q": 0.0, "A": 0.0, "V": 0.0}, "2010-01-01-2020-01-01": {"O": 0.0, "B": 0.0, "C": 0.0, "F": 0.0, "I": 6.0, "OE": 0.0, "AA": 0.0, "N": 0.0, "Q": 0.0, "A": 0.0, "V": 0.0}}, "1167969227": {"2015-06-19-2020-01-01": {"O": 7.0, "B": 1.0, "C": 0.0, "F": 0.0, "I": 0.0, "OE": 0.0, "AA": 0.0, "N": 0.0, "Q": 0.0, "A": 0.0, "V": 2.0}, "2012-01-01-2015-06-18": {"O": 3.0, "B": 0.0, "C": 0.0, "F": 0.0, "I": 1.0, "OE": 0.0, "AA": 0.0, "N": 0.0, "Q": 0.0, "A": 1.0, "V": 3.0}, "2010-01-01-2020-01-01": {"O": 12.0, "B": 1.0, "C": 0.0, "F": 0.0, "I": 1.0, "OE": 0.0, "AA": 0.0, "N": 0.0, "Q": 0.0, "A": 1.0, "V": 5.0}}, "1990886121": {"2015-06-19-2020-01-01": {"O": 1.0, "B": 0.0, "C": 0.0, "F": 0.0, "I": 0.0, "OE": 1.0, "AA": 0.0, "N": 0.0, "Q": 0.0, "A": 0.0, "V": 0.0}, "2012-01-01-2015-06-18": {}, "2010-01-01-2020-01-01": {"O": 1.0, "B": 0.0, "C": 0.0, "F": 0.0, "I": 0.0, "OE": 4.0, "AA": 0.0, "N": 0.0, "Q": 0.0, "A": 4.0, "V": 0.0}}, "593562306": {"2015-06-19-2020-01-01": {"O": 0.0, "B": 16.0, "C": 0.0, "F": 4.0, "I": 0.0, "OE": 3.0, "AA": 0.0, "N": 0.0, "Q": 0.0, "A": 22.0, "V": 4.0}, "2012-01-01-2015-06-18": {"O": 0.0, "B": 3.0, "C": 0.0, "F": 3.0, "I": 0.0, "OE": 2.0, "AA": 0.0, "N": 0.0, "Q": 0.0, "A": 9.0, "V": 0.0}, "2010-01-01-2020-01-01": {"O": 0.0, "B": 21.0, "C": 0.0, "F": 7.0, "I": 0.0, "OE": 5.0, "AA": 0.0, "N": 0.0, "Q": 0.0, "A": 34.0, "V": 4.0}}, "1619302369": {"2015-06-19-2020-01-01": {"O": 5.0, "B": 0.0, "C": 0.0, "F": 0.0, "I": 0.0, "OE": 0.0, "AA": 0.0, "N": 0.0, "Q": 0.0, "A": 0.0, "V": 0.0}, "2012-01-01-2015-06-18": {"O": 1.0, "B": 0.0, "C": 0.0, "F": 0.0, "I": 2.0, "OE": 1.0, "AA": 0.0, "N": 0.0, "Q": 0.0, "A": 0.0, "V": 0.0}, "2010-01-01-2020-01-01": {"O": 9.0, "B": 0.0, "C": 0.0, "F": 0.0, "I": 2.0, "OE": 1.0, "AA": 0.0, "N": 0.0, "Q": 0.0, "A": 0.0, "V": 0.0}}, "1070421671": {"2015-06-19-2020-01-01": {"O": 0.0, "B": 0.0, "C": 0.0, "F": 1.0, "I": 0.0, "OE": 1.0, "AA": 1.0, "N": 0.0, "Q": 0.0, "A": 0.0, "V": 0.0}, "2012-01-01-2015-06-18": {"O": 0.0, "B": 0.0, "C": 1.0, "F": 1.0, "I": 1.0, "OE": 0.0, "AA": 0.0, "N": 0.0, "Q": 0.0, "A": 0.0, "V": 0.0}, "2010-01-01-2020-01-01": {"O": 0.0, "B": 0.0, "C": 1.0, "F": 5.0, "I": 1.0, "OE": 1.0, "AA": 1.0, "N": 0.0, "Q": 0.0, "A": 0.0, "V": 0.0}}, "1457102433": {"2015-06-19-2020-01-01": {"O": 0.0, "B": 84.0, "C": 1.0, "F": 63.0, "I": 0.0, "OE": 41.0, "AA": 166.0, "N": 0.0, "Q": 0.0, "A": 42.0, "V": 0.0}, "2012-01-01-2015-06-18": {"O": 0.0, "B": 0.0, "C": 0.0, "F": 0.0, "I": 0.0, "OE": 0.0, "AA": 37.0, "N": 0.0, "Q": 0.0, "A": 1.0, "V": 25.0}, "2010-01-01-2020-01-01": {"O": 0.0, "B": 84.0, "C": 1.0, "F": 63.0, "I": 0.0, "OE": 41.0, "AA": 203.0, "N": 0.0, "Q": 0.0, "A": 43.0, "V": 25.0}}, "659947285": {"2015-06-19-2020-01-01": {"O": 0.0, "B": 0.0, "C": 0.0, "F": 1.0, "I": 0.0, "OE": 0.0, "AA": 0.0, "N": 0.0, "Q": 0.0, "A": 0.0, "V": 0.0}, "2012-01-01-2015-06-18": {"O": 0.0, "B": 1.0, "C": 0.0, "F": 0.0, "I": 0.0, "OE": 0.0, "AA": 0.0, "N": 0.0, "Q": 0.0, "A": 0.0, "V": 0.0}, "2010-01-01-2020-01-01": {"O": 0.0, "B": 3.0, "C": 0.0, "F": 3.0, "I": 0.0, "OE": 0.0, "AA": 0.0, "N": 0.0, "Q": 0.0, "A": 0.0, "V": 0.0}}, "1526616076": {"2015-06-19-2020-01-01": {"O": 0.0, "B": 0.0, "C": 0.0, "F": 0.0, "I": 0.0, "OE": 19.0, "AA": 0.0, "N": 0.0, "Q": 0.0, "A": 0.0, "V": 0.0}, "2012-01-01-2015-06-18": {"O": 0.0, "B": 0.0, "C": 0.0, "F": 0.0, "I": 0.0, "OE": 5.0, "AA": 0.0, "N": 0.0, "Q": 0.0, "A": 1.0, "V": 0.0}, "2010-01-01-2020-01-01": {"O": 0.0, "B": 0.0, "C": 0.0, "F": 0.0, "I": 0.0, "OE": 26.0, "AA": 0.0, "N": 0.0, "Q": 0.0, "A": 1.0, "V": 0.0}}, "1233232436": {"2015-06-19-2020-01-01": {"O": 0.0, "B": 48.0, "C": 0.0, "F": 10.0, "I": 0.0, "OE": 4.0, "AA": 7.0, "N": 0.0, "Q": 0.0, "A": 6.0, "V": 0.0}, "2012-01-01-2015-06-18": {"O": 0.0, "B": 1.0, "C": 0.0, "F": 0.0, "I": 0.0, "OE": 0.0, "AA": 0.0, "N": 0.0, "Q": 0.0, "A": 9.0, "V": 0.0}, "2010-01-01-2020-01-01": {"O": 0.0, "B": 49.0, "C": 0.0, "F": 11.0, "I": 0.0, "OE": 6.0, "AA": 7.0, "N": 0.0, "Q": 0.0, "A": 23.0, "V": 0.0}}, "1736112581": {"2015-06-19-2020-01-01": {"O": 1.0, "B": 0.0, "C": 0.0, "F": 0.0, "I": 0.0, "OE": 0.0, "AA": 0.0, "N": 0.0, "Q": 0.0, "A": 6.0, "V": 5.0}, "2012-01-01-2015-06-18": {"O": 0.0, "B": 0.0, "C": 1.0, "F": 0.0, "I": 0.0, "OE": 0.0, "AA": 0.0, "N": 0.0, "Q": 0.0, "A": 0.0, "V": 0.0}, "2010-01-01-2020-01-01": {"O": 1.0, "B": 0.0, "C": 1.0, "F": 0.0, "I": 0.0, "OE": 0.0, "AA": 0.0, "N": 0.0, "Q": 0.0, "A": 8.0, "V": 7.0}}, "75520193": {"2015-06-19-2020-01-01": {"O": 105.0, "B": 0.0, "C": 0.0, "F": 3.0, "I": 0.0, "OE": 10.0, "AA": 0.0, "N": 0.0, "Q": 0.0, "A": 28.0, "V": 17.0}, "2012-01-01-2015-06-18": {"O": 141.0, "B": 1.0, "C": 1.0, "F": 23.0, "I": 1.0, "OE": 38.0, "AA": 0.0, "N": 0.0, "Q": 0.0, "A": 45.0, "V": 3.0}, "2010-01-01-2020-01-01": {"O": 246.0, "B": 1.0, "C": 1.0, "F": 26.0, "I": 1.0, "OE": 53.0, "AA": 0.0, "N": 0.0, "Q": 0.0, "A": 128.0, "V": 20.0}}, "1133655382": {"2015-06-19-2020-01-01": {"O": 0.0, "B": 136.0, "C": 0.0, "F": 31.0, "I": 1.0, "OE": 572.0, "AA": 5.0, "N": 0.0, "Q": 0.0, "A": 14.0, "V": 2.0}, "2012-01-01-2015-06-18": {"O": 0.0, "B": 21.0, "C": 0.0, "F": 15.0, "I": 0.0, "OE": 254.0, "AA": 0.0, "N": 0.0, "Q": 0.0, "A": 7.0, "V": 0.0}, "2010-01-01-2020-01-01": {"O": 0.0, "B": 157.0, "C": 0.0, "F": 46.0, "I": 1.0, "OE": 826.0, "AA": 5.0, "N": 0.0, "Q": 0.0, "A": 21.0, "V": 2.0}}, "2024788432": {"2015-06-19-2020-01-01": {"O": 0.0, "B": 3.0, "C": 4.0, "F": 10.0, "I": 42.0, "OE": 1.0, "AA": 0.0, "N": 0.0, "Q": 0.0, "A": 7.0, "V": 20.0}, "2012-01-01-2015-06-18": {"O": 0.0, "B": 8.0, "C": 0.0, "F": 7.0, "I": 22.0, "OE": 3.0, "AA": 0.0, "N": 1.0, "Q": 0.0, "A": 5.0, "V": 7.0}, "2010-01-01-2020-01-01": {"O": 0.0, "B": 11.0, "C": 6.0, "F": 17.0, "I": 66.0, "OE": 4.0, "AA": 0.0, "N": 1.0, "Q": 0.0, "A": 13.0, "V": 28.0}}, "683393782": {"2015-06-19-2020-01-01": {"O": 0.0, "B": 18.0, "C": 0.0, "F": 0.0, "I": 0.0, "OE": 0.0, "AA": 7.0, "N": 0.0, "Q": 0.0, "A": 0.0, "V": 0.0}, "2012-01-01-2015-06-18": {"O": 0.0, "B": 2.0, "C": 0.0, "F": 0.0, "I": 0.0, "OE": 0.0, "AA": 0.0, "N": 0.0, "Q": 0.0, "A": 0.0, "V": 0.0}, "2010-01-01-2020-01-01": {"O": 0.0, "B": 20.0, "C": 0.0, "F": 0.0, "I": 0.0, "OE": 0.0, "AA": 7.0, "N": 0.0, "Q": 0.0, "A": 0.0, "V": 0.0}}, "1213621028": {"2015-06-19-2020-01-01": {"O": 0.0, "B": 0.0, "C": 0.0, "F": 0.0, "I": 0.0, "OE": 0.0, "AA": 1.0, "N": 0.0, "Q": 0.0, "A": 0.0, "V": 2.0}, "2012-01-01-2015-06-18": {"O": 0.0, "B": 0.0, "C": 0.0, "F": 0.0, "I": 0.0, "OE": 0.0, "AA": 0.0, "N": 0.0, "Q": 0.0, "A": 0.0, "V": 2.0}, "2010-01-01-2020-01-01": {"O": 0.0, "B": 0.0, "C": 0.0, "F": 0.0, "I": 0.0, "OE": 0.0, "AA": 1.0, "N": 0.0, "Q": 0.0, "A": 0.0, "V": 7.0}}, "1353931294": {"2015-06-19-2020-01-01": {"O": 0.0, "B": 0.0, "C": 0.0, "F": 0.0, "I": 0.0, "OE": 2.0, "AA": 0.0, "N": 0.0, "Q": 0.0, "A": 0.0, "V": 0.0}, "2012-01-01-2015-06-18": {"O": 0.0, "B": 0.0, "C": 0.0, "F": 0.0, "I": 0.0, "OE": 1.0, "AA": 0.0, "N": 0.0, "Q": 0.0, "A": 0.0, "V": 0.0}, "2010-01-01-2020-01-01": {"O": 0.0, "B": 0.0, "C": 0.0, "F": 0.0, "I": 0.0, "OE": 7.0, "AA": 0.0, "N": 0.0, "Q": 0.0, "A": 0.0, "V": 0.0}}, "770936242": {"2015-06-19-2020-01-01": {"O": 41.0, "B": 0.0, "C": 3.0, "F": 0.0, "I": 0.0, "OE": 1.0, "AA": 0.0, "N": 0.0, "Q": 0.0, "A": 0.0, "V": 46.0}, "2012-01-01-2015-06-18": {"O": 7.0, "B": 0.0, "C": 4.0, "F": 0.0, "I": 1.0, "OE": 0.0, "AA": 0.0, "N": 0.0, "Q": 0.0, "A": 0.0, "V": 16.0}, "2010-01-01-2020-01-01": {"O": 48.0, "B": 0.0, "C": 7.0, "F": 0.0, "I": 1.0, "OE": 1.0, "AA": 0.0, "N": 0.0, "Q": 0.0, "A": 0.0, "V": 65.0}}, "1145365891": {"2015-06-19-2020-01-01": {"O": 1.0, "B": 0.0, "C": 0.0, "F": 0.0, "I": 1.0, "OE": 0.0, "AA": 0.0, "N": 0.0, "Q": 0.0, "A": 0.0, "V": 0.0}, "2012-01-01-2015-06-18": {"O": 0.0, "B": 0.0, "C": 0.0, "F": 0.0, "I": 0.0, "OE": 0.0, "AA": 0.0, "N": 0.0, "Q": 0.0, "A": 0.0, "V": 1.0}, "2010-01-01-2020-01-01": {"O": 1.0, "B": 0.0, "C": 0.0, "F": 0.0, "I": 6.0, "OE": 0.0, "AA": 0.0, "N": 0.0, "Q": 0.0, "A": 0.0, "V": 1.0}}, "2004861209": {"2015-06-19-2020-01-01": {"O": 7.0, "B": 0.0, "C": 0.0, "F": 0.0, "I": 0.0, "OE": 0.0, "AA": 0.0, "N": 0.0, "Q": 0.0, "A": 0.0, "V": 0.0}, "2012-01-01-2015-06-18": {"O": 61.0, "B": 0.0, "C": 0.0, "F": 0.0, "I": 0.0, "OE": 0.0, "AA": 0.0, "N": 0.0, "Q": 0.0, "A": 0.0, "V": 13.0}, "2010-01-01-2020-01-01": {"O": 70.0, "B": 0.0, "C": 0.0, "F": 0.0, "I": 0.0, "OE": 0.0, "AA": 0.0, "N": 0.0, "Q": 0.0, "A": 0.0, "V": 13.0}}, "715907013": {"2015-06-19-2020-01-01": {"O": 0.0, "B": 0.0, "C": 0.0, "F": 0.0, "I": 0.0, "OE": 2.0, "AA": 0.0, "N": 0.0, "Q": 0.0, "A": 0.0, "V": 0.0}, "2012-01-01-2015-06-18": {"O": 0.0, "B": 0.0, "C": 0.0, "F": 0.0, "I": 0.0, "OE": 6.0, "AA": 0.0, "N": 0.0, "Q": 0.0, "A": 0.0, "V": 0.0}, "2010-01-01-2020-01-01": {"O": 0.0, "B": 0.0, "C": 0.0, "F": 0.0, "I": 0.0, "OE": 13.0, "AA": 0.0, "N": 0.0, "Q": 0.0, "A": 0.0, "V": 0.0}}, "1411260022": {"2015-06-19-2020-01-01": {}, "2012-01-01-2015-06-18": {}, "2010-01-01-2020-01-01": {"O": 0.0, "B": 6.0, "C": 0.0, "F": 0.0, "I": 0.0, "OE": 0.0, "AA": 0.0, "N": 0.0, "Q": 0.0, "A": 4.0, "V": 0.0}}, "503150049": {"2015-06-19-2020-01-01": {"O": 5.0, "B": 5.0, "C": 2.0, "F": 74.0, "I": 0.0, "OE": 204.0, "AA": 1.0, "N": 0.0, "Q": 0.0, "A": 4.0, "V": 1.0}, "2012-01-01-2015-06-18": {"O": 8.0, "B": 0.0, "C": 0.0, "F": 14.0, "I": 1.0, "OE": 5.0, "AA": 1.0, "N": 0.0, "Q": 0.0, "A": 20.0, "V": 4.0}, "2010-01-01-2020-01-01": {"O": 13.0, "B": 5.0, "C": 2.0, "F": 88.0, "I": 1.0, "OE": 209.0, "AA": 2.0, "N": 0.0, "Q": 0.0, "A": 27.0, "V": 5.0}}, "903190785": {"2015-06-19-2020-01-01": {"O": 0.0, "B": 4.0, "C": 0.0, "F": 0.0, "I": 0.0, "OE": 0.0, "AA": 0.0, "N": 0.0, "Q": 0.0, "A": 0.0, "V": 0.0}, "2012-01-01-2015-06-18": {"O": 0.0, "B": 0.0, "C": 0.0, "F": 1.0, "I": 1.0, "OE": 1.0, "AA": 0.0, "N": 0.0, "Q": 0.0, "A": 0.0, "V": 0.0}, "2010-01-01-2020-01-01": {"O": 0.0, "B": 6.0, "C": 0.0, "F": 1.0, "I": 1.0, "OE": 1.0, "AA": 0.0, "N": 0.0, "Q": 0.0, "A": 1.0, "V": 0.0}}, "81234424": {"2015-06-19-2020-01-01": {"O": 0.0, "B": 1.0, "C": 0.0, "F": 0.0, "I": 0.0, "OE": 0.0, "AA": 0.0, "N": 0.0, "Q": 0.0, "A": 0.0, "V": 0.0}, "2012-01-01-2015-06-18": {}, "2010-01-01-2020-01-01": {"O": 0.0, "B": 3.0, "C": 0.0, "F": 0.0, "I": 0.0, "OE": 0.0, "AA": 3.0, "N": 0.0, "Q": 0.0, "A": 0.0, "V": 0.0}}, "2005475880": {"2015-06-19-2020-01-01": {"O": 1.0, "B": 0.0, "C": 1.0, "F": 0.0, "I": 0.0, "OE": 0.0, "AA": 0.0, "N": 0.0, "Q": 0.0, "A": 0.0, "V": 589.0}, "2012-01-01-2015-06-18": {"O": 0.0, "B": 0.0, "C": 1.0, "F": 0.0, "I": 3.0, "OE": 0.0, "AA": 0.0, "N": 0.0, "Q": 0.0, "A": 2.0, "V": 551.0}, "2010-01-01-2020-01-01": {"O": 1.0, "B": 0.0, "C": 2.0, "F": 0.0, "I": 3.0, "OE": 0.0, "AA": 0.0, "N": 0.0, "Q": 0.0, "A": 2.0, "V": 1140.0}}, "1241997940": {"2015-06-19-2020-01-01": {"O": 0.0, "B": 0.0, "C": 0.0, "F": 0.0, "I": 0.0, "OE": 49.0, "AA": 1.0, "N": 0.0, "Q": 0.0, "A": 1.0, "V": 0.0}, "2012-01-01-2015-06-18": {"O": 0.0, "B": 0.0, "C": 0.0, "F": 0.0, "I": 0.0, "OE": 9.0, "AA": 0.0, "N": 0.0, "Q": 0.0, "A": 0.0, "V": 0.0}, "2010-01-01-2020-01-01": {"O": 0.0, "B": 0.0, "C": 0.0, "F": 0.0, "I": 0.0, "OE": 59.0, "AA": 1.0, "N": 0.0, "Q": 0.0, "A": 1.0, "V": 0.0}}, "1740412312": {"2015-06-19-2020-01-01": {"O": 0.0, "B": 4.0, "C": 0.0, "F": 8.0, "I": 1.0, "OE": 1.0, "AA": 0.0, "N": 0.0, "Q": 0.0, "A": 3.0, "V": 0.0}, "2012-01-01-2015-06-18": {"O": 0.0, "B": 5.0, "C": 0.0, "F": 12.0, "I": 1.0, "OE": 0.0, "AA": 0.0, "N": 0.0, "Q": 0.0, "A": 7.0, "V": 0.0}, "2010-01-01-2020-01-01": {"O": 0.0, "B": 9.0, "C": 0.0, "F": 20.0, "I": 2.0, "OE": 1.0, "AA": 0.0, "N": 0.0, "Q": 0.0, "A": 10.0, "V": 0.0}}, "867860123": {"2015-06-19-2020-01-01": {"O": 3.0, "B": 0.0, "C": 0.0, "F": 0.0, "I": 0.0, "OE": 0.0, "AA": 0.0, "N": 0.0, "Q": 0.0, "A": 0.0, "V": 0.0}, "2012-01-01-2015-06-18": {}, "2010-01-01-2020-01-01": {"O": 3.0, "B": 0.0, "C": 0.0, "F": 0.0, "I": 0.0, "OE": 0.0, "AA": 0.0, "N": 0.0, "Q": 0.0, "A": 0.0, "V": 0.0}}, "1501486234": {"2015-06-19-2020-01-01": {"O": 0.0, "B": 0.0, "C": 0.0, "F": 0.0, "I": 0.0, "OE": 0.0, "AA": 0.0, "N": 0.0, "Q": 0.0, "A": 0.0, "V": 2.0}, "2012-01-01-2015-06-18": {}, "2010-01-01-2020-01-01": {"O": 0.0, "B": 0.0, "C": 0.0, "F": 0.0, "I": 0.0, "OE": 0.0, "AA": 0.0, "N": 0.0, "Q": 0.0, "A": 0.0, "V": 6.0}}, "916127680": {"2015-06-19-2020-01-01": {"O": 0.0, "B": 0.0, "C": 0.0, "F": 0.0, "I": 0.0, "OE": 0.0, "AA": 0.0, "N": 0.0, "Q": 0.0, "A": 0.0, "V": 1.0}, "2012-01-01-2015-06-18": {"O": 0.0, "B": 0.0, "C": 0.0, "F": 0.0, "I": 0.0, "OE": 0.0, "AA": 0.0, "N": 0.0, "Q": 0.0, "A": 1.0, "V": 1.0}, "2010-01-01-2020-01-01": {"O": 0.0, "B": 0.0, "C": 0.0, "F": 0.0, "I": 3.0, "OE": 0.0, "AA": 0.0, "N": 0.0, "Q": 0.0, "A": 1.0, "V": 3.0}}, "944349724": {"2015-06-19-2020-01-01": {"O": 33.0, "B": 0.0, "C": 7.0, "F": 0.0, "I": 1.0, "OE": 0.0, "AA": 0.0, "N": 0.0, "Q": 0.0, "A": 1.0, "V": 20.0}, "2012-01-01-2015-06-18": {"O": 11.0, "B": 0.0, "C": 2.0, "F": 0.0, "I": 2.0, "OE": 0.0, "AA": 0.0, "N": 0.0, "Q": 0.0, "A": 1.0, "V": 14.0}, "2010-01-01-2020-01-01": {"O": 46.0, "B": 0.0, "C": 9.0, "F": 0.0, "I": 3.0, "OE": 0.0, "AA": 0.0, "N": 0.0, "Q": 0.0, "A": 2.0, "V": 34.0}}, "430842139": {"2015-06-19-2020-01-01": {"O": 0.0, "B": 2.0, "C": 0.0, "F": 3.0, "I": 0.0, "OE": 4.0, "AA": 4.0, "N": 0.0, "Q": 0.0, "A": 0.0, "V": 0.0}, "2012-01-01-2015-06-18": {"O": 0.0, "B": 0.0, "C": 0.0, "F": 2.0, "I": 0.0, "OE": 26.0, "AA": 0.0, "N": 0.0, "Q": 0.0, "A": 0.0, "V": 0.0}, "2010-01-01-2020-01-01": {"O": 0.0, "B": 2.0, "C": 0.0, "F": 5.0, "I": 0.0, "OE": 45.0, "AA": 4.0, "N": 0.0, "Q": 0.0, "A": 0.0, "V": 0.0}}, "760663387": {"2015-06-19-2020-01-01": {"O": 0.0, "B": 0.0, "C": 0.0, "F": 0.0, "I": 0.0, "OE": 0.0, "AA": 15.0, "N": 0.0, "Q": 0.0, "A": 0.0, "V": 0.0}, "2012-01-01-2015-06-18": {}, "2010-01-01-2020-01-01": {"O": 0.0, "B": 0.0, "C": 0.0, "F": 0.0, "I": 0.0, "OE": 0.0, "AA": 16.0, "N": 0.0, "Q": 0.0, "A": 0.0, "V": 0.0}}, "1035148916": {"2015-06-19-2020-01-01": {"O": 0.0, "B": 1.0, "C": 0.0, "F": 0.0, "I": 0.0, "OE": 0.0, "AA": 0.0, "N": 0.0, "Q": 0.0, "A": 0.0, "V": 0.0}, "2012-01-01-2015-06-18": {"O": 0.0, "B": 0.0, "C": 0.0, "F": 0.0, "I": 0.0, "OE": 1.0, "AA": 0.0, "N": 0.0, "Q": 0.0, "A": 0.0, "V": 0.0}, "2010-01-01-2020-01-01": {"O": 0.0, "B": 1.0, "C": 0.0, "F": 0.0, "I": 0.0, "OE": 4.0, "AA": 0.0, "N": 0.0, "Q": 0.0, "A": 0.0, "V": 0.0}}, "336621587": {"2015-06-19-2020-01-01": {"O": 0.0, "B": 0.0, "C": 0.0, "F": 0.0, "I": 0.0, "OE": 0.0, "AA": 0.0, "N": 0.0, "Q": 0.0, "A": 3.0, "V": 1.0}, "2012-01-01-2015-06-18": {"O": 0.0, "B": 1.0, "C": 0.0, "F": 0.0, "I": 0.0, "OE": 0.0, "AA": 0.0, "N": 0.0, "Q": 0.0, "A": 0.0, "V": 0.0}, "2010-01-01-2020-01-01": {"O": 0.0, "B": 2.0, "C": 0.0, "F": 0.0, "I": 0.0, "OE": 0.0, "AA": 0.0, "N": 0.0, "Q": 0.0, "A": 7.0, "V": 1.0}}, "970536428": {"2015-06-19-2020-01-01": {"O": 17.0, "B": 0.0, "C": 0.0, "F": 0.0, "I": 0.0, "OE": 0.0, "AA": 0.0, "N": 0.0, "Q": 0.0, "A": 0.0, "V": 12.0}, "2012-01-01-2015-06-18": {"O": 22.0, "B": 0.0, "C": 1.0, "F": 1.0, "I": 1.0, "OE": 0.0, "AA": 0.0, "N": 0.0, "Q": 0.0, "A": 13.0, "V": 23.0}, "2010-01-01-2020-01-01": {"O": 42.0, "B": 0.0, "C": 1.0, "F": 1.0, "I": 1.0, "OE": 0.0, "AA": 0.0, "N": 0.0, "Q": 0.0, "A": 13.0, "V": 36.0}}, "666202434": {"2015-06-19-2020-01-01": {"O": 0.0, "B": 0.0, "C": 0.0, "F": 0.0, "I": 1.0, "OE": 0.0, "AA": 0.0, "N": 0.0, "Q": 0.0, "A": 2.0, "V": 0.0}, "2012-01-01-2015-06-18": {"O": 0.0, "B": 0.0, "C": 0.0, "F": 0.0, "I": 0.0, "OE": 0.0, "AA": 1.0, "N": 0.0, "Q": 0.0, "A": 8.0, "V": 0.0}, "2010-01-01-2020-01-01": {"O": 0.0, "B": 0.0, "C": 0.0, "F": 0.0, "I": 1.0, "OE": 0.0, "AA": 2.0, "N": 0.0, "Q": 0.0, "A": 11.0, "V": 0.0}}, "2015542455": {"2015-06-19-2020-01-01": {"O": 0.0, "B": 1.0, "C": 0.0, "F": 0.0, "I": 0.0, "OE": 0.0, "AA": 0.0, "N": 0.0, "Q": 0.0, "A": 0.0, "V": 0.0}, "2012-01-01-2015-06-18": {"O": 0.0, "B": 1.0, "C": 0.0, "F": 0.0, "I": 0.0, "OE": 0.0, "AA": 0.0, "N": 0.0, "Q": 0.0, "A": 0.0, "V": 0.0}, "2010-01-01-2020-01-01": {"O": 0.0, "B": 3.0, "C": 0.0, "F": 0.0, "I": 0.0, "OE": 0.0, "AA": 0.0, "N": 0.0, "Q": 0.0, "A": 0.0, "V": 0.0}}, "1671906910": {"2015-06-19-2020-01-01": {"O": 4.0, "B": 0.0, "C": 0.0, "F": 0.0, "I": 0.0, "OE": 0.0, "AA": 0.0, "N": 0.0, "Q": 0.0, "A": 1.0, "V": 0.0}, "2012-01-01-2015-06-18": {"O": 60.0, "B": 3.0, "C": 0.0, "F": 2.0, "I": 0.0, "OE": 3.0, "AA": 0.0, "N": 0.0, "Q": 0.0, "A": 26.0, "V": 1.0}, "2010-01-01-2020-01-01": {"O": 68.0, "B": 3.0, "C": 0.0, "F": 2.0, "I": 0.0, "OE": 3.0, "AA": 0.0, "N": 0.0, "Q": 0.0, "A": 30.0, "V": 1.0}}, "765198256": {"2015-06-19-2020-01-01": {"O": 0.0, "B": 4.0, "C": 1.0, "F": 1.0, "I": 2.0, "OE": 0.0, "AA": 0.0, "N": 1.0, "Q": 0.0, "A": 0.0, "V": 6.0}, "2012-01-01-2015-06-18": {"O": 0.0, "B": 0.0, "C": 0.0, "F": 0.0, "I": 1.0, "OE": 0.0, "AA": 0.0, "N": 0.0, "Q": 0.0, "A": 1.0, "V": 4.0}, "2010-01-01-2020-01-01": {"O": 0.0, "B": 4.0, "C": 1.0, "F": 1.0, "I": 3.0, "OE": 0.0, "AA": 0.0, "N": 1.0, "Q": 0.0, "A": 1.0, "V": 11.0}}, "614001062": {"2015-06-19-2020-01-01": {"O": 0.0, "B": 16.0, "C": 1.0, "F": 3.0, "I": 0.0, "OE": 2.0, "AA": 0.0, "N": 0.0, "Q": 0.0, "A": 6.0, "V": 0.0}, "2012-01-01-2015-06-18": {"O": 0.0, "B": 32.0, "C": 1.0, "F": 1.0, "I": 0.0, "OE": 0.0, "AA": 0.0, "N": 0.0, "Q": 0.0, "A": 37.0, "V": 0.0}, "2010-01-01-2020-01-01": {"O": 0.0, "B": 52.0, "C": 2.0, "F": 4.0, "I": 0.0, "OE": 3.0, "AA": 0.0, "N": 0.0, "Q": 0.0, "A": 43.0, "V": 0.0}}, "2089525785": {"2015-06-19-2020-01-01": {"O": 0.0, "B": 7.0, "C": 0.0, "F": 9.0, "I": 0.0, "OE": 7.0, "AA": 0.0, "N": 0.0, "Q": 0.0, "A": 0.0, "V": 0.0}, "2012-01-01-2015-06-18": {"O": 0.0, "B": 1.0, "C": 0.0, "F": 14.0, "I": 0.0, "OE": 1.0, "AA": 0.0, "N": 0.0, "Q": 0.0, "A": 1.0, "V": 0.0}, "2010-01-01-2020-01-01": {"O": 0.0, "B": 8.0, "C": 0.0, "F": 25.0, "I": 0.0, "OE": 9.0, "AA": 0.0, "N": 0.0, "Q": 0.0, "A": 1.0, "V": 0.0}}, "210472906": {"2015-06-19-2020-01-01": {"O": 0.0, "B": 5.0, "C": 0.0, "F": 2.0, "I": 0.0, "OE": 4.0, "AA": 5.0, "N": 0.0, "Q": 0.0, "A": 1.0, "V": 0.0}, "2012-01-01-2015-06-18": {"O": 0.0, "B": 1.0, "C": 0.0, "F": 2.0, "I": 0.0, "OE": 4.0, "AA": 1.0, "N": 0.0, "Q": 0.0, "A": 2.0, "V": 0.0}, "2010-01-01-2020-01-01": {"O": 0.0, "B": 6.0, "C": 0.0, "F": 4.0, "I": 0.0, "OE": 9.0, "AA": 7.0, "N": 0.0, "Q": 0.0, "A": 3.0, "V": 0.0}}, "1546256513": {"2015-06-19-2020-01-01": {"O": 0.0, "B": 17.0, "C": 0.0, "F": 25.0, "I": 0.0, "OE": 4.0, "AA": 0.0, "N": 0.0, "Q": 0.0, "A": 8.0, "V": 0.0}, "2012-01-01-2015-06-18": {"O": 0.0, "B": 11.0, "C": 0.0, "F": 11.0, "I": 1.0, "OE": 10.0, "AA": 0.0, "N": 0.0, "Q": 0.0, "A": 4.0, "V": 0.0}, "2010-01-01-2020-01-01": {"O": 0.0, "B": 28.0, "C": 0.0, "F": 36.0, "I": 1.0, "OE": 14.0, "AA": 0.0, "N": 0.0, "Q": 0.0, "A": 12.0, "V": 0.0}}, "643989685": {"2015-06-19-2020-01-01": {"O": 0.0, "B": 1.0, "C": 0.0, "F": 0.0, "I": 0.0, "OE": 1.0, "AA": 0.0, "N": 0.0, "Q": 0.0, "A": 0.0, "V": 0.0}, "2012-01-01-2015-06-18": {}, "2010-01-01-2020-01-01": {"O": 0.0, "B": 3.0, "C": 0.0, "F": 0.0, "I": 0.0, "OE": 1.0, "AA": 0.0, "N": 0.0, "Q": 0.0, "A": 0.0, "V": 0.0}}, "463443862": {"2015-06-19-2020-01-01": {"O": 0.0, "B": 0.0, "C": 0.0, "F": 0.0, "I": 64.0, "OE": 0.0, "AA": 0.0, "N": 0.0, "Q": 0.0, "A": 0.0, "V": 1.0}, "2012-01-01-2015-06-18": {"O": 1.0, "B": 0.0, "C": 0.0, "F": 0.0, "I": 21.0, "OE": 0.0, "AA": 0.0, "N": 0.0, "Q": 0.0, "A": 0.0, "V": 0.0}, "2010-01-01-2020-01-01": {"O": 1.0, "B": 0.0, "C": 0.0, "F": 0.0, "I": 85.0, "OE": 0.0, "AA": 0.0, "N": 0.0, "Q": 0.0, "A": 0.0, "V": 2.0}}, "896445107": {"2015-06-19-2020-01-01": {"O": 0.0, "B": 0.0, "C": 0.0, "F": 0.0, "I": 0.0, "OE": 0.0, "AA": 1.0, "N": 0.0, "Q": 0.0, "A": 0.0, "V": 0.0}, "2012-01-01-2015-06-18": {}, "2010-01-01-2020-01-01": {"O": 0.0, "B": 0.0, "C": 0.0, "F": 0.0, "I": 0.0, "OE": 0.0, "AA": 2.0, "N": 0.0, "Q": 0.0, "A": 0.0, "V": 0.0}}, "217067081": {"2015-06-19-2020-01-01": {"O": 0.0, "B": 0.0, "C": 0.0, "F": 0.0, "I": 0.0, "OE": 3.0, "AA": 1.0, "N": 0.0, "Q": 0.0, "A": 2.0, "V": 0.0}, "2012-01-01-2015-06-18": {"O": 0.0, "B": 0.0, "C": 0.0, "F": 0.0, "I": 0.0, "OE": 2.0, "AA": 0.0, "N": 0.0, "Q": 0.0, "A": 0.0, "V": 0.0}, "2010-01-01-2020-01-01": {"O": 0.0, "B": 0.0, "C": 0.0, "F": 0.0, "I": 0.0, "OE": 7.0, "AA": 1.0, "N": 0.0, "Q": 0.0, "A": 2.0, "V": 0.0}}, "582372520": {"2015-06-19-2020-01-01": {"O": 1.0, "B": 4.0, "C": 0.0, "F": 11.0, "I": 1.0, "OE": 2.0, "AA": 1.0, "N": 0.0, "Q": 0.0, "A": 5.0, "V": 0.0}, "2012-01-01-2015-06-18": {"O": 0.0, "B": 6.0, "C": 0.0, "F": 10.0, "I": 0.0, "OE": 4.0, "AA": 0.0, "N": 0.0, "Q": 0.0, "A": 1.0, "V": 1.0}, "2010-01-01-2020-01-01": {"O": 1.0, "B": 11.0, "C": 0.0, "F": 22.0, "I": 1.0, "OE": 6.0, "AA": 1.0, "N": 0.0, "Q": 0.0, "A": 6.0, "V": 1.0}}, "491930578": {"2015-06-19-2020-01-01": {"O": 0.0, "B": 0.0, "C": 0.0, "F": 0.0, "I": 0.0, "OE": 0.0, "AA": 0.0, "N": 0.0, "Q": 0.0, "A": 0.0, "V": 3.0}, "2012-01-01-2015-06-18": {}, "2010-01-01-2020-01-01": {"O": 0.0, "B": 0.0, "C": 0.0, "F": 0.0, "I": 0.0, "OE": 0.0, "AA": 0.0, "N": 0.0, "Q": 0.0, "A": 0.0, "V": 8.0}}, "213356644": {"2015-06-19-2020-01-01": {"O": 0.0, "B": 3.0, "C": 0.0, "F": 4.0, "I": 0.0, "OE": 3.0, "AA": 0.0, "N": 4.0, "Q": 0.0, "A": 16.0, "V": 1.0}, "2012-01-01-2015-06-18": {"O": 0.0, "B": 4.0, "C": 0.0, "F": 9.0, "I": 0.0, "OE": 4.0, "AA": 0.0, "N": 0.0, "Q": 0.0, "A": 33.0, "V": 0.0}, "2010-01-01-2020-01-01": {"O": 0.0, "B": 7.0, "C": 0.0, "F": 13.0, "I": 0.0, "OE": 7.0, "AA": 0.0, "N": 4.0, "Q": 0.0, "A": 54.0, "V": 1.0}}, "2017851988": {"2015-06-19-2020-01-01": {"O": 0.0, "B": 0.0, "C": 0.0, "F": 0.0, "I": 0.0, "OE": 8.0, "AA": 5.0, "N": 0.0, "Q": 0.0, "A": 0.0, "V": 1.0}, "2012-01-01-2015-06-18": {"O": 0.0, "B": 0.0, "C": 0.0, "F": 0.0, "I": 0.0, "OE": 14.0, "AA": 1.0, "N": 0.0, "Q": 0.0, "A": 0.0, "V": 0.0}, "2010-01-01-2020-01-01": {"O": 0.0, "B": 0.0, "C": 0.0, "F": 0.0, "I": 0.0, "OE": 26.0, "AA": 7.0, "N": 0.0, "Q": 0.0, "A": 0.0, "V": 1.0}}, "1343493212": {"2015-06-19-2020-01-01": {"O": 0.0, "B": 1.0, "C": 0.0, "F": 0.0, "I": 0.0, "OE": 3.0, "AA": 5.0, "N": 0.0, "Q": 0.0, "A": 10.0, "V": 1.0}, "2012-01-01-2015-06-18": {"O": 0.0, "B": 3.0, "C": 0.0, "F": 0.0, "I": 0.0, "OE": 0.0, "AA": 0.0, "N": 0.0, "Q": 0.0, "A": 1.0, "V": 0.0}, "2010-01-01-2020-01-01": {"O": 0.0, "B": 4.0, "C": 0.0, "F": 0.0, "I": 0.0, "OE": 3.0, "AA": 7.0, "N": 0.0, "Q": 0.0, "A": 12.0, "V": 1.0}}, "1242505638": {"2015-06-19-2020-01-01": {"O": 0.0, "B": 0.0, "C": 4.0, "F": 1.0, "I": 0.0, "OE": 0.0, "AA": 0.0, "N": 0.0, "Q": 0.0, "A": 0.0, "V": 1.0}, "2012-01-01-2015-06-18": {"O": 0.0, "B": 0.0, "C": 0.0, "F": 0.0, "I": 0.0, "OE": 0.0, "AA": 0.0, "N": 0.0, "Q": 0.0, "A": 0.0, "V": 1.0}, "2010-01-01-2020-01-01": {"O": 0.0, "B": 0.0, "C": 8.0, "F": 1.0, "I": 0.0, "OE": 0.0, "AA": 0.0, "N": 0.0, "Q": 0.0, "A": 0.0, "V": 3.0}}, "1639215343": {"2015-06-19-2020-01-01": {"O": 1.0, "B": 0.0, "C": 0.0, "F": 4.0, "I": 0.0, "OE": 0.0, "AA": 0.0, "N": 0.0, "Q": 0.0, "A": 0.0, "V": 0.0}, "2012-01-01-2015-06-18": {}, "2010-01-01-2020-01-01": {"O": 1.0, "B": 0.0, "C": 0.0, "F": 5.0, "I": 0.0, "OE": 0.0, "AA": 0.0, "N": 0.0, "Q": 0.0, "A": 0.0, "V": 0.0}}, "2040115977": {"2015-06-19-2020-01-01": {"O": 0.0, "B": 0.0, "C": 0.0, "F": 0.0, "I": 0.0, "OE": 0.0, "AA": 0.0, "N": 0.0, "Q": 0.0, "A": 0.0, "V": 2.0}, "2012-01-01-2015-06-18": {}, "2010-01-01-2020-01-01": {"O": 0.0, "B": 0.0, "C": 0.0, "F": 0.0, "I": 0.0, "OE": 0.0, "AA": 0.0, "N": 0.0, "Q": 0.0, "A": 0.0, "V": 4.0}}, "2013650461": {"2015-06-19-2020-01-01": {"O": 0.0, "B": 0.0, "C": 0.0, "F": 8.0, "I": 0.0, "OE": 7.0, "AA": 0.0, "N": 0.0, "Q": 0.0, "A": 3.0, "V": 0.0}, "2012-01-01-2015-06-18": {"O": 0.0, "B": 0.0, "C": 0.0, "F": 9.0, "I": 0.0, "OE": 38.0, "AA": 1.0, "N": 0.0, "Q": 0.0, "A": 0.0, "V": 0.0}, "2010-01-01-2020-01-01": {"O": 0.0, "B": 0.0, "C": 0.0, "F": 17.0, "I": 0.0, "OE": 47.0, "AA": 1.0, "N": 0.0, "Q": 0.0, "A": 3.0, "V": 0.0}}, "1728818399": {"2015-06-19-2020-01-01": {"O": 0.0, "B": 1.0, "C": 0.0, "F": 1.0, "I": 0.0, "OE": 1.0, "AA": 0.0, "N": 0.0, "Q": 0.0, "A": 1.0, "V": 0.0}, "2012-01-01-2015-06-18": {"O": 0.0, "B": 0.0, "C": 0.0, "F": 2.0, "I": 0.0, "OE": 0.0, "AA": 0.0, "N": 0.0, "Q": 0.0, "A": 2.0, "V": 0.0}, "2010-01-01-2020-01-01": {"O": 0.0, "B": 1.0, "C": 0.0, "F": 3.0, "I": 0.0, "OE": 1.0, "AA": 0.0, "N": 0.0, "Q": 0.0, "A": 3.0, "V": 0.0}}, "1676401727": {"2015-06-19-2020-01-01": {"O": 0.0, "B": 0.0, "C": 0.0, "F": 0.0, "I": 0.0, "OE": 3.0, "AA": 0.0, "N": 0.0, "Q": 0.0, "A": 1.0, "V": 0.0}, "2012-01-01-2015-06-18": {}, "2010-01-01-2020-01-01": {"O": 0.0, "B": 0.0, "C": 0.0, "F": 0.0, "I": 0.0, "OE": 3.0, "AA": 0.0, "N": 0.0, "Q": 0.0, "A": 3.0, "V": 0.0}}, "937703498": {"2015-06-19-2020-01-01": {"O": 0.0, "B": 0.0, "C": 0.0, "F": 1.0, "I": 0.0, "OE": 0.0, "AA": 0.0, "N": 0.0, "Q": 0.0, "A": 1.0, "V": 0.0}, "2012-01-01-2015-06-18": {"O": 0.0, "B": 0.0, "C": 0.0, "F": 1.0, "I": 1.0, "OE": 1.0, "AA": 0.0, "N": 0.0, "Q": 0.0, "A": 0.0, "V": 0.0}, "2010-01-01-2020-01-01": {"O": 0.0, "B": 0.0, "C": 0.0, "F": 5.0, "I": 1.0, "OE": 1.0, "AA": 0.0, "N": 0.0, "Q": 0.0, "A": 3.0, "V": 0.0}}, "1129642121": {"2015-06-19-2020-01-01": {"O": 0.0, "B": 0.0, "C": 0.0, "F": 0.0, "I": 0.0, "OE": 1.0, "AA": 0.0, "N": 0.0, "Q": 0.0, "A": 0.0, "V": 0.0}, "2012-01-01-2015-06-18": {}, "2010-01-01-2020-01-01": {"O": 0.0, "B": 0.0, "C": 0.0, "F": 0.0, "I": 0.0, "OE": 3.0, "AA": 0.0, "N": 0.0, "Q": 0.0, "A": 2.0, "V": 0.0}}, "540844812": {"2015-06-19-2020-01-01": {"O": 3.0, "B": 0.0, "C": 0.0, "F": 2.0, "I": 3.0, "OE": 2.0, "AA": 0.0, "N": 0.0, "Q": 0.0, "A": 8.0, "V": 18.0}, "2012-01-01-2015-06-18": {"O": 10.0, "B": 1.0, "C": 1.0, "F": 1.0, "I": 3.0, "OE": 0.0, "AA": 0.0, "N": 0.0, "Q": 0.0, "A": 0.0, "V": 15.0}, "2010-01-01-2020-01-01": {"O": 13.0, "B": 1.0, "C": 1.0, "F": 3.0, "I": 6.0, "OE": 2.0, "AA": 0.0, "N": 0.0, "Q": 0.0, "A": 8.0, "V": 35.0}}}
