# Supplementary material for: Parsimonious data: How a single Facebook like predicts voting behavior in multiparty systems
Source: PLoS One. 2017 Sep 20;12(9):e0184562. doi: 10.1371/journal.pone.0184562 (PMC5607134; doi:10.1371/journal.pone.0184562)
Supplement: S1 Dataset — (ZIP) [file pone.0184562.s014.zip › Dataset/tags.json]

{"896445107": {"O": 0.0, "F": 0.0, "Q": 0.0, "C": 0.0, "AA": 0.0, "I": 0.0, "V": 0.0, "B": 0.0, "A": 0.0, "N": 0.0, "OE": 0.0}, "1333597637": {"O": 0.0, "F": 0.0, "Q": 0.0, "C": 0.0, "AA": 0.0, "I": 0.0, "V": 0.8571428571428571, "B": 0.46153846153846156, "A": 0.0, "N": 0.0, "OE": 0.0}, "1992905508": {"O": 8.301989086428447, "F": 0.29411764705882354, "Q": 0.0, "C": 0.0, "AA": 0.0, "I": 3.0, "V": 0.625, "B": 0.0, "A": 0.922920892494929, "N": 0.0, "OE": 1.1851851851851851}, "1990886121": {"O": 0.0, "F": 0.0, "Q": 0.0, "C": 0.0, "AA": 0.0, "I": 0.0, "V": 0.0, "B": 0.0, "A": 0.0, "N": 0.0, "OE": 0.0}, "1391565888": {"O": 0.0, "F": 0.0, "Q": 0.0, "C": 0.0, "AA": 0.0, "I": 0.0, "V": 0.0, "B": 0.0, "A": 0.0, "N": 0.0, "OE": 0.0}, "1242055791": {"O": 0.0, "F": 0.0, "Q": 0.0, "C": 0.0, "AA": 0.0, "I": 0.0, "V": 0.0, "B": 0.0, "A": 0.0, "N": 0.0, "OE": 0.0}, "1256205898": {"O": 0.0, "F": 0.0, "Q": 0.0, "C": 0.0, "AA": 0.0, "I": 0.0, "V": 0.0, "B": 0.0, "A": 0.0, "N": 0.0, "OE": 0.0}, "1980246156": {"O": 0.0, "F": 0.0, "Q": 0.0, "C": 0.0, "AA": 1.6923076923076923, "I": 0.0, "V": 0.0, "B": 0.0, "A": 0.0, "N": 0.0, "OE": 0.0}, "491930578": {"O": 0.0, "F": 0.0, "Q": 0.0, "C": 0.0, "AA": 0.0, "I": 0.0, "V": 0.0, "B": 0.0, "A": 0.0, "N": 0.0, "OE": 0.0}, "1768596594": {"O": 0.0, "F": 0.0, "Q": 0.0, "C": 0.0, "AA": 0.0, "I": 0.0, "V": 0.0, "B": 0.0, "A": 0.0, "N": 0.0, "OE": 0.0}, "307033995": {"O": 0.7254901960784313, "F": 0.49707602339181284, "Q": 0.0, "C": 0.0, "AA": 0.0, "I": 0.45454545454545453, "V": 0.0, "B": 0.0, "A": 0.6153846153846154, "N": 0.0, "OE": 0.0}, "581939389": {"O": 0.0, "F": 0.0, "Q": 0.0, "C": 0.0, "AA": 0.0, "I": 0.0, "V": 0.0, "B": 0.0, "A": 0.0, "N": 0.0, "OE": 0.0}, "478400695": {"O": 0.0, "F": 0.0, "Q": 0.0, "C": 0.0, "AA": 0.0, "I": 0.8913043478260869, "V": 0.0, "B": 0.0, "A": 0.26277372262773724, "N": 0.0, "OE": 0.0}, "1046122445": {"O": 0.0, "F": 0.0, "Q": 0.0, "C": 0.0, "AA": 0.0, "I": 0.0, "V": 0.0, "B": 27.0, "A": 0.0, "N": 0.0, "OE": 0.0}, "1690868760": {"O": 0.0, "F": 0.0, "Q": 0.0, "C": 0.0, "AA": 0.0, "I": 0.0, "V": 0.0, "B": 0.375, "A": 0.0, "N": 0.0, "OE": 0.0}, "475561982": {"O": 0.0, "F": 0.0, "Q": 0.0, "C": 0.0, "AA": 0.0, "I": 0.0, "V": 0.0, "B": 0.0, "A": 0.0, "N": 0.0, "OE": 0.0}, "73388984": {"O": 0.0, "F": 0.0, "Q": 0.0, "C": 0.0, "AA": 0.0, "I": 0.0, "V": 0.0, "B": 0.0, "A": 0.0, "N": 0.0, "OE": 0.0}, "1350787464": {"O": 0.0, "F": 0.0, "Q": 0.0, "C": 0.0, "AA": 0.0, "I": 0.0, "V": 0.0, "B": 0.6964285714285714, "A": 0.0, "N": 0.0, "OE": 0.37420382165605093}, "1810305746": {"O": 0.0, "F": 0.0, "Q": 0.0, "C": 0.0, "AA": 0.0, "I": 0.0, "V": 0.0, "B": 0.0, "A": 0.0, "N": 0.0, "OE": 0.0}, "328365352": {"O": 0.0, "F": 0.0, "Q": 0.0, "C": 3.7553357679042403, "AA": 0.0, "I": 0.0, "V": 0.0, "B": 0.0, "A": 0.0, "N": 0.0, "OE": 0.0}, "620774839": {"O": 0.8148148148148148, "F": 0.0, "Q": 0.0, "C": 0.0, "AA": 0.0, "I": 0.0, "V": 0.0, "B": 0.0, "A": 0.0, "N": 0.0, "OE": 1.0}, "1132559566": {"O": 0.0, "F": 0.0, "Q": 0.0, "C": 0.0, "AA": 0.0, "I": 0.0, "V": 0.0, "B": 0.0, "A": 0.0, "N": 0.0, "OE": 0.0}, "1652102532": {"O": 0.0, "F": 0.0, "Q": 0.0, "C": 0.0, "AA": 0.0, "I": 0.0, "V": 0.0, "B": 0.0, "A": 0.0, "N": 0.0, "OE": 0.0}, "106030868": {"O": 0.5666666666666667, "F": 0.0, "Q": 0.0, "C": 0.0, "AA": 0.0, "I": 0.0, "V": 0.0, "B": 0.0, "A": 0.0, "N": 0.0, "OE": 0.0}, "1578732918": {"O": 0.0, "F": 0.0, "Q": 0.0, "C": 0.0, "AA": 0.0, "I": 0.0, "V": 0.0, "B": 0.0, "A": 0.0, "N": 0.0, "OE": 0.0}, "1238432285": {"O": 0.0, "F": 0.0, "Q": 0.0, "C": 0.0, "AA": 0.0, "I": 0.0, "V": 0.0, "B": 0.0, "A": 0.0, "N": 0.0, "OE": 0.0}, "338329604": {"O": 0.6, "F": 0.0, "Q": 0.0, "C": 0.0, "AA": 0.0, "I": 0.0, "V": 0.0, "B": 0.0, "A": 0.0, "N": 0.0, "OE": 0.0}, "377929467": {"O": 1.0, "F": 0.0, "Q": 0.0, "C": 0.0, "AA": 0.0, "I": 0.5482233502538071, "V": 0.0, "B": 0.9143835616438356, "A": 0.0, "N": 0.0, "OE": 0.0}, "875273019": {"O": 0.0, "F": 0.0, "Q": 0.0, "C": 0.0, "AA": 0.0, "I": 0.0, "V": 0.0, "B": 0.0, "A": 0.0, "N": 0.0, "OE": 0.0}, "1729037050": {"O": 0.0, "F": 0.0, "Q": 0.0, "C": 0.0, "AA": 0.0, "I": 0.0, "V": 0.0, "B": 5.240065649147528, "A": 0.0, "N": 0.0, "OE": 0.0}, "888498810": {"O": 0.0, "F": 0.0, "Q": 0.0, "C": 0.0, "AA": 0.0, "I": 0.0, "V": 0.0, "B": 0.0, "A": 0.0, "N": 0.0, "OE": 0.0}, "928702961": {"O": 0.0, "F": 0.25902335456475584, "Q": 0.0, "C": 0.0, "AA": 0.3384279475982533, "I": 0.0, "V": 0.0, "B": 0.0, "A": 0.6666666666666666, "N": 0.0, "OE": 1.0}, "1491303522": {"O": 0.0, "F": 0.0, "Q": 0.0, "C": 0.0, "AA": 0.0, "I": 0.0, "V": 0.0, "B": 0.0, "A": 0.0, "N": 0.0, "OE": 0.0}, "966779390": {"O": 7.5017616328451275, "F": 4.0, "Q": 0.0, "C": 0.39069767441860465, "AA": 0.7300936768149883, "I": 1.036092955700799, "V": 0.9964028776978417, "B": 0.49523809523809526, "A": 2.7348518354710305, "N": 0.0, "OE": 0.32727272727272727}, "1220145496": {"O": 0.0, "F": 0.0, "Q": 0.0, "C": 0.0, "AA": 0.0, "I": 0.0, "V": 0.0, "B": 0.0, "A": 0.0, "N": 0.0, "OE": 0.0}, "350151428": {"O": 0.0, "F": 0.0, "Q": 0.0, "C": 0.0, "AA": 0.3967391304347826, "I": 0.0, "V": 0.0, "B": 0.0, "A": 0.0, "N": 0.0, "OE": 0.0}, "203044756": {"O": 2.3157894736842106, "F": 0.0, "Q": 0.0, "C": 0.0, "AA": 0.0, "I": 0.0, "V": 0.0, "B": 0.0, "A": 0.0, "N": 0.0, "OE": 0.0}, "1544186734": {"O": 0.0, "F": 0.0, "Q": 0.0, "C": 0.0, "AA": 0.0, "I": 0.0, "V": 0.0, "B": 0.0, "A": 0.0, "N": 0.0, "OE": 0.0}, "110478852": {"O": 0.0, "F": 0.0, "Q": 0.0, "C": 0.0, "AA": 0.0, "I": 0.0, "V": 0.0, "B": 0.0, "A": 0.0, "N": 0.0, "OE": 3.6363636363636362}, "592711168": {"O": 0.0, "F": 0.0, "Q": 0.0, "C": 0.0, "AA": 0.0, "I": 0.0, "V": 0.0, "B": 0.0, "A": 0.0, "N": 0.0, "OE": 0.0}, "178644050": {"O": 0.0, "F": 0.0, "Q": 0.0, "C": 0.0, "AA": 0.0, "I": 0.0, "V": 0.0, "B": 0.0, "A": 0.0, "N": 0.0, "OE": 0.0}, "1290400957": {"O": 0.0, "F": 0.0, "Q": 0.0, "C": 0.0, "AA": 0.0, "I": 0.0, "V": 0.0, "B": 0.0, "A": 0.0, "N": 0.0, "OE": 0.0}, "894238277": {"O": 0.0, "F": 0.0, "Q": 0.0, "C": 0.0, "AA": 0.0, "I": 0.0, "V": 0.0, "B": 3.559322033898305, "A": 7.016260162601628, "N": 0.0, "OE": 5.815384615384616}, "171067934": {"O": 0.375, "F": 0.0, "Q": 0.0, "C": 0.0, "AA": 0.0, "I": 0.0, "V": 0.0, "B": 0.0, "A": 0.0, "N": 0.0, "OE": 1.2520938023450587}, "711938524": {"O": 0.0, "F": 0.0, "Q": 0.0, "C": 0.0, "AA": 0.0, "I": 0.0, "V": 0.0, "B": 0.0, "A": 0.0, "N": 0.0, "OE": 0.0}, "193124937": {"O": 0.0, "F": 0.0, "Q": 0.0, "C": 0.0, "AA": 0.0, "I": 0.0, "V": 0.0, "B": 0.0, "A": 0.8714285714285714, "N": 0.0, "OE": 0.0}, "1065766303": {"O": 0.0, "F": 0.0, "Q": 0.0, "C": 0.0, "AA": 0.0, "I": 0.0, "V": 0.0, "B": 0.0, "A": 0.0, "N": 0.0, "OE": 0.0}, "1540174192": {"O": 0.0, "F": 0.0, "Q": 0.0, "C": 0.0, "AA": 0.0, "I": 0.0, "V": 0.0, "B": 0.0, "A": 0.0, "N": 0.0, "OE": 0.0}, "621087068": {"O": 0.0, "F": 0.0, "Q": 0.0, "C": 0.0, "AA": 0.0, "I": 0.0, "V": 0.0, "B": 0.0, "A": 0.3076923076923077, "N": 0.0, "OE": 0.0}, "980112137": {"O": 0.0, "F": 0.0, "Q": 0.0, "C": 0.0, "AA": 0.0, "I": 0.0, "V": 0.0, "B": 0.0, "A": 0.0, "N": 0.0, "OE": 0.0}, "1333765721": {"O": 0.6666666666666666, "F": 31.17647058823534, "Q": 0.0, "C": 0.0, "AA": 0.0, "I": 0.4166666666666667, "V": 0.0, "B": 0.0, "A": 0.0, "N": 0.0, "OE": 0.0}, "93360705": {"O": 0.0, "F": 0.0, "Q": 0.0, "C": 0.0, "AA": 0.0, "I": 0.0, "V": 0.0, "B": 0.0, "A": 0.0, "N": 0.0, "OE": 0.0}, "55748025": {"O": 0.0, "F": 0.0, "Q": 0.0, "C": 0.0, "AA": 0.0, "I": 0.0, "V": 0.0, "B": 0.0, "A": 0.0, "N": 0.0, "OE": 0.0}, "1909108622": {"O": 0.0, "F": 0.0, "Q": 0.0, "C": 0.0, "AA": 0.0, "I": 0.0, "V": 0.0, "B": 0.0, "A": 0.0, "N": 0.0, "OE": 0.0}, "116153528": {"O": 0.0, "F": 0.0, "Q": 0.0, "C": 0.0, "AA": 0.0, "I": 0.0, "V": 0.0, "B": 0.0, "A": 0.0, "N": 0.0, "OE": 0.0}, "124049657": {"O": 0.0, "F": 0.0, "Q": 0.0, "C": 0.0, "AA": 0.0, "I": 0.0, "V": 0.0, "B": 0.0, "A": 0.0, "N": 0.0, "OE": 0.0}, "1546256513": {"O": 0.0, "F": 0.0, "Q": 0.0, "C": 0.0, "AA": 0.0, "I": 0.9317269076305221, "V": 0.0, "B": 10.732501356483995, "A": 0.0, "N": 0.0, "OE": 0.0}, "770936242": {"O": 0.0, "F": 0.0, "Q": 0.0, "C": 0.0, "AA": 0.0, "I": 0.0, "V": 4.25, "B": 0.0, "A": 0.0, "N": 0.0, "OE": 0.0}, "2024788432": {"O": 0.0, "F": 0.0, "Q": 0.0, "C": 0.0, "AA": 0.0, "I": 0.0, "V": 0.0, "B": 0.0, "A": 0.0, "N": 0.0, "OE": 0.0}, "2040115977": {"O": 0.0, "F": 0.0, "Q": 0.0, "C": 1.9343395252837978, "AA": 0.0, "I": 1.3174603174603174, "V": 0.9573052992919974, "B": 1.9799498746867168, "A": 0.0, "N": 0.0, "OE": 0.0}, "1443357028": {"O": 0.0, "F": 0.0, "Q": 0.0, "C": 0.0, "AA": 0.0, "I": 0.0, "V": 0.0, "B": 0.0, "A": 0.0, "N": 0.0, "OE": 0.0}, "2076386837": {"O": 1.9021739130434783, "F": 0.0, "Q": 0.0, "C": 0.0, "AA": 0.0, "I": 0.0, "V": 0.0, "B": 0.0, "A": 0.0, "N": 0.0, "OE": 0.0}, "1472895759": {"O": 0.0, "F": 0.0, "Q": 0.0, "C": 0.0, "AA": 0.0, "I": 0.0, "V": 0.0, "B": 0.0, "A": 0.0, "N": 0.0, "OE": 0.0}, "1126076888": {"O": 0.0, "F": 0.0, "Q": 0.0, "C": 0.0, "AA": 0.0, "I": 0.0, "V": 0.0, "B": 0.0, "A": 0.0, "N": 0.0, "OE": 0.0}, "695661145": {"O": 0.0, "F": 0.0, "Q": 0.0, "C": 0.0, "AA": 0.0, "I": 0.0, "V": 0.0, "B": 0.0, "A": 0.3646153846153846, "N": 0.0, "OE": 0.0}, "827066429": {"O": 2.4705882352941178, "F": 0.0, "Q": 0.0, "C": 0.0, "AA": 0.0, "I": 57.12676056338033, "V": 0.0, "B": 1.6874003189792663, "A": 0.0, "N": 0.0, "OE": 12.520192887281492}, "2028376367": {"O": 2.0350877192982457, "F": 0.0, "Q": 0.0, "C": 0.0, "AA": 0.0, "I": 1.2000000000000002, "V": 0.0, "B": 0.9545454545454546, "A": 3.333333333333333, "N": 0.0, "OE": 1.1578947368421053}, "1245659459": {"O": 0.0, "F": 0.0, "Q": 0.0, "C": 0.0, "AA": 0.0, "I": 0.0, "V": 0.0, "B": 0.0, "A": 0.0, "N": 0.0, "OE": 0.0}, "1668904824": {"O": 0.0, "F": 0.0, "Q": 0.0, "C": 0.0, "AA": 2.0, "I": 0.0, "V": 0.0, "B": 2.0, "A": 0.0, "N": 0.0, "OE": 0.0}, "1440568704": {"O": 0.0, "F": 0.0, "Q": 0.0, "C": 0.0, "AA": 0.0, "I": 0.0, "V": 0.0, "B": 0.0, "A": 0.0, "N": 0.0, "OE": 0.0}, "1753046256": {"O": 0.0, "F": 0.0, "Q": 0.0, "C": 0.0, "AA": 0.0, "I": 0.0, "V": 0.0, "B": 0.0, "A": 0.0, "N": 0.0, "OE": 0.0}, "1722027104": {"O": 0.0, "F": 0.0, "Q": 0.0, "C": 0.0, "AA": 0.0, "I": 0.0, "V": 0.0, "B": 0.0, "A": 0.0, "N": 0.0, "OE": 0.0}, "1676452297": {"O": 0.4583333333333333, "F": 0.0, "Q": 0.0, "C": 0.0, "AA": 0.0, "I": 0.0, "V": 1.0892857142857144, "B": 0.0, "A": 0.0, "N": 0.0, "OE": 0.0}, "1676321402": {"O": 0.0, "F": 0.0, "Q": 0.0, "C": 0.0, "AA": 0.0, "I": 0.0, "V": 0.0, "B": 0.0, "A": 0.0, "N": 0.0, "OE": 0.0}, "966036774": {"O": 0.9373737373737374, "F": 0.23529411764705882, "Q": 0.0, "C": 0.5517241379310345, "AA": 0.0, "I": 0.0, "V": 0.0, "B": 0.4444444444444444, "A": 0.0, "N": 0.0, "OE": 15.701709401709396}, "1794828375": {"O": 0.0, "F": 0.0, "Q": 0.0, "C": 0.0, "AA": 0.0, "I": 0.0, "V": 0.0, "B": 0.0, "A": 0.0, "N": 0.0, "OE": 0.0}, "4023516": {"O": 0.0, "F": 0.0, "Q": 0.0, "C": 0.0, "AA": 0.0, "I": 0.0, "V": 0.0, "B": 0.0, "A": 0.0, "N": 0.0, "OE": 0.0}, "2079806863": {"O": 0.0, "F": 0.5967741935483871, "Q": 0.0, "C": 0.0, "AA": 0.0, "I": 0.0, "V": 0.0, "B": 0.0, "A": 0.8483412322274881, "N": 0.0, "OE": 0.0}, "1624980357": {"O": 0.0, "F": 0.2948717948717949, "Q": 0.0, "C": 0.0, "AA": 0.0, "I": 0.0, "V": 1.5, "B": 0.0, "A": 0.0, "N": 0.0, "OE": 0.0}, "985281519": {"O": 0.0, "F": 0.0, "Q": 0.0, "C": 0.0, "AA": 0.0, "I": 0.0, "V": 0.0, "B": 0.0, "A": 0.0, "N": 0.0, "OE": 0.0}, "155919640": {"O": 0.0, "F": 0.0, "Q": 0.0, "C": 0.0, "AA": 0.0, "I": 0.0, "V": 0.0, "B": 0.0, "A": 0.0, "N": 0.0, "OE": 0.39570815450643776}, "7348666": {"O": 0.0, "F": 0.0, "Q": 0.0, "C": 0.0, "AA": 0.0, "I": 0.0, "V": 0.0, "B": 0.0, "A": 0.0, "N": 0.0, "OE": 0.0}, "1906716941": {"O": 2.802083333333333, "F": 0.0, "Q": 0.0, "C": 0.0, "AA": 0.0, "I": 0.0, "V": 0.45454545454545453, "B": 0.0, "A": 0.0, "N": 0.0, "OE": 0.0}, "89909107": {"O": 0.0, "F": 0.0, "Q": 0.0, "C": 0.0, "AA": 0.0, "I": 0.0, "V": 0.0, "B": 0.0, "A": 0.0, "N": 0.0, "OE": 0.0}, "1492941144": {"O": 0.0, "F": 0.0, "Q": 0.0, "C": 0.0, "AA": 0.0, "I": 0.0, "V": 0.0, "B": 0.0, "A": 1.9999999999999998, "N": 0.0, "OE": 0.0}, "504808017": {"O": 0.0, "F": 0.0, "Q": 0.0, "C": 0.0, "AA": 0.0, "I": 0.0, "V": 0.0, "B": 0.0, "A": 0.0, "N": 0.0, "OE": 0.0}, "1214216171": {"O": 0.8463227222832053, "F": 0.0, "Q": 0.0, "C": 0.0, "AA": 0.0, "I": 0.0, "V": 0.0, "B": 0.0, "A": 0.0, "N": 0.0, "OE": 0.0}, "774438131": {"O": 0.0, "F": 0.0, "Q": 0.0, "C": 0.0, "AA": 0.0, "I": 0.0, "V": 0.0, "B": 0.0, "A": 0.0, "N": 0.0, "OE": 0.0}, "1841449656": {"O": 0.0, "F": 0.0, "Q": 0.0, "C": 0.0, "AA": 0.0, "I": 0.0, "V": 0.625, "B": 0.0, "A": 0.0, "N": 0.0, "OE": 0.0}, "1287587391": {"O": 0.0, "F": 0.0, "Q": 0.0, "C": 0.0, "AA": 0.0, "I": 0.0, "V": 0.0, "B": 0.0, "A": 0.0, "N": 0.0, "OE": 0.0}, "1017975611": {"O": 0.8108108108108109, "F": 0.5, "Q": 0.0, "C": 0.0, "AA": 0.0, "I": 0.0, "V": 0.0, "B": 0.8979591836734694, "A": 0.0, "N": 0.0, "OE": 0.0}, "1129642121": {"O": 0.0, "F": 0.0, "Q": 0.0, "C": 0.0, "AA": 0.0, "I": 0.0, "V": 0.0, "B": 0.0, "A": 0.0, "N": 0.0, "OE": 0.0}, "7566877": {"O": 1.7515499425947187, "F": 0.0, "Q": 0.0, "C": 0.0, "AA": 0.0, "I": 0.0, "V": 0.5555555555555556, "B": 0.0, "A": 0.0, "N": 0.0, "OE": 0.0}, "1091984068": {"O": 0.0, "F": 0.0, "Q": 0.0, "C": 0.0, "AA": 0.0, "I": 0.0, "V": 0.0, "B": 0.0, "A": 0.0, "N": 0.0, "OE": 0.0}, "557654388": {"O": 0.0, "F": 0.0, "Q": 0.0, "C": 0.0, "AA": 0.0, "I": 0.0, "V": 0.0, "B": 0.0, "A": 0.0, "N": 0.0, "OE": 0.0}, "307228171": {"O": 0.0, "F": 0.0, "Q": 0.0, "C": 0.0, "AA": 0.0, "I": 0.0, "V": 0.0, "B": 0.0, "A": 0.0, "N": 0.0, "OE": 0.0}, "726282978": {"O": 0.0, "F": 0.0, "Q": 0.0, "C": 0.0, "AA": 0.0, "I": 0.0, "V": 0.0, "B": 0.0, "A": 0.0, "N": 0.0, "OE": 0.0}, "777602449": {"O": 0.0, "F": 0.9354838709677419, "Q": 0.0, "C": 0.0, "AA": 2.3333333333333335, "I": 0.0, "V": 0.0, "B": 0.0, "A": 0.0, "N": 0.0, "OE": 0.0}, "668629337": {"O": 0.0, "F": 0.0, "Q": 0.0, "C": 0.0, "AA": 0.0, "I": 0.0, "V": 0.0, "B": 0.0, "A": 0.0, "N": 0.0, "OE": 0.0}, "1603082079": {"O": 0.0, "F": 0.0, "Q": 0.0, "C": 0.6818181818181818, "AA": 0.0, "I": 0.6201680672268908, "V": 0.0, "B": 0.0, "A": 0.8459595959595959, "N": 0.0, "OE": 0.5901639344262295}, "814780035": {"O": 0.0, "F": 0.0, "Q": 0.0, "C": 0.0, "AA": 0.0, "I": 0.0, "V": 0.0, "B": 0.0, "A": 0.0, "N": 0.0, "OE": 0.0}, "1566468807": {"O": 0.0, "F": 0.25, "Q": 0.0, "C": 0.0, "AA": 0.0, "I": 0.0, "V": 0.0, "B": 1.0211640211640212, "A": 0.0, "N": 0.0, "OE": 26.693781094527374}, "946016798": {"O": 0.0, "F": 0.0, "Q": 0.0, "C": 0.0, "AA": 0.0, "I": 0.0, "V": 0.0, "B": 0.0, "A": 0.0, "N": 0.0, "OE": 0.0}, "1747204751": {"O": 0.0, "F": 0.0, "Q": 0.0, "C": 0.0, "AA": 0.0, "I": 0.0, "V": 0.7368421052631579, "B": 0.0, "A": 0.0, "N": 0.0, "OE": 0.0}, "1419256308": {"O": 0.0, "F": 0.0, "Q": 0.0, "C": 0.0, "AA": 0.0, "I": 0.0, "V": 0.0, "B": 0.0, "A": 0.0, "N": 0.0, "OE": 0.965}, "598426530": {"O": 0.0, "F": 0.0, "Q": 0.0, "C": 0.0, "AA": 0.0, "I": 0.0, "V": 0.0, "B": 0.0, "A": 0.0, "N": 0.0, "OE": 0.0}, "1996146621": {"O": 0.0, "F": 0.0, "Q": 0.0, "C": 0.0, "AA": 0.0, "I": 0.0, "V": 0.0, "B": 1.0, "A": 0.0, "N": 0.0, "OE": 0.0}, "871918306": {"O": 0.0, "F": 0.0, "Q": 0.0, "C": 0.0, "AA": 0.0, "I": 0.0, "V": 0.0, "B": 0.0, "A": 0.0, "N": 0.0, "OE": 0.0}, "1578288662": {"O": 0.0, "F": 0.0, "Q": 0.0, "C": 0.0, "AA": 0.0, "I": 0.0, "V": 0.0, "B": 0.0, "A": 0.0, "N": 0.0, "OE": 0.0}, "161785860": {"O": 4.971428571428572, "F": 12.333333333333341, "Q": 0.0, "C": 0.0, "AA": 0.0, "I": 0.0, "V": 0.0, "B": 0.0, "A": 0.0, "N": 0.0, "OE": 2.2473118279569895}, "1816623708": {"O": 0.0, "F": 0.0, "Q": 0.0, "C": 0.0, "AA": 0.0, "I": 0.0, "V": 0.0, "B": 0.0, "A": 0.0, "N": 0.0, "OE": 0.0}, "962799163": {"O": 1.5897435897435899, "F": 0.0, "Q": 0.0, "C": 0.7741935483870968, "AA": 0.0, "I": 0.0, "V": 0.0, "B": 0.0, "A": 0.0, "N": 0.0, "OE": 0.9903846153846154}, "2017357026": {"O": 0.0, "F": 0.0, "Q": 0.0, "C": 0.0, "AA": 0.0, "I": 0.0, "V": 0.0, "B": 0.0, "A": 0.0, "N": 0.0, "OE": 0.0}, "1463634215": {"O": 0.0, "F": 0.0, "Q": 0.0, "C": 0.0, "AA": 0.0, "I": 1.0, "V": 0.0, "B": 0.0, "A": 0.0, "N": 0.0, "OE": 0.0}, "1886543529": {"O": 0.0, "F": 0.0, "Q": 0.0, "C": 0.0, "AA": 0.0, "I": 0.0, "V": 0.0, "B": 0.0, "A": 0.0, "N": 0.0, "OE": 0.0}, "1639215343": {"O": 0.0, "F": 0.0, "Q": 0.0, "C": 0.0, "AA": 0.0, "I": 0.0, "V": 0.0, "B": 0.0, "A": 0.8181818181818182, "N": 0.0, "OE": 0.0}, "171545721": {"O": 0.0, "F": 0.0, "Q": 0.0, "C": 0.0, "AA": 0.0, "I": 0.8571428571428571, "V": 0.0, "B": 0.0, "A": 0.3854166666666667, "N": 0.0, "OE": 0.0}, "551809648": {"O": 3.2, "F": 0.0, "Q": 0.0, "C": 0.0, "AA": 0.0, "I": 0.0, "V": 0.0, "B": 0.0, "A": 0.0, "N": 0.0, "OE": 0.0}, "1981416199": {"O": 0.0, "F": 0.0, "Q": 0.0, "C": 0.0, "AA": 0.0, "I": 0.0, "V": 0.0, "B": 0.0, "A": 0.0, "N": 0.0, "OE": 0.0}, "1050523497": {"O": 0.0, "F": 0.0, "Q": 0.0, "C": 0.0, "AA": 0.0, "I": 0.0, "V": 0.0, "B": 0.0, "A": 0.0, "N": 0.0, "OE": 0.0}, "1930090844": {"O": 0.0, "F": 0.0, "Q": 0.0, "C": 0.0, "AA": 0.0, "I": 0.0, "V": 0.0, "B": 0.0, "A": 0.0, "N": 0.0, "OE": 2.9565217391304346}, "1996203609": {"O": 0.0, "F": 0.0, "Q": 0.0, "C": 0.0, "AA": 0.0, "I": 0.0, "V": 0.0, "B": 0.0, "A": 0.0, "N": 0.0, "OE": 0.0}, "1829159069": {"O": 0.0, "F": 0.0, "Q": 0.0, "C": 0.0, "AA": 0.0, "I": 0.0, "V": 0.0, "B": 0.0, "A": 0.0, "N": 0.0, "OE": 0.0}, "1813631670": {"O": 0.0, "F": 0.0, "Q": 0.0, "C": 0.0, "AA": 0.0, "I": 0.0, "V": 0.0, "B": 0.0, "A": 0.0, "N": 0.0, "OE": 0.0}, "1340797979": {"O": 0.0, "F": 0.0, "Q": 0.0, "C": 0.0, "AA": 0.0, "I": 0.0, "V": 0.0, "B": 0.0, "A": 0.0, "N": 0.0, "OE": 0.0}, "228069146": {"O": 0.0, "F": 0.0, "Q": 0.0, "C": 0.0, "AA": 0.0, "I": 0.5555555555555556, "V": 0.9166666666666666, "B": 0.5853658536585366, "A": 0.5714285714285714, "N": 0.0, "OE": 0.0}, "1863201707": {"O": 0.0, "F": 0.0, "Q": 0.0, "C": 0.0, "AA": 0.0, "I": 0.0, "V": 0.0, "B": 0.0, "A": 0.5714285714285714, "N": 0.0, "OE": 0.0}, "969408963": {"O": 0.0, "F": 0.0, "Q": 0.0, "C": 0.0, "AA": 0.0, "I": 0.0, "V": 0.0, "B": 0.0, "A": 0.0, "N": 0.0, "OE": 0.0}, "194389159": {"O": 0.0, "F": 0.0, "Q": 0.0, "C": 0.0, "AA": 0.0, "I": 0.0, "V": 0.3333333333333333, "B": 0.0, "A": 0.0, "N": 0.0, "OE": 0.0}, "1526616076": {"O": 0.0, "F": 0.0, "Q": 0.0, "C": 0.0, "AA": 0.0, "I": 0.0, "V": 0.0, "B": 0.0, "A": 0.0, "N": 0.0, "OE": 0.0}, "1897055305": {"O": 1.875, "F": 0.0, "Q": 0.0, "C": 0.0, "AA": 0.0, "I": 0.7383177570093458, "V": 0.0, "B": 1.0, "A": 0.0, "N": 0.0, "OE": 0.0}, "514248462": {"O": 0.0, "F": 0.0, "Q": 0.0, "C": 0.0, "AA": 0.0, "I": 0.0, "V": 0.0, "B": 0.0, "A": 0.0, "N": 0.0, "OE": 2.942857142857143}, "1934360542": {"O": 1.381578947368421, "F": 0.5375722543352601, "Q": 0.0, "C": 4.264638164892988, "AA": 0.0, "I": 4.803076910306297, "V": 1.8246869409660107, "B": 0.0, "A": 1.9736842105263155, "N": 0.0, "OE": 0.8460291734197731}, "909494344": {"O": 0.0, "F": 0.0, "Q": 0.0, "C": 0.0, "AA": 0.0, "I": 0.0, "V": 0.0, "B": 0.0, "A": 0.0, "N": 0.0, "OE": 0.0}, "1882083881": {"O": 0.0, "F": 0.0, "Q": 0.0, "C": 0.0, "AA": 0.0, "I": 0.0, "V": 0.0, "B": 0.0, "A": 0.0, "N": 0.0, "OE": 0.0}, "641056843": {"O": 0.0, "F": 0.0, "Q": 0.0, "C": 0.0, "AA": 0.7701080432172869, "I": 0.0, "V": 0.0, "B": 0.0, "A": 0.5, "N": 0.0, "OE": 1.8666666666666667}, "354318188": {"O": 0.0, "F": 0.0, "Q": 0.0, "C": 0.0, "AA": 0.0, "I": 0.0, "V": 0.0, "B": 0.875, "A": 0.5400943396226415, "N": 0.0, "OE": 0.0}, "733291756": {"O": 0.3, "F": 0.0, "Q": 0.0, "C": 0.0, "AA": 0.0, "I": 0.0, "V": 0.0, "B": 0.0, "A": 48.62361952944912, "N": 0.0, "OE": 0.0}, "1218563158": {"O": 0.0, "F": 0.0, "Q": 0.0, "C": 0.0, "AA": 1.1180124223602483, "I": 11.013636363636365, "V": 1.8425369054127938, "B": 0.0, "A": 1.5064102564102564, "N": 0.0, "OE": 0.0}, "1033397424": {"O": 0.0, "F": 0.0, "Q": 0.0, "C": 0.0, "AA": 0.0, "I": 0.0, "V": 0.0, "B": 0.0, "A": 0.0, "N": 0.0, "OE": 0.5952380952380952}, "223601160": {"O": 1.9999999999999998, "F": 0.0, "Q": 0.0, "C": 0.0, "AA": 0.0, "I": 0.0, "V": 0.0, "B": 0.0, "A": 0.0, "N": 0.0, "OE": 0.0}, "850253624": {"O": 0.0, "F": 0.7849462365591398, "Q": 0.0, "C": 0.0, "AA": 0.0, "I": 0.2727272727272727, "V": 0.0, "B": 1.0, "A": 1.815, "N": 0.0, "OE": 3.1664566628484154}, "1835029565": {"O": 0.0, "F": 0.0, "Q": 0.0, "C": 0.0, "AA": 0.0, "I": 0.0, "V": 0.0, "B": 0.0, "A": 0.0, "N": 0.0, "OE": 0.0}, "2064936463": {"O": 1.2380952380952381, "F": 0.6470588235294118, "Q": 0.0, "C": 0.0, "AA": 0.0, "I": 0.0, "V": 0.0, "B": 0.0, "A": 1.125, "N": 0.0, "OE": 0.0}, "1098762206": {"O": 0.6666666666666666, "F": 0.0, "Q": 0.0, "C": 0.0, "AA": 0.0, "I": 0.5714285714285714, "V": 0.0, "B": 0.0, "A": 0.0, "N": 0.0, "OE": 0.0}, "147063100": {"O": 0.35294117647058826, "F": 0.0, "Q": 0.0, "C": 0.0, "AA": 0.0, "I": 0.0, "V": 0.0, "B": 0.0, "A": 0.0, "N": 0.0, "OE": 0.0}, "1100180673": {"O": 0.0, "F": 0.0, "Q": 0.0, "C": 0.0, "AA": 0.0, "I": 0.6551724137931034, "V": 0.0, "B": 0.0, "A": 2.0625, "N": 0.0, "OE": 0.0}, "1063050632": {"O": 0.0, "F": 0.0, "Q": 0.0, "C": 0.0, "AA": 0.0, "I": 0.0, "V": 0.0, "B": 0.0, "A": 0.0, "N": 0.0, "OE": 0.0}, "485993281": {"O": 0.0, "F": 0.0, "Q": 0.0, "C": 0.0, "AA": 0.0, "I": 0.0, "V": 0.0, "B": 0.0, "A": 0.0, "N": 0.0, "OE": 0.0}, "1070054495": {"O": 0.0, "F": 0.0, "Q": 0.0, "C": 0.0, "AA": 0.0, "I": 1.0, "V": 0.0, "B": 0.0, "A": 0.0, "N": 0.0, "OE": 0.0}, "513637648": {"O": 0.4745762711864407, "F": 0.0, "Q": 0.0, "C": 0.0, "AA": 0.0, "I": 0.0, "V": 32.86179271708685, "B": 2.2564102564102564, "A": 2.9374570446735393, "N": 0.0, "OE": 0.0}, "461153099": {"O": 0.0, "F": 0.0, "Q": 0.0, "C": 0.0, "AA": 0.0, "I": 0.0, "V": 1.0, "B": 0.0, "A": 0.0, "N": 0.0, "OE": 0.0}, "175484103": {"O": 0.0, "F": 0.46153846153846156, "Q": 0.0, "C": 0.0, "AA": 0.0, "I": 1.0, "V": 0.0, "B": 0.0, "A": 0.5517241379310345, "N": 0.0, "OE": 0.0}, "1846361389": {"O": 0.0, "F": 0.3, "Q": 0.0, "C": 0.0, "AA": 0.0, "I": 0.0, "V": 0.0, "B": 0.0, "A": 0.0, "N": 0.0, "OE": 0.0}, "1410817580": {"O": 0.0, "F": 0.0, "Q": 0.0, "C": 0.0, "AA": 0.0, "I": 0.0, "V": 0.0, "B": 0.0, "A": 0.0, "N": 0.0, "OE": 0.0}, "1136584174": {"O": 0.0, "F": 0.0, "Q": 0.0, "C": 0.0, "AA": 0.0, "I": 0.0, "V": 0.0, "B": 0.0, "A": 0.0, "N": 0.0, "OE": 0.0}, "1685909496": {"O": 0.0, "F": 0.0, "Q": 0.0, "C": 0.0, "AA": 0.0, "I": 6.301587301587302, "V": 0.0, "B": 0.0, "A": 0.0, "N": 0.0, "OE": 0.0}, "503150049": {"O": 2.210526315789474, "F": 12.133333333333335, "Q": 0.0, "C": 0.0, "AA": 0.0, "I": 0.0, "V": 1.7857142857142858, "B": 0.0, "A": 0.0, "N": 0.0, "OE": 0.49514563106796117}, "643896719": {"O": 0.0, "F": 0.0, "Q": 0.0, "C": 0.0, "AA": 0.0, "I": 0.0, "V": 0.0, "B": 0.0, "A": 0.0, "N": 0.0, "OE": 0.0}, "336885818": {"O": 6.4622205751238, "F": 1.0928356576428766, "Q": 0.0, "C": 0.8888888888888888, "AA": 0.0, "I": 1.274741095063391, "V": 9.475747002869428, "B": 0.4072398190045249, "A": 6.234243697478993, "N": 0.0, "OE": 1.5041952707856598}, "464270525": {"O": 0.375, "F": 0.0, "Q": 0.0, "C": 0.0, "AA": 1.0277777777777777, "I": 0.0, "V": 0.3333333333333333, "B": 1.8141650422352176, "A": 0.0, "N": 0.0, "OE": 0.0}, "1835758514": {"O": 0.0, "F": 0.0, "Q": 0.0, "C": 0.0, "AA": 0.0, "I": 0.0, "V": 0.0, "B": 0.0, "A": 0.0, "N": 0.0, "OE": 0.0}, "1005592425": {"O": 0.0, "F": 0.0, "Q": 0.0, "C": 0.0, "AA": 0.0, "I": 0.0, "V": 0.0, "B": 0.0, "A": 0.0, "N": 0.0, "OE": 0.0}, "1209382226": {"O": 0.0, "F": 0.0, "Q": 0.0, "C": 0.0, "AA": 0.0, "I": 0.0, "V": 0.0, "B": 0.0, "A": 0.0, "N": 0.0, "OE": 0.0}, "1436290792": {"O": 0.0, "F": 0.0, "Q": 0.0, "C": 0.0, "AA": 0.0, "I": 0.6902654867256637, "V": 0.0, "B": 0.0, "A": 1.0, "N": 0.0, "OE": 1.5924170616113744}, "1873638327": {"O": 0.0, "F": 0.0, "Q": 0.0, "C": 0.0, "AA": 0.0, "I": 0.0, "V": 0.0, "B": 0.0, "A": 0.0, "N": 0.0, "OE": 0.0}, "557419944": {"O": 0.0, "F": 0.0, "Q": 0.0, "C": 0.0, "AA": 0.0, "I": 0.0, "V": 0.0, "B": 1.7924376508447304, "A": 0.0, "N": 0.5396825396825397, "OE": 0.0}, "1121557279": {"O": 0.0, "F": 0.0, "Q": 0.0, "C": 0.0, "AA": 0.0, "I": 0.0, "V": 0.0, "B": 0.0, "A": 0.0, "N": 0.0, "OE": 0.0}, "1401007191": {"O": 0.0, "F": 0.0, "Q": 0.0, "C": 0.0, "AA": 0.0, "I": 0.0, "V": 0.0, "B": 0.0, "A": 0.0, "N": 0.0, "OE": 0.0}, "725012755": {"O": 2.142857142857143, "F": 0.0, "Q": 0.0, "C": 0.0, "AA": 0.6261682242990654, "I": 0.0, "V": 2.981281982224616, "B": 0.0, "A": 0.0, "N": 0.0, "OE": 0.0}, "2129539360": {"O": 0.0, "F": 0.0, "Q": 0.0, "C": 0.0, "AA": 0.0, "I": 0.0, "V": 0.0, "B": 0.0, "A": 0.0, "N": 0.0, "OE": 0.0}, "883378039": {"O": 0.0, "F": 0.0, "Q": 0.0, "C": 0.0, "AA": 0.0, "I": 0.0, "V": 0.0, "B": 0.0, "A": 0.0, "N": 0.0, "OE": 0.0}, "1732299019": {"O": 0.0, "F": 0.0, "Q": 0.0, "C": 0.84375, "AA": 0.0, "I": 0.0, "V": 0.0, "B": 1.4873243136739789, "A": 0.0, "N": 0.0, "OE": 0.0}, "858046978": {"O": 0.0, "F": 0.0, "Q": 0.0, "C": 0.0, "AA": 0.0, "I": 0.0, "V": 0.0, "B": 0.0, "A": 0.0, "N": 0.0, "OE": 0.0}, "1922454431": {"O": 0.0, "F": 0.0, "Q": 0.0, "C": 0.0, "AA": 0.0, "I": 0.0, "V": 0.0, "B": 0.0, "A": 0.0, "N": 0.0, "OE": 0.0}, "1676401727": {"O": 0.0, "F": 0.0, "Q": 0.0, "C": 0.0, "AA": 0.0, "I": 0.0, "V": 0.0, "B": 0.0, "A": 0.0, "N": 0.0, "OE": 0.0}, "466519821": {"O": 0.0, "F": 0.0, "Q": 0.0, "C": 0.0, "AA": 0.8235294117647058, "I": 0.0, "V": 0.0, "B": 0.0, "A": 0.0, "N": 0.5714285714285714, "OE": 0.0}, "1454387484": {"O": 0.0, "F": 0.0, "Q": 0.0, "C": 0.0, "AA": 0.0, "I": 0.0, "V": 0.0, "B": 0.0, "A": 0.0, "N": 0.0, "OE": 0.0}, "1122167219": {"O": 0.0, "F": 0.0, "Q": 0.0, "C": 0.0, "AA": 0.0, "I": 0.0, "V": 0.0, "B": 0.0, "A": 0.0, "N": 0.0, "OE": 0.0}, "760663387": {"O": 0.0, "F": 0.0, "Q": 0.0, "C": 0.0, "AA": 0.0, "I": 0.0, "V": 0.0, "B": 0.0, "A": 0.0, "N": 0.0, "OE": 0.0}, "1233232436": {"O": 0.0, "F": 0.0, "Q": 0.0, "C": 0.0, "AA": 0.0, "I": 0.0, "V": 0.0, "B": 0.0, "A": 0.0, "N": 0.0, "OE": 0.0}, "56551378": {"O": 0.0, "F": 0.0, "Q": 0.0, "C": 0.0, "AA": 0.0, "I": 0.0, "V": 0.0, "B": 0.0, "A": 0.0, "N": 0.0, "OE": 0.0}, "1264190367": {"O": 0.0, "F": 0.0, "Q": 0.0, "C": 0.0, "AA": 0.0, "I": 0.0, "V": 0.0, "B": 0.0, "A": 0.0, "N": 0.0, "OE": 0.0}, "593562306": {"O": 0.0, "F": 0.0, "Q": 0.0, "C": 0.0, "AA": 0.0, "I": 0.0, "V": 0.0, "B": 1.7797202797202798, "A": 1.9523809523809526, "N": 0.0, "OE": 0.0}, "326141306": {"O": 0.0, "F": 0.0, "Q": 0.0, "C": 0.0, "AA": 0.0, "I": 0.0, "V": 0.7547169811320755, "B": 0.0, "A": 0.0, "N": 0.0, "OE": 0.0}, "666202434": {"O": 0.0, "F": 0.0, "Q": 0.0, "C": 0.0, "AA": 0.7333333333333333, "I": 2.9800000000000004, "V": 0.0, "B": 0.9404761904761905, "A": 1.2575757575757576, "N": 0.0, "OE": 0.0}, "1988481584": {"O": 0.0, "F": 0.0, "Q": 0.0, "C": 0.0, "AA": 0.0, "I": 0.0, "V": 0.0, "B": 0.0, "A": 0.0, "N": 0.0, "OE": 0.0}, "1493749301": {"O": 0.0, "F": 0.375, "Q": 0.0, "C": 0.0, "AA": 0.0, "I": 1.1428571428571428, "V": 0.33962264150943394, "B": 2.393258426966292, "A": 0.6826923076923077, "N": 0.0, "OE": 0.0}, "1446617892": {"O": 0.0, "F": 0.0, "Q": 0.0, "C": 0.0, "AA": 0.0, "I": 0.0, "V": 0.0, "B": 0.0, "A": 0.0, "N": 0.0, "OE": 0.0}, "263766673": {"O": 0.0, "F": 0.0, "Q": 0.0, "C": 0.0, "AA": 0.0, "I": 0.0, "V": 0.0, "B": 0.0, "A": 0.0, "N": 0.0, "OE": 0.0}, "2000934696": {"O": 0.0, "F": 0.0, "Q": 0.0, "C": 0.0, "AA": 0.0, "I": 0.0, "V": 0.0, "B": 11.765742726722763, "A": 0.0, "N": 2.04, "OE": 0.0}, "1188807897": {"O": 0.0, "F": 0.0, "Q": 0.0, "C": 0.0, "AA": 0.0, "I": 0.0, "V": 0.0, "B": 0.0, "A": 0.0, "N": 0.0, "OE": 0.0}, "1186030349": {"O": 0.0, "F": 0.0, "Q": 0.0, "C": 0.0, "AA": 0.0, "I": 0.0, "V": 0.0, "B": 0.0, "A": 2.3157894736842106, "N": 0.0, "OE": 0.0}, "1213621028": {"O": 0.0, "F": 0.0, "Q": 0.0, "C": 0.0, "AA": 0.0, "I": 0.0, "V": 0.0, "B": 0.0, "A": 0.0, "N": 0.0, "OE": 0.0}, "1102716938": {"O": 0.0, "F": 0.0, "Q": 0.0, "C": 0.0, "AA": 0.0, "I": 0.0, "V": 0.0, "B": 0.0, "A": 0.0, "N": 0.0, "OE": 0.0}, "1835667551": {"O": 1.3333333333333333, "F": 0.0, "Q": 0.0, "C": 0.0, "AA": 0.0, "I": 0.0, "V": 1.434782608695652, "B": 1.0149253731343284, "A": 1.819672131147541, "N": 0.0, "OE": 0.0}, "850998226": {"O": 0.0, "F": 0.0, "Q": 0.0, "C": 0.0, "AA": 0.0, "I": 0.0, "V": 0.0, "B": 0.0, "A": 0.0, "N": 0.0, "OE": 0.0}, "215637729": {"O": 0.0, "F": 0.0, "Q": 0.0, "C": 0.0, "AA": 0.0, "I": 0.0, "V": 0.0, "B": 0.0, "A": 0.0, "N": 0.0, "OE": 0.0}, "210472906": {"O": 0.0, "F": 0.0, "Q": 0.0, "C": 0.0, "AA": 0.0, "I": 0.0, "V": 0.0, "B": 0.0, "A": 0.0, "N": 0.0, "OE": 0.0}, "1927852504": {"O": 0.0, "F": 0.0, "Q": 0.0, "C": 0.0, "AA": 2.444444444444444, "I": 0.0, "V": 0.0, "B": 0.0, "A": 0.0, "N": 0.0, "OE": 0.4}, "944349724": {"O": 0.0, "F": 0.0, "Q": 0.0, "C": 0.0, "AA": 0.0, "I": 0.0, "V": 0.0, "B": 0.0, "A": 0.0, "N": 0.0, "OE": 0.0}, "867860123": {"O": 0.0, "F": 0.0, "Q": 0.0, "C": 0.0, "AA": 0.0, "I": 0.0, "V": 0.0, "B": 0.0, "A": 0.0, "N": 0.0, "OE": 0.0}, "1798421298": {"O": 0.0, "F": 0.0, "Q": 0.0, "C": 0.0, "AA": 0.0, "I": 1.1988071570576542, "V": 0.0, "B": 0.0, "A": 0.0, "N": 0.0, "OE": 0.0}, "1368205309": {"O": 0.0, "F": 0.0, "Q": 0.0, "C": 0.0, "AA": 0.0, "I": 0.0, "V": 0.0, "B": 0.0, "A": 0.0, "N": 0.0, "OE": 0.0}, "1589958982": {"O": 0.0, "F": 0.0, "Q": 0.0, "C": 0.0, "AA": 0.0, "I": 0.0, "V": 0.0, "B": 0.0, "A": 0.0, "N": 0.0, "OE": 0.0}, "1045457016": {"O": 0.0, "F": 0.0, "Q": 0.0, "C": 0.0, "AA": 0.0, "I": 0.0, "V": 0.0, "B": 0.0, "A": 0.0, "N": 0.0, "OE": 0.0}, "1982762159": {"O": 0.0, "F": 0.2857142857142857, "Q": 0.0, "C": 0.0, "AA": 0.0, "I": 0.0, "V": 0.0, "B": 0.0, "A": 1.0, "N": 0.0, "OE": 1.2142857142857144}, "2113925900": {"O": 0.0, "F": 0.0, "Q": 0.0, "C": 0.0, "AA": 0.0, "I": 0.0, "V": 0.0, "B": 0.0, "A": 0.0, "N": 0.0, "OE": 0.0}, "625099850": {"O": 0.0, "F": 0.0, "Q": 0.0, "C": 0.0, "AA": 0.0, "I": 0.0, "V": 0.0, "B": 0.0, "A": 0.0, "N": 0.0, "OE": 0.0}, "1215108338": {"O": 0.0, "F": 0.0, "Q": 0.0, "C": 0.0, "AA": 0.0, "I": 2.4611301369863012, "V": 1.75, "B": 0.0, "A": 0.0, "N": 0.0, "OE": 0.0}, "653155160": {"O": 1.4444444444444444, "F": 0.0, "Q": 0.0, "C": 0.0, "AA": 0.0, "I": 0.0, "V": 0.0, "B": 0.0, "A": 0.0, "N": 0.0, "OE": 0.0}, "805487399": {"O": 0.0, "F": 0.35714285714285715, "Q": 0.0, "C": 0.0, "AA": 8.554824561403507, "I": 1.0, "V": 0.0, "B": 0.0, "A": 0.0, "N": 0.0, "OE": 0.0}, "772776649": {"O": 0.0, "F": 0.0, "Q": 0.0, "C": 0.0, "AA": 0.0, "I": 0.0, "V": 0.0, "B": 0.0, "A": 0.8571428571428571, "N": 0.0, "OE": 0.0}, "1989868197": {"O": 0.0, "F": 0.0, "Q": 0.0, "C": 0.0, "AA": 0.0, "I": 0.8589211618257261, "V": 0.0, "B": 0.0, "A": 0.7285714285714285, "N": 0.0, "OE": 0.9009009009009008}, "142678532": {"O": 0.0, "F": 0.0, "Q": 0.0, "C": 0.0, "AA": 0.0, "I": 0.0, "V": 0.0, "B": 0.0, "A": 0.0, "N": 0.0, "OE": 0.0}, "627282362": {"O": 0.0, "F": 0.0, "Q": 0.0, "C": 0.0, "AA": 0.0, "I": 0.0, "V": 0.0, "B": 0.0, "A": 0.0, "N": 0.0, "OE": 0.0}, "1867687363": {"O": 4.476741095162147, "F": 0.0, "Q": 0.0, "C": 0.0, "AA": 0.0, "I": 0.0, "V": 0.0, "B": 0.0, "A": 0.5185185185185185, "N": 0.0, "OE": 0.42857142857142855}, "584334630": {"O": 0.0, "F": 0.3076923076923077, "Q": 0.0, "C": 0.0, "AA": 0.9512195121951219, "I": 0.0, "V": 0.0, "B": 2.4642857142857144, "A": 1.3281577443322539, "N": 0.0, "OE": 2.2299578059071727}, "1970190392": {"O": 0.0, "F": 0.0, "Q": 0.0, "C": 0.0, "AA": 0.0, "I": 0.0, "V": 0.0, "B": 0.0, "A": 0.0, "N": 0.0, "OE": 0.0}, "2144024775": {"O": 0.0, "F": 0.0, "Q": 0.0, "C": 0.5201465201465202, "AA": 0.0, "I": 0.6875, "V": 0.0, "B": 0.0, "A": 0.0, "N": 0.0, "OE": 0.0}, "1499501152": {"O": 0.0, "F": 0.0, "Q": 0.0, "C": 0.0, "AA": 0.0, "I": 0.0, "V": 0.0, "B": 0.0, "A": 0.0, "N": 0.0, "OE": 0.0}, "1181833928": {"O": 0.0, "F": 0.0, "Q": 0.0, "C": 0.0, "AA": 0.0, "I": 0.0, "V": 0.0, "B": 0.0, "A": 0.0, "N": 0.0, "OE": 0.0}, "2132569416": {"O": 0.0, "F": 0.0, "Q": 0.0, "C": 0.0, "AA": 0.0, "I": 0.0, "V": 0.0, "B": 0.0, "A": 0.0, "N": 0.0, "OE": 0.0}, "1653943528": {"O": 0.0, "F": 0.0, "Q": 0.0, "C": 0.0, "AA": 0.0, "I": 0.0, "V": 0.0, "B": 0.0, "A": 0.0, "N": 0.0, "OE": 0.0}, "1284821962": {"O": 0.0, "F": 0.0, "Q": 0.0, "C": 0.0, "AA": 0.0, "I": 0.0, "V": 0.0, "B": 0.0, "A": 0.0, "N": 0.0, "OE": 0.0}, "1343493212": {"O": 0.0, "F": 0.0, "Q": 0.0, "C": 0.0, "AA": 0.0, "I": 0.0, "V": 1.0, "B": 0.0, "A": 0.0, "N": 0.0, "OE": 0.0}, "1715457690": {"O": 0.0, "F": 0.0, "Q": 0.0, "C": 0.0, "AA": 0.0, "I": 0.0, "V": 0.0, "B": 0.47297297297297297, "A": 0.0, "N": 0.0, "OE": 0.0}, "1729594423": {"O": 1.0975609756097562, "F": 0.2857142857142857, "Q": 0.0, "C": 0.0, "AA": 1.0169491525423728, "I": 0.75, "V": 0.0, "B": 0.0, "A": 2.4000000000000004, "N": 0.0, "OE": 1.4404521404521404}, "2024659727": {"O": 0.0, "F": 0.0, "Q": 0.0, "C": 0.0, "AA": 0.0, "I": 0.0, "V": 0.0, "B": 0.0, "A": 0.0, "N": 0.0, "OE": 0.0}, "1162904829": {"O": 0.0, "F": 0.0, "Q": 0.0, "C": 0.0, "AA": 0.0, "I": 0.0, "V": 0.0, "B": 0.0, "A": 0.0, "N": 0.0, "OE": 0.0}, "585811025": {"O": 0.0, "F": 0.0, "Q": 0.0, "C": 0.0, "AA": 0.0, "I": 0.0, "V": 0.6923076923076923, "B": 0.0, "A": 0.0, "N": 0.0, "OE": 0.0}, "1082056843": {"O": 0.0, "F": 2.0, "Q": 0.0, "C": 0.0, "AA": 0.0, "I": 0.0, "V": 1.0, "B": 0.0, "A": 0.0, "N": 0.0, "OE": 0.0}, "1728818399": {"O": 0.0, "F": 0.0, "Q": 0.0, "C": 0.0, "AA": 0.0, "I": 0.0, "V": 0.0, "B": 0.0, "A": 0.9500805152979066, "N": 0.0, "OE": 0.75}, "546996499": {"O": 0.0, "F": 0.0, "Q": 0.0, "C": 0.0, "AA": 0.0, "I": 0.0, "V": 0.0, "B": 0.0, "A": 0.42857142857142855, "N": 0.0, "OE": 0.0}, "538560793": {"O": 0.0, "F": 0.0, "Q": 0.0, "C": 0.0, "AA": 0.0, "I": 0.0, "V": 0.0, "B": 0.0, "A": 0.0, "N": 0.0, "OE": 0.0}, "1355586629": {"O": 0.0, "F": 0.0, "Q": 0.0, "C": 0.0, "AA": 0.0, "I": 0.0, "V": 0.0, "B": 0.0, "A": 0.0, "N": 0.0, "OE": 3.6153346328784925}, "1033574730": {"O": 0.7311827956989247, "F": 0.0, "Q": 0.0, "C": 1.7848605577689243, "AA": 0.0, "I": 0.0, "V": 0.0, "B": 0.0, "A": 1.9065860215053763, "N": 0.0, "OE": 2.0}, "644457247": {"O": 0.0, "F": 0.0, "Q": 0.0, "C": 0.0, "AA": 0.0, "I": 0.0, "V": 0.3333333333333333, "B": 0.0, "A": 0.0, "N": 0.0, "OE": 0.0}, "353576221": {"O": 0.0, "F": 0.0, "Q": 0.0, "C": 0.0, "AA": 0.0, "I": 0.0, "V": 0.8333333333333334, "B": 0.0, "A": 0.0, "N": 0.0, "OE": 0.0}, "1516717340": {"O": 0.0, "F": 0.0, "Q": 0.0, "C": 0.0, "AA": 0.0, "I": 0.0, "V": 0.0, "B": 0.0, "A": 0.0, "N": 0.0, "OE": 0.0}, "1494695894": {"O": 0.0, "F": 0.0, "Q": 0.0, "C": 0.0, "AA": 0.0, "I": 0.0, "V": 0.0, "B": 0.0, "A": 0.5652173913043478, "N": 0.0, "OE": 0.0}, "508124256": {"O": 2.9999999999999996, "F": 0.0, "Q": 0.0, "C": 0.0, "AA": 0.0, "I": 102.02566408604125, "V": 0.5161290322580645, "B": 2.727272727272727, "A": 0.3333333333333333, "N": 0.0, "OE": 0.0}, "816002373": {"O": 7.185843454790824, "F": 0.0, "Q": 0.0, "C": 0.0, "AA": 0.0, "I": 1.2860360360360361, "V": 1.125, "B": 0.0, "A": 0.34285714285714286, "N": 0.0, "OE": 0.0}, "1527795099": {"O": 0.0, "F": 0.0, "Q": 0.0, "C": 0.0, "AA": 0.0, "I": 0.0, "V": 0.0, "B": 0.0, "A": 0.0, "N": 0.0, "OE": 1.7682403433476395}, "1569021527": {"O": 0.0, "F": 0.9285714285714286, "Q": 0.0, "C": 0.0, "AA": 0.3125, "I": 0.0, "V": 5.164428945074107, "B": 2.1148936170212767, "A": 0.0, "N": 0.0, "OE": 36.26208513708517}, "1356543303": {"O": 0.0, "F": 0.0, "Q": 0.0, "C": 0.0, "AA": 0.0, "I": 0.0, "V": 0.0, "B": 0.0, "A": 0.0, "N": 0.0, "OE": 0.0}, "1136539946": {"O": 0.0, "F": 0.0, "Q": 0.0, "C": 0.0, "AA": 0.0, "I": 0.0, "V": 0.0, "B": 0.0, "A": 0.0, "N": 0.0, "OE": 0.0}, "1752453613": {"O": 7.142857142857143, "F": 0.0, "Q": 0.0, "C": 0.0, "AA": 0.0, "I": 0.0, "V": 0.0, "B": 0.0, "A": 0.0, "N": 0.0, "OE": 0.0}, "1235853901": {"O": 0.0, "F": 0.0, "Q": 0.0, "C": 0.0, "AA": 0.0, "I": 0.0, "V": 0.0, "B": 0.0, "A": 1.3473684210526315, "N": 0.0, "OE": 0.0}, "1984885058": {"O": 0.0, "F": 0.0, "Q": 0.0, "C": 0.0, "AA": 0.0, "I": 0.0, "V": 0.0, "B": 1.4285714285714286, "A": 0.0, "N": 0.0, "OE": 0.0}, "882056247": {"O": 0.0, "F": 0.0, "Q": 0.0, "C": 0.0, "AA": 0.0, "I": 0.6666666666666666, "V": 0.0, "B": 0.0, "A": 2.6223916669503353, "N": 0.0, "OE": 3.225806451612903}, "66743776": {"O": 0.0, "F": 0.0, "Q": 0.0, "C": 0.0, "AA": 0.0, "I": 0.0, "V": 0.0, "B": 0.0, "A": 0.0, "N": 0.0, "OE": 0.0}, "1352918709": {"O": 0.0, "F": 0.0, "Q": 0.0, "C": 0.0, "AA": 0.0, "I": 0.0, "V": 0.0, "B": 0.0, "A": 0.0, "N": 0.0, "OE": 0.0}, "1796776010": {"O": 0.0, "F": 2.1176470588235294, "Q": 0.0, "C": 0.0, "AA": 0.0, "I": 0.0, "V": 0.3157894736842105, "B": 0.0, "A": 0.0, "N": 0.0, "OE": 0.6887254901960784}, "1275924075": {"O": 0.0, "F": 2.0, "Q": 0.0, "C": 0.0, "AA": 0.5, "I": 0.0, "V": 0.5, "B": 0.0, "A": 0.0, "N": 0.0, "OE": 0.0}, "140389548": {"O": 0.0, "F": 0.0, "Q": 0.0, "C": 0.0, "AA": 0.0, "I": 0.0, "V": 0.0, "B": 0.0, "A": 0.0, "N": 0.0, "OE": 0.0}, "2074929154": {"O": 0.0, "F": 0.0, "Q": 0.0, "C": 0.0, "AA": 0.0, "I": 0.0, "V": 1.0, "B": 0.0, "A": 0.0, "N": 0.0, "OE": 0.0}, "26524135": {"O": 0.0, "F": 0.0, "Q": 0.0, "C": 0.0, "AA": 0.0, "I": 0.0, "V": 0.0, "B": 0.0, "A": 0.0, "N": 0.0, "OE": 0.0}, "2082507986": {"O": 0.0, "F": 0.0, "Q": 0.0, "C": 0.0, "AA": 0.0, "I": 0.0, "V": 0.3333333333333333, "B": 0.0, "A": 0.0, "N": 0.0, "OE": 0.0}, "1242505638": {"O": 0.0, "F": 0.0, "Q": 0.0, "C": 0.0, "AA": 0.0, "I": 0.0, "V": 0.0, "B": 0.0, "A": 0.0, "N": 0.0, "OE": 0.0}, "1505210155": {"O": 0.0, "F": 0.0, "Q": 0.0, "C": 0.0, "AA": 0.0, "I": 0.0, "V": 0.0, "B": 0.0, "A": 0.0, "N": 0.0, "OE": 0.0}, "1012611297": {"O": 0.0, "F": 0.0, "Q": 0.0, "C": 0.0, "AA": 0.0, "I": 0.0, "V": 0.0, "B": 0.0, "A": 0.0, "N": 0.0, "OE": 0.0}, "302615308": {"O": 0.0, "F": 0.0, "Q": 0.0, "C": 0.0, "AA": 0.0, "I": 0.0, "V": 0.0, "B": 0.0, "A": 0.0, "N": 0.0, "OE": 0.0}, "1072425201": {"O": 0.0, "F": 0.0, "Q": 0.0, "C": 0.0, "AA": 0.0, "I": 0.0, "V": 0.0, "B": 0.0, "A": 0.0, "N": 0.0, "OE": 1.1471535982814178}, "1035148916": {"O": 0.0, "F": 0.0, "Q": 0.0, "C": 0.0, "AA": 0.0, "I": 0.0, "V": 0.0, "B": 0.0, "A": 0.0, "N": 0.0, "OE": 0.0}, "1414605689": {"O": 0.0, "F": 0.0, "Q": 0.0, "C": 5.0, "AA": 0.0, "I": 0.0, "V": 0.0, "B": 0.0, "A": 0.0, "N": 0.0, "OE": 0.7368421052631579}, "2115373699": {"O": 0.0, "F": 0.0, "Q": 0.0, "C": 0.0, "AA": 0.0, "I": 0.0, "V": 0.0, "B": 0.0, "A": 0.0, "N": 0.0, "OE": 0.0}, "589365331": {"O": 0.0, "F": 0.0, "Q": 0.0, "C": 0.0, "AA": 0.0, "I": 0.0, "V": 0.0, "B": 0.0, "A": 0.0, "N": 0.0, "OE": 0.0}, "2131800913": {"O": 0.0, "F": 0.0, "Q": 0.0, "C": 0.0, "AA": 0.0, "I": 0.0, "V": 0.0, "B": 0.0, "A": 0.0, "N": 0.0, "OE": 0.0}, "650193619": {"O": 0.0, "F": 0.0, "Q": 0.0, "C": 0.0, "AA": 0.0, "I": 0.0, "V": 0.0, "B": 0.0, "A": 0.0, "N": 0.0, "OE": 0.0}, "456044106": {"O": 0.0, "F": 0.0, "Q": 0.0, "C": 0.0, "AA": 0.0, "I": 0.0, "V": 0.0, "B": 0.0, "A": 0.0, "N": 0.0, "OE": 0.0}, "765198256": {"O": 0.0, "F": 0.0, "Q": 0.0, "C": 0.0, "AA": 0.0, "I": 0.9574468085106383, "V": 0.0, "B": 0.3333333333333333, "A": 0.0, "N": 0.0, "OE": 0.0}, "1057546381": {"O": 0.6666666666666666, "F": 0.632183908045977, "Q": 0.0, "C": 0.0, "AA": 0.0, "I": 13.588057825267121, "V": 0.0, "B": 0.0, "A": 0.0, "N": 0.0, "OE": 0.9411764705882353}, "1320826068": {"O": 1.2000000000000002, "F": 0.0, "Q": 0.0, "C": 0.0, "AA": 0.0, "I": 0.0, "V": 0.6666666666666666, "B": 0.0, "A": 0.0, "N": 0.0, "OE": 0.0}, "1008111419": {"O": 0.53125, "F": 0.0, "Q": 0.0, "C": 0.6666666666666666, "AA": 0.0, "I": 0.0, "V": 0.0, "B": 0.0, "A": 0.0, "N": 0.0, "OE": 1.0}, "1623820932": {"O": 0.0, "F": 0.0, "Q": 0.0, "C": 0.0, "AA": 0.0, "I": 0.0, "V": 0.0, "B": 0.0, "A": 0.0, "N": 0.0, "OE": 0.0}, "955871638": {"O": 0.0, "F": 0.0, "Q": 0.0, "C": 0.0, "AA": 0.0, "I": 0.0, "V": 0.0, "B": 0.0, "A": 0.0, "N": 0.0, "OE": 0.0}, "329600429": {"O": 0.0, "F": 0.0, "Q": 0.0, "C": 0.0, "AA": 0.0, "I": 0.0, "V": 0.0, "B": 0.0, "A": 0.0, "N": 0.0, "OE": 0.0}, "1335719757": {"O": 0.46153846153846156, "F": 0.0, "Q": 0.0, "C": 0.0, "AA": 0.0, "I": 0.0, "V": 0.5882352941176471, "B": 0.0, "A": 0.0, "N": 0.0, "OE": 0.0}, "996671367": {"O": 4.3201754385964914, "F": 0.5967741935483871, "Q": 0.0, "C": 0.0, "AA": 0.0, "I": 0.0, "V": 0.5454545454545454, "B": 0.0, "A": 0.4957983193277311, "N": 0.0, "OE": 3.0}, "1180351762": {"O": 0.0, "F": 0.0, "Q": 0.0, "C": 0.0, "AA": 0.0, "I": 0.0, "V": 0.0, "B": 0.0, "A": 0.0, "N": 0.0, "OE": 0.0}, "1018041350": {"O": 0.0, "F": 0.0, "Q": 0.0, "C": 0.0, "AA": 0.0, "I": 0.0, "V": 7.333333333333334, "B": 0.0, "A": 0.0, "N": 0.0, "OE": 0.0}, "132062824": {"O": 0.0, "F": 0.0, "Q": 0.0, "C": 0.0, "AA": 0.0, "I": 0.0, "V": 0.0, "B": 0.0, "A": 0.0, "N": 0.0, "OE": 0.0}, "1957938572": {"O": 0.0, "F": 0.0, "Q": 0.0, "C": 0.0, "AA": 0.0, "I": 0.0, "V": 0.0, "B": 0.0, "A": 0.0, "N": 0.0, "OE": 0.0}, "892365523": {"O": 0.0, "F": 0.0, "Q": 0.0, "C": 0.0, "AA": 0.0, "I": 0.0, "V": 0.0, "B": 0.0, "A": 0.0, "N": 0.0, "OE": 0.0}, "5500732": {"O": 0.0, "F": 0.0, "Q": 0.0, "C": 0.0, "AA": 0.0, "I": 0.0, "V": 0.0, "B": 0.0, "A": 0.0, "N": 0.0, "OE": 0.0}, "2085563135": {"O": 0.0, "F": 0.0, "Q": 0.0, "C": 0.0, "AA": 0.0, "I": 0.0, "V": 0.0, "B": 0.0, "A": 0.0, "N": 0.0, "OE": 0.0}, "873991215": {"O": 0.0, "F": 0.0, "Q": 0.0, "C": 0.0, "AA": 0.0, "I": 0.0, "V": 0.0, "B": 0.0, "A": 0.0, "N": 0.0, "OE": 0.0}, "1873622753": {"O": 0.0, "F": 0.0, "Q": 0.0, "C": 0.0, "AA": 0.0, "I": 0.0, "V": 0.0, "B": 0.0, "A": 0.0, "N": 0.0, "OE": 0.0}, "614001062": {"O": 0.0, "F": 0.0, "Q": 0.0, "C": 0.0, "AA": 0.0, "I": 0.0, "V": 0.0, "B": 0.0, "A": 0.0, "N": 0.0, "OE": 0.0}, "132675948": {"O": 0.0, "F": 0.0, "Q": 0.0, "C": 0.0, "AA": 0.0, "I": 0.0, "V": 0.0, "B": 0.0, "A": 0.0, "N": 0.0, "OE": 0.0}, "460336578": {"O": 0.5714285714285714, "F": 0.0, "Q": 0.0, "C": 0.0, "AA": 0.0, "I": 0.0, "V": 0.0, "B": 0.0, "A": 4.666666666666666, "N": 0.0, "OE": 0.449438202247191}, "1839221128": {"O": 0.0, "F": 0.0, "Q": 0.0, "C": 0.0, "AA": 0.0, "I": 0.46153846153846156, "V": 0.0, "B": 0.0, "A": 0.0, "N": 0.0, "OE": 0.0}, "855923438": {"O": 0.0, "F": 0.0, "Q": 0.0, "C": 0.0, "AA": 0.0, "I": 0.0, "V": 0.0, "B": 0.0, "A": 0.84, "N": 0.0, "OE": 0.0}, "928851537": {"O": 0.0, "F": 0.0, "Q": 0.0, "C": 0.0, "AA": 0.0, "I": 0.0, "V": 0.0, "B": 0.0, "A": 0.0, "N": 0.0, "OE": 0.0}, "2119648438": {"O": 30.533635053333953, "F": 0.41379310344827586, "Q": 0.0, "C": 0.0, "AA": 0.0, "I": 4.213522432623556, "V": 0.0, "B": 0.0, "A": 0.0, "N": 0.0, "OE": 1.5789473684210527}, "384846614": {"O": 0.0, "F": 0.0, "Q": 0.0, "C": 0.0, "AA": 0.0, "I": 0.0, "V": 0.0, "B": 0.0, "A": 0.0, "N": 0.0, "OE": 0.0}, "128481878": {"O": 0.0, "F": 0.0, "Q": 0.0, "C": 0.0, "AA": 0.0, "I": 0.0, "V": 0.0, "B": 0.0, "A": 0.0, "N": 0.0, "OE": 0.0}, "898036196": {"O": 0.0, "F": 0.0, "Q": 0.0, "C": 0.0, "AA": 0.0, "I": 0.0, "V": 0.0, "B": 0.0, "A": 0.0, "N": 0.0, "OE": 0.0}, "217067081": {"O": 0.0, "F": 0.0, "Q": 0.0, "C": 0.0, "AA": 0.0, "I": 0.0, "V": 0.0, "B": 0.0, "A": 0.0, "N": 0.0, "OE": 0.0}, "1233417067": {"O": 4.622406261376048, "F": 0.35714285714285715, "Q": 0.0, "C": 0.0, "AA": 0.0, "I": 5.691919191919192, "V": 0.0, "B": 0.0, "A": 0.0, "N": 0.0, "OE": 0.0}, "1673055338": {"O": 0.4444444444444444, "F": 0.875, "Q": 0.0, "C": 0.0, "AA": 0.0, "I": 0.0, "V": 0.0, "B": 0.0, "A": 0.0, "N": 0.0, "OE": 0.0}, "1509743156": {"O": 0.0, "F": 0.0, "Q": 0.0, "C": 0.0, "AA": 0.0, "I": 0.0, "V": 0.0, "B": 0.0, "A": 0.0, "N": 0.0, "OE": 0.0}, "809593322": {"O": 1.5714285714285714, "F": 0.0, "Q": 0.0, "C": 0.0, "AA": 0.0, "I": 0.0, "V": 0.0, "B": 0.0, "A": 0.0, "N": 0.0, "OE": 0.0}, "108984369": {"O": 0.0, "F": 0.0, "Q": 0.0, "C": 0.0, "AA": 0.0, "I": 0.0, "V": 0.0, "B": 0.0, "A": 0.0, "N": 0.0, "OE": 0.0}, "993528463": {"O": 0.0, "F": 0.0, "Q": 0.0, "C": 0.0, "AA": 0.0, "I": 0.0, "V": 0.0, "B": 0.0, "A": 0.0, "N": 0.0, "OE": 0.0}, "1123283722": {"O": 0.0, "F": 0.0, "Q": 0.0, "C": 0.0, "AA": 0.5227790432801822, "I": 0.0, "V": 0.0, "B": 0.0, "A": 0.0, "N": 0.0, "OE": 0.0}, "1133585683": {"O": 0.0, "F": 0.0, "Q": 0.0, "C": 0.0, "AA": 0.0, "I": 0.0, "V": 0.0, "B": 1.6923076923076923, "A": 0.7185929648241206, "N": 0.0, "OE": 0.0}, "839353934": {"O": 0.0, "F": 0.0, "Q": 0.0, "C": 0.0, "AA": 0.0, "I": 0.0, "V": 0.0, "B": 0.0, "A": 0.0, "N": 0.0, "OE": 0.0}, "1847687157": {"O": 0.0, "F": 0.0, "Q": 0.0, "C": 0.0, "AA": 1.0480769230769231, "I": 0.0, "V": 0.0, "B": 0.0, "A": 0.0, "N": 0.0, "OE": 0.0}, "512646326": {"O": 0.0, "F": 0.0, "Q": 0.0, "C": 0.0, "AA": 0.0, "I": 0.0, "V": 0.0, "B": 0.0, "A": 0.0, "N": 0.0, "OE": 0.0}, "643989685": {"O": 0.0, "F": 0.0, "Q": 0.0, "C": 0.0, "AA": 0.0, "I": 0.0, "V": 0.0, "B": 0.0, "A": 1.0, "N": 0.0, "OE": 3.375}, "323053255": {"O": 0.0, "F": 0.0, "Q": 0.0, "C": 0.0, "AA": 0.0, "I": 0.0, "V": 0.0, "B": 0.0, "A": 0.0, "N": 0.0, "OE": 0.0}, "125385862": {"O": 2.290909090909091, "F": 0.0, "Q": 0.0, "C": 0.0, "AA": 0.0, "I": 0.0, "V": 0.0, "B": 0.0, "A": 0.0, "N": 0.0, "OE": 0.0}, "22801757": {"O": 0.0, "F": 0.0, "Q": 0.0, "C": 0.0, "AA": 0.0, "I": 0.0, "V": 0.0, "B": 0.0, "A": 0.0, "N": 0.0, "OE": 0.0}, "1413332908": {"O": 1.0, "F": 0.0, "Q": 0.0, "C": 0.0, "AA": 0.0, "I": 0.5454545454545454, "V": 0.0, "B": 0.0, "A": 1.0, "N": 0.0, "OE": 0.0}, "376650942": {"O": 0.85, "F": 0.8333333333333334, "Q": 0.0, "C": 0.0, "AA": 0.5434782608695652, "I": 0.0, "V": 0.625, "B": 1.5850556438791732, "A": 2.9422382671480145, "N": 0.0, "OE": 1.0}, "418310238": {"O": 3.6280290438281866, "F": 0.0, "Q": 0.0, "C": 0.0, "AA": 0.0, "I": 0.0, "V": 2.571428571428571, "B": 0.0, "A": 32.17142857142857, "N": 0.0, "OE": 3.1466666666666665}, "982207408": {"O": 0.0, "F": 0.0, "Q": 0.0, "C": 0.0, "AA": 0.0, "I": 0.0, "V": 0.0, "B": 0.0, "A": 0.0, "N": 0.0, "OE": 0.0}, "528531224": {"O": 0.0, "F": 0.0, "Q": 0.0, "C": 0.0, "AA": 0.0, "I": 0.0, "V": 0.0, "B": 0.0, "A": 0.0, "N": 0.0, "OE": 0.0}, "622534306": {"O": 0.0, "F": 0.0, "Q": 0.0, "C": 0.0, "AA": 0.0, "I": 0.741280353200883, "V": 0.0, "B": 0.0, "A": 0.0, "N": 0.0, "OE": 0.0}, "2081994245": {"O": 0.0, "F": 0.0, "Q": 0.0, "C": 0.0, "AA": 0.0, "I": 0.0, "V": 0.0, "B": 0.0, "A": 0.0, "N": 0.0, "OE": 0.0}, "393711829": {"O": 0.5975609756097561, "F": 0.6142857142857143, "Q": 0.0, "C": 0.0, "AA": 0.0, "I": 0.5714285714285714, "V": 0.0, "B": 0.7126436781609196, "A": 1.5757575757575757, "N": 0.0, "OE": 0.0}, "1437380346": {"O": 0.0, "F": 0.0, "Q": 0.0, "C": 0.0, "AA": 0.0, "I": 0.0, "V": 0.0, "B": 0.0, "A": 0.0, "N": 0.0, "OE": 0.0}, "744340147": {"O": 0.0, "F": 0.0, "Q": 0.0, "C": 0.0, "AA": 0.0, "I": 0.0, "V": 0.0, "B": 0.0, "A": 0.0, "N": 0.0, "OE": 0.0}, "643199582": {"O": 0.0, "F": 0.0, "Q": 0.0, "C": 0.0, "AA": 0.0, "I": 0.0, "V": 0.0, "B": 0.0, "A": 0.3333333333333333, "N": 0.0, "OE": 0.0}, "469667053": {"O": 0.0, "F": 0.0, "Q": 0.0, "C": 0.0, "AA": 0.0, "I": 0.0, "V": 0.0, "B": 0.0, "A": 0.0, "N": 0.0, "OE": 0.0}, "1848044292": {"O": 0.0, "F": 0.0, "Q": 0.0, "C": 0.0, "AA": 0.5294117647058824, "I": 3.36, "V": 1.306577480490524, "B": 4.978723404255319, "A": 0.26666666666666666, "N": 0.0, "OE": 0.0}, "1234320852": {"O": 0.0, "F": 0.0, "Q": 0.0, "C": 0.0, "AA": 0.0, "I": 0.0, "V": 0.0, "B": 0.0, "A": 0.0, "N": 0.0, "OE": 0.0}, "135057550": {"O": 0.0, "F": 0.0, "Q": 0.0, "C": 0.0, "AA": 0.0, "I": 1.3333333333333333, "V": 0.0, "B": 0.0, "A": 0.0, "N": 0.0, "OE": 0.0}, "336621587": {"O": 0.0, "F": 0.0, "Q": 0.0, "C": 0.0, "AA": 0.0, "I": 0.0, "V": 0.0, "B": 0.0, "A": 0.0, "N": 0.0, "OE": 0.0}, "81234424": {"O": 0.0, "F": 0.0, "Q": 0.0, "C": 0.0, "AA": 0.0, "I": 0.0, "V": 0.0, "B": 0.0, "A": 0.0, "N": 0.0, "OE": 0.0}, "1735161839": {"O": 0.0, "F": 0.0, "Q": 0.0, "C": 0.0, "AA": 0.0, "I": 0.0, "V": 0.0, "B": 0.0, "A": 0.0, "N": 0.0, "OE": 0.0}, "908946088": {"O": 0.0, "F": 0.0, "Q": 0.0, "C": 0.0, "AA": 0.0, "I": 0.0, "V": 0.0, "B": 0.0, "A": 0.0, "N": 0.0, "OE": 0.0}, "1534750291": {"O": 0.0, "F": 5.240860215053763, "Q": 0.0, "C": 0.0, "AA": 3.0824524312896404, "I": 0.0, "V": 4.583333333333334, "B": 0.0, "A": 0.0, "N": 0.0, "OE": 3.0441176470588234}, "535105693": {"O": 0.0, "F": 0.0, "Q": 0.0, "C": 0.0, "AA": 0.0, "I": 0.0, "V": 0.0, "B": 0.0, "A": 0.0, "N": 0.0, "OE": 0.0}, "1538743132": {"O": 0.0, "F": 0.0, "Q": 0.0, "C": 0.0, "AA": 0.0, "I": 0.7692307692307693, "V": 0.0, "B": 0.0, "A": 0.7567567567567568, "N": 0.0, "OE": 0.0}, "21110967": {"O": 0.0, "F": 0.0, "Q": 0.0, "C": 0.0, "AA": 0.0, "I": 0.0, "V": 0.0, "B": 0.0, "A": 0.0, "N": 0.0, "OE": 0.0}, "1068341766": {"O": 0.0, "F": 0.0, "Q": 0.0, "C": 0.0, "AA": 0.0, "I": 0.0, "V": 0.0, "B": 0.0, "A": 0.0, "N": 0.0, "OE": 0.0}, "1740412312": {"O": 0.0, "F": 0.0, "Q": 0.0, "C": 0.0, "AA": 0.0, "I": 0.0, "V": 0.0, "B": 0.7096774193548387, "A": 0.7777777777777778, "N": 0.0, "OE": 0.0}, "1944047644": {"O": 0.0, "F": 0.0, "Q": 0.0, "C": 0.0, "AA": 0.0, "I": 0.0, "V": 1.8461538461538463, "B": 0.0, "A": 0.4444444444444444, "N": 0.0, "OE": 0.0}, "1886092192": {"O": 0.0, "F": 0.0, "Q": 0.0, "C": 0.0, "AA": 0.0, "I": 0.0, "V": 0.0, "B": 0.0, "A": 0.0, "N": 0.0, "OE": 0.0}, "1774440682": {"O": 0.0, "F": 0.0, "Q": 0.0, "C": 0.0, "AA": 0.0, "I": 0.0, "V": 0.0, "B": 0.0, "A": 0.5, "N": 0.0, "OE": 0.0}, "1926794462": {"O": 0.0, "F": 0.0, "Q": 0.0, "C": 0.0, "AA": 0.0, "I": 0.0, "V": 0.0, "B": 0.0, "A": 0.0, "N": 0.0, "OE": 0.0}, "2072114979": {"O": 0.0, "F": 0.0, "Q": 0.0, "C": 0.0, "AA": 0.0, "I": 0.0, "V": 0.0, "B": 0.0, "A": 0.0, "N": 0.0, "OE": 0.0}, "2126401600": {"O": 0.0, "F": 0.0, "Q": 0.0, "C": 0.0, "AA": 0.0, "I": 0.0, "V": 0.0, "B": 0.0, "A": 0.0, "N": 0.0, "OE": 0.0}, "75520193": {"O": 1.2063492063492063, "F": 0.0, "Q": 0.0, "C": 0.0, "AA": 0.0, "I": 0.0, "V": 0.0, "B": 0.0, "A": 0.0, "N": 0.0, "OE": 0.0}, "2040029725": {"O": 0.0, "F": 0.0, "Q": 0.0, "C": 0.0, "AA": 0.0, "I": 0.0, "V": 0.0, "B": 0.0, "A": 0.0, "N": 0.0, "OE": 1.0}, "1314439233": {"O": 0.7169398907103826, "F": 0.0, "Q": 0.0, "C": 0.0, "AA": 0.0, "I": 0.0, "V": 0.0, "B": 0.0, "A": 0.0, "N": 0.0, "OE": 0.0}, "142830526": {"O": 0.0, "F": 0.0, "Q": 0.0, "C": 0.0, "AA": 0.0, "I": 0.0, "V": 0.0, "B": 1.25, "A": 0.0, "N": 0.0, "OE": 0.0}, "671377528": {"O": 0.0, "F": 0.0, "Q": 0.0, "C": 0.0, "AA": 0.7777777777777778, "I": 0.0, "V": 0.0, "B": 0.0, "A": 0.0, "N": 0.0, "OE": 0.0}, "1561967703": {"O": 0.0, "F": 0.0, "Q": 0.0, "C": 0.0, "AA": 0.0, "I": 0.0, "V": 0.0, "B": 0.5333333333333333, "A": 0.0, "N": 0.0, "OE": 1.7777777777777777}, "1673075990": {"O": 0.0, "F": 0.0, "Q": 0.0, "C": 0.0, "AA": 0.0, "I": 0.0, "V": 0.0, "B": 0.0, "A": 0.0, "N": 0.0, "OE": 0.0}, "2005475880": {"O": 0.0, "F": 0.0, "Q": 0.0, "C": 0.0, "AA": 0.0, "I": 0.0, "V": 0.75, "B": 0.0, "A": 0.0, "N": 0.0, "OE": 0.0}, "1948557347": {"O": 1.861271676300578, "F": 0.0, "Q": 0.0, "C": 0.0, "AA": 0.6363636363636364, "I": 1.0, "V": 3.0, "B": 0.0, "A": 0.0, "N": 0.0, "OE": 0.0}, "1755625494": {"O": 1.4812834224598932, "F": 0.6363636363636364, "Q": 0.0, "C": 0.0, "AA": 0.0, "I": 0.0, "V": 0.5, "B": 0.0, "A": 1.3685291349362538, "N": 0.0, "OE": 0.0}, "1477852027": {"O": 3.263157894736842, "F": 0.0, "Q": 0.0, "C": 0.0, "AA": 0.0, "I": 0.0, "V": 1.6842105263157894, "B": 0.0, "A": 0.0, "N": 0.0, "OE": 1.8616840616562105}, "1071395607": {"O": 0.0, "F": 0.0, "Q": 0.0, "C": 0.0, "AA": 0.0, "I": 0.0, "V": 0.0, "B": 0.0, "A": 0.0, "N": 0.0, "OE": 0.0}, "1273621165": {"O": 0.0, "F": 0.0, "Q": 0.0, "C": 0.0, "AA": 0.0, "I": 0.0, "V": 0.0, "B": 0.0, "A": 0.0, "N": 0.0, "OE": 0.0}, "1264193121": {"O": 0.0, "F": 0.0, "Q": 0.0, "C": 0.0, "AA": 0.0, "I": 0.0, "V": 0.0, "B": 0.0, "A": 0.0, "N": 0.0, "OE": 0.0}, "695481176": {"O": 0.0, "F": 0.0, "Q": 0.0, "C": 0.0, "AA": 0.0, "I": 0.0, "V": 0.0, "B": 0.0, "A": 0.0, "N": 0.0, "OE": 0.0}, "1615187293": {"O": 0.0, "F": 0.0, "Q": 0.0, "C": 0.0, "AA": 0.0, "I": 0.0, "V": 0.0, "B": 0.0, "A": 0.0, "N": 0.0, "OE": 0.0}, "1850656376": {"O": 0.0, "F": 0.0, "Q": 0.0, "C": 0.0, "AA": 0.0, "I": 0.0, "V": 0.0, "B": 0.0, "A": 0.0, "N": 0.0, "OE": 0.0}, "39510627": {"O": 0.0, "F": 0.0, "Q": 0.0, "C": 0.0, "AA": 0.0, "I": 0.0, "V": 0.0, "B": 0.0, "A": 0.0, "N": 0.0, "OE": 0.0}, "399190787": {"O": 0.0, "F": 0.0, "Q": 0.0, "C": 0.0, "AA": 0.0, "I": 0.0, "V": 0.0, "B": 0.0, "A": 0.0, "N": 0.0, "OE": 0.0}, "1918513084": {"O": 0.6666666666666666, "F": 0.0, "Q": 0.0, "C": 0.0, "AA": 0.0, "I": 0.0, "V": 0.0, "B": 0.0, "A": 0.0, "N": 0.0, "OE": 0.0}, "675843479": {"O": 0.0, "F": 0.0, "Q": 0.0, "C": 0.0, "AA": 0.0, "I": 3.4230769230769234, "V": 0.0, "B": 0.0, "A": 1.4642857142857144, "N": 0.0, "OE": 0.0}, "745495129": {"O": 0.0, "F": 0.0, "Q": 0.0, "C": 0.0, "AA": 0.0, "I": 0.0, "V": 0.0, "B": 0.0, "A": 0.0, "N": 0.0, "OE": 0.0}, "198956630": {"O": 0.8728813559322034, "F": 0.0, "Q": 0.0, "C": 0.0, "AA": 0.0, "I": 0.0, "V": 0.0, "B": 0.0, "A": 0.0, "N": 0.0, "OE": 0.0}, "1293691182": {"O": 0.0, "F": 0.0, "Q": 0.0, "C": 0.0, "AA": 0.0, "I": 0.0, "V": 0.7692307692307693, "B": 0.0, "A": 0.0, "N": 0.0, "OE": 0.0}, "1461354279": {"O": 1.21875, "F": 0.0, "Q": 0.0, "C": 0.0, "AA": 0.0, "I": 0.0, "V": 0.0, "B": 0.0, "A": 0.0, "N": 0.0, "OE": 0.8333333333333334}, "1302251842": {"O": 0.0, "F": 0.0, "Q": 0.0, "C": 0.0, "AA": 0.0, "I": 0.5045045045045045, "V": 0.0, "B": 0.0, "A": 0.6666666666666666, "N": 0.0, "OE": 0.0}, "2088704706": {"O": 0.0, "F": 0.0, "Q": 0.0, "C": 0.0, "AA": 0.0, "I": 0.0, "V": 0.0, "B": 0.5824175824175825, "A": 0.0, "N": 0.0, "OE": 0.0}, "1619302369": {"O": 0.2857142857142857, "F": 0.3333333333333333, "Q": 0.0, "C": 0.0, "AA": 0.0, "I": 0.0, "V": 0.40930232558139534, "B": 0.0, "A": 2.095238095238095, "N": 0.0, "OE": 0.0}, "1544032421": {"O": 0.0, "F": 0.0, "Q": 0.0, "C": 0.0, "AA": 0.0, "I": 0.0, "V": 1.5, "B": 0.0, "A": 0.0, "N": 0.0, "OE": 0.0}, "1256751437": {"O": 0.0, "F": 0.0, "Q": 0.0, "C": 0.0, "AA": 0.0, "I": 0.0, "V": 0.0, "B": 0.0, "A": 0.0, "N": 0.0, "OE": 0.0}, "963045199": {"O": 0.0, "F": 0.0, "Q": 0.0, "C": 0.0, "AA": 0.0, "I": 0.0, "V": 0.0, "B": 0.0, "A": 0.0, "N": 0.0, "OE": 0.0}, "971725216": {"O": 0.0, "F": 0.0, "Q": 0.0, "C": 0.0, "AA": 0.0, "I": 0.0, "V": 0.0, "B": 0.0, "A": 0.0, "N": 0.0, "OE": 0.0}, "2034824612": {"O": 0.0, "F": 0.0, "Q": 0.0, "C": 0.0, "AA": 0.0, "I": 0.0, "V": 0.0, "B": 0.0, "A": 0.0, "N": 0.0, "OE": 0.0}, "1391034222": {"O": 0.0, "F": 0.0, "Q": 0.0, "C": 0.0, "AA": 0.0, "I": 0.0, "V": 0.0, "B": 0.0, "A": 0.0, "N": 0.0, "OE": 0.0}, "1043653385": {"O": 0.0, "F": 0.9565217391304348, "Q": 0.0, "C": 0.0, "AA": 0.4523809523809524, "I": 0.0, "V": 0.0, "B": 0.0, "A": 0.0, "N": 0.0, "OE": 0.0}, "175828955": {"O": 0.5, "F": 0.0, "Q": 0.0, "C": 0.9381107491856677, "AA": 0.0, "I": 0.0, "V": 3.2407407407407405, "B": 0.0, "A": 0.0, "N": 0.0, "OE": 1.1526794742163802}, "1817333823": {"O": 0.0, "F": 0.0, "Q": 0.0, "C": 0.0, "AA": 0.0, "I": 0.0, "V": 0.0, "B": 0.0, "A": 0.0, "N": 0.0, "OE": 0.0}, "707830": {"O": 0.0, "F": 0.0, "Q": 0.0, "C": 0.0, "AA": 0.0, "I": 0.0, "V": 0.0, "B": 0.0, "A": 0.0, "N": 0.0, "OE": 0.0}, "1712036710": {"O": 4.194444444444444, "F": 0.5454545454545454, "Q": 0.0, "C": 0.0, "AA": 0.0, "I": 0.0, "V": 0.0, "B": 0.375, "A": 1.125, "N": 0.0, "OE": 0.0}, "869162438": {"O": 0.0, "F": 0.0, "Q": 0.0, "C": 0.0, "AA": 0.0, "I": 0.0, "V": 1.9183673469387754, "B": 0.0, "A": 0.0, "N": 0.0, "OE": 0.0}, "1241821263": {"O": 0.0, "F": 0.0, "Q": 0.0, "C": 0.0, "AA": 0.0, "I": 0.0, "V": 0.0, "B": 0.0, "A": 0.0, "N": 0.0, "OE": 0.0}, "182637120": {"O": 0.0, "F": 0.0, "Q": 0.0, "C": 0.0, "AA": 0.0, "I": 0.0, "V": 0.0, "B": 0.0, "A": 0.0, "N": 0.0, "OE": 0.0}, "1954126336": {"O": 0.0, "F": 0.8571428571428571, "Q": 0.0, "C": 0.0, "AA": 0.0, "I": 0.0, "V": 0.0, "B": 0.0, "A": 0.0, "N": 0.0, "OE": 0.0}, "1552737676": {"O": 0.0, "F": 0.0, "Q": 0.0, "C": 0.0, "AA": 0.0, "I": 0.0, "V": 0.0, "B": 0.0, "A": 0.0, "N": 0.0, "OE": 0.0}, "1831213807": {"O": 0.0, "F": 0.0, "Q": 0.0, "C": 0.0, "AA": 0.0, "I": 0.0, "V": 0.0, "B": 0.0, "A": 0.0, "N": 0.0, "OE": 0.0}, "601557338": {"O": 0.0, "F": 0.0, "Q": 0.0, "C": 0.0, "AA": 0.0, "I": 0.0, "V": 0.0, "B": 0.0, "A": 0.0, "N": 0.0, "OE": 0.0}, "71030615": {"O": 0.0, "F": 0.0, "Q": 0.0, "C": 0.0, "AA": 0.0, "I": 0.0, "V": 0.0, "B": 0.0, "A": 0.0, "N": 0.0, "OE": 0.0}, "201106415": {"O": 0.0, "F": 0.0, "Q": 0.0, "C": 0.0, "AA": 0.0, "I": 0.0, "V": 0.0, "B": 0.0, "A": 0.0, "N": 0.0, "OE": 0.0}, "1821609538": {"O": 0.0, "F": 0.0, "Q": 0.0, "C": 0.0, "AA": 0.0, "I": 0.0, "V": 0.5, "B": 0.0, "A": 0.4473684210526316, "N": 0.0, "OE": 0.0}, "1309240180": {"O": 0.0, "F": 0.0, "Q": 0.0, "C": 0.0, "AA": 0.0, "I": 0.0, "V": 0.0, "B": 0.0, "A": 0.0, "N": 0.0, "OE": 0.0}, "458956215": {"O": 0.0, "F": 0.0, "Q": 0.0, "C": 0.0, "AA": 0.0, "I": 0.0, "V": 0.0, "B": 0.0, "A": 0.0, "N": 0.0, "OE": 0.0}, "2109336027": {"O": 0.0, "F": 0.0, "Q": 0.0, "C": 0.0, "AA": 0.0, "I": 0.0, "V": 0.0, "B": 0.0, "A": 2.3333333333333335, "N": 0.0, "OE": 0.0}, "1145365891": {"O": 0.6785714285714286, "F": 0.0, "Q": 0.0, "C": 0.0, "AA": 0.0, "I": 0.0, "V": 0.0, "B": 0.0, "A": 0.42857142857142855, "N": 0.0, "OE": 0.0}, "1595162603": {"O": 0.0, "F": 0.0, "Q": 0.0, "C": 0.0, "AA": 0.0, "I": 0.0, "V": 0.0, "B": 0.0, "A": 0.0, "N": 0.0, "OE": 0.0}, "1038765864": {"O": 0.0, "F": 0.0, "Q": 0.0, "C": 0.0, "AA": 0.0, "I": 0.0, "V": 0.0, "B": 0.0, "A": 0.0, "N": 0.0, "OE": 0.0}, "1964657439": {"O": 0.0, "F": 0.0, "Q": 0.0, "C": 0.0, "AA": 0.0, "I": 0.0, "V": 0.0, "B": 0.0, "A": 0.0, "N": 0.0, "OE": 0.0}, "1070421671": {"O": 0.0, "F": 0.0, "Q": 0.0, "C": 0.0, "AA": 0.0, "I": 0.0, "V": 0.4953271028037383, "B": 0.0, "A": 0.0, "N": 0.0, "OE": 0.0}, "346769328": {"O": 0.0, "F": 0.0, "Q": 0.0, "C": 0.0, "AA": 0.0, "I": 0.0, "V": 0.0, "B": 0.0, "A": 0.0, "N": 0.0, "OE": 0.0}, "965425408": {"O": 0.0, "F": 0.0, "Q": 0.0, "C": 0.0, "AA": 0.0, "I": 0.0, "V": 0.0, "B": 0.375, "A": 0.5714285714285714, "N": 0.0, "OE": 0.0}, "1496540541": {"O": 0.0, "F": 0.0, "Q": 0.0, "C": 0.0, "AA": 0.0, "I": 0.2857142857142857, "V": 0.0, "B": 0.0, "A": 0.0, "N": 0.0, "OE": 2.0}, "838820312": {"O": 5.185185185185185, "F": 0.0, "Q": 0.0, "C": 0.0, "AA": 0.0, "I": 0.0, "V": 0.6923076923076923, "B": 0.0, "A": 0.0, "N": 0.0, "OE": 0.0}, "348617536": {"O": 0.0, "F": 1.9684055841293167, "Q": 0.0, "C": 0.0, "AA": 0.0, "I": 0.0, "V": 0.0, "B": 0.0, "A": 0.0, "N": 0.0, "OE": 0.0}, "1296041356": {"O": 0.0, "F": 0.0, "Q": 0.0, "C": 0.0, "AA": 0.0, "I": 0.52, "V": 0.0, "B": 0.0, "A": 0.0, "N": 0.0, "OE": 3.586206896551724}, "1246557051": {"O": 4.615384615384616, "F": 0.0, "Q": 0.0, "C": 0.0, "AA": 0.0, "I": 0.0, "V": 0.0, "B": 0.0, "A": 0.0, "N": 0.0, "OE": 0.0}, "2040984966": {"O": 0.0, "F": 0.0, "Q": 0.0, "C": 0.0, "AA": 0.0, "I": 0.0, "V": 0.0, "B": 0.0, "A": 0.0, "N": 0.0, "OE": 0.0}, "1096529197": {"O": 0.0, "F": 0.0, "Q": 0.0, "C": 0.0, "AA": 0.0, "I": 0.0, "V": 0.0, "B": 0.0, "A": 0.0, "N": 0.0, "OE": 0.0}, "1210942761": {"O": 0.0, "F": 3.0, "Q": 0.0, "C": 0.0, "AA": 0.0, "I": 0.0, "V": 0.0, "B": 0.0, "A": 0.0, "N": 0.0, "OE": 0.0}, "640116414": {"O": 0.0, "F": 0.0, "Q": 0.0, "C": 0.0, "AA": 0.0, "I": 0.0, "V": 0.0, "B": 0.0, "A": 0.0, "N": 0.0, "OE": 0.0}, "814093113": {"O": 3.75, "F": 0.0, "Q": 0.0, "C": 0.0, "AA": 0.0, "I": 0.0, "V": 0.0, "B": 0.0, "A": 0.0, "N": 0.0, "OE": 0.0}, "302603445": {"O": 0.0, "F": 0.0, "Q": 0.0, "C": 0.0, "AA": 0.0, "I": 0.0, "V": 0.0, "B": 0.0, "A": 0.0, "N": 0.0, "OE": 0.0}, "1239371148": {"O": 0.0, "F": 0.0, "Q": 0.0, "C": 0.0, "AA": 0.0, "I": 0.0, "V": 0.5625, "B": 0.0, "A": 1.2773109243697478, "N": 0.0, "OE": 0.0}, "161395809": {"O": 0.0, "F": 0.0, "Q": 0.0, "C": 0.0, "AA": 0.0, "I": 0.0, "V": 0.0, "B": 0.0, "A": 0.0, "N": 0.0, "OE": 0.0}, "557636889": {"O": 0.0, "F": 0.0, "Q": 0.0, "C": 0.0, "AA": 0.0, "I": 0.375, "V": 0.6382217680122637, "B": 0.0, "A": 0.0, "N": 0.0, "OE": 0.6666666666666666}, "562696598": {"O": 0.0, "F": 0.0, "Q": 0.0, "C": 0.0, "AA": 0.0, "I": 0.0, "V": 0.0, "B": 0.0, "A": 0.0, "N": 0.0, "OE": 0.0}, "321284329": {"O": 0.0, "F": 0.0, "Q": 0.0, "C": 0.0, "AA": 0.0, "I": 2.1310344827586207, "V": 0.0, "B": 0.0, "A": 0.0, "N": 0.0, "OE": 0.0}, "1671906910": {"O": 27.640536968769556, "F": 0.0, "Q": 0.0, "C": 0.0, "AA": 0.0, "I": 0.0, "V": 0.0, "B": 0.0, "A": 0.0, "N": 0.0, "OE": 0.0}, "1586990022": {"O": 0.8033707865168539, "F": 0.0, "Q": 0.0, "C": 0.0, "AA": 0.0, "I": 0.0, "V": 0.0, "B": 0.0, "A": 0.0, "N": 0.0, "OE": 0.0}, "312181563": {"O": 0.0, "F": 0.0, "Q": 0.0, "C": 0.0, "AA": 0.0, "I": 0.0, "V": 0.0, "B": 0.7096774193548387, "A": 0.0, "N": 0.0, "OE": 0.0}, "1485749301": {"O": 0.0, "F": 0.0, "Q": 0.0, "C": 0.0, "AA": 0.0, "I": 0.0, "V": 0.0, "B": 0.0, "A": 0.0, "N": 0.0, "OE": 0.0}, "1712688428": {"O": 0.0, "F": 0.0, "Q": 0.0, "C": 0.0, "AA": 0.0, "I": 0.0, "V": 0.2916666666666667, "B": 0.0, "A": 0.0, "N": 0.0, "OE": 0.0}, "1752722311": {"O": 0.0, "F": 0.0, "Q": 0.0, "C": 0.0, "AA": 0.0, "I": 0.0, "V": 0.0, "B": 0.0, "A": 0.0, "N": 0.0, "OE": 0.0}, "556802070": {"O": 0.0, "F": 0.0, "Q": 0.0, "C": 0.0, "AA": 0.0, "I": 0.0, "V": 0.0, "B": 0.0, "A": 0.0, "N": 0.0, "OE": 2.5}, "2017851988": {"O": 0.0, "F": 0.0, "Q": 0.0, "C": 0.0, "AA": 0.0, "I": 0.9259259259259259, "V": 0.0, "B": 1.7307692307692306, "A": 0.7441860465116279, "N": 0.0, "OE": 3.197615698545066}, "764054628": {"O": 0.0, "F": 0.0, "Q": 0.0, "C": 0.0, "AA": 0.0, "I": 3.252267573696145, "V": 0.0, "B": 0.0, "A": 0.3333333333333333, "N": 0.0, "OE": 0.0}, "1198976428": {"O": 0.0, "F": 0.0, "Q": 0.0, "C": 0.0, "AA": 0.0, "I": 0.0, "V": 0.0, "B": 0.0, "A": 0.0, "N": 0.0, "OE": 0.0}, "1318500855": {"O": 0.0, "F": 0.0, "Q": 0.0, "C": 0.0, "AA": 0.0, "I": 0.0, "V": 0.0, "B": 0.0, "A": 0.0, "N": 0.0, "OE": 0.0}, "509171208": {"O": 0.0, "F": 0.0, "Q": 0.0, "C": 0.0, "AA": 0.0, "I": 0.0, "V": 0.0, "B": 0.0, "A": 0.0, "N": 0.0, "OE": 0.0}, "910561164": {"O": 0.0, "F": 0.0, "Q": 0.0, "C": 0.0, "AA": 6.5882352941176485, "I": 0.0, "V": 0.0, "B": 0.0, "A": 0.0, "N": 0.0, "OE": 0.0}, "799859156": {"O": 0.0, "F": 0.0, "Q": 0.0, "C": 0.0, "AA": 0.0, "I": 0.0, "V": 0.0, "B": 0.0, "A": 0.0, "N": 0.0, "OE": 0.0}, "1022471178": {"O": 0.0, "F": 0.0, "Q": 0.0, "C": 0.0, "AA": 0.0, "I": 0.0, "V": 0.0, "B": 0.0, "A": 0.0, "N": 0.0, "OE": 0.4782608695652174}, "787598171": {"O": 0.0, "F": 0.0, "Q": 0.0, "C": 0.0, "AA": 0.0, "I": 0.0, "V": 0.0, "B": 0.0, "A": 0.0, "N": 0.0, "OE": 0.0}, "373038672": {"O": 0.0, "F": 0.5, "Q": 0.0, "C": 0.0, "AA": 1.5948189134808852, "I": 0.7142857142857143, "V": 0.0, "B": 0.0, "A": 0.0, "N": 0.0, "OE": 0.0}, "130071376": {"O": 0.0, "F": 0.0, "Q": 0.0, "C": 0.0, "AA": 0.0, "I": 0.0, "V": 0.0, "B": 0.0, "A": 0.0, "N": 0.0, "OE": 0.0}, "878098604": {"O": 0.0, "F": 0.0, "Q": 0.0, "C": 0.0, "AA": 2.25, "I": 0.0, "V": 0.0, "B": 0.0, "A": 0.0, "N": 0.0, "OE": 1.5967914438502673}, "128772664": {"O": 0.0, "F": 0.0, "Q": 0.0, "C": 0.0, "AA": 0.0, "I": 0.0, "V": 0.505, "B": 0.0, "A": 0.0, "N": 0.0, "OE": 0.0}, "519307423": {"O": 0.0, "F": 0.0, "Q": 0.0, "C": 0.0, "AA": 0.0, "I": 0.875, "V": 0.0, "B": 0.3150684931506849, "A": 0.0, "N": 0.0, "OE": 0.3}, "1753353291": {"O": 0.0, "F": 0.0, "Q": 0.0, "C": 0.0, "AA": 0.0, "I": 0.0, "V": 0.0, "B": 0.0, "A": 0.0, "N": 0.0, "OE": 0.0}, "2013650461": {"O": 0.0, "F": 0.0, "Q": 0.0, "C": 0.0, "AA": 0.0, "I": 0.0, "V": 0.0, "B": 0.0, "A": 0.0, "N": 0.0, "OE": 0.0}, "118710929": {"O": 0.625, "F": 0.0, "Q": 0.0, "C": 0.0, "AA": 0.0, "I": 0.0, "V": 0.75, "B": 0.0, "A": 0.0, "N": 0.0, "OE": 0.0}, "448004871": {"O": 11.399999999999999, "F": 7.916666666666669, "Q": 0.0, "C": 0.0, "AA": 0.625, "I": 0.9357142857142857, "V": 0.8, "B": 0.6, "A": 0.0, "N": 0.0, "OE": 0.0}, "561371678": {"O": 0.0, "F": 0.0, "Q": 0.0, "C": 0.0, "AA": 0.0, "I": 1.0, "V": 0.0, "B": 0.0, "A": 1.0, "N": 0.0, "OE": 0.0}, "13421433": {"O": 0.0, "F": 0.0, "Q": 0.0, "C": 0.0, "AA": 0.0, "I": 0.34507042253521125, "V": 0.0, "B": 0.0, "A": 0.0, "N": 0.0, "OE": 0.7142857142857143}, "327812268": {"O": 0.0, "F": 0.0, "Q": 0.0, "C": 0.0, "AA": 0.0, "I": 0.0, "V": 0.0, "B": 0.0, "A": 0.0, "N": 0.0, "OE": 2.4999999999999996}, "154171632": {"O": 0.0, "F": 0.0, "Q": 0.0, "C": 0.0, "AA": 0.0, "I": 0.0, "V": 0.0, "B": 0.0, "A": 0.8125, "N": 0.0, "OE": 0.0}, "1391108442": {"O": 0.0, "F": 0.0, "Q": 0.0, "C": 0.0, "AA": 0.0, "I": 0.6512820512820513, "V": 0.0, "B": 0.0, "A": 0.0, "N": 0.0, "OE": 0.0}, "1641196616": {"O": 0.0, "F": 0.0, "Q": 0.0, "C": 0.0, "AA": 1.0, "I": 0.956140350877193, "V": 8.175691278343388, "B": 0.9932054356514788, "A": 0.0, "N": 0.0, "OE": 0.7076923076923077}, "1872533637": {"O": 0.0, "F": 2.0, "Q": 0.0, "C": 0.0, "AA": 0.0, "I": 0.0, "V": 0.0, "B": 0.0, "A": 6.733333333333333, "N": 0.0, "OE": 0.0}, "1722766443": {"O": 0.0, "F": 0.0, "Q": 0.0, "C": 0.0, "AA": 0.0, "I": 0.0, "V": 0.0, "B": 0.0, "A": 1.8181818181818181, "N": 0.0, "OE": 0.0}, "850959638": {"O": 0.0, "F": 3.0, "Q": 0.0, "C": 0.0, "AA": 0.0, "I": 0.0, "V": 0.0, "B": 5.0, "A": 5.0, "N": 0.0, "OE": 1.5813953488372094}, "649192745": {"O": 0.0, "F": 0.0, "Q": 0.0, "C": 0.0, "AA": 0.0, "I": 0.0, "V": 0.0, "B": 0.0, "A": 0.0, "N": 0.0, "OE": 0.0}, "1643195902": {"O": 0.0, "F": 0.0, "Q": 0.0, "C": 0.0, "AA": 0.0, "I": 0.0, "V": 0.0, "B": 0.0, "A": 0.0, "N": 0.0, "OE": 0.0}, "1591815807": {"O": 0.0, "F": 0.0, "Q": 0.0, "C": 0.0, "AA": 0.0, "I": 0.0, "V": 0.0, "B": 0.0, "A": 0.0, "N": 0.0, "OE": 0.0}, "430842139": {"O": 0.0, "F": 0.0, "Q": 0.0, "C": 0.0, "AA": 0.0, "I": 0.0, "V": 0.0, "B": 0.0, "A": 0.0, "N": 0.0, "OE": 0.0}, "1783014455": {"O": 0.0, "F": 0.2727272727272727, "Q": 0.0, "C": 0.0, "AA": 0.0, "I": 0.0, "V": 0.0, "B": 0.0, "A": 0.0, "N": 0.0, "OE": 0.0}, "1187255473": {"O": 0.0, "F": 0.0, "Q": 0.0, "C": 0.0, "AA": 0.0, "I": 0.0, "V": 0.0, "B": 0.0, "A": 0.0, "N": 0.0, "OE": 0.0}, "286970754": {"O": 0.0, "F": 0.0, "Q": 0.0, "C": 0.0, "AA": 0.0, "I": 0.0, "V": 0.0, "B": 0.358974358974359, "A": 0.0, "N": 0.0, "OE": 0.0}, "1947255369": {"O": 0.0, "F": 0.0, "Q": 0.0, "C": 0.0, "AA": 0.0, "I": 0.0, "V": 0.0, "B": 0.0, "A": 0.9875, "N": 0.0, "OE": 0.0}, "1806507875": {"O": 1.3583061889250814, "F": 0.0, "Q": 0.0, "C": 0.0, "AA": 0.0, "I": 0.0, "V": 0.5, "B": 0.0, "A": 0.0, "N": 0.0, "OE": 0.0}, "1945303780": {"O": 0.0, "F": 0.0, "Q": 0.0, "C": 0.0, "AA": 0.0, "I": 0.0, "V": 0.0, "B": 0.0, "A": 0.0, "N": 0.0, "OE": 0.0}, "2113103225": {"O": 0.0, "F": 0.0, "Q": 0.0, "C": 0.0, "AA": 0.0, "I": 0.0, "V": 0.0, "B": 0.0, "A": 0.0, "N": 0.0, "OE": 0.0}, "2089525785": {"O": 0.0, "F": 0.0, "Q": 0.0, "C": 0.0, "AA": 0.0, "I": 0.0, "V": 0.0, "B": 0.0, "A": 0.7857142857142857, "N": 0.0, "OE": 1.0}, "525384888": {"O": 6.125, "F": 0.0, "Q": 0.0, "C": 0.0, "AA": 0.0, "I": 8.087736789631105, "V": 1.6130952380952381, "B": 0.0, "A": 0.0, "N": 0.0, "OE": 0.0}, "541731378": {"O": 0.0, "F": 0.4666666666666667, "Q": 0.0, "C": 0.0, "AA": 0.0, "I": 0.0, "V": 0.0, "B": 0.0, "A": 0.0, "N": 0.0, "OE": 0.0}, "720112112": {"O": 0.0, "F": 0.0, "Q": 0.0, "C": 0.0, "AA": 0.0, "I": 0.0, "V": 0.0, "B": 0.0, "A": 0.6060606060606061, "N": 0.0, "OE": 4.200000000000001}, "988618891": {"O": 6.222222222222222, "F": 0.782608695652174, "Q": 0.0, "C": 0.0, "AA": 0.0, "I": 0.0, "V": 0.0, "B": 0.5405405405405406, "A": 0.0, "N": 0.0, "OE": 0.0}, "1323848036": {"O": 0.0, "F": 1.0, "Q": 0.0, "C": 0.0, "AA": 0.0, "I": 0.0, "V": 0.0, "B": 0.0, "A": 0.5, "N": 0.0, "OE": 0.0}, "915983303": {"O": 0.0, "F": 2.347112136442284, "Q": 0.0, "C": 0.0, "AA": 4.0, "I": 0.0, "V": 2.2857142857142856, "B": 1.5111111111111108, "A": 1.3026315789473684, "N": 0.0, "OE": 0.0}, "1501486234": {"O": 0.0, "F": 0.0, "Q": 0.0, "C": 0.0, "AA": 0.0, "I": 0.0, "V": 0.0, "B": 0.0, "A": 0.0, "N": 0.0, "OE": 0.0}, "5021833": {"O": 0.0, "F": 0.0, "Q": 0.0, "C": 0.0, "AA": 0.0, "I": 0.0, "V": 0.0, "B": 0.0, "A": 0.0, "N": 0.0, "OE": 0.0}, "1669782142": {"O": 0.0, "F": 0.0, "Q": 0.0, "C": 0.0, "AA": 0.6530612244897959, "I": 0.0, "V": 0.0, "B": 0.0, "A": 0.0, "N": 0.0, "OE": 0.0}, "2129571548": {"O": 0.0, "F": 4.6031600594954005, "Q": 0.0, "C": 1.0, "AA": 0.0, "I": 0.6324689966178129, "V": 1.3027024916035304, "B": 1.0619617224880382, "A": 3.323425701542905, "N": 0.0, "OE": 2.4268004757987507}, "1730347473": {"O": 0.0, "F": 0.0, "Q": 0.0, "C": 0.0, "AA": 0.0, "I": 0.0, "V": 0.0, "B": 0.0, "A": 0.0, "N": 0.0, "OE": 0.0}, "1736112581": {"O": 0.0, "F": 0.0, "Q": 0.0, "C": 0.0, "AA": 0.0, "I": 0.0, "V": 0.0, "B": 0.0, "A": 0.0, "N": 0.0, "OE": 0.0}, "892815578": {"O": 0.0, "F": 0.0, "Q": 0.0, "C": 0.0, "AA": 0.0, "I": 0.0, "V": 0.0, "B": 0.0, "A": 0.0, "N": 0.0, "OE": 0.0}, "1499572343": {"O": 0.6016260162601625, "F": 0.0, "Q": 0.0, "C": 0.5077581594435527, "AA": 0.0, "I": 0.0, "V": 32.82539682539686, "B": 0.7375565610859729, "A": 0.0, "N": 0.0, "OE": 0.0}, "618460365": {"O": 0.0, "F": 0.0, "Q": 0.0, "C": 0.0, "AA": 0.0, "I": 0.0, "V": 0.0, "B": 1.6363636363636365, "A": 4.183783783783785, "N": 0.0, "OE": 0.0}, "659947285": {"O": 0.0, "F": 0.0, "Q": 0.0, "C": 0.0, "AA": 0.0, "I": 0.0, "V": 17.25, "B": 1.25, "A": 0.0, "N": 0.0, "OE": 0.0}, "1484654285": {"O": 0.92, "F": 0.0, "Q": 0.0, "C": 0.0, "AA": 0.0, "I": 0.0, "V": 0.6526315789473685, "B": 0.0, "A": 0.0, "N": 0.0, "OE": 0.0}, "378662973": {"O": 0.0, "F": 0.0, "Q": 0.0, "C": 0.0, "AA": 0.0, "I": 0.36363636363636365, "V": 0.0, "B": 0.0, "A": 0.25, "N": 0.0, "OE": 0.27111111111111114}, "1108192307": {"O": 0.0, "F": 0.0, "Q": 0.0, "C": 0.0, "AA": 0.0, "I": 0.0, "V": 0.0, "B": 0.0, "A": 0.0, "N": 0.0, "OE": 0.0}, "216392447": {"O": 0.0, "F": 0.0, "Q": 0.0, "C": 0.0, "AA": 0.0, "I": 0.0, "V": 0.0, "B": 0.0, "A": 0.0, "N": 0.0, "OE": 0.0}, "1965789955": {"O": 0.0, "F": 0.0, "Q": 0.0, "C": 0.0, "AA": 0.0, "I": 0.0, "V": 0.0, "B": 0.0, "A": 0.0, "N": 0.0, "OE": 0.0}, "2004861209": {"O": 0.0, "F": 0.0, "Q": 0.0, "C": 0.0, "AA": 0.0, "I": 0.0, "V": 0.0, "B": 0.0, "A": 0.0, "N": 0.0, "OE": 0.0}, "2128428945": {"O": 0.0, "F": 0.0, "Q": 0.0, "C": 0.0, "AA": 0.0, "I": 0.0, "V": 0.0, "B": 0.0, "A": 0.0, "N": 0.0, "OE": 0.0}, "1799285775": {"O": 0.0, "F": 0.0, "Q": 0.0, "C": 0.0, "AA": 0.0, "I": 0.42105263157894735, "V": 0.0, "B": 0.0, "A": 2.0, "N": 0.0, "OE": 0.0}, "10704123": {"O": 0.0, "F": 2.3414634146341466, "Q": 0.0, "C": 0.0, "AA": 0.0, "I": 0.0, "V": 0.0, "B": 0.0, "A": 0.3333333333333333, "N": 0.0, "OE": 0.0}, "770825092": {"O": 0.0, "F": 0.8865248226950354, "Q": 0.0, "C": 0.0, "AA": 0.0, "I": 0.0, "V": 0.0, "B": 0.0, "A": 0.0, "N": 0.0, "OE": 0.0}, "392106870": {"O": 0.0, "F": 0.0, "Q": 0.0, "C": 0.0, "AA": 0.0, "I": 0.0, "V": 0.0, "B": 0.0, "A": 0.0, "N": 0.0, "OE": 0.0}, "618727187": {"O": 0.0, "F": 0.0, "Q": 0.0, "C": 0.0, "AA": 0.0, "I": 0.0, "V": 0.0, "B": 0.0, "A": 0.8793650793650793, "N": 0.0, "OE": 0.0}, "1902475868": {"O": 0.0, "F": 0.0, "Q": 0.0, "C": 0.0, "AA": 0.0, "I": 0.0, "V": 0.6666666666666666, "B": 0.0, "A": 1.0588235294117647, "N": 0.0, "OE": 4.5}, "619592694": {"O": 0.6071428571428571, "F": 0.0, "Q": 0.0, "C": 0.0, "AA": 0.0, "I": 0.875, "V": 0.0, "B": 0.0, "A": 0.4444444444444444, "N": 0.0, "OE": 0.0}, "1940990752": {"O": 0.0, "F": 0.0, "Q": 0.0, "C": 0.0, "AA": 0.0, "I": 0.0, "V": 0.0, "B": 0.0, "A": 0.0, "N": 0.0, "OE": 0.0}, "2015542455": {"O": 0.0, "F": 0.0, "Q": 0.0, "C": 0.0, "AA": 0.0, "I": 0.0, "V": 0.0, "B": 0.0, "A": 0.0, "N": 0.0, "OE": 0.0}, "463443862": {"O": 0.16666666666666666, "F": 0.0, "Q": 0.0, "C": 0.0, "AA": 0.0, "I": 3.2222222222222223, "V": 0.0, "B": 0.0, "A": 0.0, "N": 0.0, "OE": 0.0}, "771224617": {"O": 0.0, "F": 0.0, "Q": 0.0, "C": 0.0, "AA": 0.0, "I": 0.0, "V": 5.878787878787879, "B": 0.0, "A": 0.5833333333333334, "N": 0.0, "OE": 0.0}, "840420439": {"O": 0.0, "F": 0.0, "Q": 0.0, "C": 0.0, "AA": 0.0, "I": 0.0, "V": 0.0, "B": 0.0, "A": 0.0, "N": 0.0, "OE": 0.0}, "1187623436": {"O": 0.0, "F": 0.0, "Q": 0.0, "C": 0.0, "AA": 0.0, "I": 0.0, "V": 0.0, "B": 0.0, "A": 0.0, "N": 0.0, "OE": 0.0}, "694948477": {"O": 0.0, "F": 0.0, "Q": 0.0, "C": 0.0, "AA": 0.0, "I": 0.0, "V": 0.0, "B": 0.0, "A": 0.0, "N": 0.0, "OE": 0.0}, "1893926856": {"O": 0.0, "F": 0.0, "Q": 0.0, "C": 0.0, "AA": 0.0, "I": 0.0, "V": 0.0, "B": 0.0, "A": 0.0, "N": 0.0, "OE": 0.0}, "2144503434": {"O": 0.0, "F": 0.0, "Q": 0.0, "C": 0.0, "AA": 0.0, "I": 12.142857142857139, "V": 0.0, "B": 0.0, "A": 0.0, "N": 0.0, "OE": 0.0}, "963877213": {"O": 0.0, "F": 0.0, "Q": 0.0, "C": 0.0, "AA": 0.0, "I": 0.0, "V": 0.0, "B": 0.0, "A": 0.0, "N": 0.0, "OE": 0.0}, "678148979": {"O": 0.0, "F": 0.0, "Q": 0.0, "C": 0.0, "AA": 0.0, "I": 0.0, "V": 0.4444444444444444, "B": 0.0, "A": 0.0, "N": 0.0, "OE": 0.0}, "1791898554": {"O": 0.0, "F": 0.0, "Q": 0.0, "C": 0.0, "AA": 0.0, "I": 0.0, "V": 0.0, "B": 0.0, "A": 0.2857142857142857, "N": 0.0, "OE": 0.0}, "2101457765": {"O": 0.0, "F": 0.0, "Q": 0.0, "C": 0.0, "AA": 0.0, "I": 0.0, "V": 0.0, "B": 0.0, "A": 0.0, "N": 0.0, "OE": 0.0}, "176068772": {"O": 0.0, "F": 0.0, "Q": 0.0, "C": 0.0, "AA": 0.0, "I": 0.0, "V": 2.1554054054054053, "B": 0.0, "A": 0.0, "N": 0.0, "OE": 0.0}, "713496480": {"O": 0.5370370370370371, "F": 0.0, "Q": 0.0, "C": 0.0, "AA": 0.0, "I": 0.0, "V": 0.4444444444444444, "B": 0.0, "A": 0.9333333333333333, "N": 0.0, "OE": 0.0}, "1133655382": {"O": 0.0, "F": 0.0, "Q": 0.0, "C": 0.0, "AA": 0.0, "I": 0.0, "V": 0.0, "B": 0.0, "A": 0.0, "N": 0.0, "OE": 0.0}, "1628864836": {"O": 0.0, "F": 0.0, "Q": 0.0, "C": 0.0, "AA": 0.0, "I": 0.0, "V": 0.0, "B": 0.0, "A": 0.5806451612903226, "N": 0.0, "OE": 0.0}, "614208240": {"O": 0.0, "F": 0.0, "Q": 0.0, "C": 0.0, "AA": 0.0, "I": 0.0, "V": 0.0, "B": 0.0, "A": 1.9523809523809526, "N": 0.0, "OE": 0.0}, "520661429": {"O": 0.0, "F": 0.0, "Q": 0.0, "C": 0.0, "AA": 0.0, "I": 0.0, "V": 0.0, "B": 0.0, "A": 0.0, "N": 0.0, "OE": 0.0}, "1463685016": {"O": 0.0, "F": 0.0, "Q": 0.0, "C": 0.0, "AA": 0.0, "I": 0.0, "V": 0.0, "B": 0.0, "A": 0.0, "N": 0.0, "OE": 0.0}, "269836443": {"O": 0.0, "F": 0.0, "Q": 0.0, "C": 0.0, "AA": 0.0, "I": 0.0, "V": 0.34285714285714286, "B": 0.0, "A": 0.0, "N": 0.0, "OE": 0.6602316602316602}, "1432682871": {"O": 5.0, "F": 0.0, "Q": 0.0, "C": 0.0, "AA": 0.0, "I": 0.0, "V": 0.0, "B": 0.0, "A": 0.0, "N": 0.0, "OE": 0.0}, "403417882": {"O": 1.9117647058823528, "F": 0.0, "Q": 0.0, "C": 0.0, "AA": 0.0, "I": 0.0, "V": 0.0, "B": 0.0, "A": 2.064516129032258, "N": 0.0, "OE": 0.0}, "683393782": {"O": 0.0, "F": 0.0, "Q": 0.0, "C": 0.0, "AA": 0.5882352941176471, "I": 0.0, "V": 0.0, "B": 4.0, "A": 0.5714285714285714, "N": 0.0, "OE": 0.0}, "274355498": {"O": 0.0, "F": 0.0, "Q": 0.0, "C": 0.0, "AA": 0.0, "I": 0.0, "V": 0.0, "B": 0.0, "A": 0.0, "N": 0.0, "OE": 0.0}, "1500051109": {"O": 0.631578947368421, "F": 0.0, "Q": 0.0, "C": 0.0, "AA": 0.0, "I": 0.0, "V": 3.5166666666666666, "B": 0.0, "A": 0.0, "N": 0.0, "OE": 0.75}, "1418373763": {"O": 0.0, "F": 0.0, "Q": 0.0, "C": 0.0, "AA": 0.0, "I": 0.0, "V": 0.0, "B": 0.0, "A": 0.3333333333333333, "N": 0.0, "OE": 0.0}, "1493059591": {"O": 0.0, "F": 0.0, "Q": 0.0, "C": 0.0, "AA": 0.0, "I": 0.0, "V": 0.0, "B": 0.0, "A": 0.8, "N": 0.0, "OE": 0.0}, "1268285435": {"O": 0.0, "F": 0.0, "Q": 0.0, "C": 0.0, "AA": 0.0, "I": 8.837645687645688, "V": 0.0, "B": 0.0, "A": 2.1333333333333333, "N": 0.0, "OE": 0.0}, "1164914350": {"O": 0.0, "F": 0.0, "Q": 0.0, "C": 0.0, "AA": 0.0, "I": 0.0, "V": 0.0, "B": 0.0, "A": 0.0, "N": 0.0, "OE": 0.0}, "549947258": {"O": 0.0, "F": 0.0, "Q": 0.0, "C": 0.0, "AA": 0.0, "I": 0.0, "V": 0.0, "B": 0.0, "A": 0.0, "N": 0.0, "OE": 0.0}, "642420748": {"O": 0.0, "F": 0.0, "Q": 0.0, "C": 0.0, "AA": 0.0, "I": 0.0, "V": 0.0, "B": 0.0, "A": 0.0, "N": 0.0, "OE": 0.0}, "2128454477": {"O": 0.0, "F": 0.0, "Q": 0.0, "C": 0.0, "AA": 0.0, "I": 0.0, "V": 0.0, "B": 0.0, "A": 0.0, "N": 0.0, "OE": 0.0}, "181475475": {"O": 0.0, "F": 0.0, "Q": 0.0, "C": 0.0, "AA": 0.0, "I": 0.0, "V": 0.0, "B": 0.0, "A": 0.0, "N": 0.0, "OE": 0.4594594594594595}, "60783695": {"O": 0.0, "F": 0.0, "Q": 0.0, "C": 5.0, "AA": 0.0, "I": 0.0, "V": 0.0, "B": 0.0, "A": 0.0, "N": 0.0, "OE": 0.0}, "1312948689": {"O": 0.0, "F": 0.778846153846154, "Q": 0.0, "C": 0.0, "AA": 0.4117647058823529, "I": 0.0, "V": 0.4485981308411215, "B": 0.0, "A": 0.0, "N": 0.0, "OE": 1.0}, "819863507": {"O": 0.0, "F": 0.0, "Q": 0.0, "C": 0.0, "AA": 0.0, "I": 0.0, "V": 0.0, "B": 0.0, "A": 0.0, "N": 0.0, "OE": 0.0}, "460481545": {"O": 0.0, "F": 0.0, "Q": 0.0, "C": 0.0, "AA": 0.0, "I": 0.0, "V": 0.0, "B": 0.0, "A": 1.618705035971223, "N": 0.0, "OE": 0.0}, "473610551": {"O": 0.0, "F": 0.0, "Q": 0.0, "C": 0.0, "AA": 0.0, "I": 0.0, "V": 0.0, "B": 0.0, "A": 0.0, "N": 0.0, "OE": 0.0}, "1880750563": {"O": 0.0, "F": 0.0, "Q": 0.0, "C": 0.0, "AA": 0.0, "I": 0.0, "V": 0.0, "B": 0.0, "A": 0.0, "N": 0.0, "OE": 0.0}, "1326472085": {"O": 0.0, "F": 0.0, "Q": 0.0, "C": 0.0, "AA": 0.0, "I": 0.0, "V": 0.0, "B": 0.0, "A": 0.0, "N": 0.0, "OE": 0.0}, "1532340041": {"O": 0.0, "F": 0.0, "Q": 0.0, "C": 0.0, "AA": 0.0, "I": 0.0, "V": 0.0, "B": 0.0, "A": 0.0, "N": 0.0, "OE": 0.0}, "1958366837": {"O": 0.0, "F": 0.0, "Q": 0.0, "C": 0.0, "AA": 0.0, "I": 0.0, "V": 0.0, "B": 0.0, "A": 0.0, "N": 0.0, "OE": 0.0}, "598915963": {"O": 0.0, "F": 0.0, "Q": 0.0, "C": 0.0, "AA": 0.0, "I": 0.0, "V": 0.0, "B": 0.0, "A": 0.0, "N": 0.0, "OE": 0.0}, "1353931294": {"O": 0.0, "F": 0.0, "Q": 0.0, "C": 0.0, "AA": 0.0, "I": 0.0, "V": 0.0, "B": 0.9285714285714286, "A": 0.0, "N": 0.0, "OE": 0.8108108108108109}, "1900169583": {"O": 0.0, "F": 0.2727272727272727, "Q": 0.0, "C": 0.0, "AA": 0.35443037974683544, "I": 0.0, "V": 0.0, "B": 0.5797101449275363, "A": 0.0, "N": 0.0, "OE": 1.3236363636363637}, "560677778": {"O": 0.0, "F": 0.0, "Q": 0.0, "C": 0.0, "AA": 0.0, "I": 0.0, "V": 0.4835868694955965, "B": 0.8095238095238095, "A": 1.2111111111111112, "N": 0.0, "OE": 0.0}, "1602514799": {"O": 2.158823529411765, "F": 0.0, "Q": 0.0, "C": 0.0, "AA": 0.0, "I": 0.35714285714285715, "V": 0.0, "B": 0.0, "A": 0.0, "N": 0.0, "OE": 0.0}, "516853305": {"O": 0.0, "F": 0.0, "Q": 0.0, "C": 0.0, "AA": 0.0, "I": 0.7357142857142858, "V": 1.0, "B": 0.0, "A": 0.0, "N": 0.0, "OE": 1.0}, "1012236764": {"O": 0.0, "F": 0.0, "Q": 0.0, "C": 0.0, "AA": 0.0, "I": 0.0, "V": 0.0, "B": 0.0, "A": 0.0, "N": 0.0, "OE": 0.0}, "367710157": {"O": 0.0, "F": 0.0, "Q": 0.0, "C": 0.0, "AA": 0.0, "I": 0.0, "V": 0.0, "B": 0.0, "A": 0.0, "N": 0.0, "OE": 0.5714285714285714}, "1542292271": {"O": 0.0, "F": 0.0, "Q": 0.0, "C": 0.0, "AA": 0.0, "I": 0.0, "V": 0.0, "B": 0.0, "A": 0.0, "N": 0.0, "OE": 0.0}, "1462167633": {"O": 0.0, "F": 0.0, "Q": 0.0, "C": 0.0, "AA": 0.0, "I": 0.0, "V": 0.6122448979591837, "B": 1.0, "A": 1.3795180722891565, "N": 0.0, "OE": 4.0}, "642814803": {"O": 0.0, "F": 0.0, "Q": 0.0, "C": 0.0, "AA": 0.0, "I": 0.6666666666666666, "V": 0.0, "B": 5.806451612903226, "A": 0.0, "N": 0.0, "OE": 0.0}, "1636687137": {"O": 0.0, "F": 0.0, "Q": 0.0, "C": 0.0, "AA": 0.0, "I": 0.0, "V": 0.0, "B": 0.0, "A": 0.0, "N": 0.0, "OE": 0.0}, "633859021": {"O": 1.6923076923076923, "F": 0.0, "Q": 0.0, "C": 0.0, "AA": 0.0, "I": 0.0, "V": 0.6153846153846154, "B": 0.0, "A": 0.0, "N": 0.0, "OE": 0.0}, "939258342": {"O": 0.8674418604651163, "F": 0.0, "Q": 0.0, "C": 0.0, "AA": 0.0, "I": 0.0, "V": 0.0, "B": 0.0, "A": 0.0, "N": 0.0, "OE": 0.0}, "1047954930": {"O": 0.0, "F": 0.0, "Q": 0.0, "C": 0.0, "AA": 0.0, "I": 0.0, "V": 0.0, "B": 0.0, "A": 0.0, "N": 0.0, "OE": 0.0}, "943291854": {"O": 0.0, "F": 0.0, "Q": 0.0, "C": 0.0, "AA": 0.0, "I": 0.0, "V": 0.0, "B": 0.0, "A": 0.375, "N": 0.0, "OE": 0.0}, "12776788": {"O": 3.60233918128655, "F": 0.0, "Q": 0.0, "C": 0.0, "AA": 0.0, "I": 1.0, "V": 0.0, "B": 0.0, "A": 0.5, "N": 0.0, "OE": 0.9139784946236559}, "486646461": {"O": 0.0, "F": 0.0, "Q": 0.0, "C": 0.0, "AA": 0.0, "I": 0.0, "V": 0.0, "B": 0.0, "A": 3.0, "N": 0.0, "OE": 1.0}, "1548042205": {"O": 0.0, "F": 0.0, "Q": 0.0, "C": 0.0, "AA": 0.0, "I": 0.0, "V": 0.0, "B": 0.0, "A": 0.0, "N": 0.0, "OE": 0.0}, "1240766177": {"O": 0.0, "F": 0.0, "Q": 0.0, "C": 0.0, "AA": 0.0, "I": 0.0, "V": 0.0, "B": 0.0, "A": 0.9230769230769231, "N": 0.0, "OE": 0.0}, "254894540": {"O": 1.791469194312796, "F": 0.0, "Q": 0.0, "C": 0.0, "AA": 0.0, "I": 18.76803874092009, "V": 0.375, "B": 0.7142857142857143, "A": 0.0, "N": 0.0, "OE": 0.0}, "173328351": {"O": 0.0, "F": 0.0, "Q": 0.0, "C": 0.0, "AA": 0.0, "I": 0.0, "V": 0.8125, "B": 0.0, "A": 0.0, "N": 0.0, "OE": 1.7759197324414715}, "1445663321": {"O": 0.0, "F": 0.0, "Q": 0.0, "C": 0.0, "AA": 0.0, "I": 0.0, "V": 0.0, "B": 0.0, "A": 0.0, "N": 0.0, "OE": 2.999999999999999}, "577511232": {"O": 0.0, "F": 0.0, "Q": 0.0, "C": 0.0, "AA": 0.0, "I": 0.0, "V": 0.0, "B": 0.0, "A": 0.0, "N": 0.0, "OE": 0.0}, "1947814415": {"O": 0.0, "F": 0.0, "Q": 0.0, "C": 0.0, "AA": 0.0, "I": 0.0, "V": 0.0, "B": 0.0, "A": 0.0, "N": 0.0, "OE": 0.0}, "1474819740": {"O": 0.0, "F": 0.0, "Q": 0.0, "C": 0.0, "AA": 0.0, "I": 0.0, "V": 0.0, "B": 0.0, "A": 0.8999999999999999, "N": 0.0, "OE": 0.0}, "1808930447": {"O": 15.561877828054302, "F": 0.5925925925925926, "Q": 0.0, "C": 0.0, "AA": 0.0, "I": 0.0, "V": 0.6875, "B": 0.0, "A": 0.0, "N": 0.0, "OE": 0.9696969696969697}, "624408122": {"O": 0.0, "F": 0.0, "Q": 0.0, "C": 0.0, "AA": 0.0, "I": 0.0, "V": 0.0, "B": 0.0, "A": 0.0, "N": 0.0, "OE": 0.0}, "927778920": {"O": 1.0, "F": 0.0, "Q": 0.0, "C": 0.0, "AA": 0.0, "I": 0.0, "V": 4.957983193277312, "B": 0.0, "A": 0.0, "N": 0.0, "OE": 0.0}, "1107609540": {"O": 0.0, "F": 0.0, "Q": 0.0, "C": 0.0, "AA": 0.0, "I": 0.0, "V": 0.0, "B": 0.0, "A": 0.0, "N": 0.0, "OE": 0.0}, "348683434": {"O": 0.0, "F": 0.0, "Q": 0.0, "C": 0.0, "AA": 0.0, "I": 0.0, "V": 0.0, "B": 0.0, "A": 0.0, "N": 0.0, "OE": 0.0}, "449140534": {"O": 0.3125, "F": 0.0, "Q": 0.0, "C": 0.0, "AA": 0.0, "I": 0.0, "V": 0.5454545454545454, "B": 0.0, "A": 0.0, "N": 0.0, "OE": 2.4201680672268906}, "707449170": {"O": 0.0, "F": 0.0, "Q": 0.0, "C": 0.0, "AA": 0.0, "I": 0.8851674641148325, "V": 0.0, "B": 0.0, "A": 0.3918918918918919, "N": 0.0, "OE": 2.142857142857143}, "1603827030": {"O": 0.0, "F": 0.0, "Q": 0.0, "C": 0.0, "AA": 0.0, "I": 0.0, "V": 0.0, "B": 0.0, "A": 0.0, "N": 0.0, "OE": 0.0}, "1393776112": {"O": 0.0, "F": 0.0, "Q": 0.0, "C": 0.0, "AA": 0.0, "I": 0.0, "V": 0.0, "B": 0.0, "A": 8.462017015241628, "N": 0.0, "OE": 0.0}, "2090398005": {"O": 0.0, "F": 0.0, "Q": 0.0, "C": 0.0, "AA": 0.0, "I": 0.0, "V": 0.0, "B": 0.0, "A": 0.0, "N": 0.0, "OE": 0.0}, "2097791446": {"O": 0.0, "F": 0.0, "Q": 0.0, "C": 0.0, "AA": 0.0, "I": 2.5, "V": 0.0, "B": 0.0, "A": 0.0, "N": 0.0, "OE": 2.8}, "55110240": {"O": 0.0, "F": 0.0, "Q": 0.0, "C": 0.0, "AA": 0.0, "I": 0.0, "V": 0.0, "B": 0.0, "A": 0.0, "N": 0.0, "OE": 0.0}, "259506098": {"O": 0.0, "F": 0.0, "Q": 0.0, "C": 0.0, "AA": 0.0, "I": 0.0, "V": 0.0, "B": 0.0, "A": 0.0, "N": 0.0, "OE": 0.0}, "374581498": {"O": 0.0, "F": 0.0, "Q": 0.0, "C": 0.0, "AA": 0.0, "I": 0.0, "V": 0.0, "B": 0.0, "A": 0.0, "N": 0.0, "OE": 0.0}, "482400792": {"O": 0.0, "F": 0.0, "Q": 0.0, "C": 0.0, "AA": 0.0, "I": 0.0, "V": 0.0, "B": 0.0, "A": 0.0, "N": 0.0, "OE": 0.0}, "477394024": {"O": 0.0, "F": 0.47058823529411764, "Q": 0.0, "C": 0.0, "AA": 0.0, "I": 0.0, "V": 0.0, "B": 0.0, "A": 0.0, "N": 0.0, "OE": 0.0}, "2002964878": {"O": 0.0, "F": 0.0, "Q": 0.0, "C": 0.0, "AA": 0.0, "I": 0.0, "V": 0.0, "B": 0.0, "A": 0.0, "N": 0.0, "OE": 0.0}, "1603367953": {"O": 0.0, "F": 0.0, "Q": 0.0, "C": 0.0, "AA": 0.0, "I": 0.0, "V": 0.0, "B": 0.0, "A": 0.0, "N": 0.0, "OE": 0.0}, "698832122": {"O": 0.0, "F": 0.0, "Q": 0.0, "C": 0.0, "AA": 0.0, "I": 0.0, "V": 0.0, "B": 0.0, "A": 0.0, "N": 0.0, "OE": 0.0}, "1696075638": {"O": 0.0, "F": 0.0, "Q": 0.0, "C": 0.0, "AA": 0.0, "I": 0.0, "V": 0.0, "B": 0.0, "A": 0.0, "N": 0.0, "OE": 0.0}, "540844812": {"O": 6.693583118001721, "F": 0.0, "Q": 0.0, "C": 0.0, "AA": 0.0, "I": 1.0071428571428571, "V": 14.181818181818173, "B": 0.5573770491803278, "A": 3.942766295707473, "N": 0.0, "OE": 9.810068649885585}, "254275965": {"O": 0.0, "F": 0.0, "Q": 0.0, "C": 0.0, "AA": 0.0, "I": 0.0, "V": 0.0, "B": 0.0, "A": 0.0, "N": 0.0, "OE": 0.0}, "617726921": {"O": 0.0, "F": 0.0, "Q": 0.0, "C": 0.0, "AA": 0.0, "I": 0.0, "V": 0.0, "B": 0.0, "A": 0.0, "N": 0.0, "OE": 0.0}, "724213239": {"O": 0.0, "F": 0.5506329113924051, "Q": 0.0, "C": 0.0, "AA": 0.0, "I": 0.0, "V": 0.0, "B": 0.0, "A": 0.0, "N": 0.0, "OE": 0.0}, "1509057411": {"O": 0.0, "F": 0.0, "Q": 0.0, "C": 0.0, "AA": 0.0, "I": 0.0, "V": 0.0, "B": 0.0, "A": 0.0, "N": 0.0, "OE": 0.0}, "12121227": {"O": 0.0, "F": 0.7246376811594203, "Q": 0.0, "C": 0.0, "AA": 0.0, "I": 0.0, "V": 0.0, "B": 0.0, "A": 0.0, "N": 0.0, "OE": 0.0}, "142117892": {"O": 0.0, "F": 0.0, "Q": 0.0, "C": 0.0, "AA": 0.0, "I": 1.6363636363636362, "V": 0.0, "B": 0.0, "A": 0.0, "N": 0.0, "OE": 0.0}, "134047437": {"O": 0.0, "F": 0.0, "Q": 0.0, "C": 0.0, "AA": 0.0, "I": 0.0, "V": 0.0, "B": 0.0, "A": 0.0, "N": 0.0, "OE": 0.0}, "1082146183": {"O": 0.0, "F": 0.0, "Q": 0.0, "C": 0.0, "AA": 0.0, "I": 0.0, "V": 0.0, "B": 0.0, "A": 0.0, "N": 0.0, "OE": 0.0}, "2133912263": {"O": 0.0, "F": 0.0, "Q": 0.0, "C": 0.0, "AA": 0.0, "I": 0.0, "V": 0.0, "B": 0.0, "A": 0.0, "N": 0.0, "OE": 0.0}, "151837700": {"O": 0.0, "F": 0.0, "Q": 0.0, "C": 0.0, "AA": 0.0, "I": 5.0, "V": 0.0, "B": 1.1428571428571428, "A": 2.485882352941177, "N": 0.0, "OE": 0.45689655172413796}, "2085592835": {"O": 0.0, "F": 0.0, "Q": 0.0, "C": 0.0, "AA": 0.0, "I": 2.4615384615384617, "V": 0.0, "B": 0.0, "A": 0.0, "N": 0.0, "OE": 0.625}, "1597234398": {"O": 0.0, "F": 0.0, "Q": 0.0, "C": 0.0, "AA": 0.0, "I": 0.0, "V": 0.0, "B": 0.0, "A": 0.0, "N": 0.0, "OE": 0.9090909090909091}, "1292026871": {"O": 0.0, "F": 0.0, "Q": 0.0, "C": 0.0, "AA": 0.0, "I": 0.0, "V": 0.0, "B": 0.0, "A": 0.0, "N": 0.0, "OE": 0.0}, "742751723": {"O": 0.0, "F": 0.0, "Q": 0.0, "C": 0.0, "AA": 0.0, "I": 0.0, "V": 0.0, "B": 0.0, "A": 0.22, "N": 0.0, "OE": 0.47619047619047616}, "1400600785": {"O": 0.0, "F": 0.0, "Q": 0.0, "C": 0.0, "AA": 0.0, "I": 0.0, "V": 0.0, "B": 0.0, "A": 0.0, "N": 0.0, "OE": 0.0}, "1516649861": {"O": 0.0, "F": 0.0, "Q": 0.0, "C": 0.0, "AA": 0.0, "I": 0.0, "V": 0.0, "B": 0.0, "A": 0.0, "N": 0.0, "OE": 0.0}, "870079130": {"O": 0.0, "F": 0.0, "Q": 0.0, "C": 0.0, "AA": 0.0, "I": 0.0, "V": 1.6666666666666667, "B": 0.0, "A": 0.0, "N": 0.0, "OE": 0.0}, "323518559": {"O": 0.0, "F": 0.0, "Q": 0.0, "C": 0.0, "AA": 0.0, "I": 0.0, "V": 0.6666666666666666, "B": 0.0, "A": 0.0, "N": 0.0, "OE": 0.0}, "31840031": {"O": 0.0, "F": 0.5506329113924051, "Q": 0.0, "C": 0.0, "AA": 0.0, "I": 0.0, "V": 2.869230769230769, "B": 0.0, "A": 0.0, "N": 0.0, "OE": 0.0}, "712309107": {"O": 0.0, "F": 0.0, "Q": 0.0, "C": 0.0, "AA": 0.0, "I": 0.0, "V": 0.9090909090909091, "B": 0.0, "A": 0.0, "N": 0.0, "OE": 0.0}, "478709861": {"O": 0.0, "F": 0.0, "Q": 0.0, "C": 0.0, "AA": 0.0, "I": 0.0, "V": 0.0, "B": 0.0, "A": 0.0, "N": 0.0, "OE": 0.0}, "756669193": {"O": 0.0, "F": 0.0, "Q": 0.0, "C": 0.0, "AA": 0.0, "I": 0.0, "V": 0.0, "B": 0.0, "A": 0.0, "N": 0.0, "OE": 0.0}, "1125648598": {"O": 0.0, "F": 0.0, "Q": 0.0, "C": 0.0, "AA": 0.0, "I": 0.0, "V": 0.0, "B": 0.0, "A": 0.6923076923076923, "N": 0.0, "OE": 0.0}, "835190360": {"O": 0.0, "F": 0.0, "Q": 0.0, "C": 0.0, "AA": 0.0, "I": 0.0, "V": 0.0, "B": 0.0, "A": 0.0, "N": 0.0, "OE": 0.0}, "390110443": {"O": 0.0, "F": 0.0, "Q": 0.0, "C": 0.0, "AA": 0.0, "I": 0.0, "V": 0.0, "B": 0.0, "A": 0.0, "N": 0.0, "OE": 0.0}, "1501051381": {"O": 0.0, "F": 0.0, "Q": 0.0, "C": 0.0, "AA": 0.0, "I": 0.0, "V": 0.0, "B": 0.0, "A": 0.0, "N": 0.0, "OE": 0.0}, "789619083": {"O": 0.0, "F": 0.9333333333333333, "Q": 0.0, "C": 0.0, "AA": 0.0, "I": 0.0, "V": 0.0, "B": 0.0, "A": 0.0, "N": 0.0, "OE": 0.0}, "1353772614": {"O": 0.0, "F": 0.0, "Q": 0.0, "C": 0.0, "AA": 0.3125, "I": 0.0, "V": 7.0, "B": 0.0, "A": 0.0, "N": 0.0, "OE": 0.0}, "1645578445": {"O": 0.0, "F": 0.0, "Q": 0.0, "C": 0.0, "AA": 0.0, "I": 0.0, "V": 0.0, "B": 0.0, "A": 0.0, "N": 0.0, "OE": 0.0}, "252476299": {"O": 4.0, "F": 0.0, "Q": 0.0, "C": 0.0, "AA": 0.0, "I": 0.0, "V": 1.0, "B": 0.0, "A": 0.0, "N": 0.0, "OE": 0.0}, "754920890": {"O": 0.0, "F": 0.0, "Q": 0.0, "C": 0.0, "AA": 0.0, "I": 0.0, "V": 0.0, "B": 0.0, "A": 0.0, "N": 0.0, "OE": 0.0}, "346211305": {"O": 1.3583947167894337, "F": 0.0, "Q": 0.0, "C": 0.0, "AA": 0.0, "I": 0.0, "V": 0.0, "B": 0.0, "A": 0.0, "N": 0.0, "OE": 0.0}, "108749172": {"O": 0.0, "F": 0.0, "Q": 0.0, "C": 0.0, "AA": 0.0, "I": 0.0, "V": 0.0, "B": 1.3323170731707317, "A": 0.0, "N": 0.0, "OE": 0.0}, "1513736117": {"O": 0.0, "F": 0.0, "Q": 0.0, "C": 0.0, "AA": 0.0, "I": 0.6363636363636364, "V": 0.0, "B": 0.0, "A": 1.0, "N": 0.0, "OE": 3.8233809924306135}, "301095243": {"O": 0.0, "F": 0.0, "Q": 0.0, "C": 0.0, "AA": 0.0, "I": 0.0, "V": 0.0, "B": 0.0, "A": 0.0, "N": 0.0, "OE": 0.0}, "1575385170": {"O": 0.0, "F": 0.0, "Q": 0.0, "C": 0.0, "AA": 0.0, "I": 0.0, "V": 0.0, "B": 0.0, "A": 0.0, "N": 0.0, "OE": 0.0}, "1654643585": {"O": 0.0, "F": 0.0, "Q": 0.0, "C": 0.0, "AA": 0.0, "I": 0.0, "V": 0.0, "B": 0.0, "A": 0.0, "N": 0.0, "OE": 0.0}, "1411260022": {"O": 0.0, "F": 0.0, "Q": 0.0, "C": 0.0, "AA": 0.0, "I": 0.0, "V": 0.0, "B": 0.0, "A": 0.0, "N": 0.0, "OE": 0.0}, "164410447": {"O": 0.0, "F": 0.0, "Q": 0.0, "C": 0.0, "AA": 0.0, "I": 0.0, "V": 0.0, "B": 0.0, "A": 0.0, "N": 0.0, "OE": 0.0}, "371192504": {"O": 0.0, "F": 0.0, "Q": 0.0, "C": 0.0, "AA": 0.0, "I": 0.0, "V": 0.0, "B": 0.0, "A": 1.1964285714285714, "N": 0.0, "OE": 0.0}, "344292349": {"O": 0.0, "F": 0.0, "Q": 0.0, "C": 0.0, "AA": 0.0, "I": 0.0, "V": 0.0, "B": 0.0, "A": 0.0, "N": 0.0, "OE": 0.0}, "1424006799": {"O": 0.0, "F": 0.0, "Q": 0.0, "C": 0.0, "AA": 0.0, "I": 0.0, "V": 0.0, "B": 0.0, "A": 0.0, "N": 0.0, "OE": 0.0}, "524802797": {"O": 0.0, "F": 0.0, "Q": 0.0, "C": 0.0, "AA": 0.0, "I": 0.0, "V": 0.0, "B": 0.0, "A": 0.0, "N": 0.0, "OE": 0.0}, "1852905472": {"O": 0.0, "F": 0.0, "Q": 0.0, "C": 0.0, "AA": 0.0, "I": 0.0, "V": 0.84, "B": 0.0, "A": 0.0, "N": 0.0, "OE": 1.0909090909090908}, "1628155482": {"O": 2.0, "F": 0.0, "Q": 0.0, "C": 0.0, "AA": 0.0, "I": 2.242718446601942, "V": 0.0, "B": 0.0, "A": 0.0, "N": 0.0, "OE": 0.4666666666666667}, "2085334639": {"O": 0.0, "F": 0.0, "Q": 0.0, "C": 0.0, "AA": 0.0, "I": 0.0, "V": 0.0, "B": 0.0, "A": 0.0, "N": 0.0, "OE": 0.0}, "1326171827": {"O": 0.0, "F": 0.0, "Q": 0.0, "C": 0.0, "AA": 0.0, "I": 0.0, "V": 0.0, "B": 0.0, "A": 0.0, "N": 0.0, "OE": 0.0}, "1547519101": {"O": 0.0, "F": 0.0, "Q": 0.0, "C": 0.0, "AA": 0.0, "I": 0.0, "V": 0.0, "B": 0.0, "A": 0.0, "N": 0.0, "OE": 0.0}, "155225205": {"O": 0.0, "F": 0.0, "Q": 0.0, "C": 0.0, "AA": 0.0, "I": 0.0, "V": 0.0, "B": 0.0, "A": 0.0, "N": 0.0, "OE": 0.0}, "1812169073": {"O": 0.0, "F": 0.0, "Q": 0.0, "C": 0.0, "AA": 0.0, "I": 0.0, "V": 0.0, "B": 0.0, "A": 0.0, "N": 0.0, "OE": 0.0}, "2005005547": {"O": 0.0, "F": 0.0, "Q": 0.0, "C": 0.0, "AA": 0.0, "I": 0.0, "V": 0.0, "B": 0.0, "A": 0.0, "N": 0.0, "OE": 0.0}, "63014905": {"O": 0.0, "F": 0.0, "Q": 0.0, "C": 0.0, "AA": 0.0, "I": 0.0, "V": 0.0, "B": 0.0, "A": 0.0, "N": 0.0, "OE": 0.0}, "1674024343": {"O": 3.0666666666666664, "F": 0.0, "Q": 0.0, "C": 0.0, "AA": 0.0, "I": 7.333333333333332, "V": 0.0, "B": 0.0, "A": 1.5, "N": 0.0, "OE": 0.0}, "1052806843": {"O": 0.5, "F": 0.7142857142857143, "Q": 0.0, "C": 0.0, "AA": 0.0, "I": 0.0, "V": 0.0, "B": 0.0, "A": 0.0, "N": 0.0, "OE": 0.0}, "579750786": {"O": 0.8888888888888888, "F": 0.0, "Q": 0.0, "C": 0.0, "AA": 0.0, "I": 0.0, "V": 0.0, "B": 0.0, "A": 3.5, "N": 0.0, "OE": 0.0}, "949084691": {"O": 10.552777777777777, "F": 0.0, "Q": 0.0, "C": 0.0, "AA": 0.8571428571428571, "I": 0.0, "V": 0.3125, "B": 0.0, "A": 0.0, "N": 0.0, "OE": 0.0}, "916127680": {"O": 0.0, "F": 0.0, "Q": 0.0, "C": 0.0, "AA": 0.0, "I": 3.090909090909091, "V": 2.929211139737455, "B": 0.0, "A": 0.0, "N": 0.0, "OE": 0.0}, "1302605965": {"O": 0.0, "F": 0.0, "Q": 0.0, "C": 0.0, "AA": 0.0, "I": 0.0, "V": 3.129866439329355, "B": 0.0, "A": 1.9529411764705882, "N": 0.0, "OE": 8.37562189054726}, "1640796058": {"O": 0.7586206896551724, "F": 0.0, "Q": 0.0, "C": 0.0, "AA": 0.0, "I": 0.0, "V": 0.0, "B": 0.0, "A": 0.0, "N": 0.0, "OE": 0.0}, "1361478294": {"O": 0.0, "F": 0.0, "Q": 0.0, "C": 0.0, "AA": 0.0, "I": 0.0, "V": 0.0, "B": 0.0, "A": 0.0, "N": 0.0, "OE": 0.0}, "819661586": {"O": 0.5, "F": 0.0, "Q": 0.0, "C": 0.0, "AA": 0.75, "I": 0.0, "V": 0.0, "B": 0.0, "A": 0.0, "N": 0.0, "OE": 0.0}, "1241997940": {"O": 0.0, "F": 0.0, "Q": 0.0, "C": 0.0, "AA": 0.0, "I": 0.0, "V": 0.0, "B": 0.0, "A": 0.0, "N": 0.0, "OE": 0.0}, "1344301725": {"O": 0.0, "F": 0.0, "Q": 0.0, "C": 0.0, "AA": 0.0, "I": 0.0, "V": 0.0, "B": 0.0, "A": 0.0, "N": 0.0, "OE": 0.0}, "903190785": {"O": 0.3684210526315789, "F": 0.0, "Q": 0.0, "C": 0.0, "AA": 0.0, "I": 0.0, "V": 0.0, "B": 0.0, "A": 0.0, "N": 0.0, "OE": 1.7647058823529411}, "1167969227": {"O": 0.0, "F": 0.0, "Q": 0.0, "C": 0.3722943722943723, "AA": 0.0, "I": 0.0, "V": 0.0, "B": 0.0, "A": 0.0, "N": 0.0, "OE": 0.0}, "407259208": {"O": 0.0, "F": 0.0, "Q": 0.0, "C": 0.0, "AA": 0.0, "I": 0.0, "V": 0.0, "B": 0.0, "A": 0.0, "N": 0.0, "OE": 0.0}, "1516030597": {"O": 0.0, "F": 0.0, "Q": 0.0, "C": 0.0, "AA": 0.0, "I": 0.0, "V": 0.0, "B": 0.0, "A": 0.0, "N": 0.0, "OE": 0.0}, "970536428": {"O": 2.0, "F": 0.0, "Q": 0.0, "C": 0.0, "AA": 0.0, "I": 11.605633802816904, "V": 0.0, "B": 0.0, "A": 0.5833333333333334, "N": 0.0, "OE": 0.0}, "213356644": {"O": 0.0, "F": 0.0, "Q": 0.0, "C": 0.0, "AA": 0.0, "I": 2.0, "V": 0.0, "B": 0.0, "A": 0.0, "N": 0.0, "OE": 0.0}, "414359700": {"O": 0.0, "F": 0.0, "Q": 0.0, "C": 0.0, "AA": 0.0, "I": 0.0, "V": 0.0, "B": 0.9230769230769231, "A": 0.0, "N": 0.0, "OE": 0.0}, "848380783": {"O": 0.0, "F": 0.0, "Q": 0.0, "C": 0.0, "AA": 0.0, "I": 0.0, "V": 0.0, "B": 0.0, "A": 0.0, "N": 0.0, "OE": 0.0}, "1859325606": {"O": 1.5223880597014925, "F": 0.0, "Q": 0.0, "C": 0.0, "AA": 0.0, "I": 0.0, "V": 0.0, "B": 0.0, "A": 0.0, "N": 0.0, "OE": 0.0}, "1563605810": {"O": 0.0, "F": 0.0, "Q": 0.0, "C": 0.0, "AA": 0.0, "I": 1.6842105263157894, "V": 0.8979871912168343, "B": 0.0, "A": 0.0, "N": 0.0, "OE": 0.0}, "1255111990": {"O": 0.5555555555555556, "F": 0.64125, "Q": 0.0, "C": 0.0, "AA": 0.0, "I": 0.0, "V": 5.5555555555555545, "B": 0.0, "A": 0.0, "N": 0.0, "OE": 0.23076923076923078}, "629383679": {"O": 0.0, "F": 0.0, "Q": 0.0, "C": 0.0, "AA": 0.0, "I": 5.9111111111111105, "V": 2.1586538461538463, "B": 0.7777777777777778, "A": 0.5454545454545454, "N": 0.0, "OE": 0.0}, "722794644": {"O": 0.0, "F": 0.0, "Q": 0.0, "C": 0.0, "AA": 0.0, "I": 0.0, "V": 0.0, "B": 0.0, "A": 0.0, "N": 0.0, "OE": 0.0}, "102567506": {"O": 0.0, "F": 0.0, "Q": 0.0, "C": 0.0, "AA": 0.0, "I": 0.0, "V": 0.0, "B": 0.0, "A": 0.0, "N": 0.0, "OE": 0.0}, "412665203": {"O": 0.0, "F": 0.0, "Q": 0.0, "C": 0.0, "AA": 0.0, "I": 0.0, "V": 0.0, "B": 0.0, "A": 0.0, "N": 0.0, "OE": 0.0}, "64279345": {"O": 0.0, "F": 0.0, "Q": 0.0, "C": 0.0, "AA": 0.0, "I": 0.0, "V": 0.3023255813953488, "B": 0.0, "A": 0.0, "N": 0.0, "OE": 0.48717948717948717}, "937703498": {"O": 0.0, "F": 0.0, "Q": 0.0, "C": 0.0, "AA": 0.0, "I": 0.0, "V": 0.0, "B": 0.0, "A": 0.0, "N": 0.0, "OE": 0.0}, "1457102433": {"O": 0.0, "F": 0.0, "Q": 0.0, "C": 0.0, "AA": 0.875, "I": 0.0, "V": 0.0, "B": 1.542857142857143, "A": 1.0, "N": 0.0, "OE": 0.0}, "1119860399": {"O": 0.0, "F": 0.0, "Q": 0.0, "C": 0.0, "AA": 0.0, "I": 0.0, "V": 0.0, "B": 0.0, "A": 0.0, "N": 0.0, "OE": 0.0}, "1168106745": {"O": 0.0, "F": 0.0, "Q": 0.0, "C": 0.0, "AA": 0.0, "I": 1.875, "V": 2.9224725880717926, "B": 1.1085972850678734, "A": 0.0, "N": 0.0, "OE": 2.7857142857142856}, "2067813726": {"O": 0.0, "F": 0.0, "Q": 0.0, "C": 0.0, "AA": 0.0, "I": 0.6216216216216216, "V": 0.0, "B": 0.0, "A": 0.0, "N": 0.0, "OE": 0.0}, "531013802": {"O": 0.0, "F": 0.0, "Q": 0.0, "C": 0.0, "AA": 0.0, "I": 0.0, "V": 0.0, "B": 0.5714285714285714, "A": 0.0, "N": 0.0, "OE": 0.0}, "871097937": {"O": 0.0, "F": 0.0, "Q": 0.0, "C": 0.0, "AA": 0.0, "I": 0.0, "V": 0.5116279069767442, "B": 0.0, "A": 0.0, "N": 0.0, "OE": 0.0}, "1846517249": {"O": 0.0, "F": 0.0, "Q": 0.0, "C": 0.0, "AA": 0.0, "I": 0.0, "V": 0.0, "B": 0.0, "A": 0.0, "N": 0.0, "OE": 2.5819981763709783}, "1046715303": {"O": 0.0, "F": 0.0, "Q": 0.0, "C": 0.0, "AA": 0.0, "I": 4.0, "V": 0.0, "B": 0.0, "A": 0.0, "N": 0.0, "OE": 0.0}, "876961614": {"O": 0.0, "F": 0.0, "Q": 0.0, "C": 0.0, "AA": 0.0, "I": 0.0, "V": 0.0, "B": 0.0, "A": 0.0, "N": 0.0, "OE": 0.0}, "299299556": {"O": 2.590909090909091, "F": 0.0, "Q": 0.0, "C": 0.0, "AA": 0.0, "I": 0.0, "V": 0.0, "B": 0.0, "A": 0.0, "N": 0.0, "OE": 0.0}, "1155523367": {"O": 8.16326530612245, "F": 0.0, "Q": 0.0, "C": 0.0, "AA": 0.0, "I": 0.0, "V": 0.0, "B": 0.0, "A": 0.0, "N": 0.0, "OE": 0.0}, "582372520": {"O": 0.0, "F": 0.0, "Q": 0.0, "C": 0.0, "AA": 0.45121951219512196, "I": 0.0, "V": 0.0, "B": 0.0, "A": 0.0, "N": 0.0, "OE": 0.4}, "1205243874": {"O": 0.0, "F": 0.0, "Q": 0.0, "C": 0.0, "AA": 0.0, "I": 0.0, "V": 0.0, "B": 0.0, "A": 0.0, "N": 0.0, "OE": 0.0}, "1461737962": {"O": 0.0, "F": 20.656810035842298, "Q": 0.0, "C": 0.0, "AA": 0.0, "I": 7.428571428571426, "V": 7.466666666666666, "B": 0.4594594594594595, "A": 0.5882352941176471, "N": 0.3333333333333333, "OE": 0.0}, "178213479": {"O": 0.0, "F": 0.0, "Q": 0.0, "C": 0.0, "AA": 0.0, "I": 0.0, "V": 1.351412429378531, "B": 0.0, "A": 1.1428571428571428, "N": 0.0, "OE": 0.0}, "117985317": {"O": 0.0, "F": 0.0, "Q": 0.0, "C": 0.0, "AA": 0.0, "I": 0.0, "V": 0.0, "B": 0.0, "A": 0.0, "N": 0.0, "OE": 0.0}, "1259636455": {"O": 0.9166666666666666, "F": 0.0, "Q": 0.0, "C": 0.0, "AA": 0.0, "I": 0.0, "V": 0.0, "B": 0.0, "A": 0.0, "N": 0.0, "OE": 0.0}, "460652382": {"O": 0.0, "F": 0.0, "Q": 0.0, "C": 0.0, "AA": 0.0, "I": 0.0, "V": 0.0, "B": 0.0, "A": 0.0, "N": 0.0, "OE": 0.0}, "715907013": {"O": 0.0, "F": 0.0, "Q": 0.0, "C": 0.0, "AA": 0.0, "I": 0.0, "V": 0.0, "B": 0.0, "A": 0.0, "N": 0.0, "OE": 0.0}}
