# Supplementary material for: Parsimonious data: How a single Facebook like predicts voting behavior in multiparty systems
Source: PLoS One. 2017 Sep 20;12(9):e0184562. doi: 10.1371/journal.pone.0184562 (PMC5607134; doi:10.1371/journal.pone.0184562)
Supplement: S1 Dataset — (ZIP) [file pone.0184562.s014.zip › Dataset/userneed_survey.xlsx]

## Sheet: data
Respondent	Date	Starttime	Enddate	Endtime	InterviewDuration	intEntityID	Er du?	Hvor gammel er du?	Alderdummy	I hvilken kommune bor du?	Hvilken region er du bosat i?	Øst og Vest	Angiv venligst din senest afsluttede uddannelse.	Har du en facebook profil?	Hvilket parti stemte du på ved Folketingsvalget i 2015? Hvis du stemte personligt, skal du svare partiet for hvem personen stillede op for på tidspunktet.	Hvilket parti ville du stemme på, hvis der var Folketingsvalg idag? Hvis du ville stemme personligt, skal du svare partiet for hvem personen stiller op for på nuværende tidspunkt.	Din mening om nogle vigtige politiske emner. A siger: Det enkelte menneske burde have mere ansvar for at sørge for sig selv. B siger: Det offentlige burde have mere ansvar for at sikre, at der bliver sørget for alle.	Din mening om nogle vigtige politiske emner. A siger: Hvis arbejdsløse ikke tager det arbejde, de bliver tilbudt, bør de miste deres arbejdsløshedsunderstøttelse B siger: Arbejdsløse bør have ret til at afslå et job, de ikke ønsker.	Din mening om nogle vigtige politiske emner. A siger: Man er gået for langt med sociale reformer her i landet. B siger: De sociale reformer, som er gennemført i vores land, bør opretholdes i mindst samme omfang som nu.	Din mening om nogle vigtige politiske emner. A siger: Konkurrence er sundt. Det stimulerer folk til at arbejde hårdt og udvikle nye ideer. B siger: Konkurrence er usundt. Det bringer det værste frem i mennesket.	Din mening om nogle vigtige politiske emner. A siger: Staten burde give større frihed til virksomhederne. B siger: Staten burde kontrollere virksomhederne mere effektivt.	Personer med høje indkomster betaler alt for lidt i skat	Indkomstforskellene er stadig for store her i landet. Derfor bør folk med mindre indtægter få større lønstigninger end andre	Voldsforbrydelser bør straffes langt hårdere end de bliver i dag	Danmark skal skærpe grænsekontrollen	Vi skal i Danmark værne om vore nationale skikke	Kriminalitet forhindres bedre med forebyggelse og vejledning end med hårde straffe	Indsatsen for at forbedre miljøet må ikke gå så vidt, at den skader erhvervslivet	Homoseksuelle bør have samme rettigheder som alle andre grupper i samfundet	De grønne afgifter på benzin bør sættes i vejret	Religiøse ekstremister skal have lov til at holde offentlige møder
1047012601	2016-10-07	17:11:21	2016-10-07	17:17:33	372	80195	Mand	52	35-53 år	Assens	Region Syddanmark	Vest	Videregående uddannelse (2-4½ år)	Ja	Socialdemokraterne	Socialdemokraterne	Delvist enig med B	Helt enig med A	Delvist enig med A	Delvist enig med A	Delvist enig med B	Ved ikke	Ved ikke	Delvist enig	Delvist uenig	Helt enig	Delvist enig	Delvist uenig	Helt enig	Helt uenig	Helt uenig
1414744874	2016-10-06	20:51:10	2016-10-06	20:56:31	322	1863016702	Kvinde	19	18-34 år	Fanø	Region Syddanmark	Vest	Grundskole 8.-10. klasse (inkl. realskole)		Enhedslisten	Enhedslisten	Helt enig med B	Delvist enig med B	Delvist enig med B	Delvist enig med B	Delvist enig med B	Delvist enig	Delvist enig	Delvist enig	Helt uenig	Delvist uenig	Delvist enig	Delvist uenig	Helt enig	Delvist enig	Ved ikke
1242505638	2016-10-20	15:15:12	2016-10-20	15:18:14	183	20283	Mand	51	35-53 år	København	Region Hovedstaden	Øst	Videregående uddannelse (op til 2 år - Kræver forudgående gymnasial eller erhvervsgymnasial uddannelse)	Ja	Konservative	Konservative	Delvist enig med A	Delvist enig med A	Delvist enig med B	Helt enig med A	Delvist enig med B	Delvist uenig	Delvist uenig	Delvist uenig	Delvist uenig	Delvist enig	Delvist enig	Delvist uenig	Delvist enig	Ved ikke	Delvist enig
524802797	2016-10-17	19:06:07	2016-10-17	19:11:12	304	4063863	Kvinde	70	54-74 år	Gentofte	Region Hovedstaden	Øst	Erhvervsfaglig uddannelse (f.eks. EUD, håndværksuddannelse, kontoruddannelse, butiksuddannelse)	Ja	Andet	Andet	Delvist enig med A	Ved ikke	Delvist enig med A	Delvist enig med A	Ved ikke	Ved ikke	Delvist uenig	Ved ikke	Delvist enig	Delvist uenig	Delvist enig	Delvist enig	Helt enig	Helt uenig	Ved ikke
987545242	2016-10-07	19:18:38	2016-10-07	19:25:28	410	49294	Kvinde	67	54-74 år	Ærø	Region Syddanmark	Vest	Grundskole 8.-10. klasse (inkl. realskole)	Nej	Enhedslisten	Alternativet	Helt enig med B	Helt enig med B	Helt enig med B	Ved ikke	Helt enig med B	Helt enig	Helt enig	Helt enig	Delvist enig	Delvist enig	Delvist uenig	Delvist enig	Helt enig	Helt uenig	Helt uenig
1681107678	2016-10-09	15:30:57	2016-10-09	15:34:51	234	51978	Kvinde	65	54-74 år	Århus	Region Midtjylland	Vest	Videregående uddannelse (5 år eller længere)	Nej	Enhedslisten	Enhedslisten	Helt enig med B	Helt enig med B	Helt enig med B	Helt enig med B	Helt enig med B	Helt enig	Helt enig	Ved ikke	Helt uenig	Helt uenig	Helt enig	Helt uenig	Helt enig	Ved ikke	Helt uenig
247729323	2016-10-13	17:25:58	2016-10-13	17:31:43	345	3017250	Kvinde	66	54-74 år	Jammerbugt	Region Nordjylland	Vest	Erhvervsfaglig uddannelse (f.eks. EUD, håndværksuddannelse, kontoruddannelse, butiksuddannelse)	Nej	Dansk Folkeparti	Dansk Folkeparti	Delvist enig med B	Helt enig med A	Delvist enig med A	Delvist enig med A	Delvist enig med A	Ved ikke	Helt enig	Helt enig	Helt enig	Helt enig	Ved ikke	Ved ikke	Delvist enig	Helt uenig	Helt uenig
827066429	2016-10-27	18:07:23	2016-10-27	18:11:14	231	6568695	Kvinde	18	18-34 år	Aalborg	Region Nordjylland	Vest	Almengymnasial uddannelse (inkl. HF)	Ja	Husker ikke	Socialdemokraterne	Delvist enig med B	Helt enig med A	Delvist enig med A	Delvist enig med B	Delvist enig med B	Helt uenig	Delvist enig	Delvist enig	Helt uenig	Delvist enig	Helt uenig	Delvist enig	Helt enig	Delvist uenig	Delvist uenig
796909246	2016-10-19	22:04:16	2016-10-19	22:09:40	324	7084230	Kvinde	28	18-34 år	København	Region Hovedstaden	Øst	Almengymnasial uddannelse (inkl. HF)	Ja	Enhedslisten	Enhedslisten	Helt enig med B	Delvist enig med A	Ved ikke	Delvist enig med A	Delvist enig med B	Helt enig	Ved ikke	Helt enig	Helt uenig	Delvist enig	Delvist enig	Delvist uenig	Helt enig	Ved ikke	Helt uenig
1401292794	2016-10-13	16:02:22	2016-10-13	16:05:49	206	4792257	Kvinde	69	54-74 år	Silkeborg	Region Midtjylland	Vest	Videregående uddannelse (2-4½ år)	Nej	Venstre	Dansk Folkeparti	Helt enig med A	Helt enig med A	Delvist enig med A	Delvist enig med A	Delvist enig med A	Delvist uenig	Delvist enig	Delvist enig	Delvist enig	Delvist enig	Delvist enig	Helt uenig	Helt enig	Delvist enig	Helt uenig
1320826068	2016-10-19	19:30:24	2016-10-19	19:48:43	655	3258245	Mand	46	35-53 år	Odense	Region Syddanmark	Vest	Erhvervsfaglig uddannelse (f.eks. EUD, håndværksuddannelse, kontoruddannelse, butiksuddannelse)	Ja	Dansk Folkeparti	Dansk Folkeparti	Delvist enig med B	Delvist enig med B	Helt enig med B	Delvist enig med A	Delvist enig med A	Helt enig	Delvist uenig	Helt enig	Delvist enig	Delvist enig	Delvist uenig	Delvist enig	Delvist uenig	Delvist uenig	Helt uenig
1661398715	2016-10-13	15:48:04	2016-10-13	15:53:36	332	4175705	Mand	59	54-74 år	Vejle	Region Syddanmark	Vest	Videregående uddannelse (5 år eller længere)	Ja	Enhedslisten	Alternativet	Delvist enig med B	Delvist enig med B	Helt enig med B	Delvist enig med A	Delvist enig med B	Delvist enig	Delvist enig	Ved ikke	Helt uenig	Helt enig	Delvist enig	Helt uenig	Helt enig	Ved ikke	Helt uenig
1184046228	2016-10-17	10:51:41	2016-10-17	10:59:06	320	5728103	Kvinde	44	35-53 år	Gentofte	Region Hovedstaden	Øst	Videregående uddannelse (2-4½ år)	Ja	Dansk Folkeparti	Dansk Folkeparti	Helt enig med A	Helt enig med A	Helt enig med A	Delvist enig med A	Delvist enig med B	Helt uenig	Helt uenig	Delvist enig	Helt enig	Helt enig	Delvist enig	Delvist enig	Helt enig	Helt uenig	Delvist enig
1284821962	2016-10-18	10:34:17	2016-10-18	10:42:32	495	5141153	Mand	53	35-53 år	København	Region Hovedstaden	Øst	Videregående uddannelse (2-4½ år)	Ja	Venstre	Venstre	Helt enig med A	Helt enig med A	Helt enig med A	Helt enig med A	Helt enig med A	Delvist enig	Helt enig	Helt enig	Delvist uenig	Delvist enig	Helt enig	Helt enig	Delvist enig	Helt uenig	Delvist uenig
1180706377	2016-10-07	23:20:06	2016-10-07	23:25:42	336	3002691	Kvinde	69	54-74 år	Egedal	Region Hovedstaden	Øst	Videregående uddannelse (2-4½ år)	Ja	Venstre	Venstre	Delvist enig med B	Delvist enig med A	Helt enig med B	Delvist enig med A	Delvist enig med B	Delvist uenig	Delvist uenig	Delvist enig	Delvist uenig	Delvist enig	Delvist enig	Delvist enig	Helt enig	Delvist uenig	Delvist uenig
993528463	2016-10-18	13:42:03	2016-10-18	13:47:13	309	57067	Mand	63	54-74 år	Næstved	Region Sjælland	Øst	Erhvervsfaglig uddannelse (f.eks. EUD, håndværksuddannelse, kontoruddannelse, butiksuddannelse)	Ja	Socialdemokraterne	Socialdemokraterne	Helt enig med B	Delvist enig med B	Helt enig med B	Delvist enig med B	Delvist enig med B	Delvist enig	Delvist enig	Delvist enig	Helt uenig	Delvist uenig	Delvist enig	Delvist uenig	Helt enig	Delvist uenig	Delvist uenig
907111069	2016-10-08	09:50:54	2016-10-08	09:55:47	292	5794736	Kvinde	41	35-53 år	Fredensborg	Region Hovedstaden	Øst	Videregående uddannelse (2-4½ år)	Ja	Socialdemokraterne	Socialdemokraterne	Delvist enig med B	Delvist enig med A	Helt enig med B	Delvist enig med A	Ved ikke	Delvist enig	Delvist enig	Helt enig	Delvist enig	Delvist enig	Helt enig	Delvist uenig	Helt enig	Helt uenig	Ved ikke
451459149	2016-10-13	17:01:31	2016-10-13	17:07:01	329	1863430202	Mand	71	54-74 år	Varde	Region Syddanmark	Vest	Videregående uddannelse (5 år eller længere)	Ja	Radikale Venstre	Radikale Venstre	Delvist enig med B	Helt enig med A	Helt enig med B	Ved ikke	Delvist enig med B	Delvist enig	Delvist enig	Delvist enig	Helt uenig	Delvist enig	Delvist enig	Helt uenig	Helt enig	Delvist uenig	Delvist enig
347775450	2016-10-17	16:23:39	2016-10-17	16:28:14	275	49706	Mand	67	54-74 år	Århus	Region Midtjylland	Vest	Videregående uddannelse (5 år eller længere)	Ja	Socialdemokraterne	Socialdemokraterne	Delvist enig med B	Delvist enig med B	Helt enig med B	Delvist enig med A	Delvist enig med B	Delvist enig	Delvist enig	Delvist enig	Helt uenig	Delvist enig	Delvist enig	Delvist enig	Helt enig	Delvist uenig	Helt uenig
1862209681	2016-10-08	16:44:28	2016-10-08	16:49:53	324	1863436888	Mand	70	54-74 år	Fanø	Region Syddanmark	Vest	Videregående uddannelse (2-4½ år)	Ja	Socialdemokraterne	Socialdemokraterne	Delvist enig med B	Delvist enig med A	Helt enig med B	Helt enig med A	Delvist enig med B	Delvist enig	Delvist enig	Helt uenig	Helt uenig	Helt enig	Delvist enig	Helt uenig	Helt enig	Helt uenig	Helt enig
970208603	2016-10-11	09:52:59	2016-10-11	09:56:59	241	2870092	Kvinde	59	54-74 år	Morsø	Region Nordjylland	Vest	Grundskole 8.-10. klasse (inkl. realskole)	Ja	Dansk Folkeparti	Andet	Delvist enig med A	Helt enig med A	Helt enig med B	Delvist enig med B	Ved ikke	Delvist enig	Helt enig	Helt enig	Helt enig	Helt enig	Delvist enig	Delvist enig	Helt enig	Delvist enig	Helt uenig
1752722311	2016-10-18	10:31:32	2016-10-18	10:34:31	180	1863457085	Mand	47	35-53 år	Høje-Taastrup	Region Hovedstaden	Øst	Erhvervsgymnasial uddannelse (inkl. HHX og HTX)	Ja	Dansk Folkeparti	Dansk Folkeparti	Helt enig med A	Helt enig med A	Delvist enig med A	Helt enig med A	Helt enig med A	Helt uenig	Delvist enig	Helt enig	Helt enig	Helt enig	Delvist enig	Helt enig	Helt enig	Helt uenig	Helt uenig
1787966170	2016-10-07	19:53:53	2016-10-07	19:57:45	233	49663	Mand	67	54-74 år	Århus	Region Midtjylland	Vest	Videregående uddannelse (op til 2 år - Kræver forudgående gymnasial eller erhvervsgymnasial uddannelse)	Nej	Venstre	Konservative	Delvist enig med B	Delvist enig med A	Helt enig med B	Delvist enig med A	Delvist enig med A	Delvist enig	Delvist enig	Delvist enig	Delvist enig	Delvist enig	Delvist enig	Delvist enig	Helt enig	Helt uenig	Helt uenig
29755417	2016-10-14	10:59:20	2016-10-14	11:04:33	313	292515	Kvinde	44	35-53 år	Gentofte	Region Hovedstaden	Øst	Videregående uddannelse (5 år eller længere)	Ja	Radikale Venstre	Radikale Venstre	Ved ikke	Delvist enig med A	Ved ikke	Delvist enig med A	Delvist enig med A	Delvist uenig	Delvist uenig	Delvist enig	Delvist uenig	Delvist uenig	Helt enig	Delvist uenig	Helt enig	Ved ikke	Delvist uenig
62392137	2016-10-21	00:22:23	2016-10-21	00:27:13	289	3673773	Mand	51	35-53 år	Randers	Region Midtjylland	Vest	Erhvervsfaglig uddannelse (f.eks. EUD, håndværksuddannelse, kontoruddannelse, butiksuddannelse)	Nej	Socialdemokraterne	Socialdemokraterne	Delvist enig med A	Delvist enig med A	Helt enig med A	Delvist enig med B	Ved ikke	Delvist enig	Delvist enig	Helt enig	Delvist uenig	Delvist uenig	Delvist enig	Delvist enig	Helt enig	Helt uenig	Helt uenig
1862450760	2016-10-15	11:05:50	2016-10-15	11:09:04	194	2612777	Kvinde	48	35-53 år	Næstved	Region Sjælland	Øst	Grundskole 8.-10. klasse (inkl. realskole)	Nej	Dansk Folkeparti	Dansk Folkeparti	Delvist enig med A	Helt enig med A	Helt enig med B	Helt enig med A	Delvist enig med B	Delvist enig	Helt uenig	Helt enig	Helt enig	Helt enig	Helt uenig	Delvist enig	Helt enig	Helt uenig	Helt uenig
34270317	2016-10-19	18:33:35	2016-10-19	18:36:41	186	3770644	Kvinde	46	35-53 år	Randers	Region Midtjylland	Vest	Almengymnasial uddannelse (inkl. HF)	Ja	Dansk Folkeparti	Liberal Alliance	Delvist enig med A	Delvist enig med A	Delvist enig med B	Helt enig med A	Delvist enig med B	Delvist uenig	Helt uenig	Helt enig	Delvist enig	Delvist enig	Delvist enig	Delvist enig	Helt enig	Delvist uenig	Delvist enig
2068853664	2016-10-13	20:34:52	2016-10-13	20:39:00	248	85747	Kvinde	51	35-53 år	Ballerup	Region Hovedstaden	Øst	Almengymnasial uddannelse (inkl. HF)	Ja	Venstre	Venstre	Helt enig med B	Delvist enig med B	Delvist enig med B	Delvist enig med A	Delvist enig med A	Delvist enig	Delvist enig	Helt enig	Delvist enig	Helt enig	Delvist uenig	Helt uenig	Helt enig	Helt uenig	Delvist uenig
2064523245	2016-10-13	14:45:56	2016-10-13	14:49:13	197	6962710	Mand	47	35-53 år	Rebild	Region Nordjylland	Vest	Erhvervsfaglig uddannelse (f.eks. EUD, håndværksuddannelse, kontoruddannelse, butiksuddannelse)	Ja	Enhedslisten	Socialdemokraterne	Delvist enig med B	Delvist enig med B	Helt enig med B	Delvist enig med A	Delvist enig med B	Delvist enig	Delvist enig	Helt enig	Helt uenig	Helt enig	Delvist uenig	Delvist uenig	Helt enig	Delvist uenig	Helt uenig
1091984068	2016-10-06	21:14:34	2016-10-06	21:20:17	344	12398	Kvinde	32	18-34 år	Århus	Region Midtjylland	Vest	Videregående uddannelse (5 år eller længere)		Radikale Venstre	Radikale Venstre	Delvist enig med B	Delvist enig med A	Ved ikke	Delvist enig med A	Helt enig med A	Delvist uenig	Delvist uenig	Helt enig	Delvist uenig	Helt enig	Delvist enig	Helt uenig	Helt enig	Ved ikke	Delvist uenig
216392447	2016-10-07	15:51:50	2016-10-07	15:58:05	375	3458424	Mand	62	54-74 år	Bornholms Regionskommune	Region Hovedstaden	Øst	Grundskole 8.-10. klasse (inkl. realskole)	Ja	Enhedslisten	Enhedslisten	Delvist enig med B	Delvist enig med A	Delvist enig med B	Delvist enig med A	Delvist enig med B	Delvist uenig	Delvist enig	Delvist enig	Delvist uenig	Delvist enig	Delvist enig	Delvist uenig	Helt uenig	Delvist enig	Delvist uenig
1264925372	2016-10-20	10:05:33	2016-10-20	10:06:27	54	4897653	Mand	32	18-34 år	Lyngby-Taarbæk	Region Hovedstaden	Øst	Erhvervsfaglig uddannelse (f.eks. EUD, håndværksuddannelse, kontoruddannelse, butiksuddannelse)	Nej	Radikale Venstre	Radikale Venstre	Delvist enig med B	Delvist enig med B	Delvist enig med A	Ved ikke	Delvist enig med B	Delvist enig	Delvist uenig	Helt uenig	Delvist uenig	Delvist enig	Delvist uenig	Helt uenig	Delvist uenig	Ved ikke	Delvist enig
1563605810	2016-10-22	18:51:51	2016-10-22	18:59:39	468	4791731	Mand	23	18-34 år	Frederiksberg	Region Hovedstaden	Øst	Almengymnasial uddannelse (inkl. HF)	Ja	Socialistisk Folkeparti	Socialistisk Folkeparti	Delvist enig med B	Delvist enig med B	Delvist enig med B	Delvist enig med B	Helt enig med B	Helt enig	Delvist enig	Ved ikke	Helt uenig	Delvist uenig	Helt enig	Helt uenig	Helt enig	Helt enig	Delvist enig
1683223129	2016-10-18	10:18:24	2016-10-18	10:22:20	237	6987828	Mand	37	35-53 år	Haderslev	Region Syddanmark	Vest	Almengymnasial uddannelse (inkl. HF)	Nej	Andet	Enhedslisten	Helt enig med A	Delvist enig med A	Delvist enig med A	Helt enig med B	Delvist enig med B	Helt enig	Delvist uenig	Ved ikke	Helt enig	Delvist enig	Ved ikke	Helt uenig	Helt enig	Ved ikke	Ved ikke
1100911030	2016-10-17	11:12:55	2016-10-17	11:17:05	250	277664	Mand	53	35-53 år	Lolland	Region Sjælland	Øst	Videregående uddannelse (5 år eller længere)	Nej	Socialdemokraterne	Socialdemokraterne	Delvist enig med A	Delvist enig med B	Delvist enig med B	Delvist enig med A	Delvist enig med B	Helt uenig	Helt uenig	Delvist enig	Helt uenig	Delvist enig	Delvist enig	Delvist enig	Helt enig	Delvist uenig	Helt uenig
1113990788	2016-10-10	18:28:13	2016-10-10	18:33:36	323	3293071	Mand	25	18-34 år	Varde	Region Syddanmark	Vest	Erhvervsfaglig uddannelse (f.eks. EUD, håndværksuddannelse, kontoruddannelse, butiksuddannelse)	Ja	Dansk Folkeparti	Dansk Folkeparti	Delvist enig med A	Helt enig med A	Helt enig med A	Delvist enig med A	Helt enig med A	Helt enig	Delvist uenig	Helt enig	Helt enig	Delvist enig	Helt uenig	Helt enig	Delvist enig	Delvist uenig	Delvist enig
1587953258	2016-10-18	15:27:10	2016-10-18	15:30:06	177	3027553	Kvinde	26	18-34 år	København	Region Hovedstaden	Øst	Videregående uddannelse (5 år eller længere)	Ja	Konservative	Konservative	Delvist enig med B	Delvist enig med A	Helt enig med B	Helt enig med A	Delvist enig med A	Delvist uenig	Delvist enig	Delvist enig	Delvist uenig	Delvist enig	Delvist enig	Delvist enig	Helt enig	Delvist uenig	Delvist uenig
1880249	2016-10-18	14:15:47	2016-10-18	14:19:23	217	22019	Kvinde	66	54-74 år	Favrskov	Region Midtjylland	Vest	Videregående uddannelse (2-4½ år)	Ja	Venstre	Venstre	Delvist enig med A	Helt enig med A	Delvist enig med B	Delvist enig med B	Delvist enig med A	Delvist uenig	Helt uenig	Delvist enig	Delvist uenig	Delvist enig	Delvist enig	Delvist enig	Helt enig	Delvist uenig	Delvist enig
1415079318	2016-10-10	14:44:40	2016-10-10	14:48:34	233	5148460	Mand	44	35-53 år	Fredericia	Region Syddanmark	Vest	Videregående uddannelse (2-4½ år)	Ja	Dansk Folkeparti	Dansk Folkeparti	Helt enig med A	Delvist enig med A	Delvist enig med B	Delvist enig med A	Delvist enig med B	Delvist uenig	Delvist uenig	Delvist enig	Delvist uenig	Helt enig	Delvist uenig	Delvist enig	Helt enig	Helt uenig	Helt uenig
1575184464	2016-10-19	16:38:01	2016-10-19	16:43:30	329	1863429385	Kvinde	25	18-34 år	Lyngby-Taarbæk	Region Hovedstaden	Øst	Almengymnasial uddannelse (inkl. HF)	Ja	Socialdemokraterne	Socialdemokraterne	Delvist enig med A	Delvist enig med A	Delvist enig med B	Delvist enig med B	Ved ikke	Helt uenig	Helt uenig	Helt enig	Delvist enig	Delvist uenig	Delvist enig	Delvist uenig	Ved ikke	Delvist uenig	Helt uenig
253238382	2016-10-10	08:39:09	2016-10-10	08:44:04	295	47718	Mand	68	54-74 år	Århus	Region Midtjylland	Vest	Videregående uddannelse (5 år eller længere)	Nej	Venstre	Venstre	Delvist enig med A	Delvist enig med B	Delvist enig med A	Helt enig med A	Delvist enig med B	Ved ikke	Ved ikke	Helt enig	Delvist enig	Helt enig	Delvist enig	Delvist uenig	Ved ikke	Ved ikke	Delvist uenig
2024659727	2016-10-14	12:51:08	2016-10-14	13:36:13	340	1863429840	Kvinde	20	18-34 år	København	Region Hovedstaden	Øst	Erhvervsgymnasial uddannelse (inkl. HHX og HTX)	Ja	Socialdemokraterne	Socialdemokraterne	Delvist enig med B	Delvist enig med B	Helt enig med B	Delvist enig med A	Delvist enig med A	Delvist uenig	Delvist uenig	Ved ikke	Delvist uenig	Delvist enig	Helt enig	Helt uenig	Helt enig	Delvist uenig	Delvist enig
774438131	2016-09-30	17:03:59	2016-09-30	17:12:24	505	48949	Kvinde	67	54-74 år	Aalborg	Region Nordjylland	Vest			Socialdemokraterne	Socialdemokraterne	Helt enig med B	Delvist enig med B	Delvist enig med B	Delvist enig med A	Helt enig med B	Delvist enig	Delvist enig	Delvist uenig	Delvist uenig	Delvist uenig	Helt enig	Delvist enig	Helt enig	Delvist uenig	Delvist enig
1480732739	2016-10-07	16:36:12	2016-10-07	16:40:33	261	64492	Kvinde	60	54-74 år	Dragør	Region Hovedstaden	Øst	Erhvervsfaglig uddannelse (f.eks. EUD, håndværksuddannelse, kontoruddannelse, butiksuddannelse)	Nej	Husker ikke	Andet	Helt enig med A	Helt enig med A	Delvist enig med A	Delvist enig med B	Delvist enig med A	Delvist uenig	Helt enig	Helt enig	Helt uenig	Helt enig	Delvist enig	Delvist enig	Helt enig	Helt uenig	Helt uenig
1796172651	2016-10-20	10:52:17	2016-10-20	10:55:23	186	4108193	Kvinde	26	18-34 år	Hillerød	Region Hovedstaden	Øst	Videregående uddannelse (2-4½ år)	Nej	Husker ikke	Andet	Ved ikke	Helt enig med B	Delvist enig med B	Delvist enig med B	Delvist enig med B	Helt enig	Helt enig	Helt enig	Delvist uenig	Helt enig	Delvist enig	Delvist enig	Helt enig	Helt enig	Helt enig
543907738	2016-10-14	09:54:23	2016-10-14	09:56:46	143	4482867	Kvinde	30	18-34 år	København	Region Hovedstaden	Øst	Videregående uddannelse (2-4½ år)	Ja	Husker ikke	Andet	Ved ikke	Ved ikke	Ved ikke	Ved ikke	Ved ikke	Ved ikke	Ved ikke	Ved ikke	Ved ikke	Ved ikke	Ved ikke	Ved ikke	Ved ikke	Ved ikke	Ved ikke
1499572343	2016-11-22	18:06:12	2016-11-22	18:10:40	269	18173	Kvinde	57	54-74 år	Kalundborg	Region Sjælland	Øst	Videregående uddannelse (op til 2 år - Kræver forudgående gymnasial eller erhvervsgymnasial uddannelse)	Ja	Dansk Folkeparti	Venstre	Delvist enig med A	Delvist enig med A	Helt enig med B	Helt enig med A	Delvist enig med A	Delvist uenig	Delvist enig	Helt enig	Helt enig	Helt enig	Helt enig	Delvist uenig	Helt enig	Delvist enig	Helt uenig
710611759	2016-10-18	10:13:17	2016-10-18	10:30:18	653	37773	Mand	72	54-74 år	Hjørring	Region Nordjylland	Vest	Erhvervsfaglig uddannelse (f.eks. EUD, håndværksuddannelse, kontoruddannelse, butiksuddannelse)	Nej	Dansk Folkeparti	Andet	Delvist enig med B	Delvist enig med A	Delvist enig med B	Delvist enig med A	Delvist enig med A	Ved ikke	Ved ikke	Delvist enig	Delvist enig	Delvist enig	Ved ikke	Delvist enig	Helt enig	Helt uenig	Helt uenig
896306614	2016-10-08	20:30:56	2016-10-08	20:35:27	271	91040	Mand	48	35-53 år	Ringsted	Region Sjælland	Øst	Videregående uddannelse (op til 2 år - Kræver forudgående gymnasial eller erhvervsgymnasial uddannelse)	Ja	Venstre	Venstre	Helt enig med A	Delvist enig med A	Delvist enig med B	Delvist enig med A	Delvist enig med B	Delvist uenig	Delvist uenig	Helt enig	Delvist enig	Helt enig	Delvist uenig	Delvist enig	Delvist enig	Delvist uenig	Delvist enig
967317925	2016-10-13	15:38:10	2016-10-13	15:42:59	288	5183526	Kvinde	69	54-74 år	København	Region Hovedstaden	Øst	Videregående uddannelse (5 år eller længere)	Ja	Enhedslisten	Enhedslisten	Delvist enig med B	Delvist enig med B	Helt enig med B	Delvist enig med B	Helt enig med B	Helt enig	Helt enig	Delvist enig	Delvist uenig	Delvist uenig	Helt enig	Delvist uenig	Helt enig	Helt enig	Ved ikke
2120022246	2016-10-18	14:26:07	2016-10-18	14:28:55	168	87843	Kvinde	50	35-53 år	Middelfart	Region Syddanmark	Vest	Videregående uddannelse (2-4½ år)	Nej	Venstre	Venstre	Helt enig med A	Delvist enig med A	Delvist enig med A	Helt enig med A	Delvist enig med A	Delvist uenig	Delvist enig	Helt enig	Delvist enig	Helt enig	Ved ikke	Delvist enig	Helt enig	Helt uenig	Helt uenig
137509209	2016-10-07	00:24:55	2016-10-07	00:28:41	226	7131023	Mand	52	35-53 år	Allerød	Region Hovedstaden	Øst	Videregående uddannelse (5 år eller længere)		Husker ikke	Konservative	Delvist enig med B	Helt enig med A	Delvist enig med B	Helt enig med A	Helt enig med A	Delvist enig	Helt uenig	Helt enig	Helt enig	Delvist enig	Delvist uenig	Delvist uenig	Delvist enig	Helt uenig	Helt uenig
162814807	2016-10-15	08:17:22	2016-10-15	08:24:47	445	4266147	Kvinde	42	35-53 år	Rødovre	Region Hovedstaden	Øst	Videregående uddannelse (2-4½ år)	Ja	Socialdemokraterne	Socialdemokraterne	Helt enig med B	Delvist enig med A	Delvist enig med B	Delvist enig med A	Ved ikke	Delvist enig	Delvist uenig	Delvist enig	Delvist enig	Delvist enig	Helt enig	Delvist uenig	Helt enig	Ved ikke	Delvist uenig
826649328	2016-10-19	09:34:28	2016-10-19	09:38:43	255	1863431515	Mand	50	35-53 år	Fredericia	Region Syddanmark	Vest	Videregående uddannelse (5 år eller længere)	Ja	Venstre	Venstre	Helt enig med A	Delvist enig med A	Helt enig med A	Helt enig med A	Helt enig med A	Helt uenig	Helt uenig	Helt enig	Delvist enig	Helt enig	Delvist enig	Delvist uenig	Helt enig	Helt uenig	Delvist enig
114194896	2016-10-14	09:23:36	2016-10-14	09:35:53	438	1863015894	Kvinde	30	18-34 år	Aalborg	Region Nordjylland	Vest	Erhvervsfaglig uddannelse (f.eks. EUD, håndværksuddannelse, kontoruddannelse, butiksuddannelse)	Ja	Dansk Folkeparti	Dansk Folkeparti	Helt enig med A	Helt enig med A	Delvist enig med A	Helt enig med A	Ved ikke	Helt uenig	Helt uenig	Helt enig	Ved ikke	Delvist enig	Delvist enig	Delvist enig	Helt enig	Ved ikke	Helt uenig
1330597607	2016-10-07	15:18:28	2016-10-07	15:22:33	245	4459169	Mand	29	18-34 år	Favrskov	Region Midtjylland	Vest	Almengymnasial uddannelse (inkl. HF)	Nej	Dansk Folkeparti	Dansk Folkeparti	Delvist enig med A	Delvist enig med B	Delvist enig med A	Delvist enig med A	Delvist enig med B	Delvist enig	Helt enig	Helt enig	Helt enig	Helt enig	Helt uenig	Delvist enig	Helt enig	Helt uenig	Helt uenig
1054860201	2016-10-06	16:50:49	2016-10-06	16:56:43	354	3493419	Kvinde	42	35-53 år	Middelfart	Region Syddanmark	Vest	Videregående uddannelse (2-4½ år)		Socialdemokraterne	Socialdemokraterne	Helt enig med B	Delvist enig med B	Helt enig med B	Delvist enig med B	Delvist enig med A	Delvist uenig	Helt enig	Helt enig	Helt enig	Helt enig	Helt uenig	Helt uenig	Delvist enig	Helt uenig	Helt uenig
1906002558	2016-10-26	15:01:49	2016-10-26	15:06:13	264	89680	Kvinde	50	35-53 år	Hillerød	Region Hovedstaden	Øst	Erhvervsfaglig uddannelse (f.eks. EUD, håndværksuddannelse, kontoruddannelse, butiksuddannelse)	Nej	Venstre	Nye Borgerlige	Delvist enig med A	Helt enig med B	Delvist enig med B	Delvist enig med A	Delvist enig med B	Delvist uenig	Delvist enig	Helt enig	Helt enig	Helt enig	Delvist uenig	Delvist uenig	Helt enig	Helt uenig	Delvist enig
204627482	2016-10-25	20:14:47	2016-10-25	20:17:10	142	3392695	Mand	33	18-34 år	Varde	Region Syddanmark	Vest	Videregående uddannelse (5 år eller længere)	Ja	Liberal Alliance	Andet	Delvist enig med B	Delvist enig med B	Delvist enig med B	Delvist enig med B	Delvist enig med B	Delvist uenig	Delvist uenig	Delvist uenig	Delvist uenig	Delvist uenig	Helt uenig	Delvist enig	Helt enig	Delvist uenig	Helt uenig
1213621028	2016-10-14	10:50:48	2016-10-14	10:54:43	235	2864662	Kvinde	20	18-34 år	Thisted	Region Nordjylland	Vest	Almengymnasial uddannelse (inkl. HF)	Ja	Dansk Folkeparti	Alternativet	Delvist enig med B	Delvist enig med A	Delvist enig med B	Delvist enig med A	Delvist enig med A	Delvist uenig	Delvist enig	Helt enig	Delvist enig	Delvist enig	Delvist enig	Delvist uenig	Helt enig	Delvist enig	Delvist uenig
323518559	2016-10-17	17:05:01	2016-10-17	17:11:50	409	1863424639	Mand	51	35-53 år	Silkeborg	Region Midtjylland	Vest	Erhvervsfaglig uddannelse (f.eks. EUD, håndværksuddannelse, kontoruddannelse, butiksuddannelse)	Ja	Dansk Folkeparti	Socialistisk Folkeparti	Helt enig med B	Helt enig med A	Helt enig med B	Helt enig med B	Helt enig med B	Delvist enig	Delvist enig	Helt enig	Delvist enig	Helt enig	Helt enig	Delvist enig	Helt enig	Helt uenig	Helt uenig
1624980357	2016-10-17	16:27:29	2016-10-17	16:30:47	198	21244	Kvinde	51	35-53 år	København	Region Hovedstaden	Øst	Erhvervsfaglig uddannelse (f.eks. EUD, håndværksuddannelse, kontoruddannelse, butiksuddannelse)	Nej	Liberal Alliance	Liberal Alliance	Delvist enig med A	Delvist enig med B	Delvist enig med A	Delvist enig med A	Delvist enig med A	Helt uenig	Helt uenig	Ved ikke	Ved ikke	Delvist enig	Ved ikke	Delvist uenig	Helt enig	Delvist uenig	Ved ikke
971725216	2016-10-07	23:17:22	2016-10-07	23:20:15	173	4762017	Mand	23	18-34 år	Brøndby	Region Hovedstaden	Øst	Erhvervsgymnasial uddannelse (inkl. HHX og HTX)	Ja	Liberal Alliance	Liberal Alliance	Delvist enig med A	Helt enig med A	Delvist enig med A	Delvist enig med A	Helt enig med A	Helt uenig	Helt uenig	Helt enig	Delvist enig	Delvist enig	Delvist enig	Delvist enig	Helt enig	Delvist uenig	Delvist enig
808637984	2016-10-14	09:43:16	2016-10-14	09:46:37	201	3848966	Mand	39	35-53 år	Odense	Region Syddanmark	Vest	Videregående uddannelse (5 år eller længere)	Ja	Venstre	Socialdemokraterne	Delvist enig med B	Ved ikke	Helt enig med A	Ved ikke	Delvist enig med A	Delvist uenig	Delvist enig	Delvist enig	Ved ikke	Delvist enig	Delvist uenig	Ved ikke	Helt enig	Helt uenig	Helt uenig
1981456895	2016-10-18	13:51:24	2016-10-18	13:54:33	189	2976621	Mand	52	35-53 år	Vejle	Region Syddanmark	Vest	Erhvervsfaglig uddannelse (f.eks. EUD, håndværksuddannelse, kontoruddannelse, butiksuddannelse)	Ja	Dansk Folkeparti	Dansk Folkeparti	Helt enig med A	Delvist enig med B	Delvist enig med B	Delvist enig med A	Delvist enig med B	Delvist enig	Delvist uenig	Delvist enig	Delvist enig	Helt enig	Delvist enig	Delvist enig	Helt enig	Delvist uenig	Helt uenig
512646326	2016-10-04	08:33:01	2016-10-04	08:37:37	276	1863016740	Kvinde	40	35-53 år	Århus	Region Midtjylland	Vest			Husker ikke	Andet	Delvist enig med A	Delvist enig med A	Delvist enig med B	Helt enig med A	Delvist enig med A	Helt uenig	Helt enig	Helt uenig	Delvist uenig	Ved ikke	Delvist uenig	Helt uenig	Helt enig	Delvist enig	Delvist enig
941381771	2016-10-29	19:56:10	2016-10-29	20:01:24	314	1863038766	Kvinde	28	18-34 år	Århus	Region Midtjylland	Vest	Videregående uddannelse (2-4½ år)	Ja	Alternativet	Alternativet	Delvist enig med B	Helt enig med B	Delvist enig med B	Delvist enig med B	Ved ikke	Ved ikke	Delvist enig	Ved ikke	Helt uenig	Helt uenig	Helt enig	Helt uenig	Helt enig	Delvist enig	Ved ikke
1676321402	2016-10-15	23:15:27	2016-10-15	23:19:11	224	804	Kvinde	66	54-74 år	Guldborgsund	Region Sjælland	Øst	Videregående uddannelse (2-4½ år)	Nej	Socialdemokraterne	Socialdemokraterne	Delvist enig med A	Delvist enig med B	Delvist enig med B	Delvist enig med A	Delvist enig med A	Delvist uenig	Delvist enig	Delvist uenig	Delvist enig	Helt enig	Delvist enig	Delvist enig	Helt enig	Delvist uenig	Helt uenig
1523405056	2016-10-20	18:43:24	2016-10-20	18:50:01	396	6847791	Kvinde	47	35-53 år	Køge	Region Sjælland	Øst	Erhvervsfaglig uddannelse (f.eks. EUD, håndværksuddannelse, kontoruddannelse, butiksuddannelse)	Ja	Venstre	Andet	Helt enig med A	Delvist enig med B	Delvist enig med A	Delvist enig med B	Ved ikke	Ved ikke	Delvist uenig	Helt enig	Delvist enig	Helt enig	Delvist uenig	Delvist uenig	Helt enig	Delvist uenig	Delvist uenig
1541510930	2016-10-14	15:56:34	2016-10-14	16:01:18	284	6362170	Mand	68	54-74 år	Hjørring	Region Nordjylland	Vest	Videregående uddannelse (2-4½ år)	Nej	Dansk Folkeparti	Dansk Folkeparti	Delvist enig med A	Delvist enig med A	Delvist enig med B	Helt enig med A	Helt enig med A	Helt enig	Delvist enig	Helt enig	Helt enig	Helt enig	Delvist uenig	Helt enig	Helt enig	Helt uenig	Delvist uenig
858298556	2016-10-07	20:38:08	2016-10-07	20:41:21	193	5163078	Mand	58	54-74 år	Ballerup	Region Hovedstaden	Øst	Erhvervsfaglig uddannelse (f.eks. EUD, håndværksuddannelse, kontoruddannelse, butiksuddannelse)	Nej	Andet	Andet	Ved ikke	Helt enig med A	Ved ikke	Ved ikke	Ved ikke	Ved ikke	Ved ikke	Ved ikke	Ved ikke	Ved ikke	Delvist enig	Ved ikke	Ved ikke	Ved ikke	Ved ikke
1598565616	2016-10-09	20:14:17	2016-10-09	20:29:36	577	2508670	Mand	19	18-34 år	Århus	Region Midtjylland	Vest	Erhvervsgymnasial uddannelse (inkl. HHX og HTX)	Ja	Alternativet	Radikale Venstre	Delvist enig med B	Delvist enig med A	Delvist enig med B	Delvist enig med A	Delvist enig med B	Delvist uenig	Delvist enig	Delvist uenig	Helt uenig	Helt uenig	Helt enig	Delvist uenig	Helt enig	Delvist enig	Delvist uenig
670456837	2016-10-13	14:52:51	2016-10-13	14:58:48	356	1863097954	Kvinde	49	35-53 år	Århus	Region Midtjylland	Vest	Erhvervsfaglig uddannelse (f.eks. EUD, håndværksuddannelse, kontoruddannelse, butiksuddannelse)	Ja	Venstre	Venstre	Delvist enig med A	Helt enig med A	Delvist enig med A	Delvist enig med A	Helt enig med A	Helt uenig	Delvist enig	Delvist enig	Delvist enig	Helt enig	Delvist enig	Helt enig	Helt enig	Helt uenig	Ved ikke
251655568	2016-10-19	12:28:25	2016-10-19	12:40:52	747	1863472676	Kvinde	49	35-53 år	Skanderborg	Region Midtjylland	Vest	Videregående uddannelse (op til 2 år - Kræver forudgående gymnasial eller erhvervsgymnasial uddannelse)	Ja	Husker ikke	Andet	Ved ikke	Delvist enig med B	Delvist enig med B	Delvist enig med A	Ved ikke	Delvist enig	Ved ikke	Helt enig	Delvist enig	Delvist enig	Delvist enig	Helt uenig	Helt enig	Ved ikke	Helt uenig
551617971	2016-10-13	15:39:46	2016-10-13	15:54:42	645	5519965	Kvinde	60	54-74 år	Silkeborg	Region Midtjylland	Vest	Erhvervsfaglig uddannelse (f.eks. EUD, håndværksuddannelse, kontoruddannelse, butiksuddannelse)	Ja	Socialdemokraterne	Socialdemokraterne	Helt enig med A	Delvist enig med A	Ved ikke	Delvist enig med A	Helt enig med B	Delvist enig	Delvist enig	Helt enig	Helt enig	Helt enig	Ved ikke	Delvist enig	Helt enig	Ved ikke	Delvist uenig
354566101	2016-10-19	14:53:18	2016-10-19	14:55:10	112	5729335	Kvinde	20	18-34 år	Gladsaxe	Region Hovedstaden	Øst	Erhvervsfaglig uddannelse (f.eks. EUD, håndværksuddannelse, kontoruddannelse, butiksuddannelse)	Ja	Socialdemokraterne	Enhedslisten	Delvist enig med B	Helt enig med B	Helt enig med B	Delvist enig med A	Helt enig med B	Delvist enig	Delvist uenig	Delvist enig	Ved ikke	Delvist enig	Delvist enig	Delvist enig	Delvist enig	Delvist enig	Delvist enig
1162566390	2016-11-22	14:24:22	2016-11-22	14:29:53	331	5181588	Kvinde	55	54-74 år	Herning	Region Midtjylland	Vest	Erhvervsfaglig uddannelse (f.eks. EUD, håndværksuddannelse, kontoruddannelse, butiksuddannelse)	Nej	Venstre	Venstre	Helt enig med B	Delvist enig med B	Helt enig med B	Delvist enig med A	Delvist enig med A	Ved ikke	Delvist uenig	Helt enig	Delvist enig	Delvist enig	Delvist enig	Helt uenig	Helt enig	Ved ikke	Helt uenig
858046978	2016-10-06	18:19:37	2016-10-06	18:24:27	291	1074	Mand	61	54-74 år	Århus	Region Midtjylland	Vest	Videregående uddannelse (2-4½ år)		Socialdemokraterne	Socialdemokraterne	Helt enig med B	Helt enig med A	Helt enig med B	Helt enig med A	Helt enig med B	Helt uenig	Delvist enig	Helt enig	Delvist enig	Helt enig	Helt uenig	Delvist enig	Helt enig	Helt uenig	Helt uenig
1235853901	2016-10-14	13:48:53	2016-10-14	13:51:30	156	25651	Kvinde	55	54-74 år	Assens	Region Syddanmark	Vest	Erhvervsfaglig uddannelse (f.eks. EUD, håndværksuddannelse, kontoruddannelse, butiksuddannelse)	Ja	Socialistisk Folkeparti	Socialdemokraterne	Helt enig med A	Delvist enig med B	Helt enig med B	Delvist enig med A	Delvist enig med B	Delvist uenig	Delvist enig	Delvist enig	Helt uenig	Delvist enig	Delvist enig	Delvist uenig	Helt enig	Delvist uenig	Helt uenig
1127940185	2016-10-13	14:27:42	2016-10-13	14:35:50	487	24910	Mand	52	35-53 år	Odense	Region Syddanmark	Vest	Erhvervsfaglig uddannelse (f.eks. EUD, håndværksuddannelse, kontoruddannelse, butiksuddannelse)	Ja	Dansk Folkeparti	Danskernes Parti	Delvist enig med B	Helt enig med A	Delvist enig med B	Delvist enig med A	Delvist enig med A	Helt enig	Delvist enig	Helt enig	Helt enig	Helt enig	Helt uenig	Delvist enig	Delvist uenig	Delvist enig	Helt uenig
1902475868	2016-10-16	17:16:37	2016-10-16	17:18:47	130	20460	Mand	48	35-53 år	København	Region Hovedstaden	Øst	Videregående uddannelse (2-4½ år)	Ja	Dansk Folkeparti	Danskernes Parti	Helt enig med A	Helt enig med A	Helt enig med A	Helt enig med A	Helt enig med A	Helt uenig	Helt uenig	Helt enig	Helt enig	Helt enig	Helt enig	Delvist uenig	Delvist uenig	Delvist uenig	Helt uenig
1166629212	2016-10-07	17:36:53	2016-10-07	17:42:00	308	6153103	Mand	60	54-74 år	Dragør	Region Hovedstaden	Øst	Erhvervsfaglig uddannelse (f.eks. EUD, håndværksuddannelse, kontoruddannelse, butiksuddannelse)	Ja	Socialdemokraterne	Socialdemokraterne	Helt enig med A	Helt enig med A	Delvist enig med A	Delvist enig med A	Delvist enig med A	Delvist uenig	Delvist uenig	Helt enig	Helt uenig	Delvist uenig	Delvist enig	Delvist enig	Helt enig	Helt uenig	Delvist enig
1033397424	2016-10-17	21:00:14	2016-10-17	21:03:14	180	3737	Mand	53	35-53 år	Lyngby-Taarbæk	Region Hovedstaden	Øst	Grundskole 8.-10. klasse (inkl. realskole)	Nej	Enhedslisten	Enhedslisten	Delvist enig med B	Delvist enig med B	Helt enig med B	Helt enig med B	Helt enig med B	Helt enig	Helt enig	Delvist enig	Helt enig	Delvist enig	Delvist enig	Delvist uenig	Helt enig	Delvist enig	Delvist enig
1265667882	2016-10-18	15:00:21	2016-10-18	15:02:42	141	95031	Kvinde	48	35-53 år	Rudersdal	Region Hovedstaden	Øst	Videregående uddannelse (2-4½ år)	Nej	Venstre	Venstre	Helt enig med A	Delvist enig med A	Delvist enig med A	Helt enig med A	Ved ikke	Helt uenig	Ved ikke	Helt enig	Delvist enig	Delvist enig	Delvist enig	Delvist enig	Delvist enig	Delvist uenig	Delvist uenig
1421370841	2016-10-19	12:36:21	2016-10-19	12:39:54	213	1863429527	Mand	56	54-74 år	Århus	Region Midtjylland	Vest	Videregående uddannelse (2-4½ år)	Ja	Husker ikke	Radikale Venstre	Delvist enig med A	Delvist enig med A	Delvist enig med B	Delvist enig med A	Delvist enig med B	Helt uenig	Helt uenig	Helt uenig	Helt uenig	Delvist enig	Helt enig	Helt uenig	Helt enig	Delvist enig	Delvist enig
2102180772	2016-10-20	14:42:56	2016-10-20	14:46:44	228	4745917	Kvinde	32	18-34 år	Haderslev	Region Syddanmark	Vest	Videregående uddannelse (2-4½ år)	Ja	Alternativet	Alternativet	Delvist enig med B	Delvist enig med B	Helt enig med B	Delvist enig med A	Helt enig med A	Helt uenig	Delvist enig	Ved ikke	Helt uenig	Delvist enig	Helt enig	Delvist uenig	Helt enig	Helt enig	Helt uenig
265767392	2016-10-06	17:21:51	2016-10-06	17:27:32	342	5137625	Mand	51	35-53 år	Århus	Region Midtjylland	Vest	Videregående uddannelse (5 år eller længere)		Dansk Folkeparti	Dansk Folkeparti	Delvist enig med A	Helt enig med A	Helt enig med B	Helt enig med A	Delvist enig med B	Helt uenig	Delvist enig	Delvist enig	Delvist enig	Helt enig	Delvist uenig	Delvist uenig	Delvist enig	Delvist uenig	Delvist uenig
35936094	2016-10-13	16:24:10	2016-10-13	16:25:28	78	4655267	Mand	21	18-34 år	Høje-Taastrup	Region Hovedstaden	Øst	Erhvervsgymnasial uddannelse (inkl. HHX og HTX)	Ja	Liberal Alliance	Liberal Alliance	Helt enig med A	Ved ikke	Ved ikke	Ved ikke	Ved ikke	Ved ikke	Ved ikke	Ved ikke	Ved ikke	Ved ikke	Ved ikke	Ved ikke	Ved ikke	Ved ikke	Ved ikke
2112268671	2016-11-22	18:32:49	2016-11-22	18:37:41	292	51178	Kvinde	66	54-74 år	Viborg	Region Midtjylland	Vest	Erhvervsfaglig uddannelse (f.eks. EUD, håndværksuddannelse, kontoruddannelse, butiksuddannelse)	Ja	Venstre	Venstre	Delvist enig med A	Helt enig med A	Delvist enig med B	Helt enig med A	Delvist enig med B	Ved ikke	Delvist uenig	Helt enig	Helt enig	Helt enig	Delvist uenig	Delvist enig	Helt enig	Delvist uenig	Delvist uenig
183123448	2016-10-14	09:32:35	2016-10-14	09:36:33	237	43272	Mand	70	54-74 år	Bornholms Regionskommune	Region Hovedstaden	Øst	Erhvervsfaglig uddannelse (f.eks. EUD, håndværksuddannelse, kontoruddannelse, butiksuddannelse)	Nej	Andet	Andet	Helt enig med A	Delvist enig med A	Delvist enig med A	Helt enig med A	Delvist enig med B	Helt enig	Delvist enig	Helt enig	Helt enig	Helt enig	Helt uenig	Delvist uenig	Helt enig	Delvist uenig	Helt uenig
712163104	2016-10-07	09:49:07	2016-10-07	10:01:40	387	2820778	Mand	43	35-53 år	Favrskov	Region Midtjylland	Vest	Almengymnasial uddannelse (inkl. HF)		Andet	Andet	Delvist enig med A	Delvist enig med B	Delvist enig med B	Delvist enig med A	Delvist enig med A	Ved ikke	Ved ikke	Ved ikke	Ved ikke	Delvist enig	Delvist enig	Ved ikke	Helt enig	Helt uenig	Delvist enig
742990880	2016-10-18	06:43:21	2016-10-18	06:47:48	267	2780049	Kvinde	51	35-53 år	Furesø	Region Hovedstaden	Øst	Videregående uddannelse (op til 2 år - Kræver forudgående gymnasial eller erhvervsgymnasial uddannelse)	Nej	Socialdemokraterne	Socialdemokraterne	Delvist enig med A	Helt enig med A	Delvist enig med A	Ved ikke	Ved ikke	Delvist uenig	Delvist enig	Delvist enig	Ved ikke	Delvist enig	Delvist uenig	Delvist uenig	Ved ikke	Ved ikke	Helt uenig
1328239639	2016-10-18	20:02:16	2016-10-18	20:06:33	258	2869883	Mand	36	35-53 år	Aalborg	Region Nordjylland	Vest	Videregående uddannelse (2-4½ år)	Ja	Konservative	Konservative	Helt enig med A	Delvist enig med A	Delvist enig med A	Helt enig med A	Helt enig med A	Delvist uenig	Delvist uenig	Delvist uenig	Helt uenig	Delvist enig	Ved ikke	Delvist enig	Helt enig	Delvist uenig	Helt uenig
1093065960	2016-10-07	16:28:53	2016-10-07	16:32:01	188	5750498	Kvinde	37	35-53 år	Haderslev	Region Syddanmark	Vest	Grundskole 8.-10. klasse (inkl. realskole)	Nej	Dansk Folkeparti	Dansk Folkeparti	Helt enig med B	Helt enig med A	Helt enig med B	Helt enig med A	Helt enig med A	Delvist uenig	Delvist enig	Helt uenig	Helt enig	Helt enig	Helt enig	Helt enig	Helt uenig	Helt uenig	Helt uenig
1835029565	2016-10-06	15:57:24	2016-10-06	16:02:03	279	2129	Kvinde	53	35-53 år	Aabenraa	Region Syddanmark	Vest	Videregående uddannelse (2-4½ år)		Socialdemokraterne	Socialdemokraterne	Delvist enig med A	Helt enig med A	Helt enig med B	Delvist enig med A	Delvist enig med A	Helt uenig	Helt enig	Helt uenig	Helt uenig	Delvist enig	Helt enig	Delvist uenig	Helt enig	Helt enig	Helt uenig
903181173	2016-11-22	17:04:59	2016-11-22	17:11:15	376	2564547	Kvinde	55	54-74 år	Egedal	Region Hovedstaden	Øst	Erhvervsfaglig uddannelse (f.eks. EUD, håndværksuddannelse, kontoruddannelse, butiksuddannelse)	Ja	Husker ikke	Liberal Alliance	Delvist enig med B	Delvist enig med A	Ved ikke	Delvist enig med A	Delvist enig med A	Delvist enig	Ved ikke	Helt enig	Helt enig	Helt enig	Delvist enig	Helt enig	Delvist enig	Helt uenig	Helt uenig
725571551	2016-10-07	20:46:59	2016-10-07	20:49:58	179	2820662	Mand	67	54-74 år	Ballerup	Region Hovedstaden	Øst	Videregående uddannelse (2-4½ år)	Nej	Dansk Folkeparti	Dansk Folkeparti	Helt enig med A	Helt enig med A	Helt enig med B	Helt enig med A	Helt enig med B	Delvist enig	Delvist uenig	Helt enig	Helt enig	Helt enig	Helt uenig	Helt uenig	Delvist enig	Delvist enig	Helt uenig
336621587	2016-10-23	22:13:35	2016-10-23	22:17:17	222	19836	Mand	44	35-53 år	Fredensborg	Region Hovedstaden	Øst	Videregående uddannelse (5 år eller længere)	Ja	Radikale Venstre	Radikale Venstre	Delvist enig med A	Helt enig med B	Delvist enig med B	Delvist enig med A	Delvist enig med B	Delvist uenig	Helt uenig	Helt uenig	Helt uenig	Delvist uenig	Helt enig	Helt uenig	Helt enig	Helt enig	Helt enig
1461737962	2016-10-14	12:46:03	2016-10-14	12:51:53	350	131046	Kvinde	23	18-34 år	København	Region Hovedstaden	Øst	Videregående uddannelse (2-4½ år)	Ja	Liberal Alliance	Liberal Alliance	Helt enig med A	Delvist enig med A	Delvist enig med A	Helt enig med A	Delvist enig med A	Helt uenig	Helt uenig	Helt uenig	Helt uenig	Delvist enig	Delvist enig	Delvist enig	Helt enig	Helt uenig	Delvist uenig
1069217589	2016-10-15	15:37:02	2016-10-15	15:41:00	238	4637867	Mand	30	18-34 år	Ikast-Brande	Region Midtjylland	Vest	Videregående uddannelse (2-4½ år)	Ja	Alternativet	Alternativet	Delvist enig med B	Delvist enig med B	Delvist enig med B	Helt enig med B	Delvist enig med A	Delvist enig	Delvist uenig	Delvist enig	Helt uenig	Delvist enig	Helt enig	Helt uenig	Helt enig	Delvist enig	Delvist enig
240954403	2016-10-17	16:55:23	2016-10-17	16:59:28	244	3774440	Kvinde	43	35-53 år	Ballerup	Region Hovedstaden	Øst	Videregående uddannelse (2-4½ år)	Ja	Socialdemokraterne	Socialdemokraterne	Delvist enig med A	Delvist enig med A	Helt enig med B	Delvist enig med A	Delvist enig med A	Helt uenig	Helt uenig	Helt uenig	Helt uenig	Delvist uenig	Delvist enig	Delvist enig	Helt enig	Helt uenig	Delvist enig
1200675137	2016-10-13	16:07:52	2016-10-13	16:16:08	495	4501123	Mand	47	35-53 år	Aalborg	Region Nordjylland	Vest	Erhvervsfaglig uddannelse (f.eks. EUD, håndværksuddannelse, kontoruddannelse, butiksuddannelse)	Ja	Enhedslisten	Andet	Helt enig med A	Helt enig med A	Delvist enig med A	Delvist enig med A	Ved ikke	Delvist uenig	Delvist uenig	Delvist enig	Helt enig	Delvist enig	Delvist enig	Delvist enig	Delvist uenig	Delvist uenig	Helt uenig
1645578445	2016-10-06	18:33:09	2016-10-06	18:37:15	246	21029	Mand	50	35-53 år	Århus	Region Midtjylland	Vest	Erhvervsfaglig uddannelse (f.eks. EUD, håndværksuddannelse, kontoruddannelse, butiksuddannelse)		Dansk Folkeparti	Dansk Folkeparti	Ved ikke	Delvist enig med A	Delvist enig med B	Delvist enig med A	Ved ikke	Delvist enig	Helt uenig	Helt uenig	Delvist enig	Helt enig	Delvist enig	Helt uenig	Delvist enig	Helt uenig	Helt uenig
142117892	2016-10-25	16:59:04	2016-10-25	17:05:00	356	6287986	Mand	25	18-34 år	Århus	Region Midtjylland	Vest	Videregående uddannelse (op til 2 år - Kræver forudgående gymnasial eller erhvervsgymnasial uddannelse)	Ja	Liberal Alliance	Liberal Alliance	Delvist enig med A	Delvist enig med A	Delvist enig med B	Helt enig med A	Helt enig med A	Delvist uenig	Delvist uenig	Helt enig	Ved ikke	Helt enig	Delvist enig	Delvist uenig	Helt enig	Delvist uenig	Ved ikke
1121833503	2016-10-07	18:59:12	2016-10-07	19:11:48	628	66163	Kvinde	59	54-74 år	Albertslund	Region Hovedstaden	Øst	Videregående uddannelse (2-4½ år)	Ja	Venstre	Venstre	Delvist enig med A	Delvist enig med A	Helt enig med B	Delvist enig med A	Delvist enig med A	Helt uenig	Delvist enig	Helt enig	Helt enig	Helt enig	Delvist enig	Helt enig	Helt enig	Helt uenig	Helt uenig
352135135	2016-10-14	19:28:32	2016-10-14	19:37:13	521	1102	Mand	66	54-74 år	Thisted	Region Nordjylland	Vest	Erhvervsfaglig uddannelse (f.eks. EUD, håndværksuddannelse, kontoruddannelse, butiksuddannelse)	Ja	Venstre	Dansk Folkeparti	Helt enig med B	Delvist enig med B	Helt enig med B	Delvist enig med A	Helt enig med A	Delvist uenig	Helt uenig	Delvist enig	Helt enig	Helt enig	Delvist uenig	Delvist enig	Delvist enig	Delvist uenig	Helt uenig
1783626239	2016-10-13	21:40:53	2016-10-13	21:44:57	243	65486	Mand	59	54-74 år	Vejle	Region Syddanmark	Vest	Erhvervsfaglig uddannelse (f.eks. EUD, håndværksuddannelse, kontoruddannelse, butiksuddannelse)	Ja	Dansk Folkeparti	Dansk Folkeparti	Delvist enig med B	Delvist enig med B	Delvist enig med A	Delvist enig med A	Delvist enig med B	Helt enig	Delvist enig	Helt enig	Delvist enig	Helt enig	Ved ikke	Delvist uenig	Delvist enig	Delvist uenig	Delvist uenig
1735161839	2016-10-14	13:27:48	2016-10-14	13:32:13	265	5326531	Mand	52	35-53 år	Herning	Region Midtjylland	Vest	Videregående uddannelse (2-4½ år)	Ja	Radikale Venstre	Radikale Venstre	Helt enig med A	Delvist enig med A	Delvist enig med A	Delvist enig med A	Helt enig med A	Helt uenig	Helt uenig	Helt enig	Delvist uenig	Delvist enig	Delvist enig	Helt enig	Helt enig	Delvist uenig	Helt uenig
286970754	2016-10-24	21:17:49	2016-10-24	21:24:24	224	5735239	Kvinde	34	18-34 år	København	Region Hovedstaden	Øst	Videregående uddannelse (5 år eller længere)	Ja	Venstre	Venstre	Helt enig med A	Delvist enig med A	Ved ikke	Delvist enig med A	Helt enig med A	Helt uenig	Helt uenig	Helt enig	Ved ikke	Delvist enig	Delvist uenig	Delvist uenig	Helt enig	Ved ikke	Helt uenig
248624763	2016-10-14	20:41:21	2016-10-14	20:43:47	146	4448463	Mand	39	35-53 år	Århus	Region Midtjylland	Vest	Videregående uddannelse (5 år eller længere)	Nej	Venstre	Venstre	Helt enig med A	Helt enig med A	Helt enig med B	Delvist enig med A	Ved ikke	Helt uenig	Helt uenig	Ved ikke	Helt uenig	Delvist enig	Delvist uenig	Delvist enig	Helt enig	Helt uenig	Ved ikke
311242620	2016-10-10	05:48:10	2016-10-10	05:51:49	219	1863063473	Kvinde	53	35-53 år	Århus	Region Midtjylland	Vest	Erhvervsfaglig uddannelse (f.eks. EUD, håndværksuddannelse, kontoruddannelse, butiksuddannelse)	Ja	Dansk Folkeparti	Dansk Folkeparti	Delvist enig med A	Delvist enig med B	Delvist enig med B	Helt enig med B	Delvist enig med A	Delvist enig	Delvist enig	Helt enig	Helt enig	Helt enig	Delvist enig	Helt uenig	Helt enig	Helt uenig	Helt uenig
1890194990	2016-10-08	08:09:59	2016-10-08	08:13:53	234	5757808	Mand	46	35-53 år	Århus	Region Midtjylland	Vest	Erhvervsfaglig uddannelse (f.eks. EUD, håndværksuddannelse, kontoruddannelse, butiksuddannelse)	Ja	Dansk Folkeparti	Andet	Helt enig med A	Delvist enig med A	Delvist enig med B	Delvist enig med A	Helt enig med B	Delvist uenig	Helt uenig	Delvist enig	Delvist enig	Delvist enig	Delvist enig	Delvist enig	Helt enig	Helt uenig	Helt uenig
1206509946	2016-10-19	21:32:27	2016-10-19	21:36:56	269	1863363735	Kvinde	50	35-53 år	Sønderborg	Region Syddanmark	Vest	Erhvervsfaglig uddannelse (f.eks. EUD, håndværksuddannelse, kontoruddannelse, butiksuddannelse)	Ja	Socialdemokraterne	Andet	Delvist enig med A	Delvist enig med A	Delvist enig med A	Helt enig med A	Delvist enig med A	Helt uenig	Delvist enig	Delvist enig	Helt uenig	Delvist enig	Delvist enig	Delvist uenig	Delvist enig	Helt uenig	Helt uenig
557636889	2016-10-18	14:06:03	2016-10-18	14:10:09	246	1854	Mand	71	54-74 år	Tønder	Region Syddanmark	Vest	Videregående uddannelse (2-4½ år)	Nej	Venstre	Venstre	Helt enig med A	Helt enig med A	Helt enig med A	Helt enig med A	Helt enig med A	Delvist uenig	Delvist enig	Helt enig	Delvist uenig	Delvist enig	Delvist uenig	Delvist uenig	Delvist enig	Delvist uenig	Delvist uenig
1147288415	2016-10-18	14:39:21	2016-10-18	14:48:16	365	3965408	Mand	69	54-74 år	Herning	Region Midtjylland	Vest	Erhvervsfaglig uddannelse (f.eks. EUD, håndværksuddannelse, kontoruddannelse, butiksuddannelse)	Ja	Dansk Folkeparti	Venstre	Helt enig med A	Helt enig med A	Delvist enig med A	Helt enig med A	Helt enig med A	Delvist uenig	Helt enig	Helt enig	Delvist enig	Helt enig	Helt uenig	Delvist enig	Helt enig	Delvist enig	Helt uenig
908946088	2016-10-19	12:30:51	2016-10-19	12:34:31	221	19689	Kvinde	71	54-74 år	Esbjerg	Region Syddanmark	Vest	Videregående uddannelse (5 år eller længere)	Nej	Alternativet	Alternativet	Delvist enig med B	Delvist enig med B	Helt enig med B	Delvist enig med A	Ved ikke	Delvist enig	Delvist enig	Helt uenig	Helt uenig	Delvist enig	Helt enig	Helt uenig	Helt enig	Delvist enig	Ved ikke
670270866	2016-10-18	00:27:19	2016-10-18	00:31:38	259	27497	Kvinde	48	35-53 år	København	Region Hovedstaden	Øst	Videregående uddannelse (5 år eller længere)	Ja	Andet	Andet	Delvist enig med B	Delvist enig med B	Helt enig med B	Delvist enig med A	Delvist enig med B	Ved ikke	Ved ikke	Ved ikke	Helt uenig	Ved ikke	Helt enig	Helt uenig	Helt enig	Helt uenig	Helt uenig
2018850628	2016-10-18	05:10:08	2016-10-18	05:17:04	416	6575191	Mand	70	54-74 år	Ikast-Brande	Region Midtjylland	Vest	Erhvervsfaglig uddannelse (f.eks. EUD, håndværksuddannelse, kontoruddannelse, butiksuddannelse)	Nej	Dansk Folkeparti	Dansk Folkeparti	Delvist enig med A	Helt enig med A	Delvist enig med A	Helt enig med A	Delvist enig med A	Delvist enig	Delvist enig	Helt enig	Delvist enig	Helt enig	Helt uenig	Delvist enig	Helt enig	Delvist uenig	Helt uenig
1712036710	2016-10-14	20:26:32	2016-10-14	20:29:20	168	12802	Mand	34	18-34 år	Kerteminde	Region Syddanmark	Vest	Erhvervsfaglig uddannelse (f.eks. EUD, håndværksuddannelse, kontoruddannelse, butiksuddannelse)	Ja	Enhedslisten	Enhedslisten	Helt enig med B	Helt enig med B	Helt enig med B	Delvist enig med B	Helt enig med B	Helt enig	Helt enig	Delvist enig	Helt uenig	Delvist uenig	Delvist enig	Helt uenig	Helt enig	Helt enig	Delvist enig
1610690535	2016-10-08	21:09:26	2016-10-08	21:14:16	290	274384	Mand	71	54-74 år	Århus	Region Midtjylland	Vest	Videregående uddannelse (2-4½ år)	Nej	Socialdemokraterne	Socialdemokraterne	Delvist enig med B	Delvist enig med B	Ved ikke	Helt enig med A	Ved ikke	Helt uenig	Helt uenig	Helt uenig	Helt uenig	Delvist uenig	Delvist enig	Ved ikke	Helt uenig	Helt uenig	Helt uenig
1155523367	2016-10-18	09:44:53	2016-10-18	09:49:39	286	3485409	Kvinde	49	35-53 år	Silkeborg	Region Midtjylland	Vest	Videregående uddannelse (2-4½ år)	Ja	Dansk Folkeparti	Dansk Folkeparti	Helt enig med A	Helt enig med A	Delvist enig med B	Delvist enig med B	Delvist enig med A	Delvist enig	Delvist uenig	Helt enig	Helt enig	Helt enig	Helt enig	Helt enig	Helt enig	Helt uenig	Helt uenig
1782253184	2016-10-20	22:58:39	2016-10-20	23:02:36	237	1863005577	Mand	45	35-53 år	Aalborg	Region Nordjylland	Vest	Erhvervsfaglig uddannelse (f.eks. EUD, håndværksuddannelse, kontoruddannelse, butiksuddannelse)	Ja	Dansk Folkeparti	Dansk Folkeparti	Delvist enig med B	Delvist enig med A	Helt enig med B	Helt enig med A	Helt enig med A	Delvist uenig	Delvist uenig	Helt enig	Helt enig	Helt enig	Delvist enig	Delvist enig	Helt enig	Delvist uenig	Helt uenig
500661587	2016-10-18	10:57:25	2016-10-18	11:14:49	468	5874459	Mand	53	35-53 år	Odense	Region Syddanmark	Vest	Erhvervsfaglig uddannelse (f.eks. EUD, håndværksuddannelse, kontoruddannelse, butiksuddannelse)	Ja	Venstre	Venstre	Helt enig med A	Delvist enig med A	Delvist enig med A	Helt enig med A	Helt enig med A	Delvist uenig	Helt uenig	Delvist enig	Helt uenig	Delvist enig	Delvist enig	Delvist enig	Helt enig	Helt uenig	Delvist uenig
2126621389	2016-10-22	21:50:16	2016-10-22	21:57:20	423	4564428	Kvinde	53	35-53 år	Favrskov	Region Midtjylland	Vest	Videregående uddannelse (2-4½ år)	Ja	Dansk Folkeparti	Dansk Folkeparti	Delvist enig med A	Delvist enig med A	Helt enig med B	Delvist enig med A	Ved ikke	Delvist enig	Delvist enig	Helt enig	Helt enig	Helt enig	Delvist uenig	Helt uenig	Helt enig	Ved ikke	Helt uenig
723978134	2016-10-07	17:31:42	2016-10-07	17:36:56	315	5519036	Kvinde	54	54-74 år	Århus	Region Midtjylland	Vest	Videregående uddannelse (5 år eller længere)	Nej	Enhedslisten	Enhedslisten	Delvist enig med B	Delvist enig med B	Delvist enig med B	Delvist enig med B	Delvist enig med B	Delvist enig	Delvist enig	Delvist enig	Helt uenig	Delvist enig	Delvist enig	Helt uenig	Helt enig	Helt enig	Ved ikke
1330980795	2016-10-16	12:41:54	2016-10-16	12:47:30	336	6568028	Mand	48	35-53 år	Holbæk	Region Sjælland	Øst	Videregående uddannelse (op til 2 år - Kræver forudgående gymnasial eller erhvervsgymnasial uddannelse)	Ja	Husker ikke	Andet	Delvist enig med B	Delvist enig med A	Delvist enig med B	Delvist enig med A	Delvist enig med B	Delvist enig	Delvist enig	Delvist enig	Delvist uenig	Delvist enig	Delvist uenig	Helt uenig	Helt enig	Delvist uenig	Helt uenig
418162704	2016-10-04	12:02:07	2016-10-04	12:06:46	279	1863381227	Kvinde	62	54-74 år	Favrskov	Region Midtjylland	Vest			Socialistisk Folkeparti	Enhedslisten	Delvist enig med B	Helt enig med B	Helt enig med B	Delvist enig med A	Delvist enig med A	Delvist enig	Helt enig	Helt enig	Helt uenig	Delvist enig	Delvist enig	Helt uenig	Helt enig	Delvist enig	Ved ikke
455503380	2016-10-21	17:23:09	2016-10-21	17:46:08	736	2898686	Kvinde	26	18-34 år	Næstved	Region Sjælland	Øst	Videregående uddannelse (2-4½ år)	Ja	Socialdemokraterne	Socialdemokraterne	Helt enig med A	Helt enig med B	Delvist enig med A	Helt enig med A	Helt enig med A	Delvist enig	Delvist enig	Helt enig	Delvist uenig	Delvist enig	Delvist enig	Delvist uenig	Helt enig	Helt uenig	Helt uenig
589365331	2016-10-08	00:13:48	2016-10-08	00:21:25	457	5125112	Kvinde	26	18-34 år	Aalborg	Region Nordjylland	Vest	Videregående uddannelse (2-4½ år)	Ja	Enhedslisten	Enhedslisten	Delvist enig med B	Delvist enig med A	Delvist enig med B	Delvist enig med A	Delvist enig med A	Delvist enig	Delvist enig	Helt enig	Delvist uenig	Helt enig	Delvist enig	Helt uenig	Helt enig	Delvist enig	Helt uenig
414359700	2016-10-22	09:47:57	2016-10-22	09:52:57	300	6586133	Kvinde	44	35-53 år	Aalborg	Region Nordjylland	Vest	Videregående uddannelse (op til 2 år - Kræver forudgående gymnasial eller erhvervsgymnasial uddannelse)	Ja	Dansk Folkeparti	Dansk Folkeparti	Ved ikke	Delvist enig med B	Delvist enig med B	Delvist enig med B	Ved ikke	Delvist uenig	Ved ikke	Helt enig	Helt enig	Helt enig	Delvist uenig	Delvist enig	Helt enig	Delvist uenig	Helt uenig
1641265808	2016-10-14	09:48:16	2016-10-14	09:52:37	261	60058	Kvinde	62	54-74 år	Faxe	Region Sjælland	Øst	Erhvervsfaglig uddannelse (f.eks. EUD, håndværksuddannelse, kontoruddannelse, butiksuddannelse)	Nej	Venstre	Venstre	Ved ikke	Delvist enig med A	Ved ikke	Helt enig med A	Ved ikke	Delvist uenig	Ved ikke	Helt enig	Delvist enig	Helt enig	Delvist uenig	Delvist enig	Helt enig	Delvist uenig	Delvist uenig
393158977	2016-10-13	17:47:45	2016-10-13	17:50:04	139	2582501	Mand	38	35-53 år	Odense	Region Syddanmark	Vest	Videregående uddannelse (op til 2 år - Kræver forudgående gymnasial eller erhvervsgymnasial uddannelse)	Ja	Dansk Folkeparti	Dansk Folkeparti	Delvist enig med A	Ved ikke	Ved ikke	Ved ikke	Ved ikke	Delvist enig	Delvist enig	Helt enig	Helt enig	Helt enig	Helt enig	Helt enig	Delvist enig	Delvist uenig	Helt uenig
1318928390	2016-10-13	16:04:52	2016-10-13	16:07:52	179	3463947	Mand	33	18-34 år	København	Region Hovedstaden	Øst	Videregående uddannelse (5 år eller længere)	Ja	Enhedslisten	Enhedslisten	Delvist enig med B	Delvist enig med B	Delvist enig med B	Delvist enig med B	Delvist enig med B	Helt uenig	Delvist enig	Delvist enig	Helt uenig	Delvist enig	Delvist enig	Delvist uenig	Helt enig	Helt enig	Delvist uenig
618460365	2016-10-07	09:52:20	2016-10-07	10:00:06	466	25941	Mand	67	54-74 år	Fanø	Region Syddanmark	Vest	Videregående uddannelse (2-4½ år)		Enhedslisten	Enhedslisten	Helt enig med B	Delvist enig med B	Helt enig med B	Delvist enig med B	Helt enig med B	Helt enig	Helt enig	Delvist uenig	Delvist uenig	Delvist uenig	Helt enig	Delvist uenig	Helt enig	Helt uenig	Delvist uenig
1597657099	2016-10-07	20:18:29	2016-10-07	20:23:02	273	4348470	Kvinde	55	54-74 år	Aabenraa	Region Syddanmark	Vest	Videregående uddannelse (op til 2 år - Kræver forudgående gymnasial eller erhvervsgymnasial uddannelse)	Nej	Venstre	Venstre	Helt enig med A	Delvist enig med A	Delvist enig med A	Delvist enig med A	Delvist enig med A	Delvist uenig	Helt uenig	Delvist enig	Helt enig	Helt enig	Delvist enig	Delvist enig	Delvist enig	Delvist enig	Helt uenig
1580842618	2016-10-16	10:39:39	2016-10-16	10:45:57	378	1863313734	Kvinde	55	54-74 år	Guldborgsund	Region Sjælland	Øst	Videregående uddannelse (2-4½ år)	Ja	Dansk Folkeparti	Andet	Delvist enig med B	Delvist enig med B	Delvist enig med B	Ved ikke	Ved ikke	Delvist enig	Helt enig	Helt enig	Helt enig	Helt enig	Delvist uenig	Delvist uenig	Helt enig	Ved ikke	Helt uenig
239444700	2016-10-15	19:37:42	2016-10-15	19:43:13	331	4770638	Mand	48	35-53 år	Ringsted	Region Sjælland	Øst	Videregående uddannelse (2-4½ år)	Ja	Radikale Venstre	Radikale Venstre	Delvist enig med B	Delvist enig med A	Helt enig med B	Helt enig med A	Delvist enig med A	Delvist uenig	Delvist uenig	Delvist enig	Helt uenig	Delvist uenig	Delvist enig	Delvist uenig	Helt enig	Helt uenig	Delvist uenig
524773251	2016-10-13	18:40:23	2016-10-13	20:01:12	198	5528841	Mand	48	35-53 år	Albertslund	Region Hovedstaden	Øst	Videregående uddannelse (2-4½ år)	Ja	Socialistisk Folkeparti	Alternativet	Delvist enig med B	Delvist enig med A	Helt enig med B	Delvist enig med B	Helt enig med B	Helt enig	Delvist enig	Delvist enig	Helt uenig	Delvist enig	Delvist enig	Helt uenig	Helt enig	Helt enig	Helt uenig
1450682156	2016-10-07	16:49:15	2016-10-07	16:54:27	312	276301	Mand	60	54-74 år	Brøndby	Region Hovedstaden	Øst	Videregående uddannelse (2-4½ år)	Nej	Socialdemokraterne	Socialdemokraterne	Delvist enig med B	Delvist enig med B	Delvist enig med B	Delvist enig med A	Delvist enig med B	Delvist enig	Delvist uenig	Delvist enig	Delvist uenig	Delvist enig	Delvist enig	Delvist uenig	Delvist enig	Delvist enig	Delvist enig
946741932	2016-10-11	19:53:31	2016-10-11	19:59:21	349	4163578	Mand	51	35-53 år	Ringkøbing-Skjern	Region Midtjylland	Vest	Erhvervsfaglig uddannelse (f.eks. EUD, håndværksuddannelse, kontoruddannelse, butiksuddannelse)	Ja	Venstre	Venstre	Helt enig med A	Delvist enig med B	Delvist enig med B	Delvist enig med A	Delvist enig med B	Delvist uenig	Helt uenig	Helt enig	Delvist uenig	Helt enig	Delvist enig	Delvist enig	Helt enig	Helt uenig	Delvist enig
2067813726	2016-10-08	18:48:47	2016-10-08	18:53:02	255	27014	Kvinde	34	18-34 år	Aalborg	Region Nordjylland	Vest	Videregående uddannelse (2-4½ år)	Ja	Venstre	Liberal Alliance	Delvist enig med A	Delvist enig med A	Delvist enig med B	Helt enig med A	Delvist enig med A	Delvist uenig	Helt uenig	Helt uenig	Delvist enig	Helt enig	Delvist enig	Delvist uenig	Helt enig	Helt uenig	Helt uenig
1052806843	2016-10-18	09:42:31	2016-10-18	09:46:47	255	6526982	Mand	47	35-53 år	Lejre	Region Sjælland	Øst	Erhvervsfaglig uddannelse (f.eks. EUD, håndværksuddannelse, kontoruddannelse, butiksuddannelse)	Ja	Enhedslisten	Enhedslisten	Delvist enig med B	Helt enig med A	Delvist enig med B	Delvist enig med A	Delvist enig med B	Helt enig	Delvist enig	Helt enig	Helt uenig	Delvist enig	Helt uenig	Helt uenig	Helt enig	Delvist enig	Delvist uenig
433843381	2016-10-04	16:46:16	2016-10-04	16:52:01	345	276117	Mand	61	54-74 år	Brøndby	Region Hovedstaden	Øst			Enhedslisten	Enhedslisten	Helt enig med B	Helt enig med B	Helt enig med B	Helt enig med A	Helt enig med A	Delvist enig	Helt enig	Helt enig	Delvist uenig	Delvist enig	Helt enig	Delvist uenig	Helt enig	Delvist uenig	Helt uenig
1753046256	2016-10-31	11:13:52	2016-10-31	11:18:40	288	2534584	Kvinde	53	35-53 år	Greve	Region Sjælland	Øst	Erhvervsgymnasial uddannelse (inkl. HHX og HTX)	Ja	Husker ikke	Andet	Delvist enig med B	Delvist enig med B	Delvist enig med B	Delvist enig med A	Delvist enig med A	Helt uenig	Delvist uenig	Helt enig	Delvist enig	Delvist enig	Delvist enig	Delvist uenig	Helt enig	Delvist uenig	Delvist uenig
658504649	2016-10-09	09:49:43	2016-10-09	09:52:16	154	5641229	Mand	51	35-53 år	Esbjerg	Region Syddanmark	Vest	Almengymnasial uddannelse (inkl. HF)	Nej	Husker ikke	Andet	Helt enig med B	Helt enig med B	Helt enig med B	Delvist enig med B	Helt enig med B	Helt enig	Helt enig	Delvist uenig	Delvist enig	Helt enig	Delvist enig	Delvist enig	Delvist uenig	Delvist enig	Helt uenig
711542637	2016-10-07	17:20:36	2016-10-07	17:23:56	201	255319	Mand	66	54-74 år	Egedal	Region Hovedstaden	Øst	Erhvervsfaglig uddannelse (f.eks. EUD, håndværksuddannelse, kontoruddannelse, butiksuddannelse)	Nej	Socialdemokraterne	Socialdemokraterne	Delvist enig med B	Helt enig med B	Helt enig med B	Delvist enig med B	Delvist enig med A	Helt enig	Delvist enig	Delvist enig	Helt uenig	Helt uenig	Helt enig	Helt uenig	Helt enig	Helt enig	Helt enig
721636716	2016-10-18	10:42:39	2016-10-18	10:51:50	412	3380495	Mand	66	54-74 år	Middelfart	Region Syddanmark	Vest	Erhvervsfaglig uddannelse (f.eks. EUD, håndværksuddannelse, kontoruddannelse, butiksuddannelse)	Ja	Dansk Folkeparti	Socialdemokraterne	Delvist enig med A	Delvist enig med A	Delvist enig med B	Delvist enig med A	Delvist enig med B	Helt enig	Delvist uenig	Delvist enig	Helt uenig	Delvist enig	Delvist enig	Helt uenig	Delvist enig	Helt uenig	Helt uenig
18623383	2016-10-13	13:34:36	2016-10-13	13:39:51	316	74878	Mand	55	54-74 år	Haderslev	Region Syddanmark	Vest	Almengymnasial uddannelse (inkl. HF)	Ja	Andet	Andet	Delvist enig med B	Helt enig med B	Ved ikke	Helt enig med B	Helt enig med B	Helt enig	Helt enig	Delvist enig	Helt enig	Delvist enig	Delvist enig	Delvist uenig	Helt enig	Delvist enig	Helt uenig
996671367	2016-10-19	12:21:18	2016-10-19	12:25:47	269	4413964	Kvinde	33	18-34 år	Randers	Region Midtjylland	Vest	Erhvervsfaglig uddannelse (f.eks. EUD, håndværksuddannelse, kontoruddannelse, butiksuddannelse)	Ja	Enhedslisten	Enhedslisten	Delvist enig med B	Delvist enig med B	Helt enig med B	Delvist enig med A	Delvist enig med A	Delvist uenig	Delvist enig	Ved ikke	Helt enig	Helt enig	Delvist enig	Delvist uenig	Delvist enig	Helt uenig	Helt uenig
1238900508	2016-10-11	11:15:22	2016-10-11	11:20:22	300	3832390	Kvinde	57	54-74 år	Norddjurs	Region Midtjylland	Vest	Erhvervsgymnasial uddannelse (inkl. HHX og HTX)	Ja	Dansk Folkeparti	Socialdemokraterne	Helt enig med A	Helt enig med A	Delvist enig med B	Delvist enig med B	Delvist enig med A	Helt enig	Helt enig	Helt enig	Helt enig	Delvist enig	Delvist enig	Delvist enig	Helt enig	Helt uenig	Helt uenig
2098449570	2016-10-15	06:51:50	2016-10-15	06:56:54	304	1863434294	Mand	51	35-53 år	Vejle	Region Syddanmark	Vest	Grundskole 8.-10. klasse (inkl. realskole)	Nej	Socialdemokraterne	Socialdemokraterne	Helt enig med A	Delvist enig med B	Delvist enig med B	Helt enig med A	Helt enig med A	Ved ikke	Delvist enig	Helt enig	Helt enig	Helt enig	Ved ikke	Helt enig	Helt enig	Helt uenig	Helt uenig
1749573227	2016-11-04	14:22:28	2016-11-04	14:27:29	300	1863499045	Mand	26	18-34 år	Ishøj	Region Hovedstaden	Øst	Videregående uddannelse (2-4½ år)	Ja	Radikale Venstre	Radikale Venstre	Delvist enig med B	Delvist enig med B	Helt enig med B	Delvist enig med A	Delvist enig med A	Delvist uenig	Helt uenig	Helt enig	Delvist uenig	Delvist uenig	Delvist uenig	Helt uenig	Helt enig	Delvist uenig	Delvist uenig
531772110	2016-10-19	16:58:39	2016-10-19	19:06:09	544	4375787	Kvinde	65	54-74 år	Syddjurs	Region Midtjylland	Vest	Erhvervsfaglig uddannelse (f.eks. EUD, håndværksuddannelse, kontoruddannelse, butiksuddannelse)	Ja	Socialdemokraterne	Socialdemokraterne	Helt enig med B	Delvist enig med B	Helt enig med B	Helt enig med B	Delvist enig med B	Delvist enig	Helt enig	Delvist enig	Delvist enig	Delvist uenig	Delvist enig	Delvist uenig	Helt enig	Delvist enig	Delvist uenig
71030615	2016-10-04	13:54:13	2016-10-04	14:01:43	450	6388511	Mand	69	54-74 år	Brøndby	Region Hovedstaden	Øst			Enhedslisten	Enhedslisten	Delvist enig med B	Ved ikke	Ved ikke	Ved ikke	Ved ikke	Helt enig	Helt enig	Delvist uenig	Delvist uenig	Delvist enig	Helt enig	Delvist uenig	Helt enig	Helt enig	Delvist enig
600584590	2016-10-13	14:02:22	2016-10-13	14:06:10	228	90773	Mand	48	35-53 år	Herning	Region Midtjylland	Vest	Videregående uddannelse (2-4½ år)	Nej	Socialdemokraterne	Socialdemokraterne	Delvist enig med B	Delvist enig med A	Delvist enig med B	Delvist enig med B	Helt enig med B	Delvist enig	Delvist enig	Delvist enig	Helt uenig	Delvist enig	Helt enig	Delvist uenig	Helt enig	Delvist enig	Delvist uenig
1238432285	2016-10-19	17:01:21	2016-10-19	17:04:55	214	5188415	Mand	48	35-53 år	Århus	Region Midtjylland	Vest	Videregående uddannelse (5 år eller længere)	Ja	Liberal Alliance	Nye Borgerlige	Helt enig med A	Helt enig med A	Delvist enig med A	Helt enig med A	Delvist enig med A	Helt uenig	Helt uenig	Helt enig	Helt enig	Helt enig	Delvist uenig	Delvist enig	Delvist enig	Helt uenig	Helt uenig
1817951157	2016-10-08	09:05:30	2016-10-08	09:11:31	361	1863030697	Kvinde	19	18-34 år	Faaborg-Midtfyn	Region Syddanmark	Vest	Almengymnasial uddannelse (inkl. HF)	Ja	Venstre	Socialdemokraterne	Delvist enig med B	Delvist enig med A	Delvist enig med B	Delvist enig med A	Ved ikke	Helt uenig	Helt uenig	Delvist enig	Helt enig	Ved ikke	Delvist enig	Helt uenig	Helt enig	Ved ikke	Helt uenig
1733462827	2016-10-14	09:16:02	2016-10-14	09:19:45	223	4420254	Kvinde	50	35-53 år	Næstved	Region Sjælland	Øst	Videregående uddannelse (2-4½ år)	Nej	Dansk Folkeparti	Dansk Folkeparti	Delvist enig med B	Helt enig med A	Helt enig med B	Delvist enig med A	Ved ikke	Ved ikke	Ved ikke	Helt enig	Helt enig	Helt enig	Delvist enig	Delvist uenig	Helt enig	Ved ikke	Ved ikke
1838509358	2016-10-13	14:09:16	2016-10-13	14:13:03	227	25864	Kvinde	30	18-34 år	Ikast-Brande	Region Midtjylland	Vest	Videregående uddannelse (5 år eller længere)	Ja	Venstre	Radikale Venstre	Delvist enig med A	Delvist enig med B	Helt enig med B	Helt enig med A	Delvist enig med A	Helt uenig	Delvist uenig	Helt enig	Helt uenig	Helt enig	Delvist uenig	Delvist enig	Helt enig	Helt uenig	Delvist uenig
464270525	2016-10-13	16:18:41	2016-10-13	16:22:39	237	5670	Kvinde	50	35-53 år	Vejle	Region Syddanmark	Vest	Erhvervsfaglig uddannelse (f.eks. EUD, håndværksuddannelse, kontoruddannelse, butiksuddannelse)	Nej	Dansk Folkeparti	Dansk Folkeparti	Delvist enig med A	Delvist enig med A	Helt enig med A	Helt enig med A	Delvist enig med A	Helt uenig	Delvist enig	Helt enig	Helt enig	Helt enig	Delvist uenig	Delvist enig	Helt enig	Helt uenig	Helt uenig
946016798	2016-10-19	17:40:15	2016-10-19	17:53:09	485	116000	Kvinde	37	35-53 år	Århus	Region Midtjylland	Vest	Videregående uddannelse (op til 2 år - Kræver forudgående gymnasial eller erhvervsgymnasial uddannelse)	Ja	Kristendemokraterne	Kristendemokraterne	Delvist enig med A	Delvist enig med A	Ved ikke	Delvist enig med B	Delvist enig med B	Delvist enig	Delvist enig	Helt enig	Helt enig	Helt enig	Ved ikke	Delvist uenig	Delvist enig	Delvist enig	Helt uenig
1822773309	2016-10-13	21:34:02	2016-10-13	21:38:49	286	53297	Mand	65	54-74 år	Rudersdal	Region Hovedstaden	Øst	Videregående uddannelse (2-4½ år)	Nej	Venstre	Venstre	Helt enig med A	Delvist enig med A	Delvist enig med A	Helt enig med A	Helt enig med A	Helt uenig	Helt uenig	Delvist enig	Delvist enig	Delvist uenig	Delvist uenig	Helt enig	Delvist enig	Helt uenig	Helt uenig
1025491375	2016-11-02	04:29:19	2016-11-02	04:33:03	224	1863385019	Kvinde	38	35-53 år	Billund	Region Syddanmark	Vest	Videregående uddannelse (2-4½ år)	Ja	Husker ikke	Radikale Venstre	Delvist enig med A	Delvist enig med A	Helt enig med B	Delvist enig med A	Ved ikke	Delvist uenig	Helt uenig	Delvist uenig	Helt uenig	Delvist uenig	Delvist enig	Delvist uenig	Helt enig	Delvist enig	Ved ikke
757499104	2016-11-03	17:55:45	2016-11-03	18:01:22	337	5180107	Mand	26	18-34 år	København	Region Hovedstaden	Øst	Videregående uddannelse (5 år eller længere)	Ja	Liberal Alliance	Venstre	Helt enig med A	Delvist enig med A	Ved ikke	Delvist enig med A	Helt enig med B	Helt uenig	Ved ikke	Ved ikke	Delvist enig	Delvist enig	Delvist enig	Delvist uenig	Delvist enig	Ved ikke	Delvist enig
1893300228	2016-10-14	10:26:13	2016-10-14	10:31:19	306	3523361	Kvinde	31	18-34 år	Frederiksberg	Region Hovedstaden	Øst	Videregående uddannelse (5 år eller længere)	Ja	Radikale Venstre	Radikale Venstre	Delvist enig med B	Delvist enig med A	Helt enig med B	Delvist enig med A	Delvist enig med B	Delvist enig	Delvist uenig	Delvist enig	Helt uenig	Delvist uenig	Delvist enig	Delvist uenig	Helt enig	Delvist enig	Ved ikke
1653943528	2016-10-18	18:27:26	2016-10-18	18:30:24	177	22411	Mand	53	35-53 år	København	Region Hovedstaden	Øst	Videregående uddannelse (op til 2 år - Kræver forudgående gymnasial eller erhvervsgymnasial uddannelse)	Ja	Socialdemokraterne	Socialdemokraterne	Delvist enig med A	Delvist enig med A	Delvist enig med B	Delvist enig med A	Delvist enig med B	Delvist enig	Ved ikke	Helt uenig	Delvist uenig	Helt uenig	Delvist enig	Delvist uenig	Delvist enig	Delvist enig	Delvist uenig
268268839	2016-10-17	16:34:24	2016-10-17	16:40:48	384	43300	Kvinde	70	54-74 år	Varde	Region Syddanmark	Vest	Videregående uddannelse (2-4½ år)	Ja	Venstre	Socialdemokraterne	Delvist enig med A	Delvist enig med B	Delvist enig med B	Delvist enig med A	Delvist enig med A	Delvist enig	Delvist enig	Helt enig	Delvist uenig	Delvist enig	Helt enig	Helt enig	Helt enig	Helt uenig	Helt uenig
130071376	2016-10-11	12:49:10	2016-10-11	12:55:44	395	6130718	Kvinde	51	35-53 år	Århus	Region Midtjylland	Vest	Videregående uddannelse (op til 2 år - Kræver forudgående gymnasial eller erhvervsgymnasial uddannelse)	Ja	Socialdemokraterne	Socialdemokraterne	Delvist enig med A	Delvist enig med A	Delvist enig med A	Delvist enig med A	Delvist enig med A	Delvist enig	Ved ikke	Delvist enig	Helt uenig	Delvist enig	Delvist enig	Delvist enig	Helt enig	Delvist uenig	Delvist uenig
363977674	2016-10-19	13:56:58	2016-10-19	14:00:02	183	1863078697	Kvinde	45	35-53 år	Favrskov	Region Midtjylland	Vest	Almengymnasial uddannelse (inkl. HF)	Ja	Radikale Venstre	Dansk Folkeparti	Helt enig med A	Helt enig med A	Helt enig med A	Helt enig med A	Delvist enig med B	Delvist uenig	Delvist uenig	Helt enig	Helt uenig	Delvist enig	Helt enig	Delvist enig	Helt enig	Delvist uenig	Helt uenig
95467346	2016-10-07	08:49:10	2016-10-07	08:52:51	222	5159224	Mand	48	35-53 år	Brøndby	Region Hovedstaden	Øst	Erhvervsgymnasial uddannelse (inkl. HHX og HTX)		Alternativet	Alternativet	Delvist enig med A	Delvist enig med A	Delvist enig med B	Helt enig med A	Delvist enig med A	Delvist uenig	Helt enig	Delvist uenig	Helt uenig	Delvist enig	Helt enig	Delvist uenig	Helt enig	Ved ikke	Delvist enig
1604376946	2016-11-22	16:26:33	2016-11-22	16:30:30	238	5526834	Kvinde	58	54-74 år	Bornholms Regionskommune	Region Hovedstaden	Øst	Videregående uddannelse (5 år eller længere)	Nej	Socialdemokraterne	Andet	Ved ikke	Delvist enig med B	Delvist enig med B	Delvist enig med A	Delvist enig med A	Delvist enig	Helt uenig	Delvist enig	Delvist uenig	Delvist uenig	Delvist enig	Delvist enig	Helt enig	Helt uenig	Helt uenig
359347421	2016-10-13	17:15:47	2016-10-13	17:18:49	182	7033456	Mand	26	18-34 år	København	Region Hovedstaden	Øst	Videregående uddannelse (2-4½ år)	Ja	Socialdemokraterne	Socialdemokraterne	Helt enig med A	Delvist enig med B	Helt enig med A	Helt enig med B	Helt enig med B	Delvist enig	Helt uenig	Helt uenig	Delvist enig	Delvist uenig	Delvist enig	Delvist enig	Helt enig	Delvist enig	Helt enig
833943992	2016-10-13	15:04:53	2016-10-13	15:08:14	200	2831150	Mand	41	35-53 år	København	Region Hovedstaden	Øst	Videregående uddannelse (5 år eller længere)	Ja	Alternativet	Alternativet	Delvist enig med B	Helt enig med B	Helt enig med B	Delvist enig med B	Delvist enig med B	Delvist enig	Delvist enig	Delvist uenig	Helt uenig	Delvist uenig	Helt enig	Helt uenig	Helt enig	Helt enig	Helt enig
678005761	2016-10-13	17:26:18	2016-10-13	17:30:29	250	4466825	Kvinde	30	18-34 år	Århus	Region Midtjylland	Vest	Videregående uddannelse (2-4½ år)	Ja	Husker ikke	Socialistisk Folkeparti	Delvist enig med B	Delvist enig med B	Delvist enig med B	Helt enig med B	Delvist enig med B	Delvist enig	Helt enig	Helt enig	Helt enig	Delvist enig	Helt uenig	Ved ikke	Helt enig	Ved ikke	Ved ikke
578006007	2016-10-18	11:33:47	2016-10-18	11:39:48	361	38609	Mand	73	54-74 år	Slagelse	Region Sjælland	Øst	Videregående uddannelse (2-4½ år)	Nej	Socialdemokraterne	Socialdemokraterne	Delvist enig med B	Delvist enig med B	Delvist enig med B	Delvist enig med A	Delvist enig med B	Delvist enig	Delvist uenig	Delvist enig	Delvist uenig	Delvist enig	Delvist enig	Delvist enig	Helt enig	Ved ikke	Delvist uenig
533744149	2016-10-13	14:57:04	2016-10-13	15:01:48	284	5144939	Mand	50	35-53 år	Århus	Region Midtjylland	Vest	Grundskole 8.-10. klasse (inkl. realskole)	Ja	Socialdemokraterne	Socialdemokraterne	Delvist enig med B	Delvist enig med B	Delvist enig med A	Delvist enig med A	Delvist enig med A	Helt enig	Delvist enig	Helt enig	Delvist uenig	Delvist enig	Delvist enig	Delvist enig	Delvist enig	Delvist uenig	Helt uenig
395278858	2016-10-13	14:35:57	2016-10-13	14:41:41	343	1863044432	Kvinde	70	54-74 år	Greve	Region Sjælland	Øst	Erhvervsfaglig uddannelse (f.eks. EUD, håndværksuddannelse, kontoruddannelse, butiksuddannelse)	Ja	Socialdemokraterne	Socialdemokraterne	Helt enig med A	Delvist enig med A	Delvist enig med A	Delvist enig med A	Delvist enig med A	Delvist enig	Delvist enig	Helt enig	Delvist enig	Helt enig	Delvist enig	Delvist enig	Helt enig	Delvist uenig	Delvist uenig
1748697014	2016-10-19	19:26:57	2016-10-19	19:30:03	186	48728	Mand	67	54-74 år	Århus	Region Midtjylland	Vest	Erhvervsgymnasial uddannelse (inkl. HHX og HTX)	Nej	Socialdemokraterne	Socialistisk Folkeparti	Delvist enig med B	Helt enig med B	Helt enig med B	Delvist enig med A	Delvist enig med B	Helt enig	Helt enig	Delvist enig	Delvist uenig	Delvist uenig	Helt enig	Delvist enig	Helt enig	Helt enig	Delvist uenig
2090587866	2016-10-13	16:02:54	2016-10-13	16:09:28	394	7073561	Kvinde	45	35-53 år	Greve	Region Sjælland	Øst	Erhvervsgymnasial uddannelse (inkl. HHX og HTX)	Ja	Dansk Folkeparti	Dansk Folkeparti	Delvist enig med B	Helt enig med B	Delvist enig med A	Delvist enig med A	Helt enig med A	Delvist uenig	Delvist enig	Helt enig	Helt enig	Helt enig	Delvist enig	Helt enig	Helt enig	Delvist uenig	Delvist enig
408692086	2016-10-19	19:57:53	2016-10-19	20:00:44	170	5475375	Mand	59	54-74 år	Vejle	Region Syddanmark	Vest	Videregående uddannelse (2-4½ år)	Ja	Konservative	Konservative	Helt enig med A	Helt enig med A	Delvist enig med B	Helt enig med A	Delvist enig med A	Delvist uenig	Helt uenig	Helt enig	Delvist enig	Helt enig	Delvist uenig	Ved ikke	Helt enig	Delvist enig	Delvist enig
928482404	2016-10-10	09:45:14	2016-10-10	09:58:45	480	6514658	Mand	33	18-34 år	Favrskov	Region Midtjylland	Vest	Videregående uddannelse (2-4½ år)	Ja	Husker ikke	Andet	Delvist enig med A	Helt enig med B	Ved ikke	Delvist enig med A	Delvist enig med A	Delvist uenig	Delvist enig	Delvist enig	Delvist enig	Helt uenig	Delvist uenig	Delvist enig	Helt enig	Delvist enig	Helt uenig
1903354807	2016-10-13	14:40:15	2016-10-13	14:44:13	239	3598790	Kvinde	60	54-74 år	Århus	Region Midtjylland	Vest	Videregående uddannelse (2-4½ år)	Ja	Socialdemokraterne	Socialdemokraterne	Helt enig med B	Delvist enig med B	Delvist enig med B	Delvist enig med A	Delvist enig med B	Delvist enig	Delvist enig	Delvist enig	Delvist enig	Helt enig	Delvist enig	Delvist uenig	Helt enig	Ved ikke	Delvist uenig
965832743	2016-10-19	00:07:48	2016-10-19	00:17:02	425	3876715	Mand	53	35-53 år	Holbæk	Region Sjælland	Øst	Videregående uddannelse (op til 2 år - Kræver forudgående gymnasial eller erhvervsgymnasial uddannelse)	Nej	Dansk Folkeparti	Dansk Folkeparti	Delvist enig med A	Delvist enig med A	Helt enig med B	Helt enig med A	Delvist enig med A	Delvist uenig	Delvist enig	Helt uenig	Helt uenig	Helt uenig	Delvist uenig	Delvist uenig	Helt enig	Helt uenig	Helt uenig
1532557648	2016-10-20	17:10:00	2016-10-20	17:12:57	177	6126458	Kvinde	34	18-34 år	Århus	Region Midtjylland	Vest	Videregående uddannelse (2-4½ år)	Ja	Enhedslisten	Alternativet	Helt enig med B	Helt enig med A	Delvist enig med B	Delvist enig med A	Delvist enig med A	Helt enig	Delvist uenig	Helt enig	Helt uenig	Delvist enig	Helt enig	Helt uenig	Helt enig	Delvist uenig	Delvist enig
1646425343	2016-10-17	07:28:56	2016-10-17	07:34:04	308	3966497	Mand	51	35-53 år	Randers	Region Midtjylland	Vest	Videregående uddannelse (2-4½ år)	Ja	Venstre	Venstre	Delvist enig med A	Helt enig med A	Delvist enig med B	Helt enig med A	Delvist enig med A	Delvist uenig	Delvist uenig	Helt enig	Delvist enig	Helt enig	Delvist enig	Delvist enig	Helt enig	Helt uenig	Helt uenig
379973944	2016-10-17	17:28:09	2016-10-17	17:37:17	548	1863105829	Mand	45	35-53 år	Køge	Region Sjælland	Øst	Erhvervsfaglig uddannelse (f.eks. EUD, håndværksuddannelse, kontoruddannelse, butiksuddannelse)	Nej	Liberal Alliance	Alternativet	Delvist enig med A	Delvist enig med A	Delvist enig med A	Helt enig med A	Helt enig med B	Helt enig	Helt enig	Helt enig	Helt enig	Delvist enig	Delvist enig	Delvist enig	Helt enig	Helt uenig	Helt uenig
538560793	2016-10-18	07:01:23	2016-10-18	07:09:06	464	10302	Mand	52	35-53 år	Frederiksberg	Region Hovedstaden	Øst	Videregående uddannelse (2-4½ år)	Ja	Alternativet	Radikale Venstre	Delvist enig med A	Delvist enig med A	Delvist enig med A	Delvist enig med A	Delvist enig med A	Delvist uenig	Delvist enig	Helt enig	Delvist enig	Delvist enig	Delvist enig	Delvist enig	Helt enig	Delvist enig	Delvist uenig
460652382	2016-10-13	20:35:39	2016-10-13	20:41:46	367	63280	Kvinde	60	54-74 år	Århus	Region Midtjylland	Vest	Videregående uddannelse (2-4½ år)	Ja	Konservative	Konservative	Helt enig med A	Helt enig med A	Delvist enig med A	Helt enig med A	Helt enig med A	Helt uenig	Helt uenig	Helt enig	Delvist enig	Helt enig	Delvist enig	Delvist enig	Delvist enig	Helt uenig	Helt uenig
330487737	2016-10-13	19:49:20	2016-10-13	19:55:21	361	3827165	Mand	66	54-74 år	Tårnby	Region Hovedstaden	Øst	Erhvervsfaglig uddannelse (f.eks. EUD, håndværksuddannelse, kontoruddannelse, butiksuddannelse)	Nej	Liberal Alliance	Alternativet	Delvist enig med A	Delvist enig med B	Delvist enig med B	Delvist enig med A	Ved ikke	Delvist enig	Delvist enig	Helt uenig	Helt uenig	Delvist uenig	Helt enig	Helt uenig	Helt enig	Delvist uenig	Helt enig
278166642	2016-10-22	09:44:08	2016-10-22	09:47:56	228	5673371	Mand	38	35-53 år	Odense	Region Syddanmark	Vest	Videregående uddannelse (2-4½ år)	Ja	Enhedslisten	Enhedslisten	Helt enig med B	Delvist enig med A	Helt enig med B	Delvist enig med B	Delvist enig med B	Helt enig	Delvist enig	Delvist enig	Delvist enig	Helt uenig	Helt enig	Helt uenig	Helt enig	Helt enig	Delvist enig
1119719817	2016-10-07	15:53:19	2016-10-07	15:57:52	273	42349	Mand	70	54-74 år	Bornholms Regionskommune	Region Hovedstaden	Øst	Erhvervsfaglig uddannelse (f.eks. EUD, håndværksuddannelse, kontoruddannelse, butiksuddannelse)	Nej	Venstre	Venstre	Delvist enig med A	Delvist enig med A	Delvist enig med A	Helt enig med A	Delvist enig med A	Delvist uenig	Delvist uenig	Delvist uenig	Delvist uenig	Delvist uenig	Ved ikke	Delvist enig	Delvist enig	Helt uenig	Helt uenig
1245659459	2016-10-31	10:33:25	2016-10-31	10:38:11	286	4847981	Kvinde	45	35-53 år	Gladsaxe	Region Hovedstaden	Øst	Videregående uddannelse (5 år eller længere)	Ja	Socialdemokraterne	Socialdemokraterne	Delvist enig med B	Delvist enig med B	Delvist enig med B	Delvist enig med A	Delvist enig med B	Delvist enig	Delvist enig	Helt enig	Delvist enig	Delvist enig	Delvist enig	Delvist enig	Delvist enig	Delvist uenig	Delvist enig
194567284	2016-10-14	10:26:58	2016-10-14	10:31:56	299	6783484	Kvinde	55	54-74 år	København	Region Hovedstaden	Øst	Erhvervsfaglig uddannelse (f.eks. EUD, håndværksuddannelse, kontoruddannelse, butiksuddannelse)	Ja	Socialistisk Folkeparti	Alternativet	Helt enig med A	Delvist enig med B	Delvist enig med B	Ved ikke	Delvist enig med B	Delvist uenig	Delvist enig	Helt enig	Delvist uenig	Delvist enig	Delvist enig	Helt uenig	Helt enig	Delvist uenig	Helt uenig
421941730	2016-10-06	19:30:29	2016-10-06	19:35:02	274	1863379809	Kvinde	48	35-53 år	Favrskov	Region Midtjylland	Vest	Erhvervsfaglig uddannelse (f.eks. EUD, håndværksuddannelse, kontoruddannelse, butiksuddannelse)		Dansk Folkeparti	Dansk Folkeparti	Helt enig med B	Helt enig med A	Helt enig med B	Helt enig med A	Helt enig med A	Delvist uenig	Delvist uenig	Helt enig	Helt enig	Helt enig	Delvist enig	Helt enig	Delvist uenig	Helt uenig	Helt uenig
1130318482	2016-10-14	14:09:18	2016-10-14	14:11:36	137	4098745	Mand	73	54-74 år	Skive	Region Midtjylland	Vest	Videregående uddannelse (op til 2 år - Kræver forudgående gymnasial eller erhvervsgymnasial uddannelse)	Nej	Socialdemokraterne	Socialdemokraterne	Ved ikke	Delvist enig med B	Helt enig med B	Helt enig med B	Delvist enig med B	Helt enig	Helt enig	Delvist enig	Helt uenig	Delvist enig	Delvist enig	Delvist enig	Helt enig	Helt uenig	Helt uenig
1825374803	2016-10-07	21:06:26	2016-10-07	21:10:07	221	4736241	Mand	39	35-53 år	Favrskov	Region Midtjylland	Vest	Almengymnasial uddannelse (inkl. HF)	Ja	Andet	Andet	Helt enig med B	Delvist enig med B	Delvist enig med B	Delvist enig med A	Delvist enig med A	Helt uenig	Delvist enig	Delvist enig	Ved ikke	Helt enig	Helt enig	Delvist uenig	Helt enig	Delvist enig	Delvist enig
107460126	2016-10-07	16:36:28	2016-10-07	16:40:02	214	3276017	Mand	27	18-34 år	Aabenraa	Region Syddanmark	Vest	Erhvervsgymnasial uddannelse (inkl. HHX og HTX)	Nej	Dansk Folkeparti	Dansk Folkeparti	Helt enig med A	Helt enig med A	Helt enig med B	Helt enig med A	Helt enig med A	Delvist uenig	Delvist uenig	Helt enig	Helt enig	Helt enig	Delvist uenig	Delvist enig	Delvist enig	Helt uenig	Helt uenig
1673055338	2016-10-13	15:24:53	2016-10-13	15:32:03	430	47566	Kvinde	68	54-74 år	Rødovre	Region Hovedstaden	Øst	Erhvervsfaglig uddannelse (f.eks. EUD, håndværksuddannelse, kontoruddannelse, butiksuddannelse)	Ja	Socialdemokraterne	Socialdemokraterne	Delvist enig med A	Helt enig med A	Ved ikke	Helt enig med A	Delvist enig med A	Delvist enig	Delvist enig	Helt enig	Helt enig	Helt enig	Delvist enig	Delvist enig	Helt enig	Helt uenig	Helt uenig
171545721	2016-10-26	11:33:38	2016-10-26	11:37:44	247	1863025648	Kvinde	25	18-34 år	Hjørring	Region Nordjylland	Vest	Videregående uddannelse (2-4½ år)	Ja	Socialdemokraterne	Alternativet	Delvist enig med B	Delvist enig med B	Delvist enig med B	Delvist enig med A	Ved ikke	Delvist enig	Delvist enig	Delvist enig	Helt uenig	Delvist uenig	Delvist enig	Helt uenig	Helt enig	Delvist uenig	Delvist uenig
291910145	2016-10-17	19:15:07	2016-10-17	19:19:06	239	1863363473	Kvinde	31	18-34 år	Århus	Region Midtjylland	Vest	Videregående uddannelse (2-4½ år)	Ja	Radikale Venstre	Alternativet	Delvist enig med B	Delvist enig med B	Delvist enig med B	Delvist enig med A	Delvist enig med B	Delvist enig	Delvist uenig	Delvist enig	Helt uenig	Delvist uenig	Helt enig	Delvist enig	Helt enig	Ved ikke	Delvist enig
1541636195	2016-10-17	19:25:56	2016-10-17	19:29:42	226	1863326273	Kvinde	23	18-34 år	Hvidovre	Region Hovedstaden	Øst	Almengymnasial uddannelse (inkl. HF)	Ja	Enhedslisten	Enhedslisten	Helt enig med B	Helt enig med B	Helt enig med B	Delvist enig med B	Helt enig med B	Delvist enig	Delvist enig	Helt uenig	Helt uenig	Delvist uenig	Helt enig	Helt uenig	Helt enig	Helt enig	Helt enig
1327844872	2016-10-13	18:13:13	2016-10-13	18:18:18	305	1863051632	Kvinde	72	54-74 år	København	Region Hovedstaden	Øst	Videregående uddannelse (2-4½ år)	Ja	Venstre	Venstre	Helt enig med A	Delvist enig med A	Helt enig med B	Helt enig med A	Helt enig med A	Helt uenig	Helt uenig	Delvist enig	Helt uenig	Delvist enig	Delvist enig	Delvist enig	Helt enig	Helt uenig	Helt uenig
1720913241	2016-10-07	21:15:03	2016-10-07	21:22:57	474	2874802	Kvinde	51	35-53 år	Fanø	Region Syddanmark	Vest	Videregående uddannelse (op til 2 år - Kræver forudgående gymnasial eller erhvervsgymnasial uddannelse)	Ja	Radikale Venstre	Andet	Delvist enig med A	Ved ikke	Delvist enig med B	Delvist enig med A	Delvist enig med A	Helt enig	Helt uenig	Delvist enig	Delvist enig	Ved ikke	Ved ikke	Ved ikke	Helt enig	Ved ikke	Ved ikke
1199799137	2016-10-13	17:16:55	2016-10-13	17:19:33	158	3741599	Kvinde	59	54-74 år	København	Region Hovedstaden	Øst	Videregående uddannelse (5 år eller længere)	Ja	Socialistisk Folkeparti	Alternativet	Delvist enig med B	Delvist enig med B	Delvist enig med B	Delvist enig med A	Delvist enig med B	Delvist uenig	Delvist uenig	Delvist uenig	Helt uenig	Helt uenig	Helt uenig	Helt uenig	Helt enig	Delvist enig	Delvist uenig
1315844582	2016-10-16	23:43:50	2016-10-16	23:51:26	456	6570182	Kvinde	29	18-34 år	Vejen	Region Syddanmark	Vest	Videregående uddannelse (op til 2 år - Kræver forudgående gymnasial eller erhvervsgymnasial uddannelse)	Ja	Dansk Folkeparti	Dansk Folkeparti	Delvist enig med A	Helt enig med A	Ved ikke	Delvist enig med A	Ved ikke	Delvist uenig	Delvist uenig	Helt enig	Helt enig	Delvist enig	Delvist uenig	Delvist enig	Helt enig	Ved ikke	Helt uenig
1976371962	2016-10-07	09:25:19	2016-10-07	09:31:22	363	3546762	Mand	65	54-74 år	Esbjerg	Region Syddanmark	Vest	Erhvervsfaglig uddannelse (f.eks. EUD, håndværksuddannelse, kontoruddannelse, butiksuddannelse)		Husker ikke	Andet	Delvist enig med A	Delvist enig med A	Helt enig med B	Delvist enig med A	Delvist enig med A	Delvist uenig	Ved ikke	Delvist enig	Delvist uenig	Delvist uenig	Delvist enig	Delvist enig	Helt enig	Helt uenig	Ved ikke
110478852	2016-10-19	19:09:12	2016-10-19	19:18:29	557	1863460697	Kvinde	46	35-53 år	Haderslev	Region Syddanmark	Vest	Erhvervsfaglig uddannelse (f.eks. EUD, håndværksuddannelse, kontoruddannelse, butiksuddannelse)	Ja	Socialistisk Folkeparti	Socialistisk Folkeparti	Delvist enig med B	Delvist enig med A	Delvist enig med B	Delvist enig med A	Delvist enig med A	Delvist uenig	Delvist enig	Delvist enig	Helt uenig	Delvist enig	Delvist enig	Delvist enig	Helt enig	Delvist uenig	Delvist uenig
319685124	2016-10-07	19:24:14	2016-10-07	19:33:26	552	3038988	Mand	50	35-53 år	København	Region Hovedstaden	Øst	Videregående uddannelse (2-4½ år)	Ja	Enhedslisten	Enhedslisten	Delvist enig med A	Delvist enig med A	Delvist enig med A	Helt enig med A	Helt enig med B	Ved ikke	Ved ikke	Helt enig	Delvist enig	Delvist enig	Delvist uenig	Delvist uenig	Delvist uenig	Delvist uenig	Delvist uenig
1104949027	2016-10-06	15:53:42	2016-10-06	15:58:28	286	1863430992	Mand	54	54-74 år	Brøndby	Region Hovedstaden	Øst	Videregående uddannelse (2-4½ år)		Liberal Alliance	Liberal Alliance	Helt enig med A	Delvist enig med A	Delvist enig med A	Delvist enig med A	Helt enig med A	Delvist uenig	Helt uenig	Delvist enig	Delvist uenig	Delvist enig	Ved ikke	Delvist uenig	Helt enig	Delvist uenig	Helt uenig
369717067	2016-10-08	02:25:46	2016-10-08	02:29:14	208	1863219852	Mand	21	18-34 år	Helsingør	Region Hovedstaden	Øst	Almengymnasial uddannelse (inkl. HF)	Ja	Husker ikke	Liberal Alliance	Helt enig med B	Delvist enig med A	Helt enig med B	Helt enig med A	Helt enig med B	Helt uenig	Helt enig	Helt enig	Helt enig	Ved ikke	Ved ikke	Ved ikke	Helt uenig	Ved ikke	Helt enig
2085020736	2016-10-18	11:27:21	2016-10-18	11:30:46	205	5815508	Kvinde	45	35-53 år	Albertslund	Region Hovedstaden	Øst	Erhvervsfaglig uddannelse (f.eks. EUD, håndværksuddannelse, kontoruddannelse, butiksuddannelse)	Ja	Dansk Folkeparti	Dansk Folkeparti	Helt enig med A	Delvist enig med B	Delvist enig med B	Delvist enig med A	Delvist enig med A	Ved ikke	Delvist enig	Helt enig	Helt enig	Helt enig	Delvist enig	Delvist enig	Helt enig	Helt uenig	Helt enig
768132964	2016-10-13	14:46:09	2016-10-13	14:48:14	125	1863428236	Kvinde	31	18-34 år	Slagelse	Region Sjælland	Øst	Videregående uddannelse (5 år eller længere)	Ja	Venstre	Venstre	Helt enig med A	Delvist enig med A	Delvist enig med A	Helt enig med A	Helt enig med A	Helt uenig	Helt uenig	Helt enig	Helt enig	Delvist uenig	Helt uenig	Delvist enig	Ved ikke	Helt uenig	Helt uenig
621087068	2016-10-30	19:20:19	2016-10-30	19:31:04	340	21262	Kvinde	46	35-53 år	Lyngby-Taarbæk	Region Hovedstaden	Øst	Erhvervsfaglig uddannelse (f.eks. EUD, håndværksuddannelse, kontoruddannelse, butiksuddannelse)	Ja	Dansk Folkeparti	Andet	Delvist enig med A	Delvist enig med A	Ved ikke	Delvist enig med A	Delvist enig med A	Helt uenig	Delvist uenig	Helt enig	Helt enig	Helt enig	Delvist enig	Ved ikke	Helt enig	Ved ikke	Helt uenig
1042434614	2016-10-20	11:09:29	2016-10-20	11:13:00	211	102174	Kvinde	45	35-53 år	Allerød	Region Hovedstaden	Øst	Videregående uddannelse (2-4½ år)	Nej	Liberal Alliance	Radikale Venstre	Delvist enig med A	Delvist enig med A	Delvist enig med B	Delvist enig med A	Delvist enig med B	Helt uenig	Delvist enig	Delvist enig	Helt uenig	Delvist enig	Ved ikke	Helt uenig	Helt enig	Delvist uenig	Helt uenig
1628155482	2016-10-18	11:58:30	2016-10-18	12:02:09	219	25591	Kvinde	60	54-74 år	Randers	Region Midtjylland	Vest	Videregående uddannelse (2-4½ år)	Ja	Enhedslisten	Alternativet	Helt enig med B	Delvist enig med B	Helt enig med B	Ved ikke	Delvist enig med B	Delvist enig	Delvist enig	Ved ikke	Helt uenig	Delvist uenig	Helt enig	Helt uenig	Helt enig	Ved ikke	Delvist uenig
1589958982	2016-10-17	20:50:03	2016-10-17	20:55:54	350	1863433184	Mand	68	54-74 år	Frederiksberg	Region Hovedstaden	Øst	Videregående uddannelse (5 år eller længere)	Ja	Socialdemokraterne	Socialdemokraterne	Delvist enig med B	Delvist enig med B	Helt enig med B	Delvist enig med A	Helt enig med B	Delvist uenig	Delvist enig	Helt uenig	Helt uenig	Delvist uenig	Helt enig	Helt uenig	Delvist enig	Helt uenig	Helt enig
340042843	2016-10-08	15:10:41	2016-10-08	15:18:30	320	1863028784	Kvinde	18	18-34 år	Aalborg	Region Nordjylland	Vest	Grundskole 8.-10. klasse (inkl. realskole)	Ja	Andet	Socialdemokraterne	Delvist enig med B	Helt enig med A	Delvist enig med B	Helt enig med A	Delvist enig med A	Ved ikke	Delvist uenig	Delvist enig	Ved ikke	Delvist enig	Delvist uenig	Helt enig	Helt enig	Ved ikke	Ved ikke
531013802	2016-10-18	11:18:16	2016-10-18	11:24:24	368	1862986064	Kvinde	35	35-53 år	København	Region Hovedstaden	Øst	Videregående uddannelse (5 år eller længere)	Ja	Alternativet	Andet	Delvist enig med B	Delvist enig med B	Delvist enig med B	Delvist enig med A	Delvist enig med A	Helt uenig	Ved ikke	Helt enig	Ved ikke	Helt enig	Helt enig	Ved ikke	Helt enig	Helt enig	Delvist enig
198794598	2016-10-18	11:07:54	2016-10-18	11:11:09	195	2687231	Mand	51	35-53 år	Aalborg	Region Nordjylland	Vest	Videregående uddannelse (5 år eller længere)	Ja	Venstre	Venstre	Helt enig med A	Helt enig med A	Delvist enig med A	Delvist enig med A	Delvist enig med B	Helt uenig	Helt uenig	Helt enig	Helt enig	Helt enig	Delvist enig	Helt enig	Helt enig	Delvist enig	Helt uenig
1124375851	2016-11-04	18:24:11	2016-11-04	18:28:36	265	5726080	Kvinde	44	35-53 år	Høje-Taastrup	Region Hovedstaden	Øst	Erhvervsfaglig uddannelse (f.eks. EUD, håndværksuddannelse, kontoruddannelse, butiksuddannelse)	Ja	Venstre	Andet	Ved ikke	Delvist enig med B	Ved ikke	Delvist enig med A	Ved ikke	Ved ikke	Ved ikke	Delvist enig	Ved ikke	Delvist enig	Delvist uenig	Delvist uenig	Delvist enig	Helt uenig	Ved ikke
144643996	2016-10-18	11:10:01	2016-10-18	11:14:15	254	1863148147	Kvinde	41	35-53 år	Allerød	Region Hovedstaden	Øst	Videregående uddannelse (5 år eller længere)	Ja	Konservative	Konservative	Delvist enig med A	Delvist enig med A	Delvist enig med B	Delvist enig med A	Delvist enig med A	Delvist uenig	Helt uenig	Delvist uenig	Delvist enig	Delvist enig	Delvist enig	Delvist uenig	Helt enig	Delvist enig	Delvist enig
384846614	2016-10-15	15:07:37	2016-10-15	15:12:44	306	41902	Kvinde	70	54-74 år	Århus	Region Midtjylland	Vest	Erhvervsfaglig uddannelse (f.eks. EUD, håndværksuddannelse, kontoruddannelse, butiksuddannelse)	Ja	Socialdemokraterne	Socialdemokraterne	Delvist enig med A	Delvist enig med A	Delvist enig med B	Helt enig med B	Delvist enig med B	Delvist enig	Delvist enig	Helt enig	Delvist uenig	Delvist enig	Delvist enig	Delvist enig	Helt enig	Delvist uenig	Delvist enig
1266530313	2016-10-13	18:06:00	2016-10-13	18:14:12	492	274211	Kvinde	73	54-74 år	Holbæk	Region Sjælland	Øst	Grundskole 8.-10. klasse (inkl. realskole)	Nej	Venstre	Venstre	Helt enig med B	Helt enig med A	Helt enig med A	Helt enig med B	Delvist enig med A	Delvist enig	Delvist enig	Delvist enig	Helt enig	Helt enig	Delvist enig	Helt enig	Delvist enig	Helt uenig	Helt uenig
1091769549	2016-10-13	16:00:40	2016-10-13	16:04:33	233	1863043211	Mand	47	35-53 år	Odense	Region Syddanmark	Vest	Videregående uddannelse (op til 2 år - Kræver forudgående gymnasial eller erhvervsgymnasial uddannelse)	Ja	Venstre	Dansk Folkeparti	Delvist enig med A	Delvist enig med A	Delvist enig med B	Delvist enig med A	Delvist enig med B	Delvist uenig	Delvist enig	Delvist enig	Delvist enig	Delvist enig	Delvist enig	Delvist enig	Helt enig	Helt uenig	Helt uenig
1314439233	2016-11-01	09:13:14	2016-11-01	09:17:26	252	1863457954	Mand	18	18-34 år	Middelfart	Region Syddanmark	Vest	Grundskole 8.-10. klasse (inkl. realskole)	Ja	Radikale Venstre	Radikale Venstre	Delvist enig med A	Helt enig med A	Delvist enig med A	Delvist enig med A	Helt enig med B	Helt uenig	Delvist uenig	Delvist uenig	Delvist uenig	Delvist uenig	Delvist enig	Delvist uenig	Delvist enig	Helt uenig	Helt uenig
1869678582	2016-10-09	14:02:29	2016-10-09	14:45:37	408	3371756	Kvinde	31	18-34 år	Favrskov	Region Midtjylland	Vest	Grundskole 8.-10. klasse (inkl. realskole)	Ja	Dansk Folkeparti	Dansk Folkeparti	Helt enig med B	Helt enig med A	Helt enig med B	Ved ikke	Ved ikke	Delvist enig	Delvist enig	Helt enig	Helt enig	Helt enig	Ved ikke	Helt uenig	Helt enig	Ved ikke	Helt uenig
1104639829	2016-10-13	16:32:08	2016-10-13	16:35:34	206	6890975	Mand	59	54-74 år	Kolding	Region Syddanmark	Vest	Videregående uddannelse (2-4½ år)	Ja	Dansk Folkeparti	Dansk Folkeparti	Delvist enig med B	Delvist enig med B	Delvist enig med B	Delvist enig med A	Ved ikke	Delvist enig	Delvist enig	Helt enig	Helt enig	Helt enig	Delvist enig	Ved ikke	Delvist uenig	Delvist uenig	Helt uenig
545436634	2016-10-13	16:52:10	2016-10-13	16:56:45	274	48281	Mand	68	54-74 år	Kolding	Region Syddanmark	Vest	Videregående uddannelse (5 år eller længere)	Nej	Dansk Folkeparti	Dansk Folkeparti	Helt enig med A	Delvist enig med A	Ved ikke	Helt enig med A	Delvist enig med B	Delvist enig	Helt uenig	Helt enig	Helt enig	Helt enig	Helt uenig	Delvist uenig	Delvist uenig	Delvist uenig	Helt uenig
171067934	2016-10-04	16:30:53	2016-10-04	16:35:37	284	1863143628	Kvinde	47	35-53 år	Rudersdal	Region Hovedstaden	Øst			Socialdemokraterne	Radikale Venstre	Delvist enig med B	Delvist enig med A	Helt enig med B	Delvist enig med A	Delvist enig med B	Delvist uenig	Delvist enig	Delvist enig	Delvist uenig	Delvist uenig	Delvist enig	Delvist enig	Helt enig	Delvist uenig	Delvist uenig
1526557756	2016-11-22	18:14:42	2016-11-22	18:19:13	271	1862992981	Kvinde	56	54-74 år	Odense	Region Syddanmark	Vest	Videregående uddannelse (5 år eller længere)	Ja	Alternativet	Andet	Delvist enig med A	Delvist enig med B	Delvist enig med B	Ved ikke	Ved ikke	Ved ikke	Delvist enig	Delvist uenig	Delvist uenig	Delvist enig	Helt enig	Delvist uenig	Helt enig	Delvist enig	Delvist enig
1172079332	2016-10-13	18:58:33	2016-10-13	19:03:17	284	10844	Kvinde	70	54-74 år	Frederiksberg	Region Hovedstaden	Øst	Grundskole 8.-10. klasse (inkl. realskole)	Ja	Husker ikke	Andet	Helt enig med B	Delvist enig med A	Delvist enig med B	Helt enig med A	Delvist enig med B	Helt uenig	Delvist uenig	Helt enig	Helt enig	Helt enig	Delvist uenig	Helt enig	Helt enig	Delvist uenig	Ved ikke
55748025	2016-10-20	09:30:14	2016-10-20	09:37:44	231	3089131	Kvinde	28	18-34 år	Solrød	Region Sjælland	Øst	Erhvervsfaglig uddannelse (f.eks. EUD, håndværksuddannelse, kontoruddannelse, butiksuddannelse)	Ja	Socialdemokraterne	Socialdemokraterne	Delvist enig med A	Helt enig med A	Delvist enig med A	Helt enig med A	Helt enig med A	Delvist enig	Delvist enig	Helt enig	Helt enig	Helt enig	Delvist uenig	Ved ikke	Helt enig	Ved ikke	Helt uenig
981827909	2016-10-13	16:15:35	2016-10-13	16:19:17	223	1863428722	Mand	68	54-74 år	Sønderborg	Region Syddanmark	Vest	Videregående uddannelse (2-4½ år)	Nej	Venstre	Venstre	Helt enig med A	Helt enig med A	Delvist enig med A	Delvist enig med A	Delvist enig med A	Helt uenig	Delvist enig	Helt enig	Delvist enig	Helt enig	Delvist enig	Helt enig	Helt enig	Helt uenig	Helt uenig
1436680928	2016-10-07	16:50:35	2016-10-07	16:55:58	324	21327	Kvinde	65	54-74 år	Dragør	Region Hovedstaden	Øst	Videregående uddannelse (2-4½ år)	Ja	Alternativet	Andet	Ved ikke	Delvist enig med A	Delvist enig med B	Delvist enig med A	Helt enig med B	Delvist uenig	Ved ikke	Helt enig	Delvist enig	Helt enig	Delvist uenig	Delvist uenig	Helt enig	Ved ikke	Delvist uenig
650193619	2016-10-07	17:01:20	2016-10-07	17:09:57	517	2580912	Mand	70	54-74 år	Randers	Region Midtjylland	Vest	Videregående uddannelse (5 år eller længere)	Ja	Enhedslisten	Alternativet	Helt enig med B	Delvist enig med B	Helt enig med B	Delvist enig med A	Delvist enig med B	Delvist enig	Helt enig	Delvist uenig	Helt uenig	Helt enig	Helt enig	Delvist uenig	Helt enig	Delvist enig	Helt enig
2143146052	2016-10-07	16:10:58	2016-10-07	16:13:55	177	5736233	Kvinde	45	35-53 år	Kolding	Region Syddanmark	Vest	Videregående uddannelse (op til 2 år - Kræver forudgående gymnasial eller erhvervsgymnasial uddannelse)	Nej	Venstre	Venstre	Helt enig med A	Helt enig med A	Ved ikke	Helt enig med A	Ved ikke	Helt uenig	Helt uenig	Helt enig	Helt enig	Helt enig	Helt enig	Delvist enig	Helt enig	Ved ikke	Helt uenig
1331587796	2016-10-17	08:04:50	2016-10-17	08:05:36	46	6845092	Mand	27	18-34 år	Gentofte	Region Hovedstaden	Øst	Almengymnasial uddannelse (inkl. HF)	Ja	Socialdemokraterne	Socialdemokraterne	Helt enig med A	Helt enig med A	Helt enig med A	Delvist enig med A	Helt enig med A	Delvist uenig	Delvist uenig	Delvist uenig	Delvist uenig	Delvist uenig	Delvist uenig	Delvist uenig	Delvist uenig	Delvist uenig	Delvist uenig
175828955	2016-11-03	17:11:54	2016-11-03	17:14:39	165	5703424	Kvinde	30	18-34 år	Randers	Region Midtjylland	Vest	Videregående uddannelse (5 år eller længere)	Ja	Venstre	Venstre	Helt enig med A	Delvist enig med A	Helt enig med B	Delvist enig med A	Delvist enig med A	Helt uenig	Helt uenig	Delvist enig	Helt uenig	Delvist enig	Delvist enig	Delvist enig	Helt enig	Helt uenig	Delvist enig
35543053	2016-10-13	14:20:59	2016-10-13	14:24:58	239	49594	Mand	67	54-74 år	Billund	Region Syddanmark	Vest	Videregående uddannelse (op til 2 år - Kræver forudgående gymnasial eller erhvervsgymnasial uddannelse)	Ja	Dansk Folkeparti	Nye Borgerlige	Helt enig med A	Helt enig med A	Helt enig med A	Helt enig med A	Helt enig med A	Helt uenig	Delvist enig	Helt enig	Helt enig	Helt enig	Delvist uenig	Helt enig	Delvist enig	Helt uenig	Helt uenig
439817574	2016-10-14	09:30:26	2016-10-14	09:38:19	473	7107605	Mand	33	18-34 år	Aalborg	Region Nordjylland	Vest	Videregående uddannelse (2-4½ år)	Ja	Venstre	Liberal Alliance	Delvist enig med A	Helt enig med A	Delvist enig med B	Helt enig med A	Delvist enig med A	Delvist uenig	Helt uenig	Delvist enig	Ved ikke	Delvist enig	Helt enig	Delvist uenig	Helt enig	Helt uenig	Delvist enig
1555138807	2016-10-14	09:34:18	2016-10-14	09:45:18	482	6803922	Kvinde	25	18-34 år	Mariagerfjord	Region Nordjylland	Vest	Grundskole 8.-10. klasse (inkl. realskole)	Ja	Socialdemokraterne	Socialistisk Folkeparti	Delvist enig med B	Ved ikke	Ved ikke	Delvist enig med B	Delvist enig med B	Ved ikke	Delvist uenig	Delvist enig	Delvist uenig	Delvist enig	Delvist enig	Ved ikke	Ved ikke	Ved ikke	Delvist uenig
1501211778	2016-10-18	11:41:16	2016-10-18	11:44:43	207	6591684	Kvinde	29	18-34 år	Holbæk	Region Sjælland	Øst	Almengymnasial uddannelse (inkl. HF)	Ja	Socialdemokraterne	Enhedslisten	Helt enig med B	Delvist enig med B	Delvist enig med B	Delvist enig med A	Delvist enig med B	Delvist enig	Delvist enig	Helt enig	Helt enig	Helt enig	Delvist uenig	Delvist uenig	Delvist enig	Delvist uenig	Helt uenig
577170978	2016-10-15	03:44:20	2016-10-15	03:48:33	253	6582754	Mand	26	18-34 år	Holbæk	Region Sjælland	Øst	Grundskole 8.-10. klasse (inkl. realskole)	Nej	Husker ikke	Andet	Helt enig med B	Delvist enig med B	Ved ikke	Helt enig med A	Delvist enig med A	Helt enig	Helt enig	Helt enig	Helt enig	Helt enig	Delvist enig	Helt enig	Helt enig	Delvist uenig	Delvist uenig
585811025	2016-10-13	15:43:33	2016-10-13	15:50:19	406	35853	Mand	74	54-74 år	Hørsholm	Region Hovedstaden	Øst	Videregående uddannelse (2-4½ år)	Nej	Konservative	Konservative	Helt enig med A	Delvist enig med A	Delvist enig med A	Helt enig med A	Helt enig med A	Helt uenig	Helt uenig	Helt enig	Helt enig	Delvist uenig	Delvist uenig	Delvist uenig	Helt enig	Helt uenig	Delvist uenig
54723166	2016-10-14	12:53:48	2016-10-14	12:58:17	270	3422088	Kvinde	65	54-74 år	Ringkøbing-Skjern	Region Midtjylland	Vest	Grundskole 8.-10. klasse (inkl. realskole)	Nej	Konservative	Konservative	Delvist enig med A	Helt enig med A	Helt enig med A	Helt enig med A	Delvist enig med A	Helt enig	Helt enig	Helt enig	Helt enig	Helt enig	Delvist uenig	Helt enig	Delvist uenig	Helt uenig	Delvist uenig
683393782	2016-10-16	14:58:05	2016-10-16	15:02:58	294	20867	Mand	53	35-53 år	København	Region Hovedstaden	Øst	Videregående uddannelse (5 år eller længere)	Ja	Radikale Venstre	Radikale Venstre	Delvist enig med A	Delvist enig med A	Delvist enig med B	Delvist enig med A	Delvist enig med B	Ved ikke	Delvist enig	Delvist uenig	Helt uenig	Delvist enig	Delvist enig	Helt uenig	Helt enig	Helt enig	Helt uenig
1710353037	2016-10-13	20:48:40	2016-10-13	21:01:30	442	55089	Mand	64	54-74 år	Skanderborg	Region Midtjylland	Vest	Videregående uddannelse (2-4½ år)	Ja	Husker ikke	Andet	Delvist enig med B	Delvist enig med A	Helt enig med B	Ved ikke	Ved ikke	Ved ikke	Delvist enig	Delvist enig	Helt enig	Helt enig	Delvist enig	Delvist uenig	Delvist enig	Delvist uenig	Helt uenig
213907219	2016-10-07	16:26:00	2016-10-07	16:31:29	329	87022	Mand	51	35-53 år	Århus	Region Midtjylland	Vest	Erhvervsfaglig uddannelse (f.eks. EUD, håndværksuddannelse, kontoruddannelse, butiksuddannelse)	Nej	Dansk Folkeparti	Nye Borgerlige	Delvist enig med B	Delvist enig med A	Delvist enig med B	Delvist enig med A	Delvist enig med A	Helt uenig	Delvist uenig	Helt enig	Helt enig	Helt enig	Helt uenig	Delvist enig	Helt enig	Ved ikke	Delvist enig
1002284113	2016-10-09	11:21:51	2016-10-09	11:24:37	167	85905	Mand	51	35-53 år	Brøndby	Region Hovedstaden	Øst	Almengymnasial uddannelse (inkl. HF)	Nej	Enhedslisten	Enhedslisten	Helt enig med A	Helt enig med A	Helt enig med B	Helt enig med A	Helt enig med B	Delvist enig	Delvist enig	Delvist uenig	Delvist uenig	Delvist enig	Helt enig	Helt uenig	Helt uenig	Helt uenig	Helt uenig
527061583	2016-10-18	18:59:20	2016-10-18	19:03:28	248	1863054185	Kvinde	33	18-34 år	Lolland	Region Sjælland	Øst	Erhvervsfaglig uddannelse (f.eks. EUD, håndværksuddannelse, kontoruddannelse, butiksuddannelse)	Ja	Enhedslisten	Enhedslisten	Delvist enig med B	Delvist enig med B	Helt enig med B	Delvist enig med A	Delvist enig med B	Delvist uenig	Delvist uenig	Delvist enig	Delvist enig	Delvist enig	Delvist enig	Delvist uenig	Helt enig	Ved ikke	Helt uenig
789619083	2016-10-04	11:48:43	2016-10-04	11:56:17	454	80421	Mand	53	35-53 år	Faxe	Region Sjælland	Øst			Dansk Folkeparti	Dansk Folkeparti	Delvist enig med A	Delvist enig med A	Delvist enig med A	Delvist enig med A	Delvist enig med A	Delvist uenig	Delvist uenig	Helt enig	Helt enig	Delvist enig	Delvist uenig	Delvist uenig	Delvist enig	Helt uenig	Helt uenig
147063100	2016-10-12	19:34:23	2016-10-12	19:38:16	233	4451927	Kvinde	30	18-34 år	Varde	Region Syddanmark	Vest	Videregående uddannelse (5 år eller længere)	Ja	Alternativet	Alternativet	Helt enig med B	Delvist enig med B	Helt enig med B	Delvist enig med A	Ved ikke	Helt enig	Delvist uenig	Helt enig	Helt uenig	Delvist uenig	Delvist enig	Delvist uenig	Helt enig	Delvist enig	Helt uenig
217067081	2016-11-22	19:13:09	2016-11-22	19:18:18	309	2301	Kvinde	69	54-74 år	Billund	Region Syddanmark	Vest	Erhvervsgymnasial uddannelse (inkl. HHX og HTX)	Ja	Enhedslisten	Enhedslisten	Helt enig med B	Delvist enig med A	Helt enig med B	Delvist enig med B	Helt enig med B	Helt enig	Helt enig	Helt uenig	Helt uenig	Delvist enig	Helt enig	Delvist uenig	Helt enig	Helt uenig	Helt uenig
1736112581	2016-10-08	11:16:31	2016-10-08	11:21:49	319	4980089	Mand	66	54-74 år	Fanø	Region Syddanmark	Vest	Erhvervsfaglig uddannelse (f.eks. EUD, håndværksuddannelse, kontoruddannelse, butiksuddannelse)	Ja	Venstre	Venstre	Helt enig med A	Delvist enig med A	Delvist enig med B	Delvist enig med A	Helt enig med A	Delvist enig	Helt enig	Delvist enig	Delvist enig	Helt enig	Delvist enig	Helt enig	Helt enig	Helt uenig	Helt uenig
1471518749	2016-10-13	14:57:53	2016-10-13	15:02:28	276	6585073	Mand	61	54-74 år	Kerteminde	Region Syddanmark	Vest	Grundskole 8.-10. klasse (inkl. realskole)	Ja	Socialdemokraterne	Socialdemokraterne	Helt enig med B	Helt enig med A	Helt enig med B	Helt enig med B	Delvist enig med B	Helt uenig	Delvist enig	Helt uenig	Helt uenig	Delvist enig	Helt uenig	Delvist enig	Helt enig	Helt uenig	Helt uenig
302894009	2016-09-30	11:25:29	2016-09-30	11:26:24	56	20842	Mand	48	35-53 år	Ballerup	Region Hovedstaden	Øst			Question skipped	Question skipped	Question skipped	Question skipped	Question skipped	Question skipped	Question skipped	Question skipped	Question skipped	Question skipped	Question skipped	Question skipped	Question skipped	Question skipped	Question skipped	Question skipped	Question skipped
962799163	2016-10-18	15:27:05	2016-10-18	15:32:22	316	6978444	Kvinde	38	35-53 år	Middelfart	Region Syddanmark	Vest	Videregående uddannelse (2-4½ år)	Ja	Socialdemokraterne	Enhedslisten	Delvist enig med B	Helt enig med A	Helt enig med B	Delvist enig med A	Delvist enig med A	Delvist enig	Delvist enig	Helt enig	Helt uenig	Helt enig	Delvist enig	Delvist uenig	Helt enig	Delvist uenig	Delvist uenig
1368322205	2016-10-18	10:38:53	2016-10-18	10:43:08	256	93119	Kvinde	48	35-53 år	København	Region Hovedstaden	Øst	Videregående uddannelse (2-4½ år)	Ja	Husker ikke	Socialdemokraterne	Ved ikke	Helt enig med A	Delvist enig med B	Ved ikke	Ved ikke	Ved ikke	Delvist uenig	Helt enig	Delvist enig	Delvist uenig	Delvist uenig	Delvist uenig	Helt enig	Delvist uenig	Delvist uenig
2144503434	2016-10-13	11:30:54	2016-10-13	11:34:15	201	5152344	Kvinde	23	18-34 år	Kerteminde	Region Syddanmark	Vest	Almengymnasial uddannelse (inkl. HF)	Ja	Kristendemokraterne	Kristendemokraterne	Delvist enig med A	Delvist enig med A	Delvist enig med B	Delvist enig med A	Delvist enig med A	Delvist enig	Delvist enig	Delvist enig	Delvist uenig	Helt enig	Helt enig	Delvist uenig	Delvist uenig	Delvist uenig	Delvist enig
1846660982	2016-10-06	18:44:16	2016-10-06	18:49:31	315	5670524	Mand	30	18-34 år	Århus	Region Midtjylland	Vest	Videregående uddannelse (2-4½ år)		Alternativet	Alternativet	Delvist enig med B	Delvist enig med A	Helt enig med B	Helt enig med B	Ved ikke	Delvist enig	Helt enig	Delvist uenig	Helt uenig	Delvist uenig	Helt enig	Delvist uenig	Helt enig	Helt enig	Ved ikke
1333765721	2016-10-18	01:39:24	2016-10-18	01:42:35	190	25189	Kvinde	26	18-34 år	Odense	Region Syddanmark	Vest	Videregående uddannelse (2-4½ år)	Ja	Venstre	Andet	Delvist enig med A	Delvist enig med A	Delvist enig med B	Helt enig med A	Delvist enig med A	Delvist uenig	Helt uenig	Helt enig	Delvist enig	Ved ikke	Ved ikke	Delvist uenig	Helt enig	Delvist uenig	Helt uenig
894238277	2016-10-13	18:12:40	2016-10-13	18:18:58	377	21900	Mand	74	54-74 år	Vejle	Region Syddanmark	Vest	Videregående uddannelse (2-4½ år)	Ja	Venstre	Venstre	Helt enig med A	Delvist enig med A	Delvist enig med A	Helt enig med A	Delvist enig med A	Delvist enig	Delvist enig	Helt enig	Delvist enig	Delvist enig	Delvist enig	Helt enig	Delvist enig	Helt uenig	Helt uenig
1070421671	2016-10-07	17:46:26	2016-10-07	17:49:34	188	4432190	Kvinde	26	18-34 år	Dragør	Region Hovedstaden	Øst	Videregående uddannelse (2-4½ år)	Ja	Husker ikke	Socialdemokraterne	Delvist enig med A	Delvist enig med A	Delvist enig med B	Delvist enig med A	Ved ikke	Delvist enig	Delvist enig	Helt enig	Delvist uenig	Delvist enig	Delvist uenig	Delvist uenig	Helt enig	Delvist uenig	Delvist uenig
447006470	2016-10-06	16:23:46	2016-10-06	16:29:27	342	1863007068	Mand	35	35-53 år	Hillerød	Region Hovedstaden	Øst	Videregående uddannelse (2-4½ år)		Radikale Venstre	Enhedslisten	Helt enig med A	Helt enig med A	Delvist enig med B	Helt enig med A	Delvist enig med B	Delvist enig	Helt enig	Helt enig	Helt enig	Helt enig	Delvist uenig	Helt uenig	Helt enig	Helt uenig	Helt uenig
698140903	2016-10-25	06:51:37	2016-10-25	06:56:09	271	76494	Kvinde	55	54-74 år	Vallensbæk	Region Hovedstaden	Øst	Erhvervsfaglig uddannelse (f.eks. EUD, håndværksuddannelse, kontoruddannelse, butiksuddannelse)	Nej	Socialdemokraterne	Socialdemokraterne	Helt enig med B	Helt enig med B	Helt enig med B	Delvist enig med A	Delvist enig med A	Delvist enig	Delvist enig	Helt enig	Delvist uenig	Delvist enig	Delvist enig	Delvist enig	Delvist uenig	Helt uenig	Delvist uenig
925199801	2016-10-19	13:53:55	2016-10-19	13:58:18	264	7097070	Kvinde	23	18-34 år	Esbjerg	Region Syddanmark	Vest	Almengymnasial uddannelse (inkl. HF)	Ja	Venstre	Venstre	Delvist enig med B	Delvist enig med A	Delvist enig med B	Helt enig med A	Ved ikke	Delvist uenig	Delvist uenig	Helt enig	Helt enig	Helt enig	Helt uenig	Delvist enig	Helt enig	Ved ikke	Helt uenig
2076324784	2016-10-19	18:27:57	2016-10-19	18:43:52	364	86077	Kvinde	50	35-53 år	Kolding	Region Syddanmark	Vest	Videregående uddannelse (2-4½ år)	Nej	Venstre	Venstre	Delvist enig med A	Delvist enig med A	Helt enig med A	Delvist enig med A	Helt enig med A	Delvist uenig	Delvist enig	Delvist enig	Delvist uenig	Delvist uenig	Helt enig	Delvist enig	Helt enig	Delvist uenig	Helt uenig
1377223720	2016-10-14	10:08:09	2016-10-14	10:12:30	261	57402	Kvinde	63	54-74 år	Aalborg	Region Nordjylland	Vest	Videregående uddannelse (2-4½ år)	Ja	Socialistisk Folkeparti	Andet	Delvist enig med B	Ved ikke	Helt enig med B	Delvist enig med B	Helt enig med B	Helt enig	Delvist enig	Delvist enig	Helt uenig	Delvist enig	Helt enig	Helt uenig	Helt enig	Ved ikke	Ved ikke
1232259834	2016-10-09	09:51:12	2016-10-09	09:55:45	272	6372322	Mand	60	54-74 år	Aalborg	Region Nordjylland	Vest	Erhvervsfaglig uddannelse (f.eks. EUD, håndværksuddannelse, kontoruddannelse, butiksuddannelse)	Nej	Dansk Folkeparti	Dansk Folkeparti	Delvist enig med A	Delvist enig med A	Helt enig med B	Helt enig med A	Helt enig med A	Helt enig	Helt uenig	Helt enig	Helt enig	Helt enig	Ved ikke	Helt uenig	Helt enig	Helt uenig	Helt uenig
1755169971	2016-10-13	18:19:46	2016-10-13	18:22:29	162	4742367	Kvinde	69	54-74 år	Sønderborg	Region Syddanmark	Vest	Videregående uddannelse (2-4½ år)	Nej	Socialdemokraterne	Socialdemokraterne	Delvist enig med B	Delvist enig med A	Helt enig med B	Delvist enig med B	Delvist enig med A	Delvist enig	Helt enig	Helt enig	Helt uenig	Delvist enig	Helt enig	Delvist uenig	Helt enig	Delvist enig	Delvist uenig
1592580325	2016-11-22	14:28:53	2016-11-22	14:32:39	226	1863100687	Kvinde	64	54-74 år	Kolding	Region Syddanmark	Vest	Erhvervsfaglig uddannelse (f.eks. EUD, håndværksuddannelse, kontoruddannelse, butiksuddannelse)	Nej	Konservative	Konservative	Helt enig med A	Helt enig med A	Helt enig med A	Helt enig med A	Delvist enig med B	Delvist enig	Delvist uenig	Helt enig	Delvist enig	Helt enig	Delvist uenig	Delvist enig	Helt enig	Helt uenig	Helt uenig
2031306578	2016-10-18	23:12:55	2016-10-18	23:17:28	273	7078917	Mand	51	35-53 år	Odense	Region Syddanmark	Vest	Almengymnasial uddannelse (inkl. HF)	Ja	Venstre	Liberal Alliance	Delvist enig med A	Delvist enig med A	Delvist enig med B	Helt enig med A	Delvist enig med B	Helt uenig	Helt uenig	Delvist enig	Delvist enig	Delvist enig	Delvist uenig	Delvist uenig	Helt enig	Helt uenig	Helt uenig
234466008	2016-10-18	21:05:14	2016-10-18	21:08:22	188	88181	Mand	50	35-53 år	Ballerup	Region Hovedstaden	Øst	Videregående uddannelse (op til 2 år - Kræver forudgående gymnasial eller erhvervsgymnasial uddannelse)	Ja	Konservative	Konservative	Helt enig med A	Helt enig med A	Delvist enig med A	Helt enig med A	Helt enig med A	Helt uenig	Helt uenig	Helt enig	Delvist uenig	Delvist enig	Delvist enig	Delvist enig	Helt enig	Helt uenig	Helt uenig
581939389	2016-10-06	22:35:54	2016-10-06	22:41:02	309	4824365	Mand	51	35-53 år	Tønder	Region Syddanmark	Vest	Erhvervsfaglig uddannelse (f.eks. EUD, håndværksuddannelse, kontoruddannelse, butiksuddannelse)		Dansk Folkeparti	Dansk Folkeparti	Helt enig med A	Helt enig med A	Helt enig med A	Helt enig med A	Delvist enig med A	Delvist enig	Delvist enig	Delvist enig	Delvist enig	Helt uenig	Delvist uenig	Helt uenig	Ved ikke	Delvist uenig	Ved ikke
1361146434	2016-10-10	18:58:28	2016-10-10	19:02:13	226	5156724	Kvinde	34	18-34 år	Esbjerg	Region Syddanmark	Vest	Videregående uddannelse (5 år eller længere)	Ja	Venstre	Venstre	Helt enig med A	Helt enig med A	Delvist enig med B	Delvist enig med A	Delvist enig med A	Helt uenig	Delvist uenig	Helt enig	Delvist uenig	Delvist enig	Delvist uenig	Delvist enig	Helt enig	Helt uenig	Delvist enig
1799285775	2016-10-19	14:19:55	2016-10-19	14:25:49	354	1863086687	Mand	48	35-53 år	København	Region Hovedstaden	Øst	Videregående uddannelse (2-4½ år)	Ja	Socialdemokraterne	Socialdemokraterne	Helt enig med B	Delvist enig med B	Helt enig med B	Delvist enig med B	Helt enig med B	Delvist enig	Helt enig	Helt uenig	Delvist uenig	Delvist uenig	Helt enig	Helt uenig	Helt enig	Helt enig	Delvist uenig
798571836	2016-10-07	15:47:44	2016-10-07	15:49:53	129	7107156	Kvinde	22	18-34 år	Ballerup	Region Hovedstaden	Øst	Almengymnasial uddannelse (inkl. HF)	Ja	Venstre	Venstre	Delvist enig med A	Helt enig med A	Delvist enig med A	Delvist enig med A	Delvist enig med A	Delvist uenig	Helt uenig	Helt uenig	Helt uenig	Ved ikke	Ved ikke	Helt uenig	Delvist uenig	Delvist uenig	Delvist uenig
1025617648	2016-10-09	22:19:57	2016-10-09	22:26:37	401	1863057440	Kvinde	58	54-74 år	Brøndby	Region Hovedstaden	Øst	Videregående uddannelse (5 år eller længere)	Nej	Enhedslisten	Enhedslisten	Helt enig med B	Delvist enig med B	Helt enig med B	Helt enig med A	Delvist enig med B	Helt enig	Helt enig	Delvist uenig	Ved ikke	Delvist enig	Helt enig	Helt uenig	Helt enig	Helt uenig	Helt uenig
30277859	2016-10-18	14:57:22	2016-10-18	15:03:30	369	6220501	Mand	49	35-53 år	Middelfart	Region Syddanmark	Vest	Erhvervsfaglig uddannelse (f.eks. EUD, håndværksuddannelse, kontoruddannelse, butiksuddannelse)	Nej	Liberal Alliance	Liberal Alliance	Helt enig med A	Helt enig med A	Helt enig med A	Helt enig med A	Helt enig med A	Delvist uenig	Delvist enig	Helt enig	Helt enig	Helt enig	Delvist enig	Delvist uenig	Helt enig	Delvist uenig	Helt uenig
1982301122	2016-10-14	09:49:02	2016-10-14	09:55:23	381	1863355909	Kvinde	49	35-53 år	Sønderborg	Region Syddanmark	Vest	Videregående uddannelse (2-4½ år)	Ja	Socialistisk Folkeparti	Socialistisk Folkeparti	Delvist enig med B	Delvist enig med B	Helt enig med B	Delvist enig med A	Delvist enig med B	Delvist enig	Delvist enig	Helt enig	Helt uenig	Delvist enig	Delvist enig	Helt uenig	Delvist enig	Delvist enig	Helt uenig
321284329	2016-10-14	09:43:22	2016-10-14	09:46:18	175	129972	Mand	25	18-34 år	København	Region Hovedstaden	Øst	Videregående uddannelse (2-4½ år)	Ja	Andet	Alternativet	Delvist enig med B	Delvist enig med B	Delvist enig med B	Helt enig med A	Ved ikke	Delvist uenig	Delvist uenig	Delvist enig	Helt uenig	Delvist uenig	Delvist uenig	Delvist enig	Helt enig	Ved ikke	Delvist uenig
1114384695	2016-10-28	23:30:13	2016-10-28	23:35:36	323	3494812	Kvinde	70	54-74 år	Gentofte	Region Hovedstaden	Øst	Videregående uddannelse (2-4½ år)	Ja	Alternativet	Alternativet	Delvist enig med A	Helt enig med B	Helt enig med B	Delvist enig med B	Helt enig med B	Helt enig	Delvist enig	Helt enig	Ved ikke	Delvist enig	Ved ikke	Ved ikke	Helt enig	Ved ikke	Helt uenig
1619401547	2016-10-19	10:25:06	2016-10-19	10:30:00	294	1863426746	Mand	51	35-53 år	Kolding	Region Syddanmark	Vest	Videregående uddannelse (2-4½ år)	Nej	Liberal Alliance	Venstre	Delvist enig med A	Helt enig med A	Delvist enig med A	Delvist enig med A	Delvist enig med A	Delvist uenig	Helt uenig	Delvist uenig	Helt uenig	Delvist enig	Helt enig	Delvist enig	Delvist enig	Helt uenig	Helt enig
1897055305	2016-10-14	00:32:03	2016-10-14	00:36:38	275	22923	Kvinde	31	18-34 år	Lolland	Region Sjælland	Øst	Almengymnasial uddannelse (inkl. HF)	Ja	Dansk Folkeparti	Andet	Delvist enig med B	Delvist enig med A	Delvist enig med B	Delvist enig med A	Delvist enig med B	Delvist uenig	Delvist uenig	Delvist enig	Helt enig	Helt enig	Delvist enig	Delvist uenig	Helt enig	Helt uenig	Delvist uenig
1058532295	2016-10-14	10:42:06	2016-10-14	10:51:06	539	1863425689	Mand	70	54-74 år	Norddjurs	Region Midtjylland	Vest	Videregående uddannelse (5 år eller længere)	Nej	Radikale Venstre	Radikale Venstre	Helt enig med B	Helt enig med B	Helt enig med B	Helt enig med B	Ved ikke	Helt enig	Helt enig	Helt enig	Helt uenig	Delvist uenig	Delvist enig	Helt uenig	Helt enig	Helt enig	Delvist uenig
1910006466	2016-10-09	21:30:00	2016-10-09	21:33:49	229	1863454908	Kvinde	45	35-53 år	Assens	Region Syddanmark	Vest	Videregående uddannelse (5 år eller længere)	Ja	Liberal Alliance	Liberal Alliance	Helt enig med A	Delvist enig med A	Helt enig med A	Helt enig med A	Delvist enig med A	Helt uenig	Helt uenig	Ved ikke	Delvist enig	Helt enig	Delvist enig	Delvist uenig	Helt enig	Helt uenig	Helt uenig
977403607	2016-10-15	14:17:36	2016-10-15	14:21:16	221	120112	Kvinde	35	35-53 år	København	Region Hovedstaden	Øst	Erhvervsfaglig uddannelse (f.eks. EUD, håndværksuddannelse, kontoruddannelse, butiksuddannelse)	Ja	Socialistisk Folkeparti	Andet	Delvist enig med B	Delvist enig med B	Helt enig med B	Helt enig med B	Delvist enig med B	Delvist enig	Delvist enig	Helt enig	Ved ikke	Helt enig	Helt uenig	Ved ikke	Helt enig	Delvist uenig	Helt uenig
529862899	2016-10-14	09:40:04	2016-10-14	09:44:06	242	6595118	Mand	39	35-53 år	Faxe	Region Sjælland	Øst	Erhvervsfaglig uddannelse (f.eks. EUD, håndværksuddannelse, kontoruddannelse, butiksuddannelse)	Ja	Venstre	Venstre	Delvist enig med A	Helt enig med A	Delvist enig med B	Delvist enig med A	Helt enig med A	Delvist uenig	Delvist uenig	Helt enig	Delvist enig	Delvist enig	Helt enig	Delvist uenig	Helt enig	Helt uenig	Ved ikke
1909062418	2016-10-13	17:25:45	2016-10-13	17:30:02	258	3430082	Kvinde	69	54-74 år	Albertslund	Region Hovedstaden	Øst	Videregående uddannelse (op til 2 år - Kræver forudgående gymnasial eller erhvervsgymnasial uddannelse)	Ja	Socialdemokraterne	Socialdemokraterne	Delvist enig med A	Helt enig med A	Delvist enig med A	Ved ikke	Delvist enig med B	Delvist enig	Delvist enig	Delvist enig	Delvist uenig	Delvist enig	Delvist enig	Delvist enig	Helt enig	Delvist uenig	Delvist uenig
1261837984	2016-10-15	12:32:38	2016-10-15	12:36:10	212	3396470	Kvinde	31	18-34 år	Hillerød	Region Hovedstaden	Øst	Almengymnasial uddannelse (inkl. HF)	Ja	Andet	Andet	Delvist enig med B	Delvist enig med B	Helt enig med B	Ved ikke	Ved ikke	Delvist uenig	Delvist enig	Delvist uenig	Ved ikke	Delvist enig	Helt enig	Helt uenig	Helt uenig	Delvist uenig	Delvist enig
1793476531	2016-10-29	12:04:07	2016-10-29	12:08:33	266	93838	Mand	48	35-53 år	Middelfart	Region Syddanmark	Vest	Erhvervsfaglig uddannelse (f.eks. EUD, håndværksuddannelse, kontoruddannelse, butiksuddannelse)	Ja	Dansk Folkeparti	Nye Borgerlige	Helt enig med B	Helt enig med A	Delvist enig med B	Helt enig med A	Helt enig med A	Helt uenig	Delvist enig	Helt enig	Helt enig	Helt enig	Helt uenig	Helt enig	Delvist uenig	Helt uenig	Helt uenig
1639215343	2016-10-14	21:32:39	2016-10-14	21:37:18	279	2984627	Kvinde	49	35-53 år	Hedensted	Region Midtjylland	Vest	Videregående uddannelse (2-4½ år)	Ja	Socialistisk Folkeparti	Socialistisk Folkeparti	Delvist enig med A	Helt enig med A	Helt enig med B	Delvist enig med A	Ved ikke	Delvist uenig	Delvist enig	Helt enig	Delvist enig	Helt enig	Delvist uenig	Ved ikke	Helt enig	Delvist uenig	Helt uenig
1610231961	2016-10-14	09:25:51	2016-10-14	09:29:54	244	2866142	Kvinde	64	54-74 år	Høje-Taastrup	Region Hovedstaden	Øst	Videregående uddannelse (2-4½ år)	Ja	Socialistisk Folkeparti	Enhedslisten	Helt enig med B	Helt enig med B	Delvist enig med B	Delvist enig med B	Ved ikke	Helt uenig	Helt uenig	Delvist uenig	Delvist uenig	Delvist uenig	Delvist uenig	Helt enig	Delvist uenig	Helt uenig	Helt uenig
397007893	2016-10-06	21:22:26	2016-10-06	21:26:33	247	3656601	Kvinde	49	35-53 år	Brøndby	Region Hovedstaden	Øst	Erhvervsfaglig uddannelse (f.eks. EUD, håndværksuddannelse, kontoruddannelse, butiksuddannelse)		Socialistisk Folkeparti	Socialistisk Folkeparti	Delvist enig med A	Helt enig med B	Helt enig med B	Delvist enig med A	Delvist enig med B	Helt enig	Delvist enig	Helt enig	Delvist uenig	Delvist enig	Delvist uenig	Ved ikke	Helt enig	Helt enig	Helt uenig
439188629	2016-10-15	11:50:11	2016-10-15	11:55:35	324	1863052259	Kvinde	44	35-53 år	Ballerup	Region Hovedstaden	Øst	Videregående uddannelse (2-4½ år)	Nej	Dansk Folkeparti	Andet	Helt enig med A	Delvist enig med A	Delvist enig med A	Delvist enig med A	Delvist enig med A	Helt enig	Delvist enig	Delvist enig	Helt enig	Delvist enig	Delvist enig	Helt uenig	Helt enig	Helt enig	Helt uenig
203702021	2016-10-13	13:44:59	2016-10-13	13:47:08	129	7045540	Kvinde	31	18-34 år	Odense	Region Syddanmark	Vest	Almengymnasial uddannelse (inkl. HF)	Ja	Socialdemokraterne	Socialistisk Folkeparti	Helt enig med B	Delvist enig med B	Delvist enig med A	Ved ikke	Ved ikke	Delvist enig	Delvist enig	Helt enig	Delvist enig	Helt enig	Delvist uenig	Delvist enig	Delvist enig	Ved ikke	Helt uenig
1970235093	2016-10-18	23:46:50	2016-10-18	23:48:43	113	4758063	Kvinde	31	18-34 år	København	Region Hovedstaden	Øst	Videregående uddannelse (5 år eller længere)	Ja	Socialdemokraterne	Socialdemokraterne	Helt enig med B	Helt enig med B	Helt enig med B	Delvist enig med B	Delvist enig med B	Delvist uenig	Delvist uenig	Helt uenig	Delvist uenig	Delvist uenig	Helt enig	Helt enig	Delvist enig	Helt uenig	Delvist enig
395789786	2016-10-18	08:12:01	2016-10-18	08:16:40	279	6129946	Kvinde	37	35-53 år	København	Region Hovedstaden	Øst	Videregående uddannelse (5 år eller længere)	Nej	Radikale Venstre	Radikale Venstre	Delvist enig med B	Delvist enig med B	Delvist enig med B	Helt enig med A	Delvist enig med A	Delvist enig	Delvist uenig	Helt enig	Helt uenig	Helt uenig	Delvist enig	Delvist uenig	Helt enig	Delvist uenig	Delvist enig
4023516	2016-10-07	15:43:39	2016-10-07	15:53:58	373	27681	Mand	66	54-74 år	Faxe	Region Sjælland	Øst	Videregående uddannelse (5 år eller længere)	Ja	Socialdemokraterne	Konservative	Delvist enig med B	Delvist enig med A	Delvist enig med B	Delvist enig med A	Delvist enig med B	Helt uenig	Delvist uenig	Delvist enig	Helt uenig	Delvist uenig	Delvist enig	Helt uenig	Helt enig	Delvist uenig	Helt uenig
1566468807	2016-10-14	14:17:31	2016-10-14	14:19:31	120	22145	Kvinde	47	35-53 år	Århus	Region Midtjylland	Vest	Videregående uddannelse (5 år eller længere)	Ja	Enhedslisten	Enhedslisten	Helt enig med B	Helt enig med B	Helt enig med B	Delvist enig med A	Helt enig med B	Helt enig	Helt enig	Helt enig	Delvist uenig	Delvist enig	Helt enig	Helt uenig	Helt enig	Helt enig	Delvist uenig
374349240	2016-10-13	15:07:38	2016-10-13	15:12:30	292	5635471	Mand	57	54-74 år	Holbæk	Region Sjælland	Øst	Videregående uddannelse (2-4½ år)	Nej	Socialdemokraterne	Socialdemokraterne	Delvist enig med B	Helt enig med B	Delvist enig med B	Helt enig med A	Delvist enig med B	Helt uenig	Delvist uenig	Delvist enig	Delvist uenig	Delvist enig	Delvist enig	Delvist uenig	Helt enig	Delvist uenig	Helt uenig
593423760	2016-10-07	08:06:44	2016-10-07	08:11:17	273	7102385	Mand	51	35-53 år	Allerød	Region Hovedstaden	Øst	Videregående uddannelse (2-4½ år)		Liberal Alliance	Konservative	Helt enig med B	Delvist enig med A	Helt enig med B	Delvist enig med A	Delvist enig med A	Delvist uenig	Delvist uenig	Delvist enig	Helt uenig	Delvist enig	Delvist enig	Delvist uenig	Helt enig	Delvist uenig	Helt enig
1391565888	2016-10-04	10:35:01	2016-10-04	10:38:40	219	4469367	Kvinde	19	18-34 år	Århus	Region Midtjylland	Vest			Enhedslisten	Enhedslisten	Helt enig med B	Delvist enig med B	Helt enig med B	Helt enig med A	Delvist enig med B	Delvist enig	Helt enig	Helt enig	Helt uenig	Ved ikke	Helt enig	Helt uenig	Helt enig	Helt uenig	Helt enig
1241821263	2016-10-18	08:57:27	2016-10-18	09:06:28	325	255582	Kvinde	74	54-74 år	Svendborg	Region Syddanmark	Vest	Almengymnasial uddannelse (inkl. HF)	Ja	Socialdemokraterne	Socialdemokraterne	Helt enig med A	Delvist enig med A	Helt enig med A	Delvist enig med A	Helt enig med B	Helt enig	Helt enig	Helt enig	Helt uenig	Helt enig	Delvist enig	Helt enig	Helt enig	Helt uenig	Helt uenig
1989868197	2016-10-25	12:22:51	2016-10-25	12:27:36	285	6748645	Kvinde	27	18-34 år	Frederiksberg	Region Hovedstaden	Øst	Videregående uddannelse (2-4½ år)	Ja	Radikale Venstre	Radikale Venstre	Delvist enig med A	Delvist enig med B	Delvist enig med B	Delvist enig med A	Delvist enig med A	Delvist uenig	Ved ikke	Delvist uenig	Helt uenig	Delvist enig	Helt enig	Delvist uenig	Helt enig	Delvist enig	Delvist enig
1922454431	2016-10-17	21:16:09	2016-10-17	21:19:32	203	16501	Kvinde	28	18-34 år	Aalborg	Region Nordjylland	Vest	Videregående uddannelse (2-4½ år)	Ja	Dansk Folkeparti	Alternativet	Delvist enig med B	Delvist enig med B	Helt enig med B	Ved ikke	Delvist enig med A	Delvist uenig	Helt uenig	Helt enig	Helt enig	Delvist enig	Helt enig	Helt uenig	Helt enig	Delvist uenig	Helt uenig
2030235619	2016-10-21	12:17:09	2016-10-21	12:23:11	362	4380267	Kvinde	63	54-74 år	Odense	Region Syddanmark	Vest	Videregående uddannelse (2-4½ år)	Nej	Socialdemokraterne	Alternativet	Delvist enig med B	Delvist enig med B	Helt enig med B	Delvist enig med B	Delvist enig med B	Delvist enig	Helt enig	Delvist uenig	Helt uenig	Delvist enig	Helt enig	Delvist uenig	Helt enig	Helt enig	Delvist enig
1135406107	2016-10-24	19:41:43	2016-10-24	19:45:03	200	5051885	Kvinde	22	18-34 år	Viborg	Region Midtjylland	Vest	Erhvervsfaglig uddannelse (f.eks. EUD, håndværksuddannelse, kontoruddannelse, butiksuddannelse)	Ja	Liberal Alliance	Liberal Alliance	Helt enig med A	Helt enig med A	Delvist enig med A	Helt enig med A	Delvist enig med A	Delvist uenig	Helt uenig	Delvist enig	Delvist uenig	Ved ikke	Ved ikke	Ved ikke	Helt enig	Delvist uenig	Ved ikke
920298178	2016-10-18	16:08:48	2016-10-18	16:12:38	231	1862995988	Kvinde	35	35-53 år	København	Region Hovedstaden	Øst	Videregående uddannelse (op til 2 år - Kræver forudgående gymnasial eller erhvervsgymnasial uddannelse)	Ja	Dansk Folkeparti	Andet	Delvist enig med B	Delvist enig med B	Helt enig med B	Delvist enig med B	Ved ikke	Helt uenig	Delvist uenig	Helt enig	Delvist enig	Delvist enig	Delvist uenig	Delvist uenig	Helt enig	Delvist uenig	Helt uenig
2125380549	2016-10-06	17:16:20	2016-10-06	17:20:43	263	78559	Kvinde	53	35-53 år	Ærø	Region Syddanmark	Vest	Videregående uddannelse (op til 2 år - Kræver forudgående gymnasial eller erhvervsgymnasial uddannelse)		Husker ikke	Socialdemokraterne	Delvist enig med B	Delvist enig med B	Delvist enig med B	Delvist enig med A	Delvist enig med A	Delvist enig	Delvist enig	Helt enig	Delvist uenig	Delvist enig	Delvist enig	Delvist enig	Helt enig	Ved ikke	Helt uenig
1939957115	2016-10-17	20:07:33	2016-10-17	20:15:10	456	1863046066	Kvinde	47	35-53 år	Hillerød	Region Hovedstaden	Øst	Forskeruddannelse (f.eks. Ph.d.)	Ja	Venstre	Konservative	Delvist enig med A	Delvist enig med A	Delvist enig med A	Delvist enig med B	Delvist enig med A	Helt uenig	Delvist uenig	Helt enig	Delvist enig	Delvist enig	Delvist enig	Delvist uenig	Helt enig	Delvist enig	Helt uenig
67644494	2016-10-13	16:42:53	2016-10-13	16:46:52	239	6386906	Mand	34	18-34 år	Odder	Region Midtjylland	Vest	Erhvervsgymnasial uddannelse (inkl. HHX og HTX)	Ja	Socialistisk Folkeparti	Socialdemokraterne	Delvist enig med B	Delvist enig med A	Delvist enig med B	Delvist enig med B	Delvist enig med B	Delvist enig	Delvist enig	Helt enig	Delvist enig	Helt enig	Helt uenig	Helt uenig	Helt enig	Helt uenig	Helt uenig
1641196616	2016-10-13	15:24:39	2016-10-13	15:31:27	407	29227	Kvinde	68	54-74 år	Haderslev	Region Syddanmark	Vest	Erhvervsfaglig uddannelse (f.eks. EUD, håndværksuddannelse, kontoruddannelse, butiksuddannelse)	Ja	Venstre	Venstre	Delvist enig med A	Delvist enig med B	Delvist enig med B	Helt enig med A	Delvist enig med A	Delvist uenig	Delvist uenig	Helt enig	Ved ikke	Helt enig	Delvist enig	Delvist uenig	Helt enig	Helt uenig	Helt uenig
897293129	2016-10-13	14:25:44	2016-10-13	14:30:59	315	4821603	Mand	68	54-74 år	Vesthimmerlands	Region Nordjylland	Vest	Erhvervsfaglig uddannelse (f.eks. EUD, håndværksuddannelse, kontoruddannelse, butiksuddannelse)	Ja	Dansk Folkeparti	Dansk Folkeparti	Delvist enig med A	Delvist enig med A	Delvist enig med A	Delvist enig med A	Delvist enig med A	Delvist enig	Delvist enig	Helt enig	Helt enig	Helt enig	Delvist uenig	Delvist enig	Delvist enig	Delvist uenig	Helt enig
1355739262	2016-10-14	10:54:44	2016-10-14	11:05:41	225	83690	Kvinde	52	35-53 år	Næstved	Region Sjælland	Øst	Almengymnasial uddannelse (inkl. HF)	Ja	Liberal Alliance	Liberal Alliance	Helt enig med A	Helt enig med A	Delvist enig med B	Helt enig med A	Helt enig med A	Helt uenig	Helt uenig	Helt enig	Helt uenig	Helt uenig	Delvist uenig	Delvist uenig	Helt enig	Helt uenig	Delvist uenig
762351047	2016-10-31	12:41:33	2016-10-31	12:44:40	187	5142825	Mand	28	18-34 år	København	Region Hovedstaden	Øst	Videregående uddannelse (5 år eller længere)	Ja	Husker ikke	Liberal Alliance	Helt enig med A	Helt enig med A	Helt enig med B	Helt enig med A	Helt enig med A	Helt uenig	Helt uenig	Delvist enig	Helt uenig	Helt uenig	Helt enig	Helt enig	Helt enig	Delvist uenig	Helt enig
742751723	2016-10-14	09:26:25	2016-10-14	09:31:00	275	5118708	Kvinde	55	54-74 år	København	Region Hovedstaden	Øst	Grundskole 8.-10. klasse (inkl. realskole)	Ja	Socialdemokraterne	Socialdemokraterne	Delvist enig med B	Helt enig med A	Helt enig med B	Delvist enig med A	Helt enig med B	Delvist enig	Delvist enig	Helt enig	Delvist enig	Helt enig	Delvist enig	Delvist enig	Helt enig	Delvist enig	Helt uenig
2082771385	2016-10-14	11:06:36	2016-10-14	11:09:52	196	122070	Mand	33	18-34 år	Randers	Region Midtjylland	Vest	Erhvervsfaglig uddannelse (f.eks. EUD, håndværksuddannelse, kontoruddannelse, butiksuddannelse)	Ja	Venstre	Venstre	Delvist enig med A	Helt enig med A	Delvist enig med A	Delvist enig med A	Delvist enig med B	Delvist enig	Delvist enig	Helt enig	Helt enig	Helt enig	Delvist enig	Helt enig	Ved ikke	Helt uenig	Helt uenig
1483258416	2016-10-18	10:26:54	2016-10-18	10:30:25	212	5768798	Mand	40	35-53 år	Vejle	Region Syddanmark	Vest	Videregående uddannelse (5 år eller længere)	Ja	Radikale Venstre	Liberal Alliance	Helt enig med A	Helt enig med A	Helt enig med A	Helt enig med A	Helt enig med A	Helt uenig	Helt uenig	Helt enig	Delvist uenig	Delvist enig	Delvist enig	Delvist enig	Helt enig	Delvist uenig	Helt uenig
1233417067	2016-10-14	09:12:11	2016-10-14	09:15:00	169	5563341	Mand	34	18-34 år	Furesø	Region Hovedstaden	Øst	Erhvervsfaglig uddannelse (f.eks. EUD, håndværksuddannelse, kontoruddannelse, butiksuddannelse)	Ja	Husker ikke	Andet	Helt enig med A	Helt enig med A	Helt enig med A	Helt enig med A	Helt enig med A	Helt uenig	Helt uenig	Helt enig	Helt enig	Helt enig	Helt uenig	Delvist uenig	Delvist enig	Ved ikke	Helt uenig
1151136797	2016-09-30	11:20:38	2016-09-30	11:21:45	67	19269	Mand	51	35-53 år	Ballerup	Region Hovedstaden	Øst			Question skipped	Question skipped	Question skipped	Question skipped	Question skipped	Question skipped	Question skipped	Question skipped	Question skipped	Question skipped	Question skipped	Question skipped	Question skipped	Question skipped	Question skipped	Question skipped	Question skipped
1064355074	2016-10-13	15:43:27	2016-10-13	15:46:40	193	4717495	Kvinde	56	54-74 år	Mariagerfjord	Region Nordjylland	Vest	Erhvervsfaglig uddannelse (f.eks. EUD, håndværksuddannelse, kontoruddannelse, butiksuddannelse)	Ja	Husker ikke	Andet	Ved ikke	Ved ikke	Ved ikke	Ved ikke	Ved ikke	Ved ikke	Ved ikke	Ved ikke	Ved ikke	Ved ikke	Ved ikke	Ved ikke	Ved ikke	Ved ikke	Ved ikke
966489975	2016-10-18	09:00:53	2016-10-18	09:04:13	200	1863024218	Kvinde	48	35-53 år	Odense	Region Syddanmark	Vest	Videregående uddannelse (2-4½ år)	Nej	Konservative	Andet	Delvist enig med A	Delvist enig med B	Delvist enig med B	Delvist enig med A	Delvist enig med A	Delvist uenig	Delvist uenig	Delvist enig	Delvist enig	Helt enig	Delvist uenig	Delvist uenig	Delvist enig	Helt uenig	Delvist uenig
453529478	2016-10-22	20:29:51	2016-10-22	20:33:15	204	4823305	Mand	49	35-53 år	Slagelse	Region Sjælland	Øst	Videregående uddannelse (5 år eller længere)	Ja	Radikale Venstre	Socialdemokraterne	Ved ikke	Delvist enig med A	Ved ikke	Ved ikke	Ved ikke	Ved ikke	Helt enig	Delvist enig	Delvist uenig	Delvist enig	Delvist enig	Delvist uenig	Helt enig	Delvist enig	Delvist uenig
944349724	2016-10-19	20:05:40	2016-10-19	20:35:38	399	48905	Mand	67	54-74 år	Lyngby-Taarbæk	Region Hovedstaden	Øst	Erhvervsfaglig uddannelse (f.eks. EUD, håndværksuddannelse, kontoruddannelse, butiksuddannelse)	Ja	Dansk Folkeparti	Konservative	Helt enig med A	Helt enig med A	Helt enig med A	Helt enig med A	Delvist enig med B	Helt uenig	Helt enig	Helt enig	Helt enig	Helt enig	Delvist enig	Helt uenig	Helt uenig	Helt uenig	Helt uenig
1456264561	2016-10-14	02:08:04	2016-10-14	02:10:00	116	1863436805	Kvinde	65	54-74 år	Kolding	Region Syddanmark	Vest	Videregående uddannelse (5 år eller længere)	Ja	Socialistisk Folkeparti	Socialistisk Folkeparti	Helt enig med B	Helt enig med B	Helt enig med B	Delvist enig med B	Delvist enig med B	Helt enig	Helt enig	Delvist enig	Helt uenig	Helt enig	Helt enig	Delvist enig	Helt enig	Delvist enig	Delvist uenig
1104426605	2016-10-07	17:20:34	2016-10-07	17:24:46	251	3981430	Kvinde	59	54-74 år	Bornholms Regionskommune	Region Hovedstaden	Øst	Almengymnasial uddannelse (inkl. HF)	Nej	Enhedslisten	Enhedslisten	Helt enig med B	Delvist enig med B	Helt enig med B	Delvist enig med B	Delvist enig med B	Delvist enig	Helt enig	Delvist enig	Helt uenig	Delvist uenig	Delvist enig	Helt uenig	Helt enig	Delvist uenig	Delvist uenig
263766673	2016-10-18	15:15:08	2016-10-18	15:18:25	196	568474	Kvinde	41	35-53 år	Vejle	Region Syddanmark	Vest	Videregående uddannelse (2-4½ år)	Ja	Venstre	Venstre	Ved ikke	Delvist enig med A	Ved ikke	Ved ikke	Ved ikke	Ved ikke	Delvist enig	Helt enig	Ved ikke	Delvist enig	Ved ikke	Ved ikke	Helt enig	Helt uenig	Ved ikke
80660930	2016-10-14	13:47:58	2016-10-14	13:51:25	207	6905384	Mand	34	18-34 år	Århus	Region Midtjylland	Vest	Videregående uddannelse (2-4½ år)	Ja	Socialdemokraterne	Socialdemokraterne	Helt enig med A	Helt enig med A	Delvist enig med B	Delvist enig med A	Ved ikke	Delvist enig	Delvist uenig	Delvist uenig	Delvist uenig	Ved ikke	Helt uenig	Delvist uenig	Delvist enig	Delvist enig	Delvist uenig
876961614	2016-10-04	11:35:01	2016-10-04	11:39:38	277	4823049	Mand	52	35-53 år	Esbjerg	Region Syddanmark	Vest			Socialdemokraterne	Socialdemokraterne	Delvist enig med A	Delvist enig med A	Delvist enig med A	Delvist enig med B	Helt enig med A	Delvist uenig	Delvist uenig	Delvist uenig	Helt uenig	Delvist enig	Delvist enig	Delvist enig	Helt enig	Delvist uenig	Delvist uenig
1165193078	2016-10-18	09:38:29	2016-10-18	09:44:55	386	2822721	Mand	67	54-74 år	Aalborg	Region Nordjylland	Vest	Videregående uddannelse (5 år eller længere)	Ja	Socialdemokraterne	Socialdemokraterne	Delvist enig med B	Delvist enig med A	Helt enig med B	Delvist enig med B	Delvist enig med B	Delvist enig	Delvist uenig	Delvist enig	Helt uenig	Delvist enig	Delvist enig	Delvist uenig	Helt enig	Delvist uenig	Helt enig
1678672195	2016-10-17	13:26:51	2016-10-17	13:30:16	205	1863357076	Mand	35	35-53 år	Århus	Region Midtjylland	Vest	Videregående uddannelse (2-4½ år)	Ja	Socialdemokraterne	Socialdemokraterne	Delvist enig med A	Delvist enig med B	Delvist enig med B	Delvist enig med A	Delvist enig med A	Delvist uenig	Helt uenig	Delvist enig	Delvist enig	Helt enig	Delvist uenig	Delvist uenig	Helt enig	Delvist uenig	Helt uenig
134047437	2016-10-08	09:05:14	2016-10-08	11:00:43	288	1863121160	Kvinde	34	18-34 år	Dragør	Region Hovedstaden	Øst	Videregående uddannelse (2-4½ år)	Ja	Liberal Alliance	Liberal Alliance	Delvist enig med B	Delvist enig med A	Helt enig med B	Delvist enig med B	Delvist enig med A	Delvist uenig	Delvist uenig	Helt enig	Delvist enig	Delvist uenig	Helt enig	Helt uenig	Helt enig	Delvist uenig	Helt uenig
1913451965	2016-10-10	10:18:51	2016-10-10	10:23:35	284	5619085	Kvinde	41	35-53 år	Fredericia	Region Syddanmark	Vest	Erhvervsfaglig uddannelse (f.eks. EUD, håndværksuddannelse, kontoruddannelse, butiksuddannelse)	Ja	Husker ikke	Andet	Delvist enig med A	Delvist enig med B	Delvist enig med B	Helt enig med A	Delvist enig med A	Ved ikke	Ved ikke	Helt enig	Helt enig	Helt enig	Helt uenig	Delvist uenig	Helt enig	Helt uenig	Helt uenig
1995143875	2016-10-10	07:00:24	2016-10-10	07:04:30	245	86985	Mand	51	35-53 år	Fanø	Region Syddanmark	Vest	Videregående uddannelse (op til 2 år - Kræver forudgående gymnasial eller erhvervsgymnasial uddannelse)	Nej	Socialdemokraterne	Socialdemokraterne	Helt enig med B	Delvist enig med B	Helt enig med B	Ved ikke	Ved ikke	Delvist uenig	Delvist enig	Delvist uenig	Helt uenig	Delvist uenig	Delvist uenig	Ved ikke	Helt enig	Ved ikke	Helt uenig
603037365	2016-10-21	11:53:19	2016-10-21	11:56:58	219	4341853	Mand	63	54-74 år	Aabenraa	Region Syddanmark	Vest	Videregående uddannelse (5 år eller længere)	Nej	Andet	Andet	Delvist enig med A	Delvist enig med A	Delvist enig med A	Delvist enig med A	Delvist enig med B	Delvist enig	Delvist uenig	Delvist uenig	Helt uenig	Delvist enig	Helt enig	Helt uenig	Helt enig	Delvist enig	Delvist enig
2046834882	2016-10-13	14:18:15	2016-10-13	14:24:28	373	6186972	Mand	47	35-53 år	Næstved	Region Sjælland	Øst	Erhvervsfaglig uddannelse (f.eks. EUD, håndværksuddannelse, kontoruddannelse, butiksuddannelse)	Ja	Andet	Andet	Helt enig med A	Helt enig med A	Delvist enig med A	Delvist enig med A	Delvist enig med A	Helt uenig	Helt uenig	Delvist enig	Helt enig	Delvist enig	Delvist enig	Helt uenig	Delvist uenig	Delvist enig	Helt enig
1974603002	2016-10-19	16:31:27	2016-10-19	16:34:26	179	1863445214	Kvinde	41	35-53 år	Næstved	Region Sjælland	Øst	Videregående uddannelse (5 år eller længere)	Nej	Venstre	Venstre	Helt enig med A	Delvist enig med A	Delvist enig med A	Delvist enig med A	Delvist enig med B	Delvist uenig	Helt uenig	Delvist enig	Helt uenig	Helt uenig	Delvist enig	Helt uenig	Helt enig	Delvist enig	Delvist uenig
979985698	2016-10-17	16:31:37	2016-10-17	16:34:57	200	1863441071	Mand	64	54-74 år	Frederikshavn	Region Nordjylland	Vest	Erhvervsfaglig uddannelse (f.eks. EUD, håndværksuddannelse, kontoruddannelse, butiksuddannelse)	Ved ikke	Husker ikke	Andet	Ved ikke	Ved ikke	Ved ikke	Ved ikke	Ved ikke	Ved ikke	Ved ikke	Ved ikke	Ved ikke	Ved ikke	Ved ikke	Ved ikke	Delvist enig	Ved ikke	Helt uenig
1638686131	2016-10-08	19:18:03	2016-10-08	19:26:27	332	5329742	Mand	68	54-74 år	Dragør	Region Hovedstaden	Øst	Erhvervsfaglig uddannelse (f.eks. EUD, håndværksuddannelse, kontoruddannelse, butiksuddannelse)	Nej	Konservative	Konservative	Delvist enig med A	Delvist enig med A	Delvist enig med B	Helt enig med A	Delvist enig med A	Helt uenig	Delvist uenig	Ved ikke	Delvist uenig	Helt enig	Delvist uenig	Helt enig	Helt enig	Helt uenig	Delvist uenig
598915963	2016-10-13	15:38:14	2016-10-13	15:42:04	230	2550062	Mand	47	35-53 år	Greve	Region Sjælland	Øst	Videregående uddannelse (5 år eller længere)	Ja	Venstre	Socialdemokraterne	Delvist enig med A	Delvist enig med B	Delvist enig med B	Helt enig med A	Helt enig med A	Delvist enig	Delvist uenig	Helt enig	Helt uenig	Delvist enig	Delvist uenig	Helt enig	Helt enig	Helt uenig	Helt uenig
1971716620	2016-10-14	14:24:13	2016-10-14	14:31:36	444	17584	Kvinde	60	54-74 år	Skanderborg	Region Midtjylland	Vest	Erhvervsfaglig uddannelse (f.eks. EUD, håndværksuddannelse, kontoruddannelse, butiksuddannelse)	Ja	Liberal Alliance	Andet	Delvist enig med B	Helt enig med B	Ved ikke	Helt enig med B	Ved ikke	Ved ikke	Ved ikke	Helt enig	Helt enig	Helt enig	Delvist enig	Delvist enig	Helt enig	Delvist uenig	Helt uenig
959453081	2016-10-17	21:09:08	2016-10-17	21:12:16	188	7119979	Kvinde	23	18-34 år	København	Region Hovedstaden	Øst	Almengymnasial uddannelse (inkl. HF)	Ja	Andet	Socialdemokraterne	Helt enig med A	Delvist enig med A	Delvist enig med A	Delvist enig med A	Helt enig med B	Delvist enig	Delvist enig	Helt enig	Helt enig	Helt enig	Delvist enig	Delvist enig	Helt enig	Delvist uenig	Helt uenig
473773164	2016-10-13	14:47:48	2016-10-13	14:52:10	262	29703	Kvinde	54	54-74 år	Odsherred	Region Sjælland	Øst	Videregående uddannelse (2-4½ år)	Ja	Venstre	Andet	Delvist enig med A	Delvist enig med A	Delvist enig med B	Ved ikke	Delvist enig med B	Delvist uenig	Delvist uenig	Delvist enig	Ved ikke	Delvist enig	Helt enig	Ved ikke	Helt enig	Delvist uenig	Delvist uenig
329972566	2016-10-19	19:46:28	2016-10-19	19:49:50	202	4050888	Mand	46	35-53 år	Ringkøbing-Skjern	Region Midtjylland	Vest	Erhvervsfaglig uddannelse (f.eks. EUD, håndværksuddannelse, kontoruddannelse, butiksuddannelse)	Ja	Venstre	Venstre	Delvist enig med A	Helt enig med A	Delvist enig med A	Delvist enig med A	Delvist enig med A	Helt uenig	Delvist uenig	Helt enig	Delvist uenig	Helt enig	Delvist uenig	Delvist enig	Delvist enig	Delvist uenig	Helt uenig
342303530	2016-10-18	11:46:34	2016-10-18	11:52:55	381	4376971	Kvinde	60	54-74 år	Ringkøbing-Skjern	Region Midtjylland	Vest	Videregående uddannelse (2-4½ år)	Nej	Dansk Folkeparti	Dansk Folkeparti	Delvist enig med A	Delvist enig med A	Delvist enig med B	Delvist enig med A	Delvist enig med A	Delvist uenig	Ved ikke	Helt enig	Delvist enig	Helt enig	Ved ikke	Delvist uenig	Delvist uenig	Delvist uenig	Helt uenig
2128454477	2016-10-13	23:03:37	2016-10-13	23:11:40	482	2789814	Kvinde	57	54-74 år	Sønderborg	Region Syddanmark	Vest	Erhvervsfaglig uddannelse (f.eks. EUD, håndværksuddannelse, kontoruddannelse, butiksuddannelse)	Ja	Socialistisk Folkeparti	Socialistisk Folkeparti	Delvist enig med B	Delvist enig med A	Helt enig med B	Helt enig med A	Delvist enig med B	Delvist enig	Helt enig	Delvist enig	Helt uenig	Delvist enig	Helt enig	Delvist enig	Helt enig	Delvist enig	Delvist uenig
1820003142	2016-10-07	17:16:51	2016-10-07	17:19:23	152	3370445	Kvinde	26	18-34 år	Aalborg	Region Nordjylland	Vest	Videregående uddannelse (2-4½ år)	Ja	Venstre	Andet	Delvist enig med B	Delvist enig med B	Helt enig med B	Delvist enig med A	Delvist enig med B	Helt enig	Ved ikke	Delvist enig	Delvist uenig	Delvist enig	Delvist enig	Helt enig	Delvist enig	Ved ikke	Helt uenig
1502197495	2016-11-22	15:32:11	2016-11-22	15:41:00	529	2928334	Kvinde	63	54-74 år	Aalborg	Region Nordjylland	Vest	Videregående uddannelse (2-4½ år)	Ja	Socialistisk Folkeparti	Enhedslisten	Delvist enig med B	Delvist enig med B	Helt enig med B	Delvist enig med B	Helt enig med B	Delvist enig	Helt enig	Delvist uenig	Helt uenig	Delvist uenig	Delvist enig	Delvist enig	Helt enig	Delvist enig	Ved ikke
2115373699	2016-10-13	16:25:56	2016-10-13	16:28:59	183	28243	Mand	43	35-53 år	Horsens	Region Midtjylland	Vest	Erhvervsfaglig uddannelse (f.eks. EUD, håndværksuddannelse, kontoruddannelse, butiksuddannelse)	Nej	Dansk Folkeparti	Dansk Folkeparti	Helt enig med A	Delvist enig med B	Delvist enig med B	Delvist enig med A	Delvist enig med A	Delvist uenig	Delvist uenig	Helt enig	Delvist enig	Helt enig	Helt uenig	Helt uenig	Helt enig	Helt uenig	Helt uenig
312181563	2016-10-17	17:53:34	2016-10-17	17:57:49	255	5616860	Kvinde	33	18-34 år	Frederiksberg	Region Hovedstaden	Øst	Videregående uddannelse (2-4½ år)	Ja	Socialistisk Folkeparti	Enhedslisten	Helt enig med B	Delvist enig med A	Helt enig med B	Ved ikke	Delvist enig med B	Ved ikke	Delvist uenig	Helt enig	Delvist uenig	Delvist enig	Delvist enig	Helt uenig	Delvist enig	Delvist enig	Helt uenig
501073472	2016-10-21	09:50:55	2016-10-21	09:54:54	239	6419294	Kvinde	23	18-34 år	København	Region Hovedstaden	Øst	Almengymnasial uddannelse (inkl. HF)	Ja	Enhedslisten	Alternativet	Delvist enig med B	Delvist enig med B	Helt enig med B	Delvist enig med A	Ved ikke	Helt enig	Delvist enig	Delvist enig	Helt uenig	Delvist uenig	Helt enig	Delvist uenig	Helt enig	Helt enig	Ved ikke
1558621007	2016-10-14	09:26:24	2016-10-14	09:31:50	326	3808005	Kvinde	59	54-74 år	København	Region Hovedstaden	Øst	Videregående uddannelse (2-4½ år)	Ja	Enhedslisten	Enhedslisten	Delvist enig med B	Delvist enig med A	Helt enig med B	Delvist enig med A	Helt enig med B	Helt enig	Helt enig	Delvist enig	Helt enig	Delvist enig	Ved ikke	Delvist enig	Helt uenig	Helt uenig	Helt uenig
1042579165	2016-10-17	19:35:02	2016-10-17	19:38:17	195	7059341	Kvinde	51	35-53 år	Gribskov	Region Hovedstaden	Øst	Videregående uddannelse (op til 2 år - Kræver forudgående gymnasial eller erhvervsgymnasial uddannelse)	Ja	Husker ikke	Venstre	Delvist enig med A	Delvist enig med A	Delvist enig med B	Helt enig med A	Helt enig med A	Delvist uenig	Delvist enig	Delvist enig	Delvist enig	Delvist enig	Helt enig	Delvist uenig	Delvist enig	Ved ikke	Delvist uenig
123352149	2016-10-18	11:58:12	2016-10-18	12:01:28	196	6541198	Kvinde	52	35-53 år	Tønder	Region Syddanmark	Vest	Grundskole 8.-10. klasse (inkl. realskole)	Nej	Dansk Folkeparti	Danskernes Parti	Helt enig med A	Delvist enig med A	Delvist enig med A	Delvist enig med A	Delvist enig med B	Helt enig	Delvist enig	Helt enig	Helt enig	Helt enig	Delvist enig	Delvist enig	Helt enig	Delvist enig	Helt uenig
1239371148	2016-10-07	18:08:37	2016-10-07	18:12:12	215	19063	Kvinde	53	35-53 år	Favrskov	Region Midtjylland	Vest	Videregående uddannelse (2-4½ år)	Ja	Dansk Folkeparti	Dansk Folkeparti	Delvist enig med A	Delvist enig med B	Helt enig med B	Delvist enig med A	Helt enig med B	Delvist uenig	Helt enig	Helt enig	Helt enig	Helt enig	Delvist enig	Delvist uenig	Delvist enig	Helt uenig	Helt uenig
711938524	2016-10-14	06:51:45	2016-10-14	06:59:05	440	5638194	Kvinde	51	35-53 år	Ballerup	Region Hovedstaden	Øst	Almengymnasial uddannelse (inkl. HF)	Ja	Enhedslisten	Enhedslisten	Helt enig med B	Delvist enig med B	Helt enig med B	Delvist enig med B	Delvist enig med B	Helt enig	Helt enig	Helt enig	Delvist uenig	Delvist enig	Delvist enig	Delvist uenig	Helt enig	Ved ikke	Delvist enig
1121557279	2016-10-07	16:05:57	2016-10-07	16:14:42	524	1863353103	Kvinde	58	54-74 år	Brønderslev	Region Nordjylland	Vest	Almengymnasial uddannelse (inkl. HF)	Ja	Dansk Folkeparti	Dansk Folkeparti	Delvist enig med A	Helt enig med A	Delvist enig med B	Delvist enig med A	Helt enig med B	Delvist enig	Delvist enig	Helt enig	Helt enig	Helt enig	Helt uenig	Helt uenig	Helt enig	Helt uenig	Helt uenig
541780963	2016-10-05	16:14:37	2016-10-05	16:24:06	569	3309261	Mand	69	54-74 år	Ærø	Region Syddanmark	Vest			Venstre	Venstre	Helt enig med A	Delvist enig med A	Delvist enig med B	Delvist enig med A	Delvist enig med A	Helt uenig	Helt uenig	Helt enig	Delvist enig	Helt enig	Delvist uenig	Helt enig	Delvist enig	Delvist enig	Delvist enig
1499723886	2016-10-15	16:35:50	2016-10-15	16:39:21	211	3843090	Kvinde	47	35-53 år	Greve	Region Sjælland	Øst	Videregående uddannelse (2-4½ år)	Ja	Socialdemokraterne	Socialdemokraterne	Delvist enig med A	Delvist enig med A	Delvist enig med B	Delvist enig med A	Delvist enig med B	Delvist uenig	Helt uenig	Helt enig	Delvist enig	Helt enig	Delvist uenig	Delvist enig	Helt enig	Helt uenig	Helt uenig
126676228	2016-10-18	12:26:01	2016-10-18	12:31:59	357	1863428014	Mand	53	35-53 år	Mariagerfjord	Region Nordjylland	Vest	Erhvervsfaglig uddannelse (f.eks. EUD, håndværksuddannelse, kontoruddannelse, butiksuddannelse)	Ja	Venstre	Venstre	Delvist enig med A	Delvist enig med A	Delvist enig med B	Helt enig med A	Delvist enig med A	Delvist uenig	Delvist uenig	Helt enig	Delvist enig	Helt enig	Delvist enig	Helt enig	Helt enig	Delvist uenig	Delvist enig
1846692904	2016-10-16	08:33:14	2016-10-16	08:37:37	263	3866497	Mand	51	35-53 år	Svendborg	Region Syddanmark	Vest	Videregående uddannelse (5 år eller længere)	Ja	Dansk Folkeparti	Dansk Folkeparti	Helt enig med B	Delvist enig med B	Helt enig med B	Delvist enig med B	Delvist enig med A	Helt enig	Helt enig	Helt enig	Helt enig	Helt enig	Delvist uenig	Helt enig	Helt enig	Helt uenig	Helt uenig
1769081917	2016-10-13	14:49:53	2016-10-13	14:54:53	300	277289	Kvinde	54	54-74 år	Århus	Region Midtjylland	Vest	Videregående uddannelse (5 år eller længere)	Nej	Socialdemokraterne	Alternativet	Delvist enig med B	Delvist enig med B	Helt enig med B	Delvist enig med A	Delvist enig med B	Delvist enig	Delvist enig	Ved ikke	Delvist uenig	Delvist enig	Delvist enig	Delvist uenig	Helt enig	Helt enig	Delvist enig
551809648	2016-11-16	13:30:46	2016-11-16	13:33:28	162	7122705	Mand	34	18-34 år	Odsherred	Region Sjælland	Øst	Videregående uddannelse (2-4½ år)	Ja	Liberal Alliance	Dansk Folkeparti	Helt enig med A	Delvist enig med A	Delvist enig med A	Helt enig med A	Helt enig med A	Delvist enig	Delvist enig	Helt enig	Helt enig	Helt enig	Delvist enig	Delvist enig	Helt enig	Delvist uenig	Helt uenig
2045406363	2016-10-18	17:08:58	2016-10-18	17:17:00	229	3069879	Kvinde	46	35-53 år	Næstved	Region Sjælland	Øst	Videregående uddannelse (5 år eller længere)	Nej	Liberal Alliance	Liberal Alliance	Helt enig med A	Helt enig med A	Delvist enig med A	Helt enig med A	Delvist enig med A	Delvist enig	Delvist enig	Helt enig	Helt enig	Helt enig	Delvist enig	Helt enig	Helt enig	Helt uenig	Helt uenig
313350737	2016-10-18	09:49:14	2016-10-18	09:51:43	149	5159703	Mand	46	35-53 år	Gladsaxe	Region Hovedstaden	Øst	Videregående uddannelse (2-4½ år)	Ja	Liberal Alliance	Nye Borgerlige	Helt enig med A	Helt enig med A	Helt enig med A	Delvist enig med A	Delvist enig med B	Delvist uenig	Delvist uenig	Helt enig	Helt enig	Helt enig	Delvist uenig	Delvist enig	Helt enig	Helt uenig	Helt enig
2046007872	2016-10-07	17:02:36	2016-10-07	17:05:31	175	1863093987	Kvinde	26	18-34 år	Aalborg	Region Nordjylland	Vest	Videregående uddannelse (2-4½ år)	Ja	Socialistisk Folkeparti	Enhedslisten	Delvist enig med B	Delvist enig med B	Helt enig med B	Delvist enig med B	Delvist enig med B	Delvist enig	Delvist uenig	Helt enig	Delvist uenig	Delvist uenig	Delvist enig	Delvist enig	Helt enig	Delvist uenig	Delvist enig
1061990205	2016-10-14	09:31:50	2016-10-14	09:33:48	118	4895744	Mand	37	35-53 år	Gladsaxe	Region Hovedstaden	Øst	Videregående uddannelse (op til 2 år - Kræver forudgående gymnasial eller erhvervsgymnasial uddannelse)	Ja	Liberal Alliance	Venstre	Delvist enig med A	Delvist enig med A	Helt enig med A	Delvist enig med A	Delvist enig med A	Helt uenig	Helt uenig	Delvist enig	Delvist enig	Delvist enig	Delvist uenig	Delvist enig	Helt enig	Helt uenig	Helt uenig
989038334	2016-10-14	03:25:27	2016-10-14	03:30:47	319	5037863	Kvinde	44	35-53 år	Bornholms Regionskommune	Region Hovedstaden	Øst	Erhvervsfaglig uddannelse (f.eks. EUD, håndværksuddannelse, kontoruddannelse, butiksuddannelse)	Nej	Alternativet	Alternativet	Delvist enig med A	Delvist enig med B	Helt enig med B	Delvist enig med A	Helt enig med A	Delvist uenig	Delvist enig	Delvist enig	Delvist uenig	Delvist enig	Helt uenig	Delvist uenig	Helt enig	Delvist uenig	Helt uenig
1179944321	2016-10-22	21:22:36	2016-10-22	21:43:27	573	6752640	Kvinde	22	18-34 år	Haderslev	Region Syddanmark	Vest	Grundskole 8.-10. klasse (inkl. realskole)	Ja	Venstre	Venstre	Delvist enig med A	Delvist enig med A	Delvist enig med A	Delvist enig med A	Delvist enig med A	Delvist uenig	Delvist uenig	Helt enig	Delvist uenig	Delvist enig	Delvist enig	Delvist enig	Helt enig	Delvist uenig	Helt uenig
983172936	2016-10-04	11:56:50	2016-10-04	12:07:31	229	5151856	Mand	50	35-53 år	Egedal	Region Hovedstaden	Øst			Socialdemokraterne	Socialdemokraterne	Delvist enig med A	Helt enig med A	Delvist enig med A	Delvist enig med A	Helt enig med A	Helt uenig	Helt uenig	Delvist enig	Helt enig	Helt enig	Ved ikke	Delvist uenig	Delvist uenig	Delvist uenig	Helt uenig
1180200779	2016-10-13	17:15:26	2016-10-13	17:19:15	229	4582426	Mand	63	54-74 år	Frederikssund	Region Hovedstaden	Øst	Videregående uddannelse (2-4½ år)	Ja	Enhedslisten	Enhedslisten	Helt enig med B	Helt enig med B	Helt enig med B	Delvist enig med A	Helt enig med B	Delvist enig	Delvist enig	Delvist enig	Helt uenig	Delvist enig	Helt enig	Helt uenig	Helt enig	Helt enig	Delvist enig
1617622047	2016-10-17	16:30:21	2016-10-17	16:41:05	644	105251	Mand	43	35-53 år	Hillerød	Region Hovedstaden	Øst	Erhvervsfaglig uddannelse (f.eks. EUD, håndværksuddannelse, kontoruddannelse, butiksuddannelse)	Ja	Socialdemokraterne	Socialdemokraterne	Delvist enig med B	Delvist enig med A	Ved ikke	Ved ikke	Delvist enig med B	Delvist uenig	Delvist enig	Helt enig	Helt uenig	Delvist enig	Delvist enig	Helt uenig	Helt enig	Delvist uenig	Helt uenig
999095333	2016-10-08	15:02:40	2016-10-08	15:08:32	353	4043949	Kvinde	60	54-74 år	Esbjerg	Region Syddanmark	Vest	Videregående uddannelse (2-4½ år)	Nej	Radikale Venstre	Radikale Venstre	Delvist enig med B	Delvist enig med A	Helt enig med B	Delvist enig med B	Delvist enig med A	Delvist enig	Delvist enig	Helt enig	Delvist enig	Delvist enig	Delvist enig	Delvist uenig	Helt enig	Delvist uenig	Delvist uenig
1808930447	2016-10-17	17:23:44	2016-10-17	17:27:30	226	17890	Mand	51	35-53 år	Høje-Taastrup	Region Hovedstaden	Øst	Videregående uddannelse (2-4½ år)	Ja	Dansk Folkeparti	Dansk Folkeparti	Helt enig med B	Helt enig med A	Delvist enig med B	Helt enig med A	Delvist enig med B	Delvist enig	Helt enig	Helt enig	Helt enig	Helt enig	Delvist uenig	Helt enig	Helt enig	Helt uenig	Helt uenig
1178753340	2016-10-26	19:18:58	2016-10-26	19:21:43	165	1863438827	Mand	52	35-53 år	Holstebro	Region Midtjylland	Vest	Videregående uddannelse (2-4½ år)	Ja	Venstre	Venstre	Helt enig med A	Delvist enig med A	Delvist enig med B	Helt enig med A	Delvist enig med A	Helt uenig	Helt uenig	Helt enig	Delvist uenig	Delvist enig	Helt uenig	Delvist enig	Helt enig	Helt uenig	Delvist uenig
106574035	2016-10-19	11:55:05	2016-10-19	12:02:16	430	4291342	Mand	47	35-53 år	Køge	Region Sjælland	Øst	Grundskole 8.-10. klasse (inkl. realskole)	Ja	Husker ikke	Andet	Helt enig med B	Helt enig med B	Helt enig med B	Helt enig med A	Helt enig med A	Helt enig	Helt enig	Helt enig	Helt uenig	Helt enig	Helt uenig	Ved ikke	Helt enig	Helt uenig	Helt uenig
135057550	2016-10-17	21:56:22	2016-10-17	21:59:25	183	5206	Kvinde	43	35-53 år	København	Region Hovedstaden	Øst	Videregående uddannelse (5 år eller længere)	Ja	Venstre	Liberal Alliance	Helt enig med A	Helt enig med A	Delvist enig med A	Helt enig med A	Helt enig med A	Delvist uenig	Helt uenig	Helt enig	Helt enig	Helt enig	Delvist enig	Delvist uenig	Helt enig	Delvist enig	Helt uenig
894097295	2016-10-16	16:48:57	2016-10-16	16:58:22	290	1863424398	Kvinde	39	35-53 år	København	Region Hovedstaden	Øst	Videregående uddannelse (2-4½ år)	Ja	Venstre	Andet	Delvist enig med A	Delvist enig med A	Delvist enig med B	Delvist enig med A	Delvist enig med A	Helt uenig	Helt uenig	Ved ikke	Delvist enig	Delvist uenig	Delvist uenig	Delvist uenig	Helt enig	Ved ikke	Helt uenig
357485755	2016-10-09	13:58:02	2016-10-09	14:05:49	467	2797422	Kvinde	67	54-74 år	Ballerup	Region Hovedstaden	Øst	Videregående uddannelse (2-4½ år)	Nej	Venstre	Andet	Delvist enig med B	Delvist enig med A	Delvist enig med A	Helt enig med A	Ved ikke	Ved ikke	Delvist uenig	Delvist enig	Delvist enig	Delvist enig	Delvist enig	Delvist enig	Helt enig	Delvist uenig	Delvist uenig
2146047706	2016-10-19	21:38:11	2016-10-19	21:43:24	313	4353615	Mand	43	35-53 år	Favrskov	Region Midtjylland	Vest	Videregående uddannelse (2-4½ år)	Ja	Alternativet	Socialistisk Folkeparti	Delvist enig med A	Delvist enig med A	Ved ikke	Delvist enig med A	Delvist enig med A	Delvist enig	Delvist uenig	Ved ikke	Delvist uenig	Ved ikke	Helt enig	Ved ikke	Helt enig	Delvist enig	Ved ikke
1403119196	2016-10-07	15:50:09	2016-10-07	15:53:58	228	28241	Mand	58	54-74 år	Sønderborg	Region Syddanmark	Vest	Videregående uddannelse (2-4½ år)	Nej	Venstre	Venstre	Helt enig med A	Helt enig med A	Delvist enig med A	Delvist enig med A	Ved ikke	Delvist uenig	Helt uenig	Delvist enig	Delvist uenig	Delvist enig	Delvist uenig	Delvist enig	Delvist uenig	Delvist uenig	Helt uenig
2121308753	2016-10-13	14:25:30	2016-10-13	14:28:58	208	5503758	Kvinde	60	54-74 år	Thisted	Region Nordjylland	Vest	Grundskole 8.-10. klasse (inkl. realskole)	Nej	Venstre	Venstre	Delvist enig med B	Helt enig med B	Helt enig med B	Delvist enig med A	Delvist enig med B	Delvist enig	Delvist enig	Helt enig	Delvist enig	Delvist enig	Delvist enig	Delvist enig	Helt enig	Delvist uenig	Helt uenig
532050676	2016-11-22	14:57:25	2016-11-22	15:02:43	318	1863066044	Kvinde	65	54-74 år	Egedal	Region Hovedstaden	Øst	Grundskole 8.-10. klasse (inkl. realskole)	Ja	Socialdemokraterne	Socialdemokraterne	Delvist enig med B	Delvist enig med A	Helt enig med B	Helt enig med B	Delvist enig med A	Helt uenig	Helt enig	Helt enig	Delvist enig	Helt enig	Helt enig	Helt enig	Helt enig	Helt uenig	Helt uenig
139058236	2016-10-13	14:32:22	2016-10-13	14:34:32	130	4146656	Mand	27	18-34 år	Aabenraa	Region Syddanmark	Vest	Videregående uddannelse (2-4½ år)	Ja	Dansk Folkeparti	Socialistisk Folkeparti	Delvist enig med B	Delvist enig med A	Helt enig med A	Delvist enig med B	Helt enig med B	Helt enig	Helt enig	Helt enig	Helt enig	Helt enig	Delvist uenig	Helt uenig	Helt enig	Delvist enig	Helt uenig
1718119989	2016-10-19	11:23:34	2016-10-19	11:26:26	173	5749937	Mand	23	18-34 år	Frederiksberg	Region Hovedstaden	Øst	Videregående uddannelse (5 år eller længere)	Ja	Liberal Alliance	Liberal Alliance	Helt enig med A	Helt enig med A	Delvist enig med A	Delvist enig med A	Helt enig med A	Helt uenig	Helt uenig	Delvist enig	Delvist uenig	Delvist uenig	Delvist enig	Delvist uenig	Helt enig	Delvist enig	Delvist uenig
632808867	2016-10-06	21:50:08	2016-10-06	21:53:43	214	1863004716	Mand	44	35-53 år	Ballerup	Region Hovedstaden	Øst	Videregående uddannelse (5 år eller længere)		Husker ikke	Dansk Folkeparti	Helt enig med A	Helt enig med A	Delvist enig med A	Helt enig med A	Helt enig med A	Helt uenig	Helt uenig	Helt enig	Helt enig	Helt enig	Helt enig	Helt uenig	Helt enig	Ved ikke	Helt uenig
1422785540	2016-10-19	15:15:41	2016-10-19	15:20:14	273	3860385	Kvinde	30	18-34 år	Vejle	Region Syddanmark	Vest	Grundskole 8.-10. klasse (inkl. realskole)	Ja	Dansk Folkeparti	Dansk Folkeparti	Delvist enig med A	Delvist enig med A	Delvist enig med A	Helt enig med A	Delvist enig med A	Delvist uenig	Delvist uenig	Helt enig	Delvist uenig	Helt enig	Delvist uenig	Delvist enig	Helt enig	Delvist uenig	Delvist uenig
587891294	2016-11-22	15:18:32	2016-11-22	15:25:08	395	1863423719	Kvinde	64	54-74 år	Guldborgsund	Region Sjælland	Øst	Videregående uddannelse (2-4½ år)	Ja	Husker ikke	Andet	Helt enig med A	Helt enig med B	Helt enig med A	Helt enig med A	Ved ikke	Ved ikke	Ved ikke	Ved ikke	Ved ikke	Ved ikke	Ved ikke	Ved ikke	Helt enig	Ved ikke	Ved ikke
927778920	2016-10-18	07:59:06	2016-10-18	08:07:26	500	4591572	Kvinde	27	18-34 år	Kolding	Region Syddanmark	Vest	Videregående uddannelse (2-4½ år)	Ja	Socialdemokraterne	Socialdemokraterne	Delvist enig med B	Delvist enig med A	Delvist enig med A	Helt enig med A	Ved ikke	Helt uenig	Delvist uenig	Delvist enig	Delvist enig	Delvist enig	Delvist enig	Delvist uenig	Helt enig	Ved ikke	Delvist uenig
73388984	2016-10-13	19:19:31	2016-10-13	19:23:57	266	7059510	Mand	46	35-53 år	Billund	Region Syddanmark	Vest	Erhvervsfaglig uddannelse (f.eks. EUD, håndværksuddannelse, kontoruddannelse, butiksuddannelse)	Ja	Socialdemokraterne	Socialdemokraterne	Delvist enig med B	Delvist enig med B	Delvist enig med B	Helt enig med A	Delvist enig med A	Delvist enig	Helt uenig	Helt uenig	Helt uenig	Delvist uenig	Helt enig	Delvist uenig	Helt enig	Delvist enig	Delvist enig
1763592658	2016-11-22	16:37:38	2016-11-22	16:40:53	194	4665912	Kvinde	59	54-74 år	Varde	Region Syddanmark	Vest	Videregående uddannelse (2-4½ år)	Ja	Socialistisk Folkeparti	Socialistisk Folkeparti	Delvist enig med B	Helt enig med B	Helt enig med B	Delvist enig med B	Delvist enig med B	Delvist enig	Delvist uenig	Delvist uenig	Helt uenig	Delvist uenig	Helt enig	Delvist uenig	Helt enig	Helt enig	Delvist uenig
1060101833	2016-11-22	18:31:04	2016-11-22	18:35:01	237	12645	Kvinde	58	54-74 år	København	Region Hovedstaden	Øst	Videregående uddannelse (2-4½ år)	Nej	Alternativet	Alternativet	Delvist enig med B	Delvist enig med B	Helt enig med B	Delvist enig med A	Delvist enig med A	Delvist uenig	Delvist uenig	Helt enig	Delvist enig	Delvist uenig	Delvist uenig	Delvist uenig	Helt enig	Helt uenig	Helt uenig
627282362	2016-10-14	12:37:20	2016-10-14	12:42:16	295	5503971	Kvinde	52	35-53 år	Jammerbugt	Region Nordjylland	Vest	Videregående uddannelse (2-4½ år)	Ja	Socialistisk Folkeparti	Enhedslisten	Delvist enig med A	Helt enig med B	Helt enig med B	Delvist enig med B	Delvist enig med B	Delvist enig	Helt enig	Delvist enig	Delvist uenig	Delvist enig	Delvist enig	Delvist enig	Helt enig	Ved ikke	Helt uenig
984019034	2016-10-18	11:09:27	2016-10-18	11:12:04	156	27687	Kvinde	53	35-53 år	Kolding	Region Syddanmark	Vest	Erhvervsfaglig uddannelse (f.eks. EUD, håndværksuddannelse, kontoruddannelse, butiksuddannelse)	Ja	Socialdemokraterne	Socialdemokraterne	Delvist enig med A	Helt enig med A	Helt enig med B	Delvist enig med A	Delvist enig med A	Delvist uenig	Delvist uenig	Helt enig	Delvist uenig	Delvist enig	Delvist uenig	Delvist uenig	Helt enig	Delvist uenig	Helt uenig
1135188030	2016-10-09	08:24:54	2016-10-09	08:29:44	290	301783	Mand	71	54-74 år	Faaborg-Midtfyn	Region Syddanmark	Vest	Grundskole 8.-10. klasse (inkl. realskole)	Ja	Socialdemokraterne	Socialdemokraterne	Ved ikke	Delvist enig med A	Delvist enig med B	Delvist enig med A	Ved ikke	Helt enig	Helt uenig	Helt uenig	Delvist enig	Delvist enig	Delvist uenig	Ved ikke	Delvist uenig	Delvist uenig	Helt uenig
1500756553	2016-10-19	14:28:36	2016-10-19	14:36:39	484	6208	Kvinde	67	54-74 år	Høje-Taastrup	Region Hovedstaden	Øst	Erhvervsfaglig uddannelse (f.eks. EUD, håndværksuddannelse, kontoruddannelse, butiksuddannelse)	Ja	Socialdemokraterne	Socialdemokraterne	Helt enig med B	Delvist enig med B	Delvist enig med B	Delvist enig med B	Delvist enig med A	Delvist uenig	Helt enig	Helt enig	Helt enig	Helt enig	Helt enig	Delvist enig	Helt enig	Helt uenig	Helt uenig
353690088	2016-10-04	19:12:36	2016-10-04	19:19:22	405	1863106192	Kvinde	29	18-34 år	Rebild	Region Nordjylland	Vest			Socialdemokraterne	Andet	Delvist enig med B	Delvist enig med A	Helt enig med B	Delvist enig med A	Ved ikke	Helt enig	Delvist enig	Helt enig	Ved ikke	Delvist enig	Helt enig	Delvist uenig	Helt enig	Ved ikke	Ved ikke
54183147	2016-10-19	10:30:19	2016-10-19	10:40:03	323	5543700	Kvinde	24	18-34 år	Kolding	Region Syddanmark	Vest	Erhvervsfaglig uddannelse (f.eks. EUD, håndværksuddannelse, kontoruddannelse, butiksuddannelse)	Ja	Liberal Alliance	Liberal Alliance	Helt enig med A	Helt enig med A	Helt enig med A	Helt enig med A	Helt enig med A	Helt uenig	Helt uenig	Helt enig	Helt enig	Delvist uenig	Delvist uenig	Helt uenig	Helt enig	Helt uenig	Helt uenig
77792422	2016-10-28	21:31:10	2016-10-28	21:35:43	273	8089	Kvinde	52	35-53 år	Kalundborg	Region Sjælland	Øst	Erhvervsgymnasial uddannelse (inkl. HHX og HTX)	Ja	Socialdemokraterne	Socialdemokraterne	Delvist enig med A	Delvist enig med A	Delvist enig med A	Delvist enig med A	Delvist enig med A	Delvist enig	Delvist enig	Helt enig	Delvist enig	Helt enig	Delvist enig	Delvist enig	Helt enig	Helt enig	Helt uenig
121317872	2016-10-15	14:50:16	2016-10-15	14:53:39	203	3757592	Kvinde	42	35-53 år	Middelfart	Region Syddanmark	Vest	Erhvervsfaglig uddannelse (f.eks. EUD, håndværksuddannelse, kontoruddannelse, butiksuddannelse)	Ja	Socialdemokraterne	Socialistisk Folkeparti	Helt enig med B	Delvist enig med A	Helt enig med B	Delvist enig med A	Delvist enig med A	Delvist enig	Helt enig	Helt enig	Helt uenig	Delvist enig	Helt enig	Delvist uenig	Helt enig	Ved ikke	Helt uenig
1856001608	2016-11-22	15:35:29	2016-11-22	15:40:32	303	3328777	Kvinde	60	54-74 år	Randers	Region Midtjylland	Vest	Videregående uddannelse (5 år eller længere)	Ja	Socialdemokraterne	Socialdemokraterne	Delvist enig med A	Delvist enig med A	Helt enig med B	Ved ikke	Helt enig med B	Delvist enig	Helt uenig	Helt enig	Helt enig	Helt enig	Delvist uenig	Delvist uenig	Helt enig	Helt uenig	Helt uenig
1048838252	2016-10-20	14:09:15	2016-10-20	14:12:48	212	580881	Kvinde	22	18-34 år	København	Region Hovedstaden	Øst	Almengymnasial uddannelse (inkl. HF)	Ja	Enhedslisten	Enhedslisten	Helt enig med B	Delvist enig med A	Helt enig med B	Delvist enig med A	Delvist enig med A	Delvist enig	Delvist uenig	Delvist enig	Helt uenig	Delvist enig	Helt enig	Helt uenig	Helt enig	Ved ikke	Delvist enig
315483244	2016-10-18	16:14:00	2016-10-18	16:20:48	408	5137742	Kvinde	74	54-74 år	Vordingborg	Region Sjælland	Øst	Erhvervsfaglig uddannelse (f.eks. EUD, håndværksuddannelse, kontoruddannelse, butiksuddannelse)	Ja	Dansk Folkeparti	Dansk Folkeparti	Helt enig med A	Helt enig med A	Delvist enig med A	Delvist enig med A	Delvist enig med B	Helt uenig	Helt uenig	Helt enig	Helt enig	Helt enig	Helt uenig	Helt enig	Helt enig	Helt uenig	Helt uenig
1941664047	2016-10-17	16:34:00	2016-10-17	16:37:37	217	4896755	Mand	54	54-74 år	Varde	Region Syddanmark	Vest	Videregående uddannelse (2-4½ år)	Nej	Enhedslisten	Konservative	Delvist enig med B	Delvist enig med A	Helt enig med B	Helt enig med A	Delvist enig med B	Ved ikke	Delvist enig	Helt enig	Helt enig	Helt enig	Helt uenig	Delvist enig	Helt enig	Helt uenig	Helt uenig
2082507986	2016-10-14	13:44:30	2016-10-14	13:48:12	222	1863107093	Kvinde	40	35-53 år	København	Region Hovedstaden	Øst	Videregående uddannelse (5 år eller længere)	Ja	Liberal Alliance	Liberal Alliance	Helt enig med A	Delvist enig med A	Helt enig med A	Helt enig med A	Delvist enig med A	Delvist uenig	Helt uenig	Delvist uenig	Delvist enig	Delvist enig	Delvist enig	Delvist uenig	Helt enig	Delvist uenig	Helt uenig
1420246234	2016-10-08	20:26:44	2016-10-08	20:27:53	69	3273164	Mand	26	18-34 år	Egedal	Region Hovedstaden	Øst	Grundskole 8.-10. klasse (inkl. realskole)	Ja	Andet	Andet	Ved ikke	Ved ikke	Ved ikke	Ved ikke	Ved ikke	Ved ikke	Ved ikke	Ved ikke	Ved ikke	Ved ikke	Ved ikke	Ved ikke	Ved ikke	Ved ikke	Ved ikke
1655956566	2016-10-14	10:15:00	2016-10-14	10:18:55	235	36387	Mand	74	54-74 år	Allerød	Region Hovedstaden	Øst	Videregående uddannelse (5 år eller længere)	Ved ikke	Radikale Venstre	Radikale Venstre	Helt enig med A	Delvist enig med A	Delvist enig med A	Helt enig med A	Delvist enig med A	Helt uenig	Helt uenig	Ved ikke	Helt uenig	Helt enig	Helt enig	Delvist enig	Helt enig	Delvist enig	Delvist enig
1835423198	2016-10-13	13:47:32	2016-10-13	13:51:36	244	5723012	Kvinde	51	35-53 år	Aalborg	Region Nordjylland	Vest	Erhvervsfaglig uddannelse (f.eks. EUD, håndværksuddannelse, kontoruddannelse, butiksuddannelse)	Ja	Liberal Alliance	Liberal Alliance	Delvist enig med A	Delvist enig med A	Helt enig med B	Delvist enig med A	Delvist enig med A	Helt uenig	Helt uenig	Helt enig	Helt enig	Helt enig	Delvist enig	Delvist uenig	Helt enig	Helt uenig	Helt uenig
2083166816	2016-11-10	09:47:21	2016-11-10	09:50:40	199	12102	Mand	33	18-34 år	Egedal	Region Hovedstaden	Øst	Videregående uddannelse (op til 2 år - Kræver forudgående gymnasial eller erhvervsgymnasial uddannelse)	Ja	Dansk Folkeparti	Dansk Folkeparti	Delvist enig med B	Helt enig med A	Delvist enig med B	Helt enig med A	Delvist enig med A	Helt uenig	Ved ikke	Helt enig	Delvist enig	Delvist enig	Ved ikke	Delvist uenig	Helt enig	Delvist uenig	Helt uenig
185814127	2016-10-18	10:24:14	2016-10-18	10:31:49	455	27305	Mand	74	54-74 år	Viborg	Region Midtjylland	Vest	Videregående uddannelse (5 år eller længere)	Nej	Venstre	Venstre	Delvist enig med A	Helt enig med A	Helt enig med B	Helt enig med A	Helt enig med A	Delvist uenig	Delvist enig	Delvist enig	Delvist enig	Delvist enig	Delvist enig	Delvist enig	Delvist uenig	Delvist uenig	Helt uenig
1749960201	2016-10-25	20:57:10	2016-10-25	21:00:04	174	62209	Mand	61	54-74 år	Århus	Region Midtjylland	Vest	Forskeruddannelse (f.eks. Ph.d.)	Nej	Enhedslisten	Enhedslisten	Delvist enig med B	Delvist enig med B	Delvist enig med B	Delvist enig med A	Delvist enig med B	Delvist enig	Helt enig	Delvist uenig	Helt uenig	Delvist enig	Helt enig	Helt uenig	Helt enig	Delvist enig	Delvist enig
605156303	2016-10-18	13:04:36	2016-10-18	13:10:40	240	2920880	Kvinde	22	18-34 år	Hvidovre	Region Hovedstaden	Øst	Erhvervsfaglig uddannelse (f.eks. EUD, håndværksuddannelse, kontoruddannelse, butiksuddannelse)	Ja	Enhedslisten	Enhedslisten	Helt enig med B	Delvist enig med B	Delvist enig med B	Helt enig med A	Helt enig med A	Helt enig	Delvist enig	Helt enig	Delvist enig	Helt enig	Delvist enig	Delvist enig	Helt enig	Ved ikke	Ved ikke
1964657439	2016-10-17	20:30:11	2016-10-17	20:34:38	267	4743778	Kvinde	22	18-34 år	Frederiksberg	Region Hovedstaden	Øst	Grundskole 8.-10. klasse (inkl. realskole)	Ja	Socialistisk Folkeparti	Socialistisk Folkeparti	Helt enig med B	Delvist enig med B	Helt enig med B	Delvist enig med B	Ved ikke	Delvist enig	Delvist enig	Ved ikke	Helt uenig	Delvist uenig	Ved ikke	Helt uenig	Helt enig	Helt enig	Helt uenig
1070054495	2016-10-16	16:52:53	2016-10-16	16:55:45	171	5153972	Mand	50	35-53 år	Faaborg-Midtfyn	Region Syddanmark	Vest	Videregående uddannelse (op til 2 år - Kræver forudgående gymnasial eller erhvervsgymnasial uddannelse)	Ja	Liberal Alliance	Liberal Alliance	Delvist enig med A	Delvist enig med A	Delvist enig med B	Delvist enig med A	Delvist enig med A	Delvist uenig	Helt uenig	Delvist uenig	Delvist enig	Delvist enig	Delvist enig	Delvist enig	Delvist enig	Helt uenig	Helt enig
1821273462	2016-10-07	18:04:29	2016-10-07	18:08:45	255	4378974	Kvinde	60	54-74 år	Esbjerg	Region Syddanmark	Vest	Videregående uddannelse (2-4½ år)	Ja	Husker ikke	Alternativet	Delvist enig med A	Delvist enig med B	Helt enig med B	Helt enig med A	Delvist enig med A	Delvist uenig	Helt uenig	Helt enig	Helt enig	Helt enig	Delvist enig	Helt uenig	Helt enig	Delvist uenig	Delvist uenig
1849689670	2016-10-13	14:53:54	2016-10-13	15:22:18	226	110670	Kvinde	41	35-53 år	Odense	Region Syddanmark	Vest	Videregående uddannelse (2-4½ år)	Ja	Husker ikke	Dansk Folkeparti	Helt enig med A	Ved ikke	Delvist enig med A	Helt enig med A	Ved ikke	Helt uenig	Delvist enig	Helt enig	Delvist enig	Helt enig	Helt uenig	Delvist enig	Helt enig	Helt uenig	Helt uenig
374209806	2016-10-07	19:35:05	2016-10-07	19:40:26	320	4166355	Mand	70	54-74 år	Århus	Region Midtjylland	Vest	Erhvervsfaglig uddannelse (f.eks. EUD, håndværksuddannelse, kontoruddannelse, butiksuddannelse)	Nej	Socialdemokraterne	Socialdemokraterne	Delvist enig med B	Delvist enig med A	Helt enig med B	Ved ikke	Delvist enig med A	Delvist uenig	Delvist uenig	Delvist enig	Delvist uenig	Delvist enig	Delvist enig	Delvist uenig	Delvist enig	Delvist uenig	Helt uenig
1591212373	2016-10-13	17:46:40	2016-10-13	17:52:05	324	2946049	Kvinde	64	54-74 år	Herning	Region Midtjylland	Vest	Videregående uddannelse (2-4½ år)	Ja	Husker ikke	Andet	Ved ikke	Helt enig med A	Delvist enig med B	Ved ikke	Delvist enig med A	Delvist enig	Delvist enig	Delvist enig	Delvist uenig	Delvist enig	Delvist enig	Delvist uenig	Helt enig	Delvist uenig	Helt uenig
1615187293	2016-10-17	18:53:59	2016-10-17	18:58:08	249	3326104	Kvinde	49	35-53 år	Rudersdal	Region Hovedstaden	Øst	Erhvervsgymnasial uddannelse (inkl. HHX og HTX)	Ja	Venstre	Venstre	Delvist enig med B	Delvist enig med B	Helt enig med B	Delvist enig med A	Helt enig med B	Delvist uenig	Ved ikke	Delvist enig	Delvist enig	Delvist enig	Helt uenig	Helt uenig	Helt enig	Delvist uenig	Helt uenig
1653521758	2016-10-14	21:45:10	2016-10-14	21:49:30	260	54076	Kvinde	65	54-74 år	Lejre	Region Sjælland	Øst	Videregående uddannelse (5 år eller længere)	Ja	Radikale Venstre	Alternativet	Delvist enig med B	Delvist enig med B	Delvist enig med B	Delvist enig med A	Delvist enig med B	Delvist enig	Delvist enig	Delvist uenig	Helt uenig	Delvist uenig	Delvist enig	Delvist uenig	Helt enig	Delvist enig	Delvist enig
701412540	2016-10-07	16:24:43	2016-10-07	16:28:52	249	4566850	Mand	40	35-53 år	Hedensted	Region Midtjylland	Vest	Erhvervsfaglig uddannelse (f.eks. EUD, håndværksuddannelse, kontoruddannelse, butiksuddannelse)	Ja	Socialdemokraterne	Socialdemokraterne	Delvist enig med B	Delvist enig med A	Helt enig med B	Delvist enig med A	Delvist enig med A	Delvist enig	Helt enig	Delvist enig	Delvist enig	Helt enig	Helt enig	Delvist enig	Helt enig	Helt uenig	Helt uenig
2028105786	2016-10-19	13:15:46	2016-10-19	13:22:56	430	9395	Mand	63	54-74 år	Odense	Region Syddanmark	Vest	Erhvervsfaglig uddannelse (f.eks. EUD, håndværksuddannelse, kontoruddannelse, butiksuddannelse)	Ja	Venstre	Venstre	Delvist enig med A	Delvist enig med A	Delvist enig med A	Helt enig med A	Helt enig med A	Delvist uenig	Delvist enig	Helt enig	Helt enig	Helt enig	Delvist enig	Delvist enig	Helt enig	Delvist uenig	Helt uenig
145925614	2016-10-20	11:34:15	2016-10-20	11:38:22	247	1863367583	Kvinde	52	35-53 år	Assens	Region Syddanmark	Vest	Erhvervsgymnasial uddannelse (inkl. HHX og HTX)	Ja	Dansk Folkeparti	Venstre	Helt enig med A	Delvist enig med A	Ved ikke	Delvist enig med B	Delvist enig med B	Delvist uenig	Ved ikke	Delvist enig	Delvist enig	Helt enig	Ved ikke	Ved ikke	Delvist enig	Delvist uenig	Helt uenig
1546731911	2016-10-07	20:44:32	2016-10-07	20:52:08	455	53331	Mand	64	54-74 år	Ærø	Region Syddanmark	Vest	Videregående uddannelse (2-4½ år)	Ja	Venstre	Venstre	Delvist enig med A	Delvist enig med A	Delvist enig med B	Delvist enig med A	Helt enig med A	Delvist enig	Delvist uenig	Delvist uenig	Helt uenig	Delvist enig	Delvist enig	Delvist enig	Helt enig	Helt uenig	Delvist enig
1477852027	2016-10-17	17:41:47	2016-10-17	17:46:21	273	3394226	Kvinde	41	35-53 år	Vallensbæk	Region Hovedstaden	Øst	Videregående uddannelse (2-4½ år)	Ja	Enhedslisten	Enhedslisten	Helt enig med B	Delvist enig med B	Delvist enig med B	Delvist enig med A	Delvist enig med A	Helt uenig	Delvist enig	Delvist enig	Delvist uenig	Helt enig	Helt enig	Delvist enig	Helt enig	Delvist uenig	Helt uenig
985092527	2016-10-21	19:41:27	2016-10-21	19:45:16	229	6317209	Kvinde	25	18-34 år	København	Region Hovedstaden	Øst	Videregående uddannelse (2-4½ år)	Ja	Socialdemokraterne	Alternativet	Delvist enig med B	Helt enig med A	Delvist enig med A	Delvist enig med B	Delvist enig med A	Delvist uenig	Delvist enig	Helt enig	Delvist uenig	Helt uenig	Helt uenig	Helt enig	Helt enig	Delvist enig	Helt uenig
977114435	2016-10-18	10:40:19	2016-10-18	10:44:33	254	5018199	Kvinde	31	18-34 år	Gladsaxe	Region Hovedstaden	Øst	Erhvervsgymnasial uddannelse (inkl. HHX og HTX)	Nej	Socialdemokraterne	Socialdemokraterne	Delvist enig med B	Ved ikke	Delvist enig med B	Delvist enig med A	Delvist enig med B	Delvist enig	Delvist enig	Helt enig	Ved ikke	Delvist uenig	Delvist uenig	Delvist enig	Helt enig	Delvist uenig	Helt uenig
855923438	2016-10-14	12:54:14	2016-10-14	12:58:48	273	1863016871	Mand	40	35-53 år	Kalundborg	Region Sjælland	Øst	Erhvervsfaglig uddannelse (f.eks. EUD, håndværksuddannelse, kontoruddannelse, butiksuddannelse)	Ja	Dansk Folkeparti	Dansk Folkeparti	Helt enig med B	Delvist enig med A	Delvist enig med B	Delvist enig med A	Delvist enig med A	Delvist enig	Delvist enig	Helt enig	Helt enig	Helt enig	Helt uenig	Delvist uenig	Helt enig	Helt uenig	Helt uenig
543104988	2016-10-09	18:19:14	2016-10-09	18:25:21	240	5003048	Mand	34	18-34 år	Viborg	Region Midtjylland	Vest	Erhvervsfaglig uddannelse (f.eks. EUD, håndværksuddannelse, kontoruddannelse, butiksuddannelse)	Ja	Konservative	Konservative	Delvist enig med B	Delvist enig med A	Delvist enig med B	Delvist enig med A	Delvist enig med A	Delvist enig	Delvist uenig	Delvist enig	Delvist enig	Delvist enig	Delvist uenig	Delvist enig	Delvist enig	Delvist uenig	Helt uenig
900248761	2016-10-23	16:38:04	2016-10-23	16:40:06	122	1863180320	Kvinde	32	18-34 år	København	Region Hovedstaden	Øst	Videregående uddannelse (op til 2 år - Kræver forudgående gymnasial eller erhvervsgymnasial uddannelse)	Ja	Andet	Andet	Helt enig med B	Delvist enig med A	Delvist enig med A	Delvist enig med B	Delvist enig med B	Helt enig	Ved ikke	Delvist enig	Delvist uenig	Delvist enig	Delvist enig	Helt uenig	Helt enig	Delvist uenig	Delvist enig
344292349	2016-10-21	09:42:20	2016-10-21	09:46:19	239	4759656	Kvinde	40	35-53 år	Albertslund	Region Hovedstaden	Øst	Videregående uddannelse (2-4½ år)	Ja	Socialdemokraterne	Socialdemokraterne	Delvist enig med B	Delvist enig med A	Helt enig med B	Helt enig med A	Helt enig med B	Helt uenig	Delvist enig	Helt enig	Delvist enig	Delvist enig	Helt enig	Delvist uenig	Helt enig	Delvist enig	Helt uenig
845697050	2016-10-17	18:05:11	2016-10-17	18:09:20	249	6925000	Mand	46	35-53 år	Horsens	Region Midtjylland	Vest	Erhvervsfaglig uddannelse (f.eks. EUD, håndværksuddannelse, kontoruddannelse, butiksuddannelse)	Ja	Dansk Folkeparti	Dansk Folkeparti	Delvist enig med B	Delvist enig med A	Delvist enig med B	Delvist enig med A	Delvist enig med A	Helt enig	Delvist enig	Helt enig	Helt enig	Helt enig	Delvist enig	Delvist uenig	Helt enig	Helt uenig	Helt enig
809322779	2016-10-07	16:51:19	2016-10-07	16:53:45	146	4476996	Kvinde	31	18-34 år	Holstebro	Region Midtjylland	Vest	Videregående uddannelse (2-4½ år)	Ja	Socialdemokraterne	Socialdemokraterne	Helt enig med A	Delvist enig med A	Helt enig med B	Delvist enig med A	Delvist enig med A	Ved ikke	Delvist uenig	Helt enig	Delvist uenig	Delvist enig	Helt enig	Delvist enig	Helt enig	Delvist uenig	Delvist uenig
784272217	2016-10-13	21:46:51	2016-10-13	21:52:16	324	41567	Mand	71	54-74 år	Fredericia	Region Syddanmark	Vest	Grundskole 8.-10. klasse (inkl. realskole)	Nej	Socialdemokraterne	Socialdemokraterne	Delvist enig med A	Delvist enig med B	Delvist enig med A	Helt enig med A	Delvist enig med B	Delvist enig	Delvist enig	Helt enig	Delvist uenig	Delvist enig	Delvist enig	Delvist enig	Helt enig	Helt uenig	Helt uenig
2093392871	2016-10-17	10:59:01	2016-10-17	11:01:54	174	5039136	Mand	25	18-34 år	Odense	Region Syddanmark	Vest	Almengymnasial uddannelse (inkl. HF)	Ja	Radikale Venstre	Radikale Venstre	Delvist enig med A	Delvist enig med A	Delvist enig med B	Delvist enig med A	Delvist enig med A	Delvist uenig	Delvist enig	Delvist uenig	Helt uenig	Helt uenig	Helt enig	Delvist uenig	Helt enig	Delvist enig	Ved ikke
826104041	2016-10-04	11:34:10	2016-10-04	11:37:47	217	1863226963	Mand	50	35-53 år	Billund	Region Syddanmark	Vest			Radikale Venstre	Radikale Venstre	Delvist enig med A	Delvist enig med A	Delvist enig med B	Helt enig med A	Delvist enig med A	Delvist uenig	Helt uenig	Delvist enig	Helt uenig	Delvist enig	Delvist enig	Helt uenig	Delvist enig	Delvist enig	Helt uenig
1302251842	2016-10-23	16:53:04	2016-10-23	16:58:21	316	3859642	Kvinde	18	18-34 år	Hørsholm	Region Hovedstaden	Øst	Grundskole 8.-10. klasse (inkl. realskole)	Ja	Andet	Enhedslisten	Delvist enig med B	Delvist enig med B	Helt enig med B	Delvist enig med B	Ved ikke	Delvist enig	Delvist uenig	Delvist enig	Helt uenig	Delvist enig	Helt enig	Delvist uenig	Helt enig	Ved ikke	Helt enig
1047954930	2016-10-18	10:16:23	2016-10-18	10:23:04	402	6382510	Mand	51	35-53 år	Vejle	Region Syddanmark	Vest	Videregående uddannelse (2-4½ år)	Ja	Radikale Venstre	Radikale Venstre	Helt enig med A	Helt enig med A	Delvist enig med A	Delvist enig med A	Delvist enig med A	Helt uenig	Helt uenig	Ved ikke	Helt uenig	Helt enig	Helt enig	Delvist uenig	Helt enig	Delvist enig	Delvist enig
1175931938	2016-10-07	16:41:16	2016-10-07	16:47:15	359	6190390	Mand	51	35-53 år	Ærø	Region Syddanmark	Vest	Videregående uddannelse (2-4½ år)	Ja	Socialdemokraterne	Socialdemokraterne	Helt enig med B	Helt enig med B	Helt enig med B	Helt enig med B	Helt enig med A	Helt uenig	Helt enig	Helt enig	Helt uenig	Helt enig	Helt enig	Helt uenig	Helt enig	Helt uenig	Helt uenig
317587971	2016-11-22	14:46:12	2016-11-22	14:50:29	257	4705060	Kvinde	56	54-74 år	København	Region Hovedstaden	Øst	Videregående uddannelse (5 år eller længere)	Ja	Enhedslisten	Socialistisk Folkeparti	Delvist enig med B	Helt enig med A	Delvist enig med B	Delvist enig med B	Delvist enig med B	Delvist enig	Helt enig	Ved ikke	Helt uenig	Delvist uenig	Delvist enig	Delvist uenig	Helt enig	Ved ikke	Delvist uenig
633859021	2016-10-18	09:51:22	2016-10-18	09:58:36	434	3388969	Kvinde	27	18-34 år	København	Region Hovedstaden	Øst	Videregående uddannelse (2-4½ år)	Ja	Liberal Alliance	Radikale Venstre	Delvist enig med A	Delvist enig med A	Delvist enig med B	Delvist enig med A	Delvist enig med A	Delvist uenig	Helt uenig	Delvist uenig	Helt uenig	Delvist enig	Ved ikke	Helt uenig	Helt enig	Delvist uenig	Delvist uenig
64279345	2016-10-18	14:17:04	2016-10-18	14:19:55	171	102937	Kvinde	44	35-53 år	Århus	Region Midtjylland	Vest	Videregående uddannelse (2-4½ år)	Ja	Venstre	Andet	Delvist enig med B	Delvist enig med B	Helt enig med B	Delvist enig med A	Ved ikke	Helt uenig	Delvist enig	Delvist enig	Delvist uenig	Delvist enig	Delvist uenig	Delvist uenig	Helt enig	Helt uenig	Delvist uenig
1171429833	2016-10-21	18:05:07	2016-10-21	18:14:11	544	1863443678	Mand	57	54-74 år	Helsingør	Region Hovedstaden	Øst	Grundskole 8.-10. klasse (inkl. realskole)	Ja	Socialdemokraterne	Socialdemokraterne	Delvist enig med A	Delvist enig med A	Helt enig med B	Delvist enig med A	Delvist enig med B	Delvist enig	Delvist enig	Helt enig	Helt enig	Helt enig	Helt uenig	Delvist uenig	Delvist enig	Delvist uenig	Helt uenig
508111633	2016-10-14	12:02:44	2016-10-14	12:06:32	229	7119213	Kvinde	38	35-53 år	Odense	Region Syddanmark	Vest	Videregående uddannelse (2-4½ år)	Ja	Enhedslisten	Enhedslisten	Helt enig med B	Delvist enig med B	Helt enig med B	Delvist enig med B	Helt enig med B	Delvist enig	Delvist enig	Helt enig	Helt uenig	Delvist enig	Delvist enig	Delvist uenig	Helt enig	Delvist uenig	Helt uenig
2090398005	2016-10-07	15:57:22	2016-10-07	15:59:37	135	5001888	Kvinde	23	18-34 år	Herning	Region Midtjylland	Vest	Erhvervsfaglig uddannelse (f.eks. EUD, håndværksuddannelse, kontoruddannelse, butiksuddannelse)	Ja	Husker ikke	Andet	Ved ikke	Ved ikke	Ved ikke	Ved ikke	Ved ikke	Ved ikke	Ved ikke	Ved ikke	Ved ikke	Ved ikke	Ved ikke	Ved ikke	Ved ikke	Ved ikke	Ved ikke
646328187	2016-10-13	16:17:15	2016-10-13	16:25:37	502	4051429	Kvinde	52	35-53 år	Frederikssund	Region Hovedstaden	Øst	Videregående uddannelse (op til 2 år - Kræver forudgående gymnasial eller erhvervsgymnasial uddannelse)	Ja	Venstre	Dansk Folkeparti	Delvist enig med B	Delvist enig med A	Delvist enig med A	Delvist enig med A	Delvist enig med B	Delvist uenig	Delvist uenig	Delvist enig	Delvist enig	Helt enig	Delvist enig	Helt enig	Helt enig	Helt uenig	Helt uenig
1076916455	2016-10-29	17:15:25	2016-10-29	17:20:01	276	5039443	Kvinde	35	35-53 år	Sorø	Region Sjælland	Øst	Videregående uddannelse (2-4½ år)	Ja	Socialdemokraterne	Andet	Delvist enig med B	Delvist enig med A	Delvist enig med B	Delvist enig med A	Ved ikke	Delvist uenig	Delvist enig	Helt enig	Delvist uenig	Delvist enig	Delvist uenig	Delvist enig	Helt enig	Helt uenig	Ved ikke
848102297	2016-10-19	12:03:50	2016-10-19	12:09:08	318	4317075	Kvinde	74	54-74 år	København	Region Hovedstaden	Øst	Videregående uddannelse (5 år eller længere)	Ja	Konservative	Konservative	Delvist enig med A	Helt enig med A	Delvist enig med B	Helt enig med A	Helt enig med A	Delvist uenig	Helt uenig	Helt enig	Delvist enig	Helt enig	Delvist enig	Delvist enig	Helt enig	Helt uenig	Helt uenig
1655462109	2016-10-07	15:29:46	2016-10-07	15:32:13	147	7070875	Mand	38	35-53 år	Aalborg	Region Nordjylland	Vest	Videregående uddannelse (5 år eller længere)	Nej	Husker ikke	Dansk Folkeparti	Ved ikke	Delvist enig med B	Ved ikke	Delvist enig med A	Ved ikke	Delvist uenig	Delvist enig	Helt enig	Helt enig	Helt enig	Delvist enig	Helt uenig	Delvist uenig	Helt enig	Helt uenig
291089989	2016-10-25	20:02:10	2016-10-25	20:07:00	290	74641	Kvinde	56	54-74 år	Svendborg	Region Syddanmark	Vest	Erhvervsfaglig uddannelse (f.eks. EUD, håndværksuddannelse, kontoruddannelse, butiksuddannelse)	Ja	Socialdemokraterne	Socialdemokraterne	Delvist enig med A	Delvist enig med A	Delvist enig med B	Ved ikke	Ved ikke	Delvist enig	Delvist uenig	Helt enig	Delvist uenig	Delvist enig	Delvist uenig	Delvist enig	Helt enig	Helt uenig	Helt uenig
49756702	2016-10-13	20:30:26	2016-10-13	20:33:23	177	120790	Mand	34	18-34 år	Odense	Region Syddanmark	Vest	Videregående uddannelse (5 år eller længere)	Ja	Husker ikke	Alternativet	Helt enig med A	Helt enig med A	Delvist enig med B	Delvist enig med B	Helt enig med B	Helt uenig	Delvist uenig	Helt uenig	Helt uenig	Delvist uenig	Helt enig	Helt uenig	Helt enig	Ved ikke	Ved ikke
2101875531	2016-10-18	17:20:25	2016-10-18	17:28:19	474	350	Kvinde	66	54-74 år	Esbjerg	Region Syddanmark	Vest	Erhvervsfaglig uddannelse (f.eks. EUD, håndværksuddannelse, kontoruddannelse, butiksuddannelse)	Ja	Venstre	Venstre	Ved ikke	Helt enig med A	Ved ikke	Delvist enig med A	Helt enig med A	Delvist uenig	Delvist enig	Helt enig	Helt enig	Helt enig	Delvist enig	Delvist enig	Helt enig	Delvist enig	Delvist uenig
1919600641	2016-10-21	18:23:21	2016-10-21	18:26:52	212	6346324	Kvinde	47	35-53 år	Lyngby-Taarbæk	Region Hovedstaden	Øst	Videregående uddannelse (5 år eller længere)	Ja	Radikale Venstre	Radikale Venstre	Delvist enig med A	Delvist enig med A	Delvist enig med B	Delvist enig med A	Delvist enig med B	Delvist uenig	Delvist uenig	Helt uenig	Helt uenig	Delvist uenig	Helt enig	Delvist uenig	Helt enig	Helt enig	Delvist enig
914828684	2016-10-07	18:20:15	2016-10-07	18:24:29	254	3567629	Kvinde	49	35-53 år	Faxe	Region Sjælland	Øst	Videregående uddannelse (op til 2 år - Kræver forudgående gymnasial eller erhvervsgymnasial uddannelse)	Ja	Venstre	Konservative	Helt enig med A	Helt enig med A	Delvist enig med A	Delvist enig med B	Helt enig med A	Helt uenig	Delvist enig	Helt enig	Delvist uenig	Helt enig	Delvist enig	Delvist enig	Helt enig	Delvist uenig	Helt uenig
89319167	2016-10-18	18:38:34	2016-10-18	18:57:47	556	6023922	Kvinde	26	18-34 år	Århus	Region Midtjylland	Vest	Videregående uddannelse (5 år eller længere)	Ja	Radikale Venstre	Radikale Venstre	Delvist enig med A	Delvist enig med A	Helt enig med B	Delvist enig med A	Delvist enig med A	Delvist uenig	Delvist uenig	Helt enig	Delvist uenig	Delvist enig	Delvist enig	Delvist enig	Helt enig	Delvist enig	Helt uenig
2099528604	2016-10-13	14:44:08	2016-10-13	14:48:30	262	2845628	Mand	62	54-74 år	Hillerød	Region Hovedstaden	Øst	Videregående uddannelse (2-4½ år)	Nej	Konservative	Konservative	Helt enig med B	Delvist enig med A	Delvist enig med B	Delvist enig med A	Delvist enig med B	Delvist enig	Delvist enig	Helt enig	Delvist enig	Helt enig	Delvist enig	Delvist uenig	Helt enig	Delvist enig	Helt uenig
1253483311	2016-10-17	19:09:25	2016-10-17	19:12:56	211	83670	Mand	51	35-53 år	Odense	Region Syddanmark	Vest	Videregående uddannelse (2-4½ år)	Ja	Konservative	Konservative	Delvist enig med A	Delvist enig med A	Delvist enig med B	Helt enig med A	Delvist enig med B	Helt uenig	Helt uenig	Delvist enig	Helt enig	Helt enig	Delvist enig	Delvist enig	Ved ikke	Helt uenig	Helt uenig
1973967808	2016-10-19	21:16:41	2016-10-19	21:20:44	243	252674	Mand	53	35-53 år	Gladsaxe	Region Hovedstaden	Øst	Erhvervsfaglig uddannelse (f.eks. EUD, håndværksuddannelse, kontoruddannelse, butiksuddannelse)	Ja	Socialistisk Folkeparti	Socialistisk Folkeparti	Delvist enig med B	Delvist enig med B	Helt enig med B	Delvist enig med B	Helt enig med B	Helt enig	Delvist enig	Helt uenig	Helt enig	Ved ikke	Helt enig	Delvist uenig	Helt enig	Helt enig	Delvist enig
993447864	2016-10-09	19:04:41	2016-10-09	19:09:14	273	121338	Mand	34	18-34 år	København	Region Hovedstaden	Øst	Erhvervsfaglig uddannelse (f.eks. EUD, håndværksuddannelse, kontoruddannelse, butiksuddannelse)	Nej	Radikale Venstre	Radikale Venstre	Helt enig med A	Helt enig med A	Delvist enig med B	Delvist enig med A	Delvist enig med B	Delvist uenig	Helt uenig	Delvist uenig	Helt uenig	Delvist enig	Delvist enig	Helt uenig	Helt enig	Delvist uenig	Helt uenig
1566065002	2016-10-17	17:52:30	2016-10-17	17:57:26	297	3386902	Mand	53	35-53 år	Jammerbugt	Region Nordjylland	Vest	Videregående uddannelse (2-4½ år)	Ja	Venstre	Venstre	Delvist enig med B	Helt enig med B	Delvist enig med A	Delvist enig med A	Delvist enig med A	Delvist uenig	Delvist uenig	Delvist enig	Delvist uenig	Helt enig	Delvist enig	Delvist uenig	Delvist enig	Delvist uenig	Helt uenig
323053255	2016-10-13	13:07:28	2016-10-13	13:15:00	452	3478684	Kvinde	27	18-34 år	Aalborg	Region Nordjylland	Vest	Videregående uddannelse (5 år eller længere)	Ja	Alternativet	Alternativet	Delvist enig med B	Delvist enig med A	Helt enig med B	Delvist enig med A	Delvist enig med B	Delvist enig	Delvist enig	Helt enig	Delvist uenig	Delvist enig	Delvist enig	Delvist uenig	Helt enig	Helt enig	Delvist uenig
775206988	2016-10-16	21:01:05	2016-10-16	21:03:52	166	3838941	Mand	31	18-34 år	Morsø	Region Nordjylland	Vest	Videregående uddannelse (op til 2 år - Kræver forudgående gymnasial eller erhvervsgymnasial uddannelse)	Ja	Venstre	Dansk Folkeparti	Delvist enig med A	Delvist enig med A	Delvist enig med A	Helt enig med A	Delvist enig med A	Delvist uenig	Delvist uenig	Helt enig	Delvist enig	Helt enig	Delvist enig	Delvist enig	Helt enig	Delvist enig	Helt uenig
353020867	2016-10-19	13:23:23	2016-10-19	13:28:44	321	2882612	Kvinde	51	35-53 år	Frederiksberg	Region Hovedstaden	Øst	Videregående uddannelse (2-4½ år)	Nej	Husker ikke	Andet	Delvist enig med A	Delvist enig med B	Helt enig med B	Helt enig med A	Delvist enig med A	Delvist enig	Ved ikke	Delvist enig	Delvist uenig	Delvist enig	Delvist enig	Ved ikke	Helt enig	Delvist enig	Ved ikke
1798421298	2016-10-04	12:59:09	2016-10-04	13:07:20	491	132181	Mand	19	18-34 år	Ærø	Region Syddanmark	Vest			Konservative	Konservative	Delvist enig med A	Helt enig med A	Helt enig med B	Helt enig med A	Helt enig med A	Delvist uenig	Delvist enig	Helt enig	Delvist uenig	Helt enig	Helt enig	Delvist uenig	Helt enig	Helt uenig	Helt uenig
2089503153	2016-10-07	20:15:04	2016-10-07	20:20:32	327	3060477	Kvinde	73	54-74 år	Dragør	Region Hovedstaden	Øst	Videregående uddannelse (2-4½ år)	Nej	Socialistisk Folkeparti	Socialistisk Folkeparti	Delvist enig med A	Delvist enig med A	Delvist enig med B	Delvist enig med A	Delvist enig med A	Ved ikke	Helt uenig	Helt enig	Helt uenig	Delvist enig	Delvist enig	Delvist uenig	Helt enig	Delvist uenig	Delvist uenig
155922403	2016-10-14	09:16:33	2016-10-14	09:22:25	352	2497419	Kvinde	66	54-74 år	København	Region Hovedstaden	Øst	Videregående uddannelse (2-4½ år)	Ja	Enhedslisten	Alternativet	Delvist enig med B	Delvist enig med B	Helt enig med B	Delvist enig med A	Delvist enig med B	Helt enig	Delvist enig	Delvist uenig	Helt uenig	Delvist enig	Helt enig	Helt uenig	Helt enig	Delvist enig	Delvist enig
1624448438	2016-10-07	15:51:44	2016-10-07	15:54:47	182	1863424916	Mand	27	18-34 år	Allerød	Region Hovedstaden	Øst	Videregående uddannelse (op til 2 år - Kræver forudgående gymnasial eller erhvervsgymnasial uddannelse)	Ja	Dansk Folkeparti	Dansk Folkeparti	Delvist enig med B	Delvist enig med B	Delvist enig med B	Delvist enig med A	Helt enig med A	Helt enig	Delvist enig	Helt enig	Helt enig	Helt enig	Helt enig	Helt enig	Helt enig	Helt enig	Helt uenig
2065387592	2016-10-10	10:20:20	2016-10-10	10:26:18	357	5146523	Mand	28	18-34 år	Århus	Region Midtjylland	Vest	Videregående uddannelse (2-4½ år)	Ja	Liberal Alliance	Liberal Alliance	Helt enig med A	Delvist enig med A	Delvist enig med B	Delvist enig med A	Delvist enig med A	Helt uenig	Helt uenig	Helt enig	Delvist enig	Helt enig	Delvist enig	Delvist uenig	Helt enig	Delvist enig	Delvist enig
443082530	2016-10-28	08:34:42	2016-10-28	08:37:38	176	1863438311	Kvinde	46	35-53 år	Ringsted	Region Sjælland	Øst	Videregående uddannelse (2-4½ år)	Ja	Venstre	Venstre	Delvist enig med A	Delvist enig med A	Delvist enig med B	Delvist enig med A	Delvist enig med A	Ved ikke	Delvist uenig	Helt enig	Helt enig	Delvist enig	Delvist enig	Delvist enig	Helt enig	Helt uenig	Ved ikke
76636418	2016-10-18	18:16:18	2016-10-18	18:19:20	182	6832828	Mand	23	18-34 år	Aalborg	Region Nordjylland	Vest	Videregående uddannelse (2-4½ år)	Ja	Socialdemokraterne	Radikale Venstre	Delvist enig med B	Delvist enig med B	Delvist enig med B	Ved ikke	Delvist enig med A	Delvist uenig	Delvist enig	Delvist uenig	Helt uenig	Delvist enig	Helt enig	Delvist uenig	Helt enig	Delvist enig	Delvist enig
373038672	2016-10-25	13:36:30	2016-10-25	13:46:41	439	1862985635	Kvinde	27	18-34 år	Brøndby	Region Hovedstaden	Øst	Videregående uddannelse (2-4½ år)	Ja	Radikale Venstre	Radikale Venstre	Delvist enig med A	Delvist enig med A	Delvist enig med B	Delvist enig med B	Delvist enig med A	Delvist uenig	Helt uenig	Delvist enig	Delvist uenig	Delvist enig	Delvist enig	Delvist enig	Helt enig	Ved ikke	Ved ikke
1566994671	2016-10-08	20:48:06	2016-10-08	20:50:24	139	3471357	Mand	32	18-34 år	København	Region Hovedstaden	Øst	Videregående uddannelse (op til 2 år - Kræver forudgående gymnasial eller erhvervsgymnasial uddannelse)	Ja	Dansk Folkeparti	Dansk Folkeparti	Delvist enig med A	Delvist enig med A	Delvist enig med A	Delvist enig med B	Helt enig med B	Helt enig	Helt enig	Helt enig	Helt enig	Helt enig	Helt enig	Helt enig	Helt enig	Helt enig	Helt uenig
716384053	2016-10-09	14:44:32	2016-10-09	14:49:20	287	7082249	Kvinde	53	35-53 år	Assens	Region Syddanmark	Vest	Erhvervsfaglig uddannelse (f.eks. EUD, håndværksuddannelse, kontoruddannelse, butiksuddannelse)	Ja	Enhedslisten	Enhedslisten	Delvist enig med B	Delvist enig med B	Delvist enig med B	Delvist enig med A	Delvist enig med B	Delvist enig	Delvist enig	Delvist enig	Ved ikke	Delvist enig	Delvist enig	Delvist uenig	Helt enig	Helt uenig	Delvist uenig
1708115183	2016-10-07	19:11:45	2016-10-07	19:18:26	400	89026	Kvinde	49	35-53 år	Ærø	Region Syddanmark	Vest	Videregående uddannelse (5 år eller længere)	Ja	Alternativet	Andet	Ved ikke	Delvist enig med B	Helt enig med B	Delvist enig med A	Ved ikke	Ved ikke	Ved ikke	Ved ikke	Helt uenig	Ved ikke	Delvist enig	Ved ikke	Helt enig	Delvist uenig	Ved ikke
531403718	2016-10-21	20:05:33	2016-10-21	20:07:38	125	5152383	Mand	53	35-53 år	Hillerød	Region Hovedstaden	Øst	Videregående uddannelse (5 år eller længere)	Nej	Socialdemokraterne	Socialdemokraterne	Helt enig med A	Helt enig med A	Helt enig med A	Helt enig med A	Helt enig med A	Delvist uenig	Delvist uenig	Helt uenig	Helt uenig	Delvist uenig	Delvist enig	Helt uenig	Delvist uenig	Delvist enig	Delvist uenig
175484103	2016-10-18	15:47:57	2016-10-18	16:00:08	445	5139260	Mand	50	35-53 år	Sønderborg	Region Syddanmark	Vest	Videregående uddannelse (5 år eller længere)	Ja	Venstre	Liberal Alliance	Helt enig med A	Helt enig med A	Helt enig med A	Helt enig med A	Helt enig med B	Helt uenig	Helt uenig	Delvist enig	Delvist uenig	Helt enig	Delvist uenig	Delvist enig	Helt enig	Delvist enig	Helt uenig
697886396	2016-10-18	10:12:39	2016-10-18	10:15:35	176	6567584	Kvinde	33	18-34 år	København	Region Hovedstaden	Øst	Videregående uddannelse (5 år eller længere)	Ja	Socialdemokraterne	Socialdemokraterne	Delvist enig med B	Delvist enig med A	Delvist enig med B	Delvist enig med A	Delvist enig med A	Delvist uenig	Helt uenig	Delvist enig	Helt uenig	Delvist uenig	Delvist enig	Delvist enig	Helt enig	Delvist uenig	Delvist enig
1775038256	2016-10-22	17:53:56	2016-10-22	17:57:12	196	1863351405	Kvinde	44	35-53 år	Esbjerg	Region Syddanmark	Vest	Videregående uddannelse (5 år eller længere)	Ja	Enhedslisten	Enhedslisten	Helt enig med B	Delvist enig med B	Helt enig med B	Helt enig med B	Delvist enig med B	Delvist enig	Helt enig	Helt enig	Helt uenig	Delvist enig	Delvist enig	Helt uenig	Helt enig	Helt enig	Helt uenig
1730347473	2016-10-14	14:14:35	2016-10-14	14:19:11	276	1863389712	Mand	49	35-53 år	Gladsaxe	Region Hovedstaden	Øst	Erhvervsfaglig uddannelse (f.eks. EUD, håndværksuddannelse, kontoruddannelse, butiksuddannelse)	Ja	Dansk Folkeparti	Socialdemokraterne	Delvist enig med B	Delvist enig med A	Delvist enig med B	Delvist enig med A	Delvist enig med A	Ved ikke	Delvist uenig	Helt enig	Delvist enig	Helt enig	Delvist enig	Helt uenig	Helt enig	Ved ikke	Delvist uenig
1571281929	2016-10-13	14:53:16	2016-10-13	14:55:20	124	1863461435	Mand	20	18-34 år	Nordfyns	Region Syddanmark	Vest	Almengymnasial uddannelse (inkl. HF)	Ja	Dansk Folkeparti	Dansk Folkeparti	Helt enig med B	Helt enig med B	Helt enig med A	Delvist enig med A	Delvist enig med B	Delvist enig	Delvist enig	Helt enig	Delvist uenig	Delvist enig	Ved ikke	Ved ikke	Delvist uenig	Delvist enig	Delvist enig
91824765	2016-10-13	15:46:26	2016-10-13	15:50:13	227	53675	Kvinde	65	54-74 år	Hjørring	Region Nordjylland	Vest	Videregående uddannelse (2-4½ år)	Ja	Venstre	Venstre	Helt enig med A	Helt enig med A	Helt enig med A	Helt enig med A	Delvist enig med A	Delvist enig	Delvist uenig	Helt enig	Helt enig	Helt enig	Delvist uenig	Delvist enig	Ved ikke	Helt uenig	Helt uenig
239917996	2016-10-18	11:37:19	2016-10-18	11:42:22	302	69821	Mand	57	54-74 år	Sønderborg	Region Syddanmark	Vest	Videregående uddannelse (op til 2 år - Kræver forudgående gymnasial eller erhvervsgymnasial uddannelse)	Ja	Dansk Folkeparti	Dansk Folkeparti	Delvist enig med A	Helt enig med A	Delvist enig med A	Helt enig med A	Delvist enig med A	Delvist enig	Delvist uenig	Helt enig	Helt enig	Helt enig	Delvist enig	Delvist enig	Delvist enig	Helt uenig	Helt uenig
664288964	2016-10-24	07:45:40	2016-10-24	07:47:59	139	97470	Mand	44	35-53 år	Solrød	Region Sjælland	Øst	Videregående uddannelse (2-4½ år)	Nej	Konservative	Nye Borgerlige	Helt enig med A	Helt enig med A	Helt enig med A	Helt enig med A	Helt enig med A	Helt uenig	Helt uenig	Helt enig	Helt enig	Helt enig	Helt uenig	Helt enig	Helt uenig	Helt uenig	Helt uenig
868519438	2016-10-13	14:38:44	2016-10-13	14:42:41	237	2618613	Kvinde	67	54-74 år	Haderslev	Region Syddanmark	Vest	Grundskole 8.-10. klasse (inkl. realskole)	Ja	Dansk Folkeparti	Dansk Folkeparti	Helt enig med B	Helt enig med A	Helt enig med B	Helt enig med A	Helt enig med A	Helt enig	Helt enig	Helt enig	Helt enig	Helt enig	Helt uenig	Ved ikke	Helt enig	Helt uenig	Helt uenig
286812561	2016-10-19	08:24:17	2016-10-19	08:27:50	213	54825	Mand	63	54-74 år	Randers	Region Midtjylland	Vest	Erhvervsfaglig uddannelse (f.eks. EUD, håndværksuddannelse, kontoruddannelse, butiksuddannelse)	Ja	Dansk Folkeparti	Dansk Folkeparti	Delvist enig med A	Delvist enig med A	Delvist enig med B	Helt enig med A	Delvist enig med A	Ved ikke	Delvist uenig	Delvist enig	Helt enig	Helt enig	Delvist enig	Delvist enig	Delvist enig	Helt uenig	Helt enig
27043921	2016-10-14	11:38:15	2016-10-14	11:41:56	221	6167680	Kvinde	53	35-53 år	Århus	Region Midtjylland	Vest	Videregående uddannelse (2-4½ år)	Nej	Husker ikke	Venstre	Delvist enig med A	Delvist enig med A	Delvist enig med B	Delvist enig med A	Helt enig med A	Ved ikke	Delvist enig	Helt enig	Delvist enig	Helt enig	Delvist enig	Delvist enig	Helt enig	Helt uenig	Helt uenig
323250243	2016-10-18	09:38:50	2016-10-18	09:43:26	277	4505288	Mand	49	35-53 år	Herning	Region Midtjylland	Vest	Erhvervsfaglig uddannelse (f.eks. EUD, håndværksuddannelse, kontoruddannelse, butiksuddannelse)	Ja	Dansk Folkeparti	Dansk Folkeparti	Delvist enig med A	Delvist enig med A	Ved ikke	Helt enig med A	Delvist enig med A	Delvist uenig	Delvist uenig	Helt enig	Helt enig	Helt enig	Ved ikke	Delvist enig	Delvist enig	Helt uenig	Helt uenig
522991037	2016-10-14	10:38:53	2016-10-14	10:44:00	306	4707645	Kvinde	23	18-34 år	København	Region Hovedstaden	Øst	Almengymnasial uddannelse (inkl. HF)	Ja	Radikale Venstre	Radikale Venstre	Delvist enig med B	Delvist enig med B	Delvist enig med B	Delvist enig med A	Ved ikke	Delvist uenig	Delvist uenig	Delvist uenig	Helt uenig	Delvist enig	Helt enig	Delvist uenig	Helt enig	Delvist enig	Delvist enig
641056843	2016-11-08	18:56:05	2016-11-08	19:03:06	422	1863108361	Mand	22	18-34 år	København	Region Hovedstaden	Øst	Videregående uddannelse (2-4½ år)	Ja	Enhedslisten	Alternativet	Helt enig med B	Delvist enig med A	Helt enig med B	Delvist enig med B	Helt enig med B	Helt enig	Delvist enig	Ved ikke	Helt uenig	Delvist uenig	Helt enig	Helt uenig	Helt enig	Delvist enig	Delvist enig
1658659206	2016-10-20	16:31:59	2016-10-20	16:35:42	223	7069729	Kvinde	23	18-34 år	København	Region Hovedstaden	Øst	Almengymnasial uddannelse (inkl. HF)	Ja	Enhedslisten	Enhedslisten	Helt enig med B	Helt enig med B	Helt enig med B	Helt enig med B	Helt enig med B	Helt enig	Delvist enig	Helt enig	Ved ikke	Delvist enig	Helt enig	Helt uenig	Helt enig	Helt enig	Helt uenig
744340147	2016-10-10	17:11:03	2016-10-10	17:17:18	376	1863429919	Mand	69	54-74 år	Frederiksberg	Region Hovedstaden	Øst	Erhvervsfaglig uddannelse (f.eks. EUD, håndværksuddannelse, kontoruddannelse, butiksuddannelse)	Ja	Socialdemokraterne	Socialdemokraterne	Delvist enig med A	Helt enig med B	Helt enig med B	Delvist enig med A	Delvist enig med A	Delvist uenig	Delvist enig	Delvist uenig	Helt uenig	Delvist enig	Helt enig	Delvist uenig	Helt enig	Delvist uenig	Delvist uenig
1890508272	2016-10-19	15:32:32	2016-10-19	15:35:43	191	7132058	Mand	45	35-53 år	Hjørring	Region Nordjylland	Vest	Videregående uddannelse (2-4½ år)	Ja	Socialdemokraterne	Socialdemokraterne	Delvist enig med B	Helt enig med B	Helt enig med B	Delvist enig med B	Delvist enig med B	Delvist enig	Delvist enig	Delvist enig	Delvist uenig	Delvist uenig	Delvist enig	Delvist uenig	Helt enig	Delvist uenig	Helt uenig
1176554031	2016-10-18	11:27:02	2016-10-18	11:31:18	255	122839	Kvinde	32	18-34 år	Frederiksberg	Region Hovedstaden	Øst	Almengymnasial uddannelse (inkl. HF)	Ja	Andet	Alternativet	Delvist enig med A	Delvist enig med A	Ved ikke	Delvist enig med A	Helt enig med A	Helt uenig	Helt uenig	Delvist uenig	Helt uenig	Helt uenig	Helt enig	Delvist enig	Helt enig	Ved ikke	Helt uenig
1538308949	2016-10-08	18:33:59	2016-10-08	18:38:04	246	2935321	Kvinde	57	54-74 år	Dragør	Region Hovedstaden	Øst	Videregående uddannelse (2-4½ år)	Ja	Liberal Alliance	Liberal Alliance	Delvist enig med A	Helt enig med A	Delvist enig med B	Helt enig med A	Helt enig med A	Ved ikke	Delvist enig	Helt enig	Helt enig	Helt enig	Helt uenig	Delvist enig	Helt enig	Delvist uenig	Helt uenig
1264190367	2016-10-07	22:22:20	2016-10-07	22:26:27	248	4897939	Mand	28	18-34 år	Fredensborg	Region Hovedstaden	Øst	Erhvervsfaglig uddannelse (f.eks. EUD, håndværksuddannelse, kontoruddannelse, butiksuddannelse)	Ja	Venstre	Liberal Alliance	Helt enig med A	Delvist enig med A	Delvist enig med B	Delvist enig med A	Helt enig med A	Helt uenig	Delvist enig	Delvist enig	Delvist enig	Delvist enig	Helt uenig	Helt enig	Helt enig	Helt uenig	Helt uenig
1794828375	2016-10-19	14:30:30	2016-10-19	14:38:32	481	28051	Mand	71	54-74 år	Langeland	Region Syddanmark	Vest	Erhvervsfaglig uddannelse (f.eks. EUD, håndværksuddannelse, kontoruddannelse, butiksuddannelse)	Ja	Dansk Folkeparti	Dansk Folkeparti	Delvist enig med B	Helt enig med A	Helt enig med B	Ved ikke	Delvist enig med A	Delvist enig	Helt enig	Helt enig	Helt enig	Helt enig	Delvist enig	Delvist enig	Delvist enig	Helt uenig	Helt uenig
881715319	2016-10-23	15:48:44	2016-10-23	15:52:26	222	5149474	Kvinde	49	35-53 år	København	Region Hovedstaden	Øst	Forskeruddannelse (f.eks. Ph.d.)	Nej	Liberal Alliance	Liberal Alliance	Helt enig med A	Delvist enig med A	Helt enig med A	Helt enig med A	Delvist enig med A	Delvist uenig	Delvist uenig	Helt enig	Delvist enig	Delvist uenig	Delvist uenig	Helt uenig	Helt enig	Delvist enig	Helt enig
110052154	2016-10-13	15:44:48	2016-10-13	15:48:34	225	254719	Mand	47	35-53 år	København	Region Hovedstaden	Øst	Erhvervsfaglig uddannelse (f.eks. EUD, håndværksuddannelse, kontoruddannelse, butiksuddannelse)	Nej	Dansk Folkeparti	Dansk Folkeparti	Helt enig med A	Helt enig med A	Helt enig med A	Helt enig med A	Helt enig med A	Delvist uenig	Delvist uenig	Helt enig	Helt enig	Helt enig	Delvist uenig	Delvist enig	Helt enig	Helt uenig	Helt uenig
985281519	2016-10-04	18:02:49	2016-10-04	18:09:07	378	2822205	Mand	73	54-74 år	Aabenraa	Region Syddanmark	Vest			Venstre	Venstre	Helt enig med A	Delvist enig med A	Delvist enig med A	Helt enig med A	Helt enig med A	Delvist enig	Helt uenig	Helt enig	Helt enig	Helt enig	Delvist uenig	Helt enig	Helt enig	Helt uenig	Helt uenig
933292818	2016-10-19	22:58:52	2016-10-19	23:02:28	216	6127755	Mand	54	54-74 år	Frederiksberg	Region Hovedstaden	Øst	Videregående uddannelse (2-4½ år)	Nej	Socialistisk Folkeparti	Socialdemokraterne	Helt enig med B	Helt enig med B	Helt enig med B	Delvist enig med B	Helt enig med B	Delvist enig	Ved ikke	Helt enig	Delvist enig	Delvist enig	Helt enig	Delvist uenig	Helt enig	Delvist enig	Delvist enig
376650942	2016-10-18	11:15:30	2016-10-18	11:18:01	151	3858659	Kvinde	20	18-34 år	Odense	Region Syddanmark	Vest	Almengymnasial uddannelse (inkl. HF)	Ja	Venstre	Socialdemokraterne	Delvist enig med B	Helt enig med B	Helt enig med B	Delvist enig med A	Delvist enig med A	Delvist enig	Delvist enig	Helt enig	Delvist uenig	Delvist enig	Delvist enig	Delvist uenig	Helt enig	Delvist uenig	Delvist uenig
449272066	2016-10-16	16:22:17	2016-10-16	16:30:07	471	5349191	Mand	69	54-74 år	Svendborg	Region Syddanmark	Vest	Videregående uddannelse (2-4½ år)	Nej	Socialdemokraterne	Socialdemokraterne	Delvist enig med A	Helt enig med A	Delvist enig med A	Delvist enig med A	Delvist enig med A	Delvist uenig	Delvist uenig	Delvist uenig	Helt uenig	Delvist uenig	Delvist uenig	Delvist enig	Delvist enig	Helt enig	Helt enig
1262026070	2016-10-14	09:40:04	2016-10-14	09:46:49	405	6804143	Kvinde	33	18-34 år	Hedensted	Region Midtjylland	Vest	Videregående uddannelse (2-4½ år)	Ja	Dansk Folkeparti	Dansk Folkeparti	Delvist enig med B	Delvist enig med A	Helt enig med B	Delvist enig med B	Delvist enig med A	Delvist uenig	Delvist uenig	Delvist enig	Delvist uenig	Delvist enig	Helt uenig	Ved ikke	Helt enig	Delvist enig	Helt uenig
852983959	2016-10-19	16:40:06	2016-10-19	16:47:27	309	37448	Kvinde	73	54-74 år	Roskilde	Region Sjælland	Øst	Videregående uddannelse (2-4½ år)	Nej	Dansk Folkeparti	Dansk Folkeparti	Delvist enig med A	Helt enig med A	Delvist enig med A	Delvist enig med B	Helt enig med A	Delvist uenig	Delvist uenig	Delvist enig	Delvist enig	Delvist uenig	Delvist enig	Delvist uenig	Helt enig	Delvist uenig	Helt uenig
1401896473	2016-10-19	18:09:14	2016-10-19	18:12:19	184	81943	Kvinde	53	35-53 år	Haderslev	Region Syddanmark	Vest	Videregående uddannelse (2-4½ år)	Ja	Venstre	Venstre	Delvist enig med A	Delvist enig med B	Delvist enig med A	Delvist enig med A	Delvist enig med A	Ved ikke	Helt uenig	Delvist enig	Delvist uenig	Helt enig	Delvist enig	Delvist uenig	Helt enig	Ved ikke	Helt uenig
1270280275	2016-10-07	18:02:39	2016-10-07	18:08:08	329	2786581	Mand	71	54-74 år	Assens	Region Syddanmark	Vest	Erhvervsfaglig uddannelse (f.eks. EUD, håndværksuddannelse, kontoruddannelse, butiksuddannelse)	Ja	Socialdemokraterne	Dansk Folkeparti	Helt enig med A	Delvist enig med A	Delvist enig med B	Delvist enig med B	Delvist enig med A	Delvist enig	Delvist uenig	Helt enig	Delvist enig	Delvist enig	Helt uenig	Delvist uenig	Delvist uenig	Delvist uenig	Helt enig
1591492029	2016-10-14	12:27:43	2016-10-14	12:31:06	203	1863195568	Kvinde	20	18-34 år	Ringsted	Region Sjælland	Øst	Erhvervsgymnasial uddannelse (inkl. HHX og HTX)	Ja	Dansk Folkeparti	Socialdemokraterne	Delvist enig med B	Delvist enig med B	Delvist enig med B	Delvist enig med A	Delvist enig med A	Delvist enig	Helt uenig	Delvist enig	Delvist enig	Delvist enig	Delvist enig	Delvist enig	Helt enig	Delvist uenig	Ved ikke
383518964	2016-10-18	13:32:09	2016-10-18	13:37:23	314	28271	Mand	71	54-74 år	Esbjerg	Region Syddanmark	Vest	Erhvervsfaglig uddannelse (f.eks. EUD, håndværksuddannelse, kontoruddannelse, butiksuddannelse)	Ja	Konservative	Konservative	Delvist enig med A	Delvist enig med A	Delvist enig med B	Delvist enig med A	Delvist enig med A	Helt uenig	Delvist enig	Helt enig	Helt uenig	Delvist enig	Delvist enig	Delvist uenig	Helt enig	Helt uenig	Helt uenig
1838421599	2016-10-14	09:01:33	2016-10-14	09:04:01	148	1863453758	Mand	27	18-34 år	Hvidovre	Region Hovedstaden	Øst	Videregående uddannelse (op til 2 år - Kræver forudgående gymnasial eller erhvervsgymnasial uddannelse)	Ja	Dansk Folkeparti	Dansk Folkeparti	Delvist enig med B	Delvist enig med B	Delvist enig med A	Delvist enig med A	Delvist enig med A	Helt enig	Delvist enig	Helt enig	Helt enig	Helt enig	Helt enig	Delvist enig	Helt enig	Helt enig	Helt uenig
838820312	2016-10-18	13:23:01	2016-10-18	13:45:27	366	5615026	Kvinde	20	18-34 år	Helsingør	Region Hovedstaden	Øst	Grundskole 8.-10. klasse (inkl. realskole)	Ja	Dansk Folkeparti	Andet	Delvist enig med B	Delvist enig med A	Ved ikke	Delvist enig med A	Helt enig med B	Delvist enig	Ved ikke	Delvist enig	Delvist enig	Helt enig	Delvist enig	Delvist enig	Helt enig	Ved ikke	Ved ikke
151481308	2016-10-19	13:41:14	2016-10-19	13:45:02	227	91082	Mand	49	35-53 år	Dragør	Region Hovedstaden	Øst	Grundskole 8.-10. klasse (inkl. realskole)	Ja	Dansk Folkeparti	Andet	Delvist enig med B	Delvist enig med B	Helt enig med B	Delvist enig med A	Delvist enig med A	Helt uenig	Delvist uenig	Delvist enig	Delvist enig	Helt enig	Helt uenig	Delvist enig	Helt enig	Delvist uenig	Delvist uenig
146210888	2016-10-07	17:17:07	2016-10-07	17:22:22	315	4470599	Kvinde	72	54-74 år	Bornholms Regionskommune	Region Hovedstaden	Øst	Videregående uddannelse (5 år eller længere)	Ja	Socialistisk Folkeparti	Alternativet	Helt enig med B	Helt enig med B	Helt enig med B	Delvist enig med B	Delvist enig med B	Helt enig	Helt enig	Ved ikke	Helt uenig	Delvist enig	Helt enig	Delvist uenig	Helt enig	Helt enig	Ved ikke
466694491	2016-10-18	08:58:44	2016-10-18	09:02:10	207	1863033272	Kvinde	41	35-53 år	Odense	Region Syddanmark	Vest	Videregående uddannelse (2-4½ år)	Ja	Socialistisk Folkeparti	Alternativet	Delvist enig med A	Delvist enig med B	Helt enig med B	Delvist enig med B	Helt enig med B	Delvist enig	Delvist enig	Delvist enig	Helt uenig	Delvist enig	Helt enig	Helt uenig	Helt enig	Helt enig	Delvist uenig
1043653385	2016-10-13	15:24:36	2016-10-13	15:30:06	329	129874	Kvinde	25	18-34 år	Frederiksberg	Region Hovedstaden	Øst	Videregående uddannelse (2-4½ år)	Ja	Alternativet	Alternativet	Delvist enig med B	Delvist enig med B	Helt enig med B	Delvist enig med A	Ved ikke	Delvist enig	Delvist uenig	Helt enig	Helt uenig	Delvist enig	Delvist enig	Helt uenig	Helt enig	Helt enig	Ved ikke
886865119	2016-10-20	21:42:23	2016-10-20	21:47:48	325	121055	Mand	34	18-34 år	Norddjurs	Region Midtjylland	Vest	Videregående uddannelse (2-4½ år)	Ja	Dansk Folkeparti	Dansk Folkeparti	Delvist enig med A	Delvist enig med A	Helt enig med A	Delvist enig med B	Delvist enig med A	Helt uenig	Delvist enig	Helt enig	Helt enig	Helt enig	Delvist enig	Delvist uenig	Helt enig	Helt enig	Helt uenig
229583600	2016-10-06	17:10:22	2016-10-06	17:15:22	300	5244599	Mand	31	18-34 år	Brøndby	Region Hovedstaden	Øst	Videregående uddannelse (5 år eller længere)		Andet	Andet	Delvist enig med A	Delvist enig med A	Delvist enig med A	Helt enig med A	Helt enig med A	Helt uenig	Helt uenig	Helt uenig	Helt uenig	Helt uenig	Helt enig	Delvist uenig	Helt enig	Helt uenig	Delvist enig
116006600	2016-10-20	21:46:32	2016-10-20	21:51:53	321	5232479	Mand	48	35-53 år	Vejle	Region Syddanmark	Vest	Videregående uddannelse (2-4½ år)	Ja	Venstre	Venstre	Helt enig med A	Delvist enig med A	Delvist enig med B	Helt enig med A	Helt enig med A	Helt uenig	Helt uenig	Delvist enig	Helt uenig	Delvist enig	Helt uenig	Delvist enig	Delvist enig	Helt uenig	Helt uenig
2040029725	2016-10-20	20:30:44	2016-10-20	20:35:46	302	4343989	Kvinde	58	54-74 år	Århus	Region Midtjylland	Vest	Videregående uddannelse (2-4½ år)	Ja	Enhedslisten	Enhedslisten	Delvist enig med B	Delvist enig med B	Helt enig med B	Delvist enig med B	Helt enig med B	Helt enig	Delvist enig	Delvist enig	Delvist uenig	Delvist uenig	Helt enig	Helt uenig	Helt enig	Delvist enig	Delvist enig
391223896	2016-10-07	15:57:47	2016-10-07	16:02:24	277	2737589	Mand	72	54-74 år	Aalborg	Region Nordjylland	Vest	Erhvervsfaglig uddannelse (f.eks. EUD, håndværksuddannelse, kontoruddannelse, butiksuddannelse)	Nej	Socialistisk Folkeparti	Socialistisk Folkeparti	Delvist enig med B	Delvist enig med B	Helt enig med B	Helt enig med B	Helt enig med B	Delvist uenig	Delvist enig	Helt enig	Helt enig	Helt enig	Delvist uenig	Delvist uenig	Helt enig	Delvist enig	Helt uenig
168729729	2016-10-13	14:06:22	2016-10-13	14:10:11	230	19075	Mand	64	54-74 år	Skive	Region Midtjylland	Vest	Videregående uddannelse (5 år eller længere)	Ja	Konservative	Venstre	Delvist enig med A	Delvist enig med A	Delvist enig med A	Helt enig med A	Helt enig med A	Helt uenig	Delvist uenig	Delvist enig	Delvist enig	Delvist enig	Delvist enig	Delvist uenig	Helt enig	Delvist uenig	Helt uenig
176068772	2016-10-19	14:16:25	2016-10-19	14:21:51	326	4365307	Kvinde	24	18-34 år	Århus	Region Midtjylland	Vest	Almengymnasial uddannelse (inkl. HF)	Ja	Socialdemokraterne	Socialdemokraterne	Delvist enig med B	Delvist enig med A	Delvist enig med B	Delvist enig med A	Delvist enig med B	Delvist uenig	Delvist enig	Delvist enig	Delvist uenig	Delvist enig	Delvist enig	Delvist uenig	Helt enig	Delvist uenig	Delvist enig
819443200	2016-10-17	17:39:04	2016-10-17	17:43:48	284	6531524	Mand	34	18-34 år	Frederiksberg	Region Hovedstaden	Øst	Erhvervsfaglig uddannelse (f.eks. EUD, håndværksuddannelse, kontoruddannelse, butiksuddannelse)	Nej	Dansk Folkeparti	Dansk Folkeparti	Helt enig med A	Helt enig med A	Delvist enig med B	Helt enig med A	Delvist enig med A	Delvist uenig	Delvist enig	Helt enig	Helt enig	Helt enig	Delvist enig	Delvist uenig	Helt enig	Delvist enig	Helt uenig
429903153	2016-10-07	22:01:13	2016-10-07	22:05:18	245	275089	Mand	67	54-74 år	Dragør	Region Hovedstaden	Øst	Erhvervsfaglig uddannelse (f.eks. EUD, håndværksuddannelse, kontoruddannelse, butiksuddannelse)	Nej	Socialdemokraterne	Socialdemokraterne	Helt enig med A	Helt enig med A	Helt enig med A	Helt enig med A	Helt enig med A	Helt enig	Helt enig	Helt enig	Delvist enig	Helt enig	Helt enig	Helt enig	Helt enig	Delvist uenig	Helt uenig
287053261	2016-10-19	13:14:29	2016-10-19	13:20:04	335	6598418	Kvinde	70	54-74 år	Glostrup	Region Hovedstaden	Øst	Videregående uddannelse (2-4½ år)	Ja	Socialdemokraterne	Socialdemokraterne	Helt enig med B	Delvist enig med B	Helt enig med B	Delvist enig med B	Helt enig med B	Delvist enig	Helt enig	Helt enig	Helt uenig	Helt enig	Delvist enig	Delvist enig	Helt enig	Helt uenig	Helt uenig
1363904612	2016-10-07	17:05:29	2016-10-07	17:10:14	286	11433	Kvinde	53	35-53 år	Brønderslev	Region Nordjylland	Vest	Erhvervsfaglig uddannelse (f.eks. EUD, håndværksuddannelse, kontoruddannelse, butiksuddannelse)	Nej	Enhedslisten	Enhedslisten	Helt enig med B	Helt enig med B	Helt enig med B	Delvist enig med A	Helt enig med B	Delvist enig	Delvist enig	Helt enig	Delvist enig	Helt enig	Delvist enig	Helt uenig	Helt enig	Delvist uenig	Helt uenig
32989276	2016-10-19	22:54:37	2016-10-19	23:00:05	327	1863465396	Mand	46	35-53 år	Vejen	Region Syddanmark	Vest	Videregående uddannelse (op til 2 år - Kræver forudgående gymnasial eller erhvervsgymnasial uddannelse)	Ja	Venstre	Konservative	Helt enig med A	Helt enig med A	Delvist enig med B	Helt enig med A	Helt enig med A	Delvist uenig	Helt uenig	Helt enig	Delvist enig	Delvist enig	Delvist uenig	Helt uenig	Delvist enig	Delvist uenig	Helt uenig
1919826684	2016-10-08	21:10:29	2016-10-08	21:17:13	404	2999469	Mand	69	54-74 år	Holbæk	Region Sjælland	Øst	Videregående uddannelse (2-4½ år)	Nej	Dansk Folkeparti	Dansk Folkeparti	Delvist enig med A	Delvist enig med A	Delvist enig med A	Delvist enig med A	Delvist enig med A	Delvist uenig	Delvist uenig	Delvist enig	Delvist enig	Helt enig	Ved ikke	Ved ikke	Delvist enig	Delvist uenig	Delvist uenig
993556011	2016-11-22	19:49:12	2016-11-22	19:54:32	320	3375343	Kvinde	74	54-74 år	Roskilde	Region Sjælland	Øst	Videregående uddannelse (op til 2 år - Kræver forudgående gymnasial eller erhvervsgymnasial uddannelse)	Nej	Socialdemokraterne	Socialdemokraterne	Delvist enig med B	Delvist enig med B	Delvist enig med B	Delvist enig med A	Ved ikke	Delvist enig	Ved ikke	Delvist enig	Delvist uenig	Helt enig	Delvist enig	Ved ikke	Delvist enig	Delvist uenig	Helt uenig
1539649886	2016-10-13	16:55:43	2016-10-13	17:02:01	378	5180327	Kvinde	54	54-74 år	Svendborg	Region Syddanmark	Vest	Videregående uddannelse (5 år eller længere)	Ja	Venstre	Venstre	Delvist enig med A	Delvist enig med A	Delvist enig med B	Helt enig med A	Delvist enig med A	Delvist uenig	Helt uenig	Ved ikke	Delvist enig	Delvist enig	Delvist enig	Delvist uenig	Helt enig	Helt uenig	Helt uenig
671664986	2016-10-14	10:45:53	2016-10-14	10:51:50	357	17299	Kvinde	65	54-74 år	Frederikssund	Region Hovedstaden	Øst	Videregående uddannelse (2-4½ år)	Nej	Enhedslisten	Enhedslisten	Delvist enig med B	Helt enig med B	Delvist enig med B	Delvist enig med A	Delvist enig med B	Delvist uenig	Delvist enig	Helt enig	Delvist uenig	Delvist enig	Delvist enig	Delvist uenig	Helt enig	Ved ikke	Helt uenig
688310951	2016-11-22	18:39:51	2016-11-22	18:44:55	305	5033	Kvinde	73	54-74 år	Hvidovre	Region Hovedstaden	Øst	Erhvervsfaglig uddannelse (f.eks. EUD, håndværksuddannelse, kontoruddannelse, butiksuddannelse)	Ja	Socialdemokraterne	Socialdemokraterne	Delvist enig med B	Delvist enig med A	Delvist enig med A	Helt enig med A	Delvist enig med A	Delvist enig	Delvist uenig	Helt enig	Delvist enig	Helt enig	Helt uenig	Delvist enig	Helt enig	Ved ikke	Helt uenig
198956630	2016-10-18	10:36:45	2016-10-18	10:43:28	402	4732146	Kvinde	46	35-53 år	Brønderslev	Region Nordjylland	Vest	Erhvervsfaglig uddannelse (f.eks. EUD, håndværksuddannelse, kontoruddannelse, butiksuddannelse)	Ja	Socialistisk Folkeparti	Socialistisk Folkeparti	Delvist enig med B	Delvist enig med B	Delvist enig med A	Delvist enig med A	Delvist enig med A	Helt enig	Delvist enig	Delvist enig	Helt enig	Helt enig	Delvist uenig	Delvist enig	Helt enig	Delvist uenig	Ved ikke
528786733	2016-10-14	10:40:44	2016-10-14	10:42:33	108	6264221	Mand	45	35-53 år	Greve	Region Sjælland	Øst	Videregående uddannelse (2-4½ år)	Nej	Konservative	Socialdemokraterne	Helt enig med A	Helt enig med A	Delvist enig med B	Helt enig med A	Helt enig med A	Delvist enig	Helt uenig	Helt enig	Helt enig	Helt enig	Helt enig	Helt uenig	Helt uenig	Helt uenig	Helt uenig
2089525785	2016-10-27	11:12:34	2016-10-27	11:22:39	364	4985712	Kvinde	20	18-34 år	Aalborg	Region Nordjylland	Vest	Grundskole 8.-10. klasse (inkl. realskole)	Ja	Enhedslisten	Enhedslisten	Delvist enig med B	Delvist enig med B	Helt enig med B	Delvist enig med B	Delvist enig med B	Ved ikke	Delvist enig	Ved ikke	Ved ikke	Helt uenig	Helt enig	Delvist enig	Helt enig	Delvist enig	Delvist enig
1660359435	2016-10-13	16:32:33	2016-10-13	16:37:43	309	3848569	Mand	68	54-74 år	Herning	Region Midtjylland	Vest	Videregående uddannelse (2-4½ år)	Nej	Socialdemokraterne	Socialdemokraterne	Delvist enig med B	Delvist enig med A	Helt enig med B	Delvist enig med A	Helt enig med A	Delvist uenig	Delvist uenig	Delvist uenig	Helt uenig	Delvist enig	Delvist enig	Delvist uenig	Helt enig	Delvist enig	Delvist enig
1024447786	2016-10-17	17:14:07	2016-10-17	17:18:18	251	3496381	Kvinde	46	35-53 år	Rødovre	Region Hovedstaden	Øst	Videregående uddannelse (2-4½ år)	Ja	Socialdemokraterne	Socialdemokraterne	Delvist enig med B	Delvist enig med A	Delvist enig med B	Delvist enig med B	Ved ikke	Delvist enig	Delvist uenig	Delvist enig	Helt uenig	Delvist uenig	Delvist enig	Delvist enig	Helt enig	Delvist uenig	Delvist uenig
1377531762	2016-10-09	14:44:24	2016-10-09	14:50:06	342	8601	Mand	65	54-74 år	Brøndby	Region Hovedstaden	Øst	Videregående uddannelse (5 år eller længere)	Nej	Socialdemokraterne	Socialdemokraterne	Delvist enig med B	Delvist enig med B	Delvist enig med B	Delvist enig med A	Delvist enig med B	Delvist enig	Helt uenig	Helt enig	Delvist uenig	Delvist enig	Delvist enig	Delvist uenig	Helt enig	Delvist enig	Helt uenig
1166309825	2016-10-13	18:59:53	2016-10-13	20:12:46	331	131738	Kvinde	21	18-34 år	Sønderborg	Region Syddanmark	Vest	Grundskole 8.-10. klasse (inkl. realskole)	Nej	Venstre	Venstre	Ved ikke	Delvist enig med A	Ved ikke	Delvist enig med B	Delvist enig med A	Helt uenig	Helt uenig	Ved ikke	Helt enig	Delvist enig	Delvist enig	Helt enig	Helt enig	Ved ikke	Helt uenig
1350787464	2016-10-17	17:37:06	2016-10-17	17:42:18	313	5400705	Mand	26	18-34 år	København	Region Hovedstaden	Øst	Almengymnasial uddannelse (inkl. HF)	Ja	Radikale Venstre	Radikale Venstre	Helt enig med B	Delvist enig med A	Helt enig med B	Helt enig med A	Delvist enig med B	Delvist enig	Delvist uenig	Delvist uenig	Helt uenig	Helt uenig	Helt enig	Helt uenig	Helt enig	Helt enig	Delvist enig
1158123476	2016-10-21	15:28:47	2016-10-21	15:33:22	274	7067002	Kvinde	46	35-53 år	Esbjerg	Region Syddanmark	Vest	Videregående uddannelse (2-4½ år)	Ved ikke	Husker ikke	Nye Borgerlige	Helt enig med A	Delvist enig med A	Delvist enig med A	Delvist enig med A	Delvist enig med A	Delvist uenig	Helt uenig	Helt uenig	Helt uenig	Helt uenig	Delvist uenig	Delvist uenig	Helt uenig	Helt uenig	Helt uenig
1984885058	2016-10-10	14:05:08	2016-10-10	14:08:39	211	1863426558	Mand	26	18-34 år	København	Region Hovedstaden	Øst	Videregående uddannelse (5 år eller længere)	Ja	Radikale Venstre	Radikale Venstre	Delvist enig med A	Delvist enig med B	Delvist enig med A	Delvist enig med A	Delvist enig med A	Delvist uenig	Ved ikke	Delvist uenig	Helt uenig	Delvist uenig	Delvist enig	Delvist uenig	Helt enig	Delvist enig	Delvist enig
1188007281	2016-10-20	10:48:43	2016-10-20	13:02:52	507	1863472761	Mand	49	35-53 år	Vejen	Region Syddanmark	Vest	Erhvervsfaglig uddannelse (f.eks. EUD, håndværksuddannelse, kontoruddannelse, butiksuddannelse)	Ja	Dansk Folkeparti	Socialdemokraterne	Delvist enig med B	Delvist enig med B	Helt enig med B	Delvist enig med A	Delvist enig med A	Delvist uenig	Delvist enig	Helt enig	Delvist enig	Helt enig	Ved ikke	Delvist enig	Helt enig	Helt uenig	Delvist enig
753153199	2016-10-13	14:40:25	2016-10-13	14:47:35	430	6479104	Mand	72	54-74 år	Favrskov	Region Midtjylland	Vest	Erhvervsfaglig uddannelse (f.eks. EUD, håndværksuddannelse, kontoruddannelse, butiksuddannelse)	Ja	Dansk Folkeparti	Venstre	Helt enig med A	Delvist enig med A	Delvist enig med B	Helt enig med A	Delvist enig med A	Delvist enig	Delvist enig	Helt enig	Helt enig	Helt enig	Delvist enig	Delvist uenig	Helt enig	Helt uenig	Helt uenig
625099850	2016-10-13	14:58:56	2016-10-13	15:04:31	335	55213	Mand	63	54-74 år	Sønderborg	Region Syddanmark	Vest	Videregående uddannelse (2-4½ år)	Ja	Dansk Folkeparti	Dansk Folkeparti	Helt enig med A	Helt enig med A	Delvist enig med A	Delvist enig med A	Delvist enig med A	Delvist uenig	Delvist uenig	Helt enig	Helt enig	Helt enig	Delvist uenig	Delvist uenig	Helt enig	Delvist uenig	Helt enig
1980976296	2016-10-18	21:30:04	2016-10-18	21:34:26	262	7045939	Mand	43	35-53 år	Aabenraa	Region Syddanmark	Vest	Erhvervsgymnasial uddannelse (inkl. HHX og HTX)	Ja	Venstre	Venstre	Helt enig med A	Delvist enig med A	Delvist enig med A	Helt enig med A	Helt enig med A	Delvist uenig	Delvist uenig	Helt enig	Delvist enig	Delvist enig	Delvist enig	Delvist enig	Delvist enig	Helt uenig	Helt uenig
1209382226	2016-10-08	08:46:08	2016-10-08	08:52:56	407	4813559	Kvinde	63	54-74 år	Albertslund	Region Hovedstaden	Øst	Videregående uddannelse (2-4½ år)	Ja	Enhedslisten	Enhedslisten	Delvist enig med B	Helt enig med B	Helt enig med B	Delvist enig med B	Helt enig med B	Delvist enig	Delvist enig	Ved ikke	Helt uenig	Delvist uenig	Helt enig	Helt uenig	Helt enig	Helt enig	Delvist enig
255333816	2016-10-19	13:07:46	2016-10-19	13:11:16	210	82765	Mand	52	35-53 år	Roskilde	Region Sjælland	Øst	Videregående uddannelse (5 år eller længere)	Ja	Socialdemokraterne	Alternativet	Delvist enig med B	Delvist enig med B	Helt enig med B	Delvist enig med A	Delvist enig med B	Delvist enig	Delvist uenig	Delvist uenig	Helt uenig	Delvist enig	Delvist enig	Helt uenig	Helt enig	Delvist enig	Delvist enig
218539299	2016-10-23	13:27:29	2016-10-23	13:32:58	329	6542654	Mand	73	54-74 år	Vejen	Region Syddanmark	Vest	Erhvervsfaglig uddannelse (f.eks. EUD, håndværksuddannelse, kontoruddannelse, butiksuddannelse)	Ja	Husker ikke	Andet	Delvist enig med A	Helt enig med A	Ved ikke	Delvist enig med A	Helt enig med A	Ved ikke	Ved ikke	Helt enig	Delvist enig	Helt enig	Delvist enig	Delvist uenig	Delvist enig	Delvist uenig	Delvist uenig
1874205674	2016-10-13	15:03:02	2016-10-13	15:05:17	135	2829456	Mand	43	35-53 år	Silkeborg	Region Midtjylland	Vest	Almengymnasial uddannelse (inkl. HF)	Ja	Andet	Andet	Delvist enig med A	Delvist enig med B	Delvist enig med B	Delvist enig med A	Delvist enig med A	Delvist uenig	Delvist enig	Delvist uenig	Delvist uenig	Delvist enig	Delvist enig	Delvist uenig	Delvist enig	Helt uenig	Delvist uenig
486018823	2016-10-05	10:08:26	2016-10-05	10:14:15	349	6406	Mand	72	54-74 år	Brøndby	Region Hovedstaden	Øst			Dansk Folkeparti	Dansk Folkeparti	Delvist enig med A	Delvist enig med A	Delvist enig med B	Delvist enig med A	Delvist enig med A	Ved ikke	Ved ikke	Delvist enig	Delvist enig	Helt enig	Delvist enig	Delvist enig	Helt enig	Delvist enig	Helt uenig
1050523497	2016-11-22	14:43:58	2016-11-22	14:49:57	359	36216	Kvinde	74	54-74 år	Fredensborg	Region Hovedstaden	Øst	Videregående uddannelse (5 år eller længere)	Ja	Venstre	Venstre	Helt enig med A	Helt enig med A	Helt enig med A	Helt enig med A	Helt enig med A	Helt uenig	Helt uenig	Helt enig	Delvist enig	Helt enig	Delvist enig	Delvist enig	Delvist enig	Delvist uenig	Delvist uenig
1791898554	2016-10-15	17:45:41	2016-10-15	17:49:49	249	5680854	Kvinde	33	18-34 år	Odense	Region Syddanmark	Vest	Videregående uddannelse (5 år eller længere)	Ja	Andet	Andet	Delvist enig med B	Helt enig med B	Helt enig med B	Helt enig med A	Delvist enig med B	Helt enig	Delvist enig	Helt uenig	Helt uenig	Delvist enig	Helt enig	Helt uenig	Helt enig	Delvist enig	Helt enig
1271015090	2016-10-13	15:10:08	2016-10-13	15:15:07	299	3374106	Kvinde	73	54-74 år	København	Region Hovedstaden	Øst	Grundskole 8.-10. klasse (inkl. realskole)	Ja	Socialdemokraterne	Socialdemokraterne	Helt enig med B	Delvist enig med B	Helt enig med B	Helt enig med A	Delvist enig med B	Delvist enig	Delvist enig	Helt enig	Delvist enig	Helt enig	Helt enig	Helt enig	Helt enig	Delvist enig	Delvist uenig
593562306	2016-10-18	08:42:16	2016-10-18	08:47:10	294	2494387	Kvinde	52	35-53 år	Herning	Region Midtjylland	Vest	Erhvervsfaglig uddannelse (f.eks. EUD, håndværksuddannelse, kontoruddannelse, butiksuddannelse)	Ja	Radikale Venstre	Radikale Venstre	Delvist enig med B	Delvist enig med A	Delvist enig med B	Delvist enig med A	Ved ikke	Delvist uenig	Delvist enig	Delvist enig	Helt uenig	Helt uenig	Delvist uenig	Delvist uenig	Delvist enig	Delvist enig	Helt uenig
1652102532	2016-10-17	16:35:44	2016-10-17	16:41:12	328	4202236	Kvinde	69	54-74 år	Holbæk	Region Sjælland	Øst	Almengymnasial uddannelse (inkl. HF)	Ja	Venstre	Venstre	Helt enig med A	Delvist enig med A	Delvist enig med A	Delvist enig med A	Helt enig med A	Ved ikke	Ved ikke	Delvist enig	Delvist enig	Helt enig	Delvist enig	Delvist enig	Helt enig	Delvist uenig	Delvist uenig
366140107	2016-10-14	11:01:21	2016-10-14	11:05:07	226	292829	Kvinde	63	54-74 år	Greve	Region Sjælland	Øst	Erhvervsfaglig uddannelse (f.eks. EUD, håndværksuddannelse, kontoruddannelse, butiksuddannelse)	Ja	Venstre	Venstre	Helt enig med A	Delvist enig med A	Delvist enig med A	Helt enig med A	Delvist enig med A	Delvist enig	Helt uenig	Helt enig	Delvist uenig	Helt enig	Delvist enig	Delvist uenig	Helt enig	Helt uenig	Helt uenig
285707910	2016-10-13	14:40:26	2016-10-13	14:44:41	254	2821775	Mand	51	35-53 år	Skanderborg	Region Midtjylland	Vest	Erhvervsfaglig uddannelse (f.eks. EUD, håndværksuddannelse, kontoruddannelse, butiksuddannelse)	Ja	Radikale Venstre	Socialdemokraterne	Delvist enig med B	Helt enig med A	Delvist enig med B	Delvist enig med A	Delvist enig med B	Delvist uenig	Delvist enig	Helt enig	Ved ikke	Helt enig	Delvist enig	Delvist uenig	Delvist enig	Helt uenig	Helt uenig
830566020	2016-11-03	12:36:23	2016-11-03	12:41:45	323	3070303	Mand	31	18-34 år	Sorø	Region Sjælland	Øst	Videregående uddannelse (2-4½ år)	Nej	Andet	Dansk Folkeparti	Delvist enig med A	Helt enig med A	Delvist enig med B	Helt enig med A	Helt enig med A	Delvist enig	Delvist enig	Helt enig	Helt enig	Helt enig	Helt enig	Delvist uenig	Helt enig	Helt enig	Helt enig
943291854	2016-10-14	15:50:55	2016-10-14	16:02:35	297	7021968	Kvinde	37	35-53 år	Kerteminde	Region Syddanmark	Vest	Videregående uddannelse (2-4½ år)	Ja	Socialdemokraterne	Socialdemokraterne	Delvist enig med B	Delvist enig med A	Delvist enig med B	Helt enig med A	Delvist enig med A	Helt uenig	Helt uenig	Helt enig	Delvist enig	Helt enig	Delvist enig	Delvist uenig	Helt enig	Helt uenig	Helt uenig
244736350	2016-10-15	15:09:56	2016-10-15	15:13:46	231	4777731	Kvinde	37	35-53 år	Århus	Region Midtjylland	Vest	Grundskole 8.-10. klasse (inkl. realskole)	Ja	Husker ikke	Dansk Folkeparti	Helt enig med B	Delvist enig med B	Helt enig med B	Delvist enig med A	Delvist enig med B	Ved ikke	Delvist enig	Helt enig	Delvist enig	Ved ikke	Delvist uenig	Ved ikke	Helt enig	Helt uenig	Ved ikke
118366449	2016-11-22	15:56:40	2016-11-22	16:02:23	343	5166784	Kvinde	54	54-74 år	Gribskov	Region Hovedstaden	Øst	Videregående uddannelse (2-4½ år)	Ja	Enhedslisten	Socialdemokraterne	Helt enig med B	Delvist enig med A	Helt enig med B	Helt enig med B	Delvist enig med A	Ved ikke	Helt enig	Helt enig	Delvist enig	Helt enig	Delvist uenig	Delvist uenig	Helt enig	Helt uenig	Delvist uenig
1096529197	2016-10-18	08:39:12	2016-10-18	08:46:04	412	4739767	Mand	67	54-74 år	Esbjerg	Region Syddanmark	Vest	Erhvervsfaglig uddannelse (f.eks. EUD, håndværksuddannelse, kontoruddannelse, butiksuddannelse)	Ja	Socialdemokraterne	Socialdemokraterne	Delvist enig med A	Delvist enig med A	Delvist enig med B	Delvist enig med A	Delvist enig med A	Delvist enig	Delvist enig	Helt enig	Delvist uenig	Helt enig	Delvist enig	Delvist enig	Helt enig	Delvist enig	Delvist enig
990035664	2016-10-13	14:06:33	2016-10-13	14:10:17	223	5189498	Kvinde	24	18-34 år	København	Region Hovedstaden	Øst	Videregående uddannelse (2-4½ år)	Ja	Liberal Alliance	Liberal Alliance	Helt enig med A	Delvist enig med A	Delvist enig med A	Delvist enig med A	Helt enig med A	Helt uenig	Helt uenig	Helt enig	Ved ikke	Ved ikke	Delvist enig	Delvist enig	Helt enig	Ved ikke	Ved ikke
1198976428	2016-10-10	08:47:01	2016-10-10	08:52:09	308	74168	Kvinde	56	54-74 år	Brøndby	Region Hovedstaden	Øst	Videregående uddannelse (2-4½ år)	Ja	Socialdemokraterne	Socialdemokraterne	Delvist enig med B	Delvist enig med B	Helt enig med B	Delvist enig med A	Delvist enig med B	Delvist enig	Delvist uenig	Delvist enig	Helt uenig	Delvist uenig	Delvist enig	Helt uenig	Helt enig	Ved ikke	Delvist enig
654396005	2016-10-08	20:05:38	2016-10-08	20:18:24	563	255701	Mand	66	54-74 år	Egedal	Region Hovedstaden	Øst	Videregående uddannelse (op til 2 år - Kræver forudgående gymnasial eller erhvervsgymnasial uddannelse)	Ja	Enhedslisten	Enhedslisten	Ved ikke	Delvist enig med A	Delvist enig med B	Ved ikke	Ved ikke	Helt enig	Helt enig	Helt enig	Helt enig	Helt enig	Delvist uenig	Delvist uenig	Helt enig	Helt uenig	Helt uenig
1174089882	2016-10-18	11:44:21	2016-10-18	11:48:31	250	5615789	Mand	63	54-74 år	Aalborg	Region Nordjylland	Vest	Videregående uddannelse (2-4½ år)	Ja	Dansk Folkeparti	Dansk Folkeparti	Helt enig med A	Helt enig med A	Helt enig med A	Helt enig med A	Helt enig med A	Helt uenig	Helt uenig	Helt enig	Helt enig	Helt enig	Delvist enig	Helt enig	Helt enig	Helt enig	Helt enig
796685976	2016-10-08	11:48:02	2016-10-08	11:50:52	170	48578	Mand	68	54-74 år	Esbjerg	Region Syddanmark	Vest	Grundskole 8.-10. klasse (inkl. realskole)	Nej	Socialdemokraterne	Socialdemokraterne	Helt enig med A	Helt enig med A	Delvist enig med B	Helt enig med A	Helt enig med A	Delvist uenig	Delvist uenig	Helt enig	Helt uenig	Helt enig	Delvist enig	Delvist uenig	Helt enig	Delvist uenig	Helt uenig
140134828	2016-10-13	14:27:52	2016-10-13	14:31:42	230	4789050	Mand	56	54-74 år	Frederikshavn	Region Nordjylland	Vest	Erhvervsfaglig uddannelse (f.eks. EUD, håndværksuddannelse, kontoruddannelse, butiksuddannelse)	Nej	Dansk Folkeparti	Dansk Folkeparti	Delvist enig med B	Delvist enig med A	Helt enig med A	Delvist enig med B	Helt enig med B	Delvist enig	Helt enig	Helt enig	Helt enig	Helt enig	Delvist uenig	Delvist enig	Helt enig	Helt uenig	Helt uenig
233854268	2016-10-06	19:22:28	2016-10-06	19:28:26	358	20724	Mand	72	54-74 år	Århus	Region Midtjylland	Vest	Videregående uddannelse (2-4½ år)		Socialdemokraterne	Socialdemokraterne	Helt enig med B	Delvist enig med B	Helt enig med B	Delvist enig med A	Delvist enig med B	Helt enig	Helt enig	Helt enig	Helt enig	Delvist enig	Delvist enig	Delvist uenig	Helt enig	Helt enig	Helt uenig
1463526809	2016-10-26	18:49:26	2016-10-26	18:53:26	240	1863118166	Kvinde	25	18-34 år	København	Region Hovedstaden	Øst	Erhvervsfaglig uddannelse (f.eks. EUD, håndværksuddannelse, kontoruddannelse, butiksuddannelse)	Ja	Enhedslisten	Enhedslisten	Delvist enig med B	Delvist enig med B	Helt enig med B	Delvist enig med B	Ved ikke	Delvist uenig	Delvist uenig	Ved ikke	Helt uenig	Ved ikke	Ved ikke	Helt uenig	Helt enig	Delvist enig	Ved ikke
1854097607	2016-10-14	09:58:11	2016-10-14	10:01:02	171	1863075196	Kvinde	33	18-34 år	Gladsaxe	Region Hovedstaden	Øst	Videregående uddannelse (5 år eller længere)	Nej	Liberal Alliance	Liberal Alliance	Delvist enig med A	Delvist enig med B	Delvist enig med A	Helt enig med A	Delvist enig med A	Helt uenig	Ved ikke	Delvist enig	Delvist uenig	Helt enig	Helt enig	Ved ikke	Helt enig	Delvist uenig	Helt uenig
704150808	2016-10-17	18:32:14	2016-10-17	18:36:14	240	3060638	Kvinde	67	54-74 år	Sønderborg	Region Syddanmark	Vest	Videregående uddannelse (2-4½ år)	Nej	Socialdemokraterne	Dansk Folkeparti	Helt enig med A	Delvist enig med B	Delvist enig med B	Helt enig med A	Delvist enig med A	Delvist enig	Delvist enig	Delvist enig	Helt uenig	Delvist enig	Delvist uenig	Delvist enig	Helt uenig	Delvist enig	Delvist enig
1247079452	2016-11-04	16:40:06	2016-11-04	16:46:24	378	90891	Kvinde	49	35-53 år	Allerød	Region Hovedstaden	Øst	Videregående uddannelse (2-4½ år)	Ja	Socialdemokraterne	Socialdemokraterne	Delvist enig med B	Delvist enig med A	Delvist enig med B	Delvist enig med B	Delvist enig med B	Ved ikke	Delvist enig	Delvist enig	Helt uenig	Helt enig	Helt enig	Delvist uenig	Helt enig	Ved ikke	Delvist uenig
1475998836	2016-10-18	09:58:26	2016-10-18	10:04:15	348	1863454479	Kvinde	64	54-74 år	Vesthimmerlands	Region Nordjylland	Vest	Videregående uddannelse (op til 2 år - Kræver forudgående gymnasial eller erhvervsgymnasial uddannelse)	Ja	Venstre	Socialdemokraterne	Delvist enig med A	Helt enig med A	Delvist enig med B	Delvist enig med A	Delvist enig med B	Delvist uenig	Delvist uenig	Helt enig	Delvist enig	Delvist enig	Delvist enig	Delvist enig	Helt enig	Ved ikke	Delvist uenig
1544730209	2016-10-30	17:16:14	2016-10-30	17:19:09	175	3723947	Kvinde	69	54-74 år	Ringkøbing-Skjern	Region Midtjylland	Vest	Videregående uddannelse (2-4½ år)	Nej	Socialdemokraterne	Socialdemokraterne	Delvist enig med A	Delvist enig med A	Delvist enig med B	Ved ikke	Delvist enig med B	Delvist uenig	Delvist enig	Delvist enig	Delvist enig	Helt enig	Delvist enig	Delvist uenig	Helt enig	Helt uenig	Helt uenig
1516649861	2016-10-18	09:54:47	2016-10-18	09:58:43	235	6318037	Kvinde	50	35-53 år	Gladsaxe	Region Hovedstaden	Øst	Videregående uddannelse (2-4½ år)	Ja	Socialistisk Folkeparti	Socialistisk Folkeparti	Helt enig med B	Delvist enig med B	Helt enig med B	Helt enig med B	Helt enig med B	Helt enig	Helt enig	Delvist uenig	Helt uenig	Helt uenig	Helt enig	Helt uenig	Helt enig	Helt enig	Delvist enig
1370158215	2016-10-10	09:40:29	2016-10-10	09:46:28	359	3370019	Kvinde	31	18-34 år	Egedal	Region Hovedstaden	Øst	Videregående uddannelse (2-4½ år)	Ja	Venstre	Venstre	Helt enig med A	Delvist enig med A	Helt enig med A	Helt enig med A	Helt enig med A	Delvist uenig	Delvist uenig	Helt enig	Helt enig	Helt enig	Helt enig	Helt uenig	Delvist enig	Helt uenig	Delvist uenig
1511914358	2016-10-20	10:24:43	2016-10-20	10:29:27	285	6026	Kvinde	62	54-74 år	Tårnby	Region Hovedstaden	Øst	Videregående uddannelse (2-4½ år)	Ja	Socialdemokraterne	Socialdemokraterne	Delvist enig med B	Helt enig med A	Delvist enig med A	Helt enig med A	Delvist enig med B	Helt enig	Delvist enig	Helt enig	Helt enig	Helt enig	Delvist enig	Delvist uenig	Helt enig	Delvist uenig	Helt uenig
717827710	2016-10-13	14:21:34	2016-10-13	14:24:42	189	1863399273	Mand	57	54-74 år	Gladsaxe	Region Hovedstaden	Øst	Videregående uddannelse (5 år eller længere)	Nej	Venstre	Liberal Alliance	Helt enig med A	Helt enig med A	Delvist enig med A	Helt enig med A	Delvist enig med A	Helt uenig	Helt uenig	Helt enig	Helt enig	Delvist enig	Delvist enig	Delvist uenig	Delvist uenig	Helt uenig	Helt uenig
1944709805	2016-10-14	20:33:59	2016-10-14	20:38:09	250	6165560	Kvinde	55	54-74 år	Aabenraa	Region Syddanmark	Vest	Videregående uddannelse (op til 2 år - Kræver forudgående gymnasial eller erhvervsgymnasial uddannelse)	Nej	Enhedslisten	Liberal Alliance	Delvist enig med B	Delvist enig med B	Helt enig med B	Delvist enig med B	Delvist enig med A	Delvist uenig	Delvist uenig	Helt uenig	Helt uenig	Delvist uenig	Delvist enig	Helt uenig	Helt enig	Delvist uenig	Delvist enig
241461654	2016-10-07	19:08:01	2016-10-07	19:13:17	316	4015395	Kvinde	71	54-74 år	Ballerup	Region Hovedstaden	Øst	Erhvervsfaglig uddannelse (f.eks. EUD, håndværksuddannelse, kontoruddannelse, butiksuddannelse)	Ja	Socialdemokraterne	Socialdemokraterne	Helt enig med A	Helt enig med A	Ved ikke	Helt enig med A	Helt enig med A	Helt enig	Ved ikke	Delvist uenig	Delvist enig	Ved ikke	Delvist enig	Ved ikke	Delvist enig	Delvist uenig	Ved ikke
1927804461	2016-10-13	20:49:41	2016-10-13	20:52:38	177	3833159	Kvinde	56	54-74 år	Ringkøbing-Skjern	Region Midtjylland	Vest	Grundskole 8.-10. klasse (inkl. realskole)	Ja	Socialdemokraterne	Socialdemokraterne	Delvist enig med B	Delvist enig med B	Helt enig med B	Ved ikke	Ved ikke	Delvist enig	Delvist enig	Delvist enig	Delvist uenig	Ved ikke	Delvist enig	Ved ikke	Helt enig	Ved ikke	Ved ikke
860564009	2016-10-15	12:55:42	2016-10-15	13:01:12	330	254372	Mand	74	54-74 år	Billund	Region Syddanmark	Vest	Erhvervsfaglig uddannelse (f.eks. EUD, håndværksuddannelse, kontoruddannelse, butiksuddannelse)	Ja	Socialdemokraterne	Socialdemokraterne	Delvist enig med B	Delvist enig med B	Helt enig med B	Delvist enig med A	Delvist enig med B	Delvist enig	Delvist enig	Delvist enig	Helt uenig	Delvist enig	Delvist uenig	Helt uenig	Helt enig	Ved ikke	Helt uenig
1370425953	2016-10-17	17:12:33	2016-10-17	17:15:12	160	1863401362	Kvinde	19	18-34 år	Esbjerg	Region Syddanmark	Vest	Erhvervsgymnasial uddannelse (inkl. HHX og HTX)	Ved ikke	Dansk Folkeparti	Dansk Folkeparti	Helt enig med B	Delvist enig med A	Ved ikke	Ved ikke	Ved ikke	Delvist enig	Ved ikke	Delvist uenig	Delvist enig	Delvist enig	Delvist uenig	Helt enig	Helt uenig	Ved ikke	Delvist enig
34564332	2016-10-06	16:57:54	2016-10-06	17:03:27	333	2843188	Kvinde	67	54-74 år	Ballerup	Region Hovedstaden	Øst	Videregående uddannelse (5 år eller længere)		Alternativet	Socialdemokraterne	Delvist enig med B	Delvist enig med B	Helt enig med B	Delvist enig med A	Delvist enig med B	Delvist enig	Ved ikke	Delvist uenig	Delvist uenig	Delvist enig	Helt enig	Delvist uenig	Helt enig	Delvist enig	Delvist enig
1275849709	2016-10-09	10:09:32	2016-10-09	10:14:26	295	39558	Mand	72	54-74 år	Brønderslev	Region Nordjylland	Vest	Erhvervsgymnasial uddannelse (inkl. HHX og HTX)	Ja	Venstre	Socialdemokraterne	Delvist enig med B	Delvist enig med B	Helt enig med B	Delvist enig med A	Helt enig med A	Delvist uenig	Delvist enig	Helt uenig	Delvist enig	Helt enig	Delvist uenig	Delvist enig	Delvist enig	Helt uenig	Delvist enig
574793799	2016-10-14	10:52:04	2016-10-14	10:55:44	219	4984073	Kvinde	38	35-53 år	Aalborg	Region Nordjylland	Vest	Videregående uddannelse (2-4½ år)	Ja	Husker ikke	Kristendemokraterne	Delvist enig med A	Delvist enig med A	Helt enig med B	Delvist enig med A	Delvist enig med A	Ved ikke	Delvist uenig	Ved ikke	Delvist uenig	Helt enig	Delvist enig	Delvist uenig	Delvist enig	Ved ikke	Helt uenig
579750786	2016-10-05	08:46:43	2016-10-05	08:52:21	339	1863127443	Kvinde	25	18-34 år	Brøndby	Region Hovedstaden	Øst			Socialdemokraterne	Socialdemokraterne	Helt enig med B	Delvist enig med A	Delvist enig med B	Delvist enig med A	Delvist enig med B	Helt enig	Delvist enig	Helt enig	Helt enig	Helt enig	Delvist enig	Delvist uenig	Helt enig	Helt uenig	Delvist uenig
1450249881	2016-10-18	18:48:48	2016-10-18	18:52:02	194	4512066	Mand	47	35-53 år	Odense	Region Syddanmark	Vest	Videregående uddannelse (2-4½ år)	Ja	Venstre	Venstre	Helt enig med A	Delvist enig med B	Delvist enig med A	Helt enig med A	Delvist enig med B	Delvist uenig	Helt uenig	Helt uenig	Delvist uenig	Helt enig	Helt enig	Delvist uenig	Delvist enig	Delvist uenig	Delvist enig
378662973	2016-10-14	17:40:20	2016-10-14	17:42:28	127	4317249	Mand	40	35-53 år	Silkeborg	Region Midtjylland	Vest	Erhvervsfaglig uddannelse (f.eks. EUD, håndværksuddannelse, kontoruddannelse, butiksuddannelse)	Ja	Liberal Alliance	Liberal Alliance	Helt enig med A	Helt enig med A	Helt enig med A	Helt enig med A	Helt enig med A	Delvist uenig	Delvist uenig	Delvist enig	Delvist enig	Helt enig	Delvist uenig	Delvist enig	Helt enig	Helt uenig	Helt uenig
1835758514	2016-10-24	06:44:55	2016-10-24	06:50:30	335	87833	Kvinde	50	35-53 år	Greve	Region Sjælland	Øst	Videregående uddannelse (2-4½ år)	Ja	Socialistisk Folkeparti	Socialistisk Folkeparti	Delvist enig med B	Delvist enig med A	Helt enig med B	Delvist enig med A	Delvist enig med A	Delvist enig	Delvist enig	Helt enig	Delvist uenig	Delvist enig	Helt enig	Delvist uenig	Helt enig	Delvist enig	Ved ikke
55110240	2016-11-22	16:09:09	2016-11-22	16:12:27	198	4847867	Kvinde	63	54-74 år	Faxe	Region Sjælland	Øst	Almengymnasial uddannelse (inkl. HF)	Ja	Alternativet	Alternativet	Helt enig med B	Helt enig med B	Helt enig med B	Helt enig med B	Helt enig med B	Helt enig	Helt enig	Delvist enig	Helt uenig	Delvist enig	Helt enig	Helt uenig	Helt enig	Delvist enig	Delvist enig
309259238	2016-10-18	09:42:42	2016-10-18	09:45:58	196	1863004088	Kvinde	35	35-53 år	København	Region Hovedstaden	Øst	Videregående uddannelse (2-4½ år)	Ja	Enhedslisten	Enhedslisten	Delvist enig med B	Helt enig med B	Helt enig med B	Helt enig med B	Helt enig med B	Helt enig	Helt enig	Delvist uenig	Helt uenig	Helt uenig	Helt enig	Helt uenig	Helt enig	Delvist uenig	Delvist enig
1841810422	2016-10-13	16:03:16	2016-10-13	16:07:07	231	5117498	Mand	74	54-74 år	Roskilde	Region Sjælland	Øst	Forskeruddannelse (f.eks. Ph.d.)	Nej	Socialdemokraterne	Socialdemokraterne	Helt enig med B	Helt enig med B	Helt enig med B	Helt enig med B	Helt enig med B	Helt enig	Helt enig	Helt uenig	Helt uenig	Helt uenig	Helt enig	Helt uenig	Helt enig	Helt enig	Delvist enig
1671906910	2016-10-15	03:05:53	2016-10-15	03:34:42	639	101409	Kvinde	45	35-53 år	Næstved	Region Sjælland	Øst	Erhvervsgymnasial uddannelse (inkl. HHX og HTX)	Ja	Socialdemokraterne	Socialdemokraterne	Helt enig med B	Delvist enig med A	Helt enig med A	Helt enig med A	Delvist enig med B	Helt enig	Helt enig	Helt enig	Helt enig	Helt enig	Delvist enig	Delvist enig	Helt enig	Helt uenig	Helt uenig
1335468697	2016-10-07	16:56:35	2016-10-07	17:04:13	328	1863457733	Mand	66	54-74 år	Billund	Region Syddanmark	Vest	Videregående uddannelse (op til 2 år - Kræver forudgående gymnasial eller erhvervsgymnasial uddannelse)	Ja	Socialistisk Folkeparti	Socialistisk Folkeparti	Helt enig med B	Helt enig med A	Helt enig med B	Delvist enig med B	Helt enig med B	Helt enig	Delvist enig	Helt uenig	Helt uenig	Delvist enig	Delvist enig	Delvist uenig	Helt enig	Delvist enig	Delvist uenig
125884104	2016-10-25	02:41:21	2016-10-25	02:46:03	282	7068763	Mand	35	35-53 år	Billund	Region Syddanmark	Vest	Erhvervsfaglig uddannelse (f.eks. EUD, håndværksuddannelse, kontoruddannelse, butiksuddannelse)	Ja	Socialdemokraterne	Socialdemokraterne	Helt enig med B	Delvist enig med B	Delvist enig med B	Delvist enig med A	Delvist enig med B	Delvist uenig	Delvist enig	Helt enig	Delvist uenig	Delvist enig	Delvist enig	Delvist enig	Helt enig	Delvist uenig	Helt uenig
60783695	2016-10-18	10:26:15	2016-10-18	10:30:17	242	6707599	Mand	53	35-53 år	København	Region Hovedstaden	Øst	Videregående uddannelse (op til 2 år - Kræver forudgående gymnasial eller erhvervsgymnasial uddannelse)	Ja	Husker ikke	Andet	Helt enig med B	Delvist enig med B	Helt enig med A	Helt enig med A	Delvist enig med B	Helt enig	Helt enig	Helt enig	Helt uenig	Helt enig	Delvist enig	Helt uenig	Helt uenig	Helt enig	Helt uenig
1122533083	2016-10-19	11:50:10	2016-10-19	11:54:46	276	2960652	Kvinde	27	18-34 år	København	Region Hovedstaden	Øst	Videregående uddannelse (5 år eller længere)	Ja	Alternativet	Alternativet	Helt enig med B	Delvist enig med B	Helt enig med B	Ved ikke	Delvist enig med B	Delvist enig	Delvist enig	Ved ikke	Delvist uenig	Delvist uenig	Delvist enig	Helt uenig	Helt enig	Delvist enig	Ved ikke
29807843	2016-10-18	16:00:50	2016-10-18	16:06:56	366	2617935	Kvinde	37	35-53 år	København	Region Hovedstaden	Øst	Videregående uddannelse (2-4½ år)	Ja	Socialistisk Folkeparti	Socialistisk Folkeparti	Delvist enig med A	Delvist enig med B	Helt enig med B	Delvist enig med A	Delvist enig med B	Delvist uenig	Delvist uenig	Delvist enig	Delvist uenig	Delvist enig	Delvist enig	Helt uenig	Helt enig	Delvist enig	Helt uenig
2108691582	2016-10-17	17:37:13	2016-10-17	17:42:43	331	81390	Kvinde	53	35-53 år	Roskilde	Region Sjælland	Øst	Erhvervsfaglig uddannelse (f.eks. EUD, håndværksuddannelse, kontoruddannelse, butiksuddannelse)	Nej	Alternativet	Alternativet	Delvist enig med B	Delvist enig med B	Delvist enig med B	Delvist enig med A	Delvist enig med B	Delvist enig	Delvist enig	Delvist enig	Delvist enig	Helt uenig	Delvist enig	Helt uenig	Helt enig	Ved ikke	Delvist uenig
525384888	2016-10-13	23:11:58	2016-10-13	23:16:40	282	6570851	Kvinde	23	18-34 år	Sønderborg	Region Syddanmark	Vest	Almengymnasial uddannelse (inkl. HF)	Ja	Husker ikke	Venstre	Delvist enig med A	Helt enig med A	Delvist enig med B	Helt enig med A	Delvist enig med A	Ved ikke	Delvist uenig	Helt enig	Helt enig	Helt enig	Delvist enig	Delvist enig	Helt enig	Delvist uenig	Helt uenig
288114633	2016-10-07	20:27:41	2016-10-07	20:31:45	244	4067487	Mand	41	35-53 år	Aalborg	Region Nordjylland	Vest	Erhvervsfaglig uddannelse (f.eks. EUD, håndværksuddannelse, kontoruddannelse, butiksuddannelse)	Ja	Liberal Alliance	Dansk Folkeparti	Delvist enig med B	Helt enig med A	Delvist enig med B	Delvist enig med B	Delvist enig med A	Helt enig	Helt enig	Helt enig	Helt enig	Helt enig	Delvist enig	Delvist uenig	Helt enig	Delvist uenig	Helt uenig
1603827030	2016-10-04	13:04:16	2016-10-04	13:11:31	435	3491593	Kvinde	64	54-74 år	Århus	Region Midtjylland	Vest			Husker ikke	Andet	Delvist enig med B	Delvist enig med A	Helt enig med B	Ved ikke	Ved ikke	Delvist uenig	Delvist enig	Delvist uenig	Helt uenig	Delvist enig	Helt enig	Delvist uenig	Helt enig	Helt uenig	Delvist enig
1097193130	2016-10-16	11:25:27	2016-10-16	11:28:36	189	24061	Kvinde	52	35-53 år	København	Region Hovedstaden	Øst	Videregående uddannelse (2-4½ år)	Ja	Enhedslisten	Enhedslisten	Ved ikke	Delvist enig med B	Helt enig med B	Helt enig med B	Delvist enig med B	Helt enig	Delvist enig	Helt enig	Delvist uenig	Ved ikke	Delvist enig	Helt uenig	Helt enig	Ved ikke	Ved ikke
220124446	2016-10-08	10:39:46	2016-10-08	10:45:47	361	4785	Mand	73	54-74 år	Brøndby	Region Hovedstaden	Øst	Videregående uddannelse (2-4½ år)	Nej	Konservative	Andet	Helt enig med A	Helt enig med A	Helt enig med A	Helt enig med A	Delvist enig med B	Helt uenig	Helt enig	Helt enig	Helt uenig	Delvist enig	Helt enig	Delvist enig	Helt enig	Delvist uenig	Helt enig
1063050632	2016-10-18	17:50:49	2016-10-18	17:55:01	252	1863028234	Mand	48	35-53 år	Favrskov	Region Midtjylland	Vest	Videregående uddannelse (2-4½ år)	Ja	Dansk Folkeparti	Socialdemokraterne	Delvist enig med B	Delvist enig med A	Helt enig med B	Delvist enig med A	Helt enig med B	Delvist enig	Delvist enig	Delvist enig	Ved ikke	Helt enig	Delvist uenig	Helt uenig	Helt enig	Delvist uenig	Helt uenig
130876423	2016-10-04	12:42:52	2016-10-04	12:47:17	264	3479330	Mand	69	54-74 år	Albertslund	Region Hovedstaden	Øst			Dansk Folkeparti	Dansk Folkeparti	Delvist enig med A	Helt enig med A	Delvist enig med B	Delvist enig med A	Delvist enig med A	Delvist enig	Helt uenig	Delvist enig	Helt enig	Helt enig	Delvist uenig	Delvist uenig	Helt enig	Delvist uenig	Helt uenig
871097937	2016-10-20	12:11:30	2016-10-20	12:15:17	227	559068	Kvinde	35	35-53 år	Aalborg	Region Nordjylland	Vest	Videregående uddannelse (5 år eller længere)	Ja	Enhedslisten	Enhedslisten	Delvist enig med B	Delvist enig med A	Delvist enig med B	Delvist enig med A	Delvist enig med B	Delvist enig	Delvist enig	Delvist uenig	Delvist uenig	Delvist enig	Helt enig	Helt uenig	Helt enig	Delvist uenig	Delvist uenig
1168424631	2016-10-13	20:50:29	2016-10-13	21:06:34	275	5764	Mand	53	35-53 år	Gentofte	Region Hovedstaden	Øst	Videregående uddannelse (5 år eller længere)	Ja	Liberal Alliance	Konservative	Delvist enig med A	Delvist enig med A	Delvist enig med B	Helt enig med A	Delvist enig med B	Delvist uenig	Helt uenig	Delvist enig	Helt uenig	Helt enig	Delvist enig	Helt uenig	Helt enig	Delvist enig	Helt uenig
1481889892	2016-10-06	17:45:52	2016-10-06	17:49:43	231	104200	Mand	43	35-53 år	Herning	Region Midtjylland	Vest	Videregående uddannelse (2-4½ år)		Dansk Folkeparti	Socialdemokraterne	Helt enig med B	Helt enig med B	Delvist enig med A	Delvist enig med A	Delvist enig med B	Helt enig	Delvist enig	Helt enig	Delvist enig	Helt enig	Delvist uenig	Helt uenig	Helt enig	Helt uenig	Helt uenig
790561187	2016-11-19	12:33:13	2016-11-19	12:37:34	261	4977165	Mand	27	18-34 år	København	Region Hovedstaden	Øst	Videregående uddannelse (5 år eller længere)	Ja	Andet	Alternativet	Delvist enig med B	Delvist enig med A	Helt enig med B	Delvist enig med A	Delvist enig med A	Delvist uenig	Delvist uenig	Delvist enig	Delvist enig	Helt enig	Delvist enig	Helt uenig	Helt enig	Delvist enig	Delvist enig
162388447	2016-11-22	18:12:05	2016-11-22	18:16:36	270	11816	Kvinde	68	54-74 år	Roskilde	Region Sjælland	Øst	Videregående uddannelse (2-4½ år)	Ja	Venstre	Socialdemokraterne	Delvist enig med B	Helt enig med A	Helt enig med A	Helt enig med A	Delvist enig med A	Helt enig	Ved ikke	Helt enig	Delvist enig	Helt enig	Helt enig	Delvist uenig	Helt enig	Delvist uenig	Helt uenig
254019016	2016-10-13	14:18:36	2016-10-13	14:25:13	396	6792	Mand	60	54-74 år	Slagelse	Region Sjælland	Øst	Videregående uddannelse (5 år eller længere)	Nej	Husker ikke	Socialdemokraterne	Delvist enig med B	Helt enig med B	Helt enig med B	Delvist enig med A	Delvist enig med B	Delvist enig	Delvist enig	Helt enig	Helt uenig	Delvist enig	Delvist enig	Helt uenig	Delvist enig	Helt uenig	Helt uenig
435834317	2016-10-10	19:43:48	2016-10-10	19:47:08	200	58124	Kvinde	56	54-74 år	Hillerød	Region Hovedstaden	Øst	Videregående uddannelse (op til 2 år - Kræver forudgående gymnasial eller erhvervsgymnasial uddannelse)	Ja	Radikale Venstre	Socialistisk Folkeparti	Delvist enig med B	Delvist enig med A	Delvist enig med B	Delvist enig med A	Delvist enig med B	Delvist uenig	Delvist uenig	Delvist uenig	Delvist uenig	Delvist uenig	Delvist enig	Helt uenig	Helt enig	Delvist enig	Delvist uenig
1648575013	2016-10-13	16:47:48	2016-10-13	16:50:29	161	4790074	Kvinde	36	35-53 år	Lejre	Region Sjælland	Øst	Erhvervsfaglig uddannelse (f.eks. EUD, håndværksuddannelse, kontoruddannelse, butiksuddannelse)	Ja	Venstre	Venstre	Delvist enig med A	Helt enig med A	Helt enig med A	Delvist enig med A	Ved ikke	Ved ikke	Delvist uenig	Ved ikke	Helt enig	Helt enig	Delvist uenig	Delvist uenig	Helt enig	Ved ikke	Helt uenig
1862276142	2016-10-08	10:35:25	2016-10-08	10:38:32	187	4013964	Mand	48	35-53 år	Allerød	Region Hovedstaden	Øst	Videregående uddannelse (5 år eller længere)	Nej	Konservative	Konservative	Helt enig med A	Helt enig med A	Delvist enig med A	Helt enig med A	Delvist enig med B	Delvist enig	Ved ikke	Helt enig	Delvist enig	Helt enig	Delvist uenig	Delvist uenig	Helt enig	Helt uenig	Delvist uenig
1760525994	2016-10-18	11:18:15	2016-10-18	11:23:49	333	4898392	Mand	42	35-53 år	Odense	Region Syddanmark	Vest	Videregående uddannelse (2-4½ år)	Ja	Enhedslisten	Enhedslisten	Helt enig med B	Delvist enig med B	Helt enig med B	Delvist enig med A	Delvist enig med B	Helt enig	Delvist uenig	Ved ikke	Helt uenig	Delvist enig	Delvist enig	Helt uenig	Helt enig	Delvist enig	Delvist uenig
840420439	2016-10-14	06:34:41	2016-10-14	06:38:54	252	6554761	Mand	66	54-74 år	Esbjerg	Region Syddanmark	Vest	Erhvervsfaglig uddannelse (f.eks. EUD, håndværksuddannelse, kontoruddannelse, butiksuddannelse)	Ja	Dansk Folkeparti	Andet	Helt enig med A	Helt enig med A	Delvist enig med A	Helt enig med A	Delvist enig med A	Helt enig	Delvist enig	Helt enig	Helt enig	Helt enig	Helt uenig	Helt enig	Helt enig	Helt uenig	Helt uenig
1816623708	2016-10-16	13:46:43	2016-10-16	13:52:58	375	42116	Mand	71	54-74 år	Nordfyns	Region Syddanmark	Vest	Videregående uddannelse (5 år eller længere)	Ja	Venstre	Venstre	Delvist enig med A	Delvist enig med A	Delvist enig med A	Helt enig med A	Delvist enig med A	Delvist uenig	Helt uenig	Ved ikke	Delvist uenig	Helt enig	Delvist enig	Delvist enig	Delvist enig	Helt uenig	Helt uenig
1046122445	2016-10-21	20:41:39	2016-10-21	20:44:54	195	131616	Kvinde	22	18-34 år	Furesø	Region Hovedstaden	Øst	Almengymnasial uddannelse (inkl. HF)	Ja	Venstre	Venstre	Delvist enig med A	Helt enig med A	Delvist enig med A	Delvist enig med A	Helt enig med A	Delvist uenig	Ved ikke	Helt enig	Delvist enig	Delvist enig	Delvist uenig	Delvist enig	Helt enig	Ved ikke	Delvist uenig
1472895759	2016-10-14	13:36:15	2016-10-14	13:41:57	342	2578486	Mand	63	54-74 år	Faxe	Region Sjælland	Øst	Videregående uddannelse (5 år eller længere)	Ja	Enhedslisten	Enhedslisten	Helt enig med B	Helt enig med B	Helt enig med B	Helt enig med B	Helt enig med B	Helt uenig	Helt uenig	Helt uenig	Helt uenig	Delvist uenig	Helt enig	Helt uenig	Helt enig	Helt enig	Helt enig
1881179165	2016-10-14	20:46:22	2016-10-14	20:49:04	162	1863112391	Kvinde	34	18-34 år	København	Region Hovedstaden	Øst	Erhvervsfaglig uddannelse (f.eks. EUD, håndværksuddannelse, kontoruddannelse, butiksuddannelse)	Ja	Radikale Venstre	Radikale Venstre	Helt enig med B	Delvist enig med A	Helt enig med B	Delvist enig med A	Ved ikke	Delvist enig	Delvist enig	Helt enig	Delvist uenig	Delvist enig	Delvist enig	Helt uenig	Helt enig	Helt enig	Helt uenig
114918422	2016-10-21	12:01:15	2016-10-21	12:05:01	226	6125965	Kvinde	48	35-53 år	Kolding	Region Syddanmark	Vest	Videregående uddannelse (2-4½ år)	Ja	Venstre	Dansk Folkeparti	Delvist enig med A	Helt enig med A	Delvist enig med B	Helt enig med A	Delvist enig med A	Helt uenig	Delvist uenig	Helt enig	Helt enig	Helt enig	Delvist enig	Delvist uenig	Helt enig	Helt uenig	Helt uenig
61592243	2016-10-17	09:41:00	2016-10-17	09:43:26	147	7108363	Mand	32	18-34 år	Aalborg	Region Nordjylland	Vest	Erhvervsfaglig uddannelse (f.eks. EUD, håndværksuddannelse, kontoruddannelse, butiksuddannelse)	Ja	Venstre	Venstre	Helt enig med A	Helt enig med A	Delvist enig med A	Delvist enig med A	Helt enig med A	Helt uenig	Helt uenig	Helt enig	Helt enig	Helt enig	Helt uenig	Delvist enig	Helt enig	Helt uenig	Helt uenig
1962777898	2016-10-18	09:30:53	2016-10-18	09:34:37	224	22561	Mand	50	35-53 år	Ballerup	Region Hovedstaden	Øst	Videregående uddannelse (2-4½ år)	Ja	Radikale Venstre	Radikale Venstre	Delvist enig med B	Delvist enig med A	Helt enig med B	Delvist enig med A	Delvist enig med B	Delvist enig	Delvist enig	Delvist uenig	Helt uenig	Delvist uenig	Helt enig	Delvist uenig	Delvist enig	Ved ikke	Delvist enig
991484435	2016-10-13	17:15:01	2016-10-13	17:19:34	274	6380	Kvinde	72	54-74 år	Greve	Region Sjælland	Øst	Erhvervsfaglig uddannelse (f.eks. EUD, håndværksuddannelse, kontoruddannelse, butiksuddannelse)	Nej	Socialdemokraterne	Socialdemokraterne	Ved ikke	Delvist enig med B	Helt enig med B	Ved ikke	Ved ikke	Delvist enig	Delvist enig	Helt enig	Delvist enig	Helt enig	Delvist enig	Delvist uenig	Helt enig	Helt uenig	Delvist uenig
814780035	2016-10-08	11:32:29	2016-10-08	11:38:59	390	2593	Mand	72	54-74 år	Ærø	Region Syddanmark	Vest	Videregående uddannelse (2-4½ år)	Ja	Venstre	Venstre	Helt enig med A	Helt enig med A	Helt enig med A	Helt enig med A	Delvist enig med B	Delvist enig	Ved ikke	Helt enig	Delvist enig	Helt enig	Delvist uenig	Delvist enig	Delvist uenig	Delvist uenig	Delvist uenig
518906796	2016-10-18	20:30:36	2016-10-18	20:34:32	237	2491119	Mand	55	54-74 år	Nyborg	Region Syddanmark	Vest	Erhvervsfaglig uddannelse (f.eks. EUD, håndværksuddannelse, kontoruddannelse, butiksuddannelse)	Ja	Dansk Folkeparti	Dansk Folkeparti	Delvist enig med A	Delvist enig med A	Helt enig med B	Delvist enig med A	Delvist enig med A	Delvist enig	Delvist uenig	Helt enig	Helt enig	Helt enig	Delvist uenig	Delvist enig	Helt enig	Helt uenig	Helt uenig
1839279154	2016-10-14	01:24:55	2016-10-14	01:33:47	389	68403	Mand	58	54-74 år	Struer	Region Midtjylland	Vest	Erhvervsfaglig uddannelse (f.eks. EUD, håndværksuddannelse, kontoruddannelse, butiksuddannelse)	Ja	Socialdemokraterne	Socialdemokraterne	Delvist enig med B	Delvist enig med B	Ved ikke	Delvist enig med A	Delvist enig med A	Delvist enig	Ved ikke	Delvist enig	Delvist enig	Delvist enig	Delvist enig	Delvist enig	Delvist uenig	Delvist uenig	Delvist uenig
894740428	2016-10-10	21:45:37	2016-10-10	21:53:13	456	5709555	Kvinde	47	35-53 år	Århus	Region Midtjylland	Vest	Videregående uddannelse (2-4½ år)	Ja	Radikale Venstre	Socialdemokraterne	Delvist enig med A	Helt enig med A	Delvist enig med B	Helt enig med A	Delvist enig med A	Delvist uenig	Delvist uenig	Helt enig	Delvist uenig	Helt enig	Delvist enig	Delvist enig	Helt enig	Delvist enig	Helt uenig
1972684543	2016-10-07	20:47:32	2016-10-07	20:51:45	253	5146544	Mand	49	35-53 år	Århus	Region Midtjylland	Vest	Videregående uddannelse (op til 2 år - Kræver forudgående gymnasial eller erhvervsgymnasial uddannelse)	Ja	Socialdemokraterne	Andet	Delvist enig med B	Delvist enig med A	Delvist enig med B	Delvist enig med B	Ved ikke	Delvist uenig	Delvist uenig	Delvist enig	Delvist enig	Helt enig	Ved ikke	Delvist uenig	Ved ikke	Delvist enig	Delvist uenig
1712272515	2016-10-15	15:58:04	2016-10-15	16:02:48	284	1863391672	Kvinde	57	54-74 år	Syddjurs	Region Midtjylland	Vest	Erhvervsfaglig uddannelse (f.eks. EUD, håndværksuddannelse, kontoruddannelse, butiksuddannelse)	Nej	Dansk Folkeparti	Dansk Folkeparti	Helt enig med A	Helt enig med A	Ved ikke	Delvist enig med A	Ved ikke	Helt uenig	Delvist enig	Helt enig	Helt enig	Helt enig	Ved ikke	Helt enig	Helt enig	Helt uenig	Helt uenig
638799811	2016-10-17	08:32:10	2016-10-17	08:34:40	150	7107202	Kvinde	43	35-53 år	Kalundborg	Region Sjælland	Øst	Erhvervsgymnasial uddannelse (inkl. HHX og HTX)	Ja	Liberal Alliance	Nye Borgerlige	Delvist enig med A	Delvist enig med A	Delvist enig med B	Delvist enig med A	Delvist enig med A	Delvist enig	Delvist enig	Delvist enig	Helt enig	Helt enig	Delvist uenig	Delvist enig	Delvist enig	Delvist uenig	Helt uenig
1410817580	2016-10-18	12:47:13	2016-10-18	12:52:07	294	5581595	Mand	39	35-53 år	Vejle	Region Syddanmark	Vest	Almengymnasial uddannelse (inkl. HF)	Ja	Dansk Folkeparti	Nye Borgerlige	Delvist enig med B	Ved ikke	Helt enig med B	Delvist enig med A	Ved ikke	Delvist enig	Delvist enig	Delvist enig	Helt enig	Helt enig	Ved ikke	Delvist uenig	Delvist uenig	Delvist uenig	Delvist uenig
1210004527	2016-10-18	10:16:25	2016-10-18	10:21:15	290	4587474	Kvinde	49	35-53 år	Odder	Region Midtjylland	Vest	Grundskole 8.-10. klasse (inkl. realskole)	Ja	Alternativet	Andet	Delvist enig med A	Delvist enig med B	Delvist enig med A	Delvist enig med A	Delvist enig med B	Helt enig	Delvist enig	Helt enig	Ved ikke	Helt enig	Helt enig	Delvist enig	Helt enig	Delvist enig	Helt uenig
209364237	2016-10-13	14:16:58	2016-10-13	14:21:52	294	3502919	Kvinde	65	54-74 år	København	Region Hovedstaden	Øst	Videregående uddannelse (5 år eller længere)	Ja	Konservative	Venstre	Helt enig med A	Delvist enig med A	Delvist enig med A	Helt enig med A	Delvist enig med A	Helt uenig	Delvist uenig	Delvist enig	Delvist enig	Delvist enig	Delvist enig	Delvist enig	Helt enig	Delvist enig	Helt uenig
1256622574	2016-10-18	09:45:49	2016-10-18	09:48:06	137	539049	Mand	51	35-53 år	Esbjerg	Region Syddanmark	Vest	Videregående uddannelse (2-4½ år)	Nej	Konservative	Konservative	Delvist enig med A	Delvist enig med A	Ved ikke	Delvist enig med A	Ved ikke	Delvist uenig	Delvist uenig	Delvist enig	Delvist uenig	Ved ikke	Delvist uenig	Delvist uenig	Helt enig	Delvist uenig	Helt enig
831804399	2016-10-10	09:11:19	2016-10-10	09:15:27	248	4477695	Kvinde	43	35-53 år	Aabenraa	Region Syddanmark	Vest	Erhvervsgymnasial uddannelse (inkl. HHX og HTX)	Nej	Dansk Folkeparti	Socialdemokraterne	Delvist enig med A	Helt enig med A	Delvist enig med A	Helt enig med A	Helt enig med A	Delvist uenig	Helt enig	Helt enig	Helt enig	Helt enig	Delvist enig	Delvist enig	Helt enig	Delvist enig	Helt uenig
1061981370	2016-10-07	18:00:12	2016-10-07	18:11:50	575	41867	Mand	71	54-74 år	Bornholms Regionskommune	Region Hovedstaden	Øst	Videregående uddannelse (2-4½ år)	Ja	Dansk Folkeparti	Socialdemokraterne	Delvist enig med B	Helt enig med A	Helt enig med B	Helt enig med A	Delvist enig med B	Delvist enig	Delvist enig	Helt enig	Helt enig	Helt enig	Delvist uenig	Helt enig	Helt uenig	Helt uenig	Helt uenig
1064389258	2016-10-09	21:56:59	2016-10-09	22:08:33	517	6156431	Kvinde	45	35-53 år	Frederikshavn	Region Nordjylland	Vest	Videregående uddannelse (5 år eller længere)	Ja	Venstre	Venstre	Delvist enig med A	Delvist enig med A	Ved ikke	Helt enig med A	Delvist enig med A	Helt uenig	Helt uenig	Helt enig	Ved ikke	Delvist enig	Delvist uenig	Delvist uenig	Helt enig	Delvist uenig	Helt uenig
720460545	2016-10-19	00:02:34	2016-10-19	00:08:07	333	85800	Kvinde	51	35-53 år	Næstved	Region Sjælland	Øst	Grundskole 8.-10. klasse (inkl. realskole)	Ja	Dansk Folkeparti	Andet	Delvist enig med B	Delvist enig med A	Helt enig med B	Helt enig med A	Delvist enig med B	Helt uenig	Delvist enig	Helt enig	Helt enig	Helt enig	Helt uenig	Delvist enig	Helt enig	Helt uenig	Delvist uenig
155225205	2016-10-13	20:35:02	2016-10-13	20:41:14	372	1863033054	Kvinde	44	35-53 år	Dragør	Region Hovedstaden	Øst	Videregående uddannelse (2-4½ år)	Ja	Socialdemokraterne	Socialdemokraterne	Delvist enig med B	Delvist enig med B	Helt enig med B	Delvist enig med A	Delvist enig med A	Delvist uenig	Delvist uenig	Helt enig	Ved ikke	Delvist enig	Delvist uenig	Delvist uenig	Helt enig	Helt uenig	Helt uenig
146693928	2016-10-18	11:24:23	2016-10-18	11:28:20	237	4045281	Kvinde	69	54-74 år	Horsens	Region Midtjylland	Vest	Erhvervsfaglig uddannelse (f.eks. EUD, håndværksuddannelse, kontoruddannelse, butiksuddannelse)	Nej	Kristendemokraterne	Kristendemokraterne	Delvist enig med B	Delvist enig med B	Helt enig med B	Delvist enig med B	Delvist enig med B	Delvist uenig	Delvist enig	Delvist enig	Delvist uenig	Delvist enig	Helt enig	Delvist uenig	Helt enig	Delvist uenig	Delvist uenig
1655106979	2016-10-14	10:37:39	2016-10-14	10:39:55	136	4060290	Kvinde	48	35-53 år	Roskilde	Region Sjælland	Øst	Grundskole 8.-10. klasse (inkl. realskole)	Ja	Andet	Andet	Delvist enig med B	Helt enig med B	Helt enig med B	Helt enig med A	Helt enig med B	Helt enig	Delvist enig	Helt enig	Helt enig	Helt uenig	Delvist enig	Delvist enig	Helt enig	Delvist enig	Helt uenig
482400792	2016-10-30	21:02:24	2016-10-30	21:08:13	350	67673	Mand	55	54-74 år	Greve	Region Sjælland	Øst	Videregående uddannelse (5 år eller længere)	Ja	Liberal Alliance	Socialdemokraterne	Helt enig med A	Delvist enig med B	Helt enig med B	Helt enig med A	Helt enig med B	Helt enig	Helt uenig	Delvist enig	Helt uenig	Delvist enig	Delvist uenig	Helt uenig	Helt enig	Helt uenig	Helt uenig
1183068615	2016-10-07	15:52:20	2016-10-07	15:58:13	353	1863426894	Kvinde	60	54-74 år	Brøndby	Region Hovedstaden	Øst	Videregående uddannelse (5 år eller længere)	Ja	Konservative	Venstre	Delvist enig med B	Helt enig med B	Helt enig med B	Delvist enig med A	Delvist enig med B	Delvist enig	Helt enig	Delvist enig	Delvist enig	Delvist enig	Delvist enig	Helt enig	Helt enig	Helt uenig	Delvist uenig
1360977922	2016-10-14	10:34:57	2016-10-14	10:38:52	236	5044575	Kvinde	41	35-53 år	Ringsted	Region Sjælland	Øst	Erhvervsfaglig uddannelse (f.eks. EUD, håndværksuddannelse, kontoruddannelse, butiksuddannelse)	Nej	Enhedslisten	Socialdemokraterne	Delvist enig med B	Delvist enig med A	Helt enig med B	Helt enig med A	Delvist enig med A	Delvist uenig	Delvist enig	Delvist enig	Helt uenig	Delvist enig	Delvist enig	Helt uenig	Helt enig	Helt uenig	Delvist enig
2084530730	2016-10-07	19:49:11	2016-10-07	19:51:42	151	2823169	Kvinde	65	54-74 år	Esbjerg	Region Syddanmark	Vest	Videregående uddannelse (2-4½ år)	Nej	Venstre	Venstre	Delvist enig med A	Helt enig med A	Delvist enig med A	Delvist enig med A	Delvist enig med A	Delvist enig	Delvist enig	Delvist enig	Delvist enig	Helt enig	Delvist enig	Helt enig	Helt enig	Helt uenig	Helt uenig
754133252	2016-10-18	18:51:56	2016-10-18	18:56:30	274	1067	Mand	64	54-74 år	Mariagerfjord	Region Nordjylland	Vest	Erhvervsfaglig uddannelse (f.eks. EUD, håndværksuddannelse, kontoruddannelse, butiksuddannelse)	Ja	Socialdemokraterne	Enhedslisten	Delvist enig med B	Helt enig med B	Helt enig med B	Helt enig med B	Helt enig med B	Helt enig	Helt enig	Helt enig	Helt uenig	Delvist uenig	Helt uenig	Delvist uenig	Helt enig	Helt uenig	Helt uenig
425715935	2016-10-10	12:44:45	2016-10-10	12:49:21	276	6467441	Kvinde	74	54-74 år	Fredensborg	Region Hovedstaden	Øst	Videregående uddannelse (2-4½ år)	Ved ikke	Dansk Folkeparti	Venstre	Helt enig med A	Delvist enig med B	Helt enig med A	Delvist enig med B	Helt enig med B	Delvist enig	Delvist enig	Helt enig	Helt enig	Helt enig	Delvist enig	Helt enig	Helt enig	Delvist uenig	Helt uenig
1096166882	2016-10-24	15:32:19	2016-10-24	15:36:00	222	3428340	Kvinde	32	18-34 år	København	Region Hovedstaden	Øst	Almengymnasial uddannelse (inkl. HF)	Ja	Socialistisk Folkeparti	Socialistisk Folkeparti	Delvist enig med B	Delvist enig med A	Delvist enig med B	Helt enig med B	Delvist enig med B	Ved ikke	Ved ikke	Delvist uenig	Helt uenig	Delvist uenig	Helt enig	Helt uenig	Helt enig	Helt enig	Helt enig
2097791446	2016-10-06	09:16:29	2016-10-06	09:20:44	255	1863057217	Kvinde	22	18-34 år	Brønderslev	Region Nordjylland	Vest			Socialdemokraterne	Socialdemokraterne	Helt enig med A	Delvist enig med A	Delvist enig med B	Helt enig med A	Ved ikke	Helt enig	Helt enig	Helt enig	Helt enig	Helt enig	Delvist uenig	Delvist uenig	Helt enig	Ved ikke	Helt uenig
233964921	2016-10-07	11:34:24	2016-10-07	11:38:38	254	5705622	Kvinde	44	35-53 år	Favrskov	Region Midtjylland	Vest	Videregående uddannelse (2-4½ år)		Socialdemokraterne	Socialdemokraterne	Delvist enig med A	Delvist enig med A	Delvist enig med B	Delvist enig med A	Ved ikke	Ved ikke	Delvist enig	Helt enig	Delvist enig	Delvist enig	Helt enig	Delvist uenig	Helt enig	Helt uenig	Helt uenig
1391108442	2016-11-22	14:44:13	2016-11-22	14:50:18	364	4824575	Kvinde	71	54-74 år	Odense	Region Syddanmark	Vest	Videregående uddannelse (2-4½ år)	Ja	Enhedslisten	Enhedslisten	Delvist enig med B	Delvist enig med A	Helt enig med B	Delvist enig med B	Helt enig med B	Helt enig	Helt enig	Delvist uenig	Helt uenig	Delvist uenig	Delvist enig	Helt uenig	Helt enig	Helt enig	Delvist uenig
1186257220	2016-10-08	07:25:41	2016-10-08	07:28:11	150	4085901	Mand	26	18-34 år	Brøndby	Region Hovedstaden	Øst	Videregående uddannelse (2-4½ år)	Ja	Radikale Venstre	Radikale Venstre	Delvist enig med A	Delvist enig med A	Delvist enig med A	Delvist enig med A	Delvist enig med A	Delvist uenig	Delvist uenig	Delvist uenig	Delvist uenig	Delvist uenig	Delvist uenig	Delvist uenig	Delvist uenig	Delvist uenig	Delvist uenig
240751899	2016-10-19	19:44:18	2016-10-19	19:48:59	281	91661	Mand	49	35-53 år	Vordingborg	Region Sjælland	Øst	Videregående uddannelse (2-4½ år)	Ja	Konservative	Venstre	Delvist enig med A	Delvist enig med A	Delvist enig med B	Delvist enig med A	Delvist enig med A	Delvist enig	Helt enig	Helt uenig	Delvist uenig	Delvist enig	Helt enig	Delvist uenig	Helt enig	Delvist enig	Delvist enig
1616484247	2016-10-20	22:55:14	2016-10-20	22:58:22	188	2915475	Kvinde	44	35-53 år	Halsnæs (før 2008: Frederiksværk-Hundested)	Region Hovedstaden	Øst	Erhvervsfaglig uddannelse (f.eks. EUD, håndværksuddannelse, kontoruddannelse, butiksuddannelse)	Ja	Dansk Folkeparti	Dansk Folkeparti	Delvist enig med B	Delvist enig med B	Ved ikke	Delvist enig med A	Delvist enig med A	Delvist uenig	Delvist enig	Helt enig	Helt enig	Helt enig	Delvist uenig	Delvist enig	Helt enig	Delvist uenig	Helt uenig
1608652398	2016-10-19	20:44:32	2016-10-19	20:48:12	220	4897109	Mand	39	35-53 år	Ishøj	Region Hovedstaden	Øst	Erhvervsfaglig uddannelse (f.eks. EUD, håndværksuddannelse, kontoruddannelse, butiksuddannelse)	Ja	Husker ikke	Andet	Delvist enig med A	Delvist enig med B	Delvist enig med B	Helt enig med A	Delvist enig med A	Delvist uenig	Delvist enig	Delvist enig	Helt enig	Helt enig	Delvist enig	Delvist uenig	Helt enig	Delvist uenig	Delvist enig
1145365891	2016-10-14	10:57:36	2016-10-14	11:35:06	351	1863221039	Kvinde	33	18-34 år	Holbæk	Region Sjælland	Øst	Videregående uddannelse (2-4½ år)	Ja	Venstre	Venstre	Helt enig med A	Helt enig med A	Helt enig med A	Delvist enig med A	Ved ikke	Delvist uenig	Ved ikke	Ved ikke	Delvist enig	Helt enig	Delvist uenig	Ved ikke	Delvist enig	Ved ikke	Helt uenig
783016922	2016-10-14	09:20:08	2016-10-14	09:23:58	230	3755210	Kvinde	66	54-74 år	Århus	Region Midtjylland	Vest	Erhvervsfaglig uddannelse (f.eks. EUD, håndværksuddannelse, kontoruddannelse, butiksuddannelse)	Ja	Socialdemokraterne	Radikale Venstre	Delvist enig med B	Delvist enig med B	Helt enig med B	Helt enig med A	Helt enig med A	Helt uenig	Helt uenig	Delvist enig	Helt uenig	Delvist enig	Helt enig	Delvist enig	Helt enig	Helt uenig	Helt uenig
1469360705	2016-10-19	20:08:04	2016-10-19	20:11:08	184	3082355	Mand	45	35-53 år	Århus	Region Midtjylland	Vest	Videregående uddannelse (5 år eller længere)	Nej	Husker ikke	Andet	Ved ikke	Delvist enig med A	Delvist enig med B	Delvist enig med A	Ved ikke	Delvist enig	Ved ikke	Delvist uenig	Delvist uenig	Helt enig	Delvist enig	Helt enig	Helt enig	Delvist uenig	Delvist uenig
1925746852	2016-10-21	13:58:12	2016-10-21	14:01:34	202	4908607	Mand	33	18-34 år	Vejle	Region Syddanmark	Vest	Erhvervsfaglig uddannelse (f.eks. EUD, håndværksuddannelse, kontoruddannelse, butiksuddannelse)	Ja	Kristendemokraterne	Kristendemokraterne	Delvist enig med A	Delvist enig med A	Delvist enig med A	Delvist enig med A	Delvist enig med B	Delvist uenig	Delvist enig	Delvist enig	Delvist enig	Delvist enig	Delvist enig	Delvist uenig	Delvist uenig	Helt uenig	Delvist enig
517085238	2016-10-14	10:16:06	2016-10-14	10:20:44	278	5618589	Mand	44	35-53 år	Tårnby	Region Hovedstaden	Øst	Videregående uddannelse (2-4½ år)	Ja	Dansk Folkeparti	Dansk Folkeparti	Delvist enig med B	Delvist enig med B	Helt enig med B	Delvist enig med B	Helt enig med B	Helt enig	Helt enig	Helt enig	Helt enig	Helt enig	Delvist uenig	Helt uenig	Delvist uenig	Helt uenig	Delvist uenig
1561262917	2016-10-13	15:12:19	2016-10-13	15:15:48	209	3390530	Kvinde	64	54-74 år	Horsens	Region Midtjylland	Vest	Erhvervsfaglig uddannelse (f.eks. EUD, håndværksuddannelse, kontoruddannelse, butiksuddannelse)	Nej	Venstre	Venstre	Delvist enig med A	Helt enig med A	Helt enig med A	Delvist enig med A	Delvist enig med A	Delvist uenig	Delvist uenig	Helt enig	Helt enig	Helt enig	Delvist enig	Delvist uenig	Helt enig	Helt uenig	Helt uenig
1242424082	2016-10-19	16:54:50	2016-10-19	17:00:07	316	3982818	Kvinde	44	35-53 år	Ikast-Brande	Region Midtjylland	Vest	Videregående uddannelse (op til 2 år - Kræver forudgående gymnasial eller erhvervsgymnasial uddannelse)	Ja	Venstre	Venstre	Helt enig med A	Delvist enig med A	Delvist enig med A	Helt enig med A	Helt enig med A	Helt uenig	Helt uenig	Delvist enig	Delvist uenig	Delvist enig	Helt uenig	Delvist enig	Helt enig	Helt uenig	Helt uenig
2091752595	2016-10-06	18:05:48	2016-10-06	18:09:35	227	18619	Mand	50	35-53 år	Faaborg-Midtfyn	Region Syddanmark	Vest	Videregående uddannelse (op til 2 år - Kræver forudgående gymnasial eller erhvervsgymnasial uddannelse)		Venstre	Venstre	Delvist enig med A	Helt enig med A	Helt enig med B	Helt enig med A	Helt enig med A	Helt uenig	Helt uenig	Helt enig	Delvist uenig	Helt enig	Delvist enig	Helt enig	Helt enig	Helt uenig	Helt uenig
1607737776	2016-10-07	17:03:36	2016-10-07	17:07:09	213	254735	Kvinde	40	35-53 år	København	Region Hovedstaden	Øst	Erhvervsfaglig uddannelse (f.eks. EUD, håndværksuddannelse, kontoruddannelse, butiksuddannelse)	Ja	Socialistisk Folkeparti	Socialistisk Folkeparti	Delvist enig med A	Delvist enig med A	Helt enig med A	Delvist enig med A	Ved ikke	Delvist uenig	Delvist enig	Ved ikke	Helt uenig	Delvist enig	Helt enig	Delvist uenig	Helt enig	Ved ikke	Delvist enig
729574043	2016-11-22	12:14:29	2016-11-22	12:15:39	70	5124539	Mand	27	18-34 år	København	Region Hovedstaden	Øst	Videregående uddannelse (2-4½ år)	Ja	Liberal Alliance	Liberal Alliance	Helt enig med A	Delvist enig med A	Helt enig med A	Helt enig med A	Helt enig med A	Delvist uenig	Helt uenig	Delvist enig	Helt uenig	Delvist enig	Helt uenig	Delvist enig	Helt uenig	Delvist enig	Helt uenig
1700448737	2016-10-19	11:20:44	2016-10-19	11:23:08	144	3036658	Kvinde	43	35-53 år	Fredericia	Region Syddanmark	Vest	Erhvervsfaglig uddannelse (f.eks. EUD, håndværksuddannelse, kontoruddannelse, butiksuddannelse)	Ja	Husker ikke	Andet	Ved ikke	Ved ikke	Ved ikke	Ved ikke	Ved ikke	Ved ikke	Ved ikke	Ved ikke	Ved ikke	Ved ikke	Ved ikke	Ved ikke	Ved ikke	Ved ikke	Ved ikke
1200170175	2016-10-13	14:06:23	2016-10-13	14:11:00	276	83818	Kvinde	51	35-53 år	Dragør	Region Hovedstaden	Øst	Videregående uddannelse (op til 2 år - Kræver forudgående gymnasial eller erhvervsgymnasial uddannelse)	Ja	Venstre	Venstre	Delvist enig med A	Delvist enig med B	Helt enig med B	Delvist enig med A	Delvist enig med A	Delvist enig	Delvist uenig	Helt enig	Delvist enig	Delvist enig	Delvist enig	Delvist enig	Helt enig	Delvist uenig	Helt uenig
1259441133	2016-10-13	13:55:34	2016-10-13	13:59:28	234	6556214	Mand	68	54-74 år	Tønder	Region Syddanmark	Vest	Videregående uddannelse (5 år eller længere)	Nej	Venstre	Venstre	Helt enig med A	Helt enig med A	Delvist enig med A	Helt enig med A	Helt enig med A	Helt uenig	Delvist uenig	Delvist enig	Delvist enig	Helt enig	Helt enig	Delvist enig	Helt enig	Helt uenig	Helt uenig
2011262584	2016-10-14	09:40:03	2016-10-14	09:48:45	522	4045331	Kvinde	64	54-74 år	Gentofte	Region Hovedstaden	Øst	Videregående uddannelse (2-4½ år)	Ja	Enhedslisten	Enhedslisten	Delvist enig med A	Helt enig med A	Delvist enig med A	Delvist enig med B	Delvist enig med A	Helt enig	Delvist enig	Helt enig	Delvist enig	Helt enig	Delvist enig	Delvist enig	Helt enig	Helt enig	Helt uenig
338315579	2016-10-20	00:12:43	2016-10-20	00:17:23	280	3783815	Kvinde	71	54-74 år	Furesø	Region Hovedstaden	Øst	Videregående uddannelse (5 år eller længere)	Ja	Venstre	Venstre	Delvist enig med A	Delvist enig med A	Delvist enig med B	Delvist enig med A	Delvist enig med B	Delvist uenig	Helt uenig	Delvist enig	Delvist uenig	Delvist enig	Delvist uenig	Delvist uenig	Helt enig	Delvist uenig	Delvist uenig
348724607	2016-10-14	14:47:10	2016-10-14	14:51:23	253	5148880	Mand	56	54-74 år	Horsens	Region Midtjylland	Vest	Erhvervsfaglig uddannelse (f.eks. EUD, håndværksuddannelse, kontoruddannelse, butiksuddannelse)	Ja	Venstre	Liberal Alliance	Delvist enig med A	Helt enig med A	Delvist enig med B	Delvist enig med A	Delvist enig med A	Delvist enig	Delvist enig	Delvist enig	Delvist uenig	Delvist enig	Delvist uenig	Delvist enig	Helt enig	Helt uenig	Helt uenig
1799224199	2016-10-07	18:43:52	2016-10-07	18:49:57	366	7136818	Mand	64	54-74 år	Århus	Region Midtjylland	Vest	Erhvervsfaglig uddannelse (f.eks. EUD, håndværksuddannelse, kontoruddannelse, butiksuddannelse)	Ja	Radikale Venstre	Radikale Venstre	Delvist enig med B	Delvist enig med B	Delvist enig med B	Delvist enig med A	Delvist enig med A	Helt uenig	Delvist enig	Helt enig	Delvist enig	Delvist enig	Delvist enig	Delvist enig	Delvist enig	Delvist uenig	Helt uenig
1727833313	2016-10-18	10:32:52	2016-10-18	10:36:33	221	250529	Kvinde	52	35-53 år	Brøndby	Region Hovedstaden	Øst	Erhvervsfaglig uddannelse (f.eks. EUD, håndværksuddannelse, kontoruddannelse, butiksuddannelse)	Ja	Socialistisk Folkeparti	Andet	Helt enig med B	Delvist enig med A	Helt enig med B	Helt enig med B	Helt enig med B	Helt enig	Helt enig	Helt enig	Helt enig	Helt enig	Delvist enig	Delvist enig	Helt enig	Delvist uenig	Helt uenig
1945303780	2016-10-13	18:57:38	2016-10-13	19:04:26	407	26031	Mand	54	54-74 år	Sønderborg	Region Syddanmark	Vest	Erhvervsfaglig uddannelse (f.eks. EUD, håndværksuddannelse, kontoruddannelse, butiksuddannelse)	Ja	Liberal Alliance	Venstre	Delvist enig med A	Delvist enig med A	Delvist enig med B	Delvist enig med A	Helt enig med A	Helt uenig	Helt uenig	Helt enig	Delvist uenig	Delvist enig	Delvist uenig	Helt enig	Helt enig	Delvist uenig	Helt uenig
132675948	2016-10-23	19:23:21	2016-10-23	19:27:12	231	4501795	Kvinde	47	35-53 år	Rebild	Region Nordjylland	Vest	Erhvervsfaglig uddannelse (f.eks. EUD, håndværksuddannelse, kontoruddannelse, butiksuddannelse)	Ja	Socialdemokraterne	Socialdemokraterne	Delvist enig med B	Delvist enig med B	Delvist enig med B	Delvist enig med A	Ved ikke	Delvist enig	Helt enig	Helt enig	Delvist enig	Helt enig	Delvist enig	Delvist uenig	Ved ikke	Helt uenig	Helt uenig
1838414352	2016-10-25	09:31:11	2016-10-25	09:38:19	428	5749	Kvinde	52	35-53 år	Gladsaxe	Region Hovedstaden	Øst	Videregående uddannelse (2-4½ år)	Ja	Andet	Alternativet	Helt enig med B	Delvist enig med B	Helt enig med B	Helt enig med A	Delvist enig med A	Delvist enig	Delvist uenig	Helt uenig	Delvist enig	Helt enig	Delvist enig	Delvist enig	Helt enig	Helt uenig	Helt uenig
1843451731	2016-11-22	18:17:59	2016-11-22	18:21:44	225	5075992	Kvinde	57	54-74 år	Roskilde	Region Sjælland	Øst	Videregående uddannelse (2-4½ år)	Ja	Socialistisk Folkeparti	Andet	Delvist enig med A	Delvist enig med B	Delvist enig med B	Delvist enig med B	Helt enig med B	Helt enig	Helt enig	Delvist uenig	Helt uenig	Delvist enig	Delvist enig	Helt uenig	Helt enig	Helt uenig	Helt uenig
2017069981	2016-10-19	14:45:18	2016-10-19	14:48:09	171	1862999243	Mand	51	35-53 år	Syddjurs	Region Midtjylland	Vest	Videregående uddannelse (2-4½ år)	Nej	Dansk Folkeparti	Nye Borgerlige	Helt enig med A	Helt enig med A	Helt enig med A	Helt enig med A	Helt enig med A	Delvist enig	Helt uenig	Helt enig	Helt enig	Helt enig	Helt uenig	Delvist enig	Delvist enig	Helt uenig	Helt uenig
575172324	2016-10-14	09:05:59	2016-10-14	09:11:52	353	1863429153	Mand	70	54-74 år	Vejen	Region Syddanmark	Vest	Erhvervsfaglig uddannelse (f.eks. EUD, håndværksuddannelse, kontoruddannelse, butiksuddannelse)	Ja	Socialdemokraterne	Socialdemokraterne	Delvist enig med B	Delvist enig med A	Delvist enig med B	Delvist enig med A	Delvist enig med A	Delvist enig	Delvist uenig	Helt enig	Delvist enig	Helt enig	Helt uenig	Delvist uenig	Ved ikke	Delvist uenig	Helt uenig
726282978	2016-10-14	07:54:51	2016-10-14	08:00:17	326	4116056	Mand	54	54-74 år	Odense	Region Syddanmark	Vest	Videregående uddannelse (op til 2 år - Kræver forudgående gymnasial eller erhvervsgymnasial uddannelse)	Ja	Dansk Folkeparti	Nye Borgerlige	Helt enig med A	Delvist enig med A	Delvist enig med A	Helt enig med A	Helt enig med B	Delvist enig	Delvist uenig	Helt enig	Helt enig	Helt enig	Helt uenig	Delvist uenig	Helt enig	Helt uenig	Helt uenig
956206142	2016-10-13	19:04:22	2016-10-13	19:09:04	281	37742	Kvinde	73	54-74 år	Vejle	Region Syddanmark	Vest	Videregående uddannelse (5 år eller længere)	Ja	Radikale Venstre	Radikale Venstre	Delvist enig med B	Delvist enig med A	Delvist enig med B	Delvist enig med A	Delvist enig med A	Delvist enig	Ved ikke	Helt uenig	Delvist uenig	Delvist enig	Helt enig	Delvist uenig	Delvist enig	Delvist enig	Delvist uenig
1902949979	2016-10-10	09:15:51	2016-10-10	09:20:19	268	5164060	Mand	52	35-53 år	Brøndby	Region Hovedstaden	Øst	Erhvervsfaglig uddannelse (f.eks. EUD, håndværksuddannelse, kontoruddannelse, butiksuddannelse)	Nej	Alternativet	Alternativet	Delvist enig med B	Delvist enig med A	Delvist enig med B	Delvist enig med A	Delvist enig med A	Delvist enig	Delvist enig	Ved ikke	Delvist uenig	Helt enig	Delvist enig	Delvist uenig	Helt enig	Delvist uenig	Delvist enig
118737394	2016-10-19	14:36:08	2016-10-19	14:38:25	137	5718338	Kvinde	29	18-34 år	Odense	Region Syddanmark	Vest	Videregående uddannelse (5 år eller længere)	Ja	Venstre	Venstre	Helt enig med A	Delvist enig med A	Delvist enig med B	Delvist enig med A	Delvist enig med B	Helt uenig	Delvist uenig	Helt enig	Delvist uenig	Delvist enig	Delvist enig	Delvist enig	Helt enig	Helt uenig	Helt uenig
484640518	2016-10-13	18:45:24	2016-10-13	18:50:46	321	65053	Mand	59	54-74 år	Frederiksberg	Region Hovedstaden	Øst	Videregående uddannelse (op til 2 år - Kræver forudgående gymnasial eller erhvervsgymnasial uddannelse)	Ja	Socialdemokraterne	Socialdemokraterne	Delvist enig med A	Helt enig med A	Delvist enig med A	Delvist enig med A	Delvist enig med B	Delvist enig	Delvist enig	Helt enig	Helt enig	Helt enig	Delvist uenig	Delvist uenig	Helt enig	Delvist enig	Delvist enig
14547465	2016-10-14	12:58:01	2016-10-14	13:01:16	195	4176189	Kvinde	61	54-74 år	Jammerbugt	Region Nordjylland	Vest	Grundskole 8.-10. klasse (inkl. realskole)	Nej	Enhedslisten	Socialdemokraterne	Helt enig med A	Helt enig med A	Helt enig med B	Delvist enig med B	Helt enig med B	Helt enig	Helt enig	Helt enig	Helt enig	Helt enig	Helt uenig	Ved ikke	Helt enig	Delvist uenig	Helt uenig
599737710	2016-10-19	12:10:28	2016-10-19	12:14:34	245	6649670	Kvinde	49	35-53 år	Kolding	Region Syddanmark	Vest	Videregående uddannelse (2-4½ år)	Ja	Socialdemokraterne	Socialdemokraterne	Helt enig med B	Helt enig med B	Helt enig med B	Helt enig med A	Helt enig med A	Delvist enig	Delvist enig	Helt enig	Delvist enig	Helt enig	Delvist enig	Helt enig	Helt enig	Delvist uenig	Helt uenig
155919640	2016-10-18	19:01:30	2016-10-18	19:06:55	326	5117559	Kvinde	24	18-34 år	København	Region Hovedstaden	Øst	Videregående uddannelse (2-4½ år)	Ja	Enhedslisten	Alternativet	Delvist enig med B	Delvist enig med A	Helt enig med B	Delvist enig med A	Ved ikke	Delvist enig	Ved ikke	Delvist enig	Delvist uenig	Delvist enig	Delvist enig	Helt uenig	Helt enig	Helt enig	Delvist enig
362739686	2016-10-17	13:47:28	2016-10-17	13:51:17	228	4895510	Mand	34	18-34 år	København	Region Hovedstaden	Øst	Videregående uddannelse (2-4½ år)	Ja	Enhedslisten	Enhedslisten	Delvist enig med B	Helt enig med B	Helt enig med B	Delvist enig med B	Helt enig med B	Helt enig	Helt enig	Helt enig	Helt uenig	Delvist enig	Delvist enig	Helt uenig	Helt enig	Helt enig	Delvist enig
2040984966	2016-10-07	17:58:12	2016-10-07	18:04:37	385	5523099	Mand	67	54-74 år	Fredensborg	Region Hovedstaden	Øst	Videregående uddannelse (5 år eller længere)	Ja	Enhedslisten	Socialistisk Folkeparti	Helt enig med B	Delvist enig med B	Helt enig med B	Delvist enig med B	Helt enig med B	Helt enig	Helt enig	Delvist uenig	Helt uenig	Delvist enig	Helt enig	Helt uenig	Delvist enig	Delvist enig	Delvist enig
1667430827	2016-10-24	13:30:20	2016-10-24	13:33:41	201	5630035	Kvinde	28	18-34 år	Randers	Region Midtjylland	Vest	Erhvervsfaglig uddannelse (f.eks. EUD, håndværksuddannelse, kontoruddannelse, butiksuddannelse)	Ja	Dansk Folkeparti	Dansk Folkeparti	Delvist enig med B	Delvist enig med A	Delvist enig med A	Delvist enig med A	Delvist enig med B	Delvist enig	Delvist enig	Helt enig	Helt enig	Delvist enig	Delvist uenig	Delvist enig	Helt enig	Helt uenig	Helt uenig
1782617754	2016-10-27	22:13:22	2016-10-27	22:17:21	239	5129999	Kvinde	21	18-34 år	Gentofte	Region Hovedstaden	Øst	Videregående uddannelse (2-4½ år)	Ja	Socialistisk Folkeparti	Socialistisk Folkeparti	Helt enig med B	Helt enig med B	Helt enig med B	Delvist enig med B	Helt enig med B	Helt enig	Helt enig	Helt enig	Helt uenig	Delvist enig	Helt enig	Helt uenig	Helt enig	Helt enig	Delvist enig
801560399	2016-10-09	21:39:41	2016-10-09	21:44:57	317	1862994261	Kvinde	55	54-74 år	Ballerup	Region Hovedstaden	Øst	Videregående uddannelse (2-4½ år)	Ja	Socialdemokraterne	Alternativet	Delvist enig med B	Delvist enig med A	Helt enig med B	Delvist enig med B	Delvist enig med B	Delvist enig	Delvist enig	Delvist enig	Delvist uenig	Delvist uenig	Delvist uenig	Helt uenig	Helt enig	Delvist enig	Helt uenig
1329612182	2016-10-13	19:28:01	2016-10-13	19:31:29	208	1863435821	Mand	47	35-53 år	Struer	Region Midtjylland	Vest	Videregående uddannelse (2-4½ år)	Ja	Dansk Folkeparti	Socialdemokraterne	Helt enig med A	Delvist enig med B	Delvist enig med B	Helt enig med A	Delvist enig med A	Delvist uenig	Delvist uenig	Helt enig	Delvist enig	Helt enig	Delvist uenig	Delvist enig	Helt enig	Helt uenig	Helt uenig
689945192	2016-10-17	16:46:12	2016-10-17	16:48:55	162	5303266	Mand	48	35-53 år	Albertslund	Region Hovedstaden	Øst	Erhvervsfaglig uddannelse (f.eks. EUD, håndværksuddannelse, kontoruddannelse, butiksuddannelse)	Ja	Dansk Folkeparti	Dansk Folkeparti	Ved ikke	Ved ikke	Ved ikke	Ved ikke	Ved ikke	Ved ikke	Ved ikke	Ved ikke	Ved ikke	Ved ikke	Ved ikke	Ved ikke	Ved ikke	Ved ikke	Ved ikke
707830	2016-11-22	15:53:49	2016-11-22	16:02:33	524	1863579664	Kvinde	70	54-74 år	Struer	Region Midtjylland	Vest	Grundskole 8.-10. klasse (inkl. realskole)	Ja	Socialdemokraterne	Socialdemokraterne	Delvist enig med A	Delvist enig med A	Ved ikke	Delvist enig med A	Ved ikke	Ved ikke	Ved ikke	Helt enig	Delvist enig	Helt enig	Ved ikke	Delvist enig	Helt enig	Delvist uenig	Delvist uenig
850273521	2016-10-25	08:16:40	2016-10-25	08:19:49	189	4031450	Kvinde	47	35-53 år	Fredericia	Region Syddanmark	Vest	Erhvervsfaglig uddannelse (f.eks. EUD, håndværksuddannelse, kontoruddannelse, butiksuddannelse)	Nej	Venstre	Venstre	Helt enig med A	Helt enig med A	Helt enig med A	Delvist enig med A	Helt enig med A	Helt uenig	Helt uenig	Helt enig	Helt enig	Delvist enig	Delvist enig	Helt enig	Delvist enig	Delvist uenig	Helt uenig
457508905	2016-10-13	15:33:34	2016-10-13	15:38:46	313	4360819	Mand	71	54-74 år	Furesø	Region Hovedstaden	Øst	Videregående uddannelse (5 år eller længere)	Ja	Enhedslisten	Enhedslisten	Delvist enig med B	Delvist enig med B	Helt enig med B	Helt enig med B	Delvist enig med B	Helt enig	Helt enig	Delvist enig	Helt uenig	Delvist uenig	Helt enig	Delvist uenig	Helt enig	Delvist enig	Delvist enig
715907013	2016-10-08	00:41:48	2016-10-08	00:48:39	411	4318548	Kvinde	62	54-74 år	Favrskov	Region Midtjylland	Vest	Videregående uddannelse (2-4½ år)	Ja	Enhedslisten	Enhedslisten	Helt enig med B	Helt enig med B	Helt enig med B	Helt enig med B	Helt enig med B	Delvist enig	Helt enig	Delvist enig	Ved ikke	Delvist enig	Helt enig	Delvist uenig	Helt enig	Helt uenig	Delvist uenig
843108823	2016-10-13	14:41:50	2016-10-13	14:44:36	167	1863043563	Mand	50	35-53 år	Egedal	Region Hovedstaden	Øst	Erhvervsfaglig uddannelse (f.eks. EUD, håndværksuddannelse, kontoruddannelse, butiksuddannelse)	Ja	Socialdemokraterne	Socialdemokraterne	Delvist enig med B	Helt enig med A	Ved ikke	Delvist enig med A	Ved ikke	Helt enig	Helt enig	Helt enig	Delvist enig	Helt enig	Delvist enig	Delvist uenig	Helt enig	Helt uenig	Helt enig
1434254841	2016-10-14	17:07:44	2016-10-14	17:20:00	736	279413	Mand	42	35-53 år	København	Region Hovedstaden	Øst	Grundskole 8.-10. klasse (inkl. realskole)	Ja	Socialdemokraterne	Andet	Delvist enig med B	Ved ikke	Delvist enig med B	Delvist enig med A	Delvist enig med B	Delvist enig	Delvist enig	Delvist enig	Delvist enig	Delvist enig	Delvist enig	Delvist uenig	Delvist enig	Delvist enig	Delvist uenig
1274969153	2016-10-18	11:34:17	2016-10-18	11:37:04	167	6592085	Mand	38	35-53 år	Frederiksberg	Region Hovedstaden	Øst	Videregående uddannelse (5 år eller længere)	Nej	Socialdemokraterne	Socialdemokraterne	Delvist enig med A	Delvist enig med B	Helt enig med B	Helt enig med A	Delvist enig med B	Delvist uenig	Helt uenig	Delvist enig	Helt uenig	Delvist enig	Helt enig	Delvist enig	Helt enig	Helt uenig	Helt uenig
1569021527	2016-10-19	20:22:01	2016-10-19	20:25:58	237	6945303	Kvinde	26	18-34 år	Frederikssund	Region Hovedstaden	Øst	Almengymnasial uddannelse (inkl. HF)	Ja	Alternativet	Alternativet	Delvist enig med B	Delvist enig med A	Delvist enig med B	Delvist enig med A	Helt enig med B	Delvist uenig	Delvist uenig	Helt enig	Helt uenig	Helt uenig	Helt enig	Helt uenig	Helt enig	Helt enig	Delvist uenig
247714487	2016-10-19	19:44:59	2016-10-19	19:53:29	356	38638	Kvinde	72	54-74 år	Århus	Region Midtjylland	Vest	Erhvervsfaglig uddannelse (f.eks. EUD, håndværksuddannelse, kontoruddannelse, butiksuddannelse)	Ja	Dansk Folkeparti	Venstre	Delvist enig med A	Delvist enig med A	Delvist enig med B	Helt enig med A	Helt enig med A	Delvist enig	Delvist enig	Helt enig	Delvist enig	Delvist enig	Delvist enig	Helt enig	Helt enig	Helt uenig	Delvist enig
1612653830	2016-10-14	17:31:26	2016-10-14	17:34:57	211	2795235	Kvinde	48	35-53 år	Høje-Taastrup	Region Hovedstaden	Øst	Erhvervsgymnasial uddannelse (inkl. HHX og HTX)	Ja	Husker ikke	Venstre	Helt enig med A	Delvist enig med A	Helt enig med A	Delvist enig med A	Helt enig med B	Delvist enig	Helt enig	Helt enig	Helt enig	Helt enig	Delvist enig	Delvist enig	Helt enig	Ved ikke	Delvist uenig
1275266158	2016-10-17	13:46:26	2016-10-17	13:52:30	364	1863435780	Mand	52	35-53 år	Vesthimmerlands	Region Nordjylland	Vest	Videregående uddannelse (5 år eller længere)	Ja	Enhedslisten	Alternativet	Delvist enig med B	Delvist enig med B	Helt enig med B	Delvist enig med A	Delvist enig med B	Delvist uenig	Helt enig	Delvist enig	Helt uenig	Delvist enig	Helt enig	Helt uenig	Helt enig	Delvist enig	Helt enig
1702672470	2016-10-15	11:10:36	2016-10-15	11:14:08	212	5656482	Kvinde	45	35-53 år	Odense	Region Syddanmark	Vest	Videregående uddannelse (2-4½ år)	Ja	Alternativet	Alternativet	Helt enig med A	Delvist enig med A	Delvist enig med A	Delvist enig med A	Delvist enig med A	Delvist enig	Delvist enig	Helt enig	Helt enig	Delvist enig	Helt enig	Helt uenig	Helt enig	Helt uenig	Helt uenig
1357376475	2016-10-18	14:46:50	2016-10-18	14:52:15	326	1863038177	Kvinde	48	35-53 år	Kolding	Region Syddanmark	Vest	Videregående uddannelse (2-4½ år)	Ja	Dansk Folkeparti	Socialdemokraterne	Delvist enig med B	Helt enig med B	Delvist enig med B	Delvist enig med A	Delvist enig med A	Delvist enig	Helt uenig	Helt enig	Delvist uenig	Delvist enig	Helt enig	Helt uenig	Delvist enig	Delvist uenig	Helt uenig
2131800913	2016-10-08	19:27:58	2016-10-08	19:33:26	328	178677	Mand	68	54-74 år	Brønderslev	Region Nordjylland	Vest	Videregående uddannelse (5 år eller længere)	Ja	Enhedslisten	Enhedslisten	Helt enig med B	Delvist enig med B	Helt enig med B	Delvist enig med A	Delvist enig med B	Delvist enig	Delvist enig	Delvist uenig	Delvist uenig	Delvist uenig	Helt enig	Delvist uenig	Helt enig	Delvist enig	Delvist enig
491930578	2016-10-17	21:50:03	2016-10-17	21:54:45	282	113704	Mand	38	35-53 år	Århus	Region Midtjylland	Vest	Almengymnasial uddannelse (inkl. HF)	Ja	Venstre	Andet	Delvist enig med A	Helt enig med B	Delvist enig med A	Delvist enig med A	Delvist enig med A	Delvist uenig	Helt enig	Helt enig	Helt enig	Helt enig	Delvist uenig	Delvist enig	Delvist enig	Helt uenig	Delvist uenig
14971989	2016-10-09	09:13:06	2016-10-09	09:17:39	274	4590968	Mand	33	18-34 år	Helsingør	Region Hovedstaden	Øst	Videregående uddannelse (2-4½ år)	Ja	Konservative	Alternativet	Delvist enig med A	Delvist enig med B	Delvist enig med B	Delvist enig med A	Delvist enig med A	Delvist uenig	Delvist enig	Delvist enig	Delvist uenig	Delvist uenig	Delvist enig	Delvist uenig	Helt enig	Helt enig	Delvist enig
352853366	2016-10-13	15:53:48	2016-10-13	15:59:42	353	5652069	Kvinde	45	35-53 år	København	Region Hovedstaden	Øst	Erhvervsfaglig uddannelse (f.eks. EUD, håndværksuddannelse, kontoruddannelse, butiksuddannelse)	Nej	Socialdemokraterne	Andet	Ved ikke	Delvist enig med A	Ved ikke	Delvist enig med A	Ved ikke	Ved ikke	Delvist enig	Delvist enig	Delvist enig	Helt enig	Ved ikke	Delvist enig	Helt enig	Ved ikke	Delvist uenig
1648944399	2016-10-14	10:41:47	2016-10-14	10:46:19	272	563176	Kvinde	52	35-53 år	København	Region Hovedstaden	Øst	Almengymnasial uddannelse (inkl. HF)	Ja	Husker ikke	Andet	Delvist enig med B	Helt enig med B	Helt enig med B	Delvist enig med A	Ved ikke	Delvist enig	Delvist enig	Helt enig	Helt uenig	Delvist uenig	Delvist enig	Helt uenig	Helt enig	Ved ikke	Delvist uenig
1018088614	2016-10-18	11:43:56	2016-10-18	11:49:35	340	7972	Mand	72	54-74 år	Assens	Region Syddanmark	Vest	Videregående uddannelse (2-4½ år)	Ja	Dansk Folkeparti	Socialdemokraterne	Helt enig med B	Helt enig med A	Delvist enig med B	Delvist enig med A	Helt enig med A	Delvist enig	Delvist enig	Helt enig	Helt enig	Helt enig	Delvist enig	Delvist enig	Delvist enig	Helt uenig	Helt uenig
27706	2016-10-06	20:39:52	2016-10-06	20:43:08	196	6589852	Kvinde	33	18-34 år	Brøndby	Region Hovedstaden	Øst	Grundskole 8.-10. klasse (inkl. realskole)		Dansk Folkeparti	Dansk Folkeparti	Delvist enig med A	Delvist enig med A	Helt enig med B	Delvist enig med B	Helt enig med B	Helt enig	Helt enig	Helt enig	Helt enig	Helt enig	Helt uenig	Ved ikke	Helt enig	Helt uenig	Helt uenig
971541195	2016-10-06	21:43:07	2016-10-06	21:52:08	541	38413	Mand	73	54-74 år	Brønderslev	Region Nordjylland	Vest	Videregående uddannelse (2-4½ år)		Radikale Venstre	Radikale Venstre	Ved ikke	Delvist enig med A	Delvist enig med B	Ved ikke	Ved ikke	Ved ikke	Ved ikke	Delvist enig	Helt uenig	Helt enig	Delvist enig	Delvist uenig	Helt enig	Delvist uenig	Helt uenig
855363788	2016-11-01	19:14:14	2016-11-01	19:20:27	373	3014776	Kvinde	51	35-53 år	Frederiksberg	Region Hovedstaden	Øst	Videregående uddannelse (op til 2 år - Kræver forudgående gymnasial eller erhvervsgymnasial uddannelse)	Nej	Husker ikke	Socialdemokraterne	Helt enig med B	Delvist enig med B	Delvist enig med B	Delvist enig med A	Ved ikke	Delvist enig	Delvist enig	Delvist enig	Delvist uenig	Delvist enig	Delvist enig	Delvist enig	Helt enig	Delvist enig	Delvist uenig
96202639	2016-10-06	22:50:11	2016-10-06	22:57:30	438	38476	Mand	73	54-74 år	Favrskov	Region Midtjylland	Vest	Grundskole 8.-10. klasse (inkl. realskole)		Socialdemokraterne	Socialdemokraterne	Ved ikke	Delvist enig med A	Helt enig med B	Delvist enig med B	Delvist enig med B	Delvist enig	Delvist enig	Delvist enig	Delvist enig	Delvist enig	Delvist enig	Delvist uenig	Delvist uenig	Helt uenig	Helt uenig
1873638327	2016-10-23	20:05:54	2016-10-23	20:09:22	208	1863451378	Mand	47	35-53 år	Haderslev	Region Syddanmark	Vest	Erhvervsfaglig uddannelse (f.eks. EUD, håndværksuddannelse, kontoruddannelse, butiksuddannelse)	Ja	Dansk Folkeparti	Dansk Folkeparti	Delvist enig med B	Delvist enig med B	Delvist enig med B	Helt enig med A	Helt enig med A	Helt uenig	Helt enig	Helt enig	Helt enig	Helt enig	Ved ikke	Delvist enig	Helt enig	Helt uenig	Helt uenig
975278472	2016-10-08	23:10:14	2016-10-08	23:15:20	306	126212	Kvinde	29	18-34 år	Aalborg	Region Nordjylland	Vest	Grundskole 8.-10. klasse (inkl. realskole)	Ja	Dansk Folkeparti	Dansk Folkeparti	Helt enig med B	Delvist enig med B	Helt enig med B	Delvist enig med B	Delvist enig med B	Delvist uenig	Delvist enig	Helt enig	Helt enig	Helt enig	Helt uenig	Delvist enig	Helt enig	Ved ikke	Helt uenig
1526616076	2016-10-17	17:41:27	2016-10-17	17:45:10	223	4123849	Kvinde	24	18-34 år	Odense	Region Syddanmark	Vest	Videregående uddannelse (2-4½ år)	Ja	Enhedslisten	Enhedslisten	Delvist enig med B	Delvist enig med A	Helt enig med B	Delvist enig med B	Delvist enig med A	Delvist enig	Helt enig	Helt enig	Delvist uenig	Ved ikke	Helt enig	Delvist enig	Helt enig	Delvist uenig	Helt uenig
1115179831	2016-10-16	16:34:52	2016-10-16	16:39:03	251	48913	Kvinde	67	54-74 år	Frederiksberg	Region Hovedstaden	Øst	Videregående uddannelse (2-4½ år)	Nej	Socialistisk Folkeparti	Socialistisk Folkeparti	Helt enig med B	Delvist enig med B	Helt enig med B	Delvist enig med B	Helt enig med B	Delvist enig	Helt enig	Delvist uenig	Helt uenig	Delvist enig	Helt enig	Helt uenig	Helt enig	Helt enig	Helt uenig
1131254017	2016-10-13	17:45:14	2016-10-13	17:49:42	268	4341655	Kvinde	26	18-34 år	Egedal	Region Hovedstaden	Øst	Videregående uddannelse (2-4½ år)	Ja	Konservative	Konservative	Delvist enig med A	Delvist enig med A	Delvist enig med A	Ved ikke	Helt enig med A	Delvist uenig	Delvist uenig	Helt enig	Ved ikke	Delvist enig	Ved ikke	Delvist enig	Helt enig	Ved ikke	Helt uenig
2121188514	2016-10-16	13:30:47	2016-10-16	13:34:00	193	4463708	Kvinde	37	35-53 år	Odense	Region Syddanmark	Vest	Videregående uddannelse (5 år eller længere)	Ja	Alternativet	Alternativet	Delvist enig med B	Delvist enig med B	Delvist enig med B	Delvist enig med B	Delvist enig med B	Delvist enig	Delvist enig	Delvist enig	Delvist uenig	Delvist uenig	Helt enig	Helt uenig	Helt enig	Helt enig	Delvist uenig
1097484037	2016-10-14	14:11:21	2016-10-14	14:15:36	255	1863430642	Kvinde	28	18-34 år	Slagelse	Region Sjælland	Øst	Almengymnasial uddannelse (inkl. HF)	Ja	Andet	Andet	Helt enig med B	Ved ikke	Delvist enig med B	Delvist enig med B	Ved ikke	Delvist enig	Helt enig	Delvist enig	Helt uenig	Delvist enig	Helt enig	Delvist uenig	Helt enig	Delvist enig	Ved ikke
751000245	2016-10-27	22:38:43	2016-10-27	22:45:54	307	1863409389	Mand	20	18-34 år	Aalborg	Region Nordjylland	Vest	Grundskole 8.-10. klasse (inkl. realskole)	Ja	Socialdemokraterne	Dansk Folkeparti	Delvist enig med B	Helt enig med A	Helt enig med B	Delvist enig med B	Helt enig med B	Helt enig	Delvist uenig	Ved ikke	Helt enig	Helt enig	Delvist uenig	Helt uenig	Helt enig	Ved ikke	Helt uenig
1866544866	2016-10-21	08:28:44	2016-10-21	08:31:43	179	58700	Kvinde	62	54-74 år	Syddjurs	Region Midtjylland	Vest	Erhvervsfaglig uddannelse (f.eks. EUD, håndværksuddannelse, kontoruddannelse, butiksuddannelse)	Ja	Socialdemokraterne	Socialdemokraterne	Delvist enig med B	Helt enig med B	Ved ikke	Helt enig med A	Delvist enig med B	Delvist enig	Helt enig	Delvist uenig	Delvist uenig	Helt enig	Delvist enig	Delvist enig	Helt enig	Delvist uenig	Helt uenig
1984532117	2016-10-14	23:47:29	2016-10-14	23:50:25	176	3432468	Mand	64	54-74 år	Aalborg	Region Nordjylland	Vest	Grundskole 8.-10. klasse (inkl. realskole)	Nej	Andet	Andet	Ved ikke	Ved ikke	Ved ikke	Ved ikke	Ved ikke	Ved ikke	Ved ikke	Ved ikke	Ved ikke	Ved ikke	Ved ikke	Ved ikke	Ved ikke	Ved ikke	Ved ikke
1874000533	2016-10-14	15:35:37	2016-10-14	15:42:15	398	3847377	Mand	71	54-74 år	Helsingør	Region Hovedstaden	Øst	Videregående uddannelse (2-4½ år)	Ja	Venstre	Venstre	Delvist enig med A	Delvist enig med A	Delvist enig med B	Delvist enig med A	Delvist enig med B	Delvist enig	Delvist uenig	Delvist enig	Delvist enig	Helt enig	Delvist enig	Delvist uenig	Delvist enig	Helt uenig	Delvist enig
2013026090	2016-10-15	09:43:03	2016-10-15	09:47:23	260	6913989	Mand	51	35-53 år	København	Region Hovedstaden	Øst	Videregående uddannelse (2-4½ år)	Ja	Dansk Folkeparti	Nye Borgerlige	Delvist enig med A	Delvist enig med A	Delvist enig med A	Delvist enig med A	Delvist enig med A	Helt uenig	Delvist uenig	Helt enig	Helt enig	Helt enig	Delvist uenig	Ved ikke	Helt enig	Delvist uenig	Helt uenig
1966377264	2016-10-06	20:06:26	2016-10-06	20:12:13	347	2496575	Kvinde	74	54-74 år	Ballerup	Region Hovedstaden	Øst	Videregående uddannelse (5 år eller længere)		Radikale Venstre	Radikale Venstre	Delvist enig med B	Delvist enig med A	Delvist enig med B	Delvist enig med A	Ved ikke	Delvist uenig	Delvist uenig	Delvist uenig	Helt uenig	Ved ikke	Delvist enig	Delvist uenig	Ved ikke	Delvist enig	Ved ikke
2002964878	2016-10-13	17:55:25	2016-10-13	18:01:26	361	1863009897	Kvinde	62	54-74 år	København	Region Hovedstaden	Øst	Videregående uddannelse (2-4½ år)	Ja	Socialdemokraterne	Socialdemokraterne	Delvist enig med B	Delvist enig med A	Helt enig med B	Delvist enig med A	Helt enig med B	Helt enig	Helt enig	Delvist enig	Helt uenig	Delvist uenig	Delvist enig	Helt uenig	Helt enig	Delvist enig	Helt uenig
67320534	2016-10-10	23:00:24	2016-10-10	23:03:38	195	4160005	Kvinde	69	54-74 år	Næstved	Region Sjælland	Øst	Erhvervsfaglig uddannelse (f.eks. EUD, håndværksuddannelse, kontoruddannelse, butiksuddannelse)	Ja	Venstre	Venstre	Helt enig med A	Delvist enig med A	Delvist enig med A	Helt enig med A	Helt enig med A	Helt uenig	Ved ikke	Helt enig	Ved ikke	Helt enig	Ved ikke	Helt enig	Helt enig	Helt uenig	Helt enig
1644218970	2016-10-13	22:50:04	2016-10-13	22:53:24	200	56630	Kvinde	62	54-74 år	Viborg	Region Midtjylland	Vest	Grundskole 8.-10. klasse (inkl. realskole)	Ja	Socialistisk Folkeparti	Alternativet	Helt enig med A	Helt enig med A	Delvist enig med B	Delvist enig med B	Delvist enig med A	Delvist enig	Delvist enig	Delvist enig	Delvist enig	Delvist enig	Delvist enig	Delvist enig	Delvist enig	Delvist enig	Delvist enig
125385862	2016-10-20	10:59:05	2016-10-20	11:07:14	358	7069681	Kvinde	46	35-53 år	Aalborg	Region Nordjylland	Vest	Erhvervsfaglig uddannelse (f.eks. EUD, håndværksuddannelse, kontoruddannelse, butiksuddannelse)	Ja	Socialdemokraterne	Socialdemokraterne	Helt enig med B	Helt enig med B	Helt enig med B	Helt enig med A	Helt enig med B	Ved ikke	Delvist enig	Helt enig	Ved ikke	Helt enig	Delvist uenig	Helt enig	Helt enig	Ved ikke	Helt uenig
533306886	2016-10-08	15:49:24	2016-10-08	15:52:26	181	5314902	Kvinde	55	54-74 år	Aalborg	Region Nordjylland	Vest	Videregående uddannelse (2-4½ år)	Nej	Husker ikke	Enhedslisten	Ved ikke	Delvist enig med B	Helt enig med B	Ved ikke	Helt enig med B	Delvist enig	Ved ikke	Ved ikke	Delvist uenig	Delvist enig	Ved ikke	Delvist uenig	Helt enig	Ved ikke	Delvist uenig
2056622597	2016-10-14	11:26:25	2016-10-14	11:31:13	288	1863424651	Mand	49	35-53 år	Slagelse	Region Sjælland	Øst	Erhvervsfaglig uddannelse (f.eks. EUD, håndværksuddannelse, kontoruddannelse, butiksuddannelse)	Ja	Dansk Folkeparti	Dansk Folkeparti	Helt enig med B	Helt enig med B	Helt enig med B	Delvist enig med A	Delvist enig med A	Helt enig	Helt enig	Helt enig	Helt enig	Helt enig	Delvist enig	Delvist enig	Helt enig	Helt uenig	Helt uenig
298448814	2016-10-07	18:08:20	2016-10-07	18:12:11	230	5764731	Kvinde	73	54-74 år	Esbjerg	Region Syddanmark	Vest	Videregående uddannelse (2-4½ år)	Ja	Liberal Alliance	Venstre	Helt enig med A	Helt enig med A	Helt enig med A	Helt enig med A	Helt enig med A	Helt uenig	Helt uenig	Delvist enig	Ved ikke	Delvist enig	Delvist uenig	Helt enig	Helt enig	Delvist uenig	Delvist enig
975103253	2016-10-23	19:58:52	2016-10-23	20:02:19	207	4334914	Kvinde	57	54-74 år	Sønderborg	Region Syddanmark	Vest	Videregående uddannelse (2-4½ år)	Nej	Socialdemokraterne	Socialdemokraterne	Helt enig med A	Delvist enig med B	Delvist enig med B	Delvist enig med A	Helt enig med B	Delvist uenig	Delvist enig	Helt enig	Helt uenig	Delvist enig	Delvist enig	Delvist uenig	Helt enig	Delvist enig	Delvist uenig
1665579354	2016-10-14	13:02:40	2016-10-14	13:08:36	355	5787164	Mand	53	35-53 år	Rødovre	Region Hovedstaden	Øst	Videregående uddannelse (op til 2 år - Kræver forudgående gymnasial eller erhvervsgymnasial uddannelse)	Ja	Andet	Andet	Delvist enig med A	Delvist enig med A	Delvist enig med B	Delvist enig med A	Helt enig med A	Delvist enig	Helt uenig	Delvist enig	Delvist uenig	Helt enig	Delvist enig	Delvist enig	Helt enig	Delvist enig	Helt uenig
1675848322	2016-10-07	18:40:34	2016-10-07	18:43:47	193	1863438443	Mand	53	35-53 år	Brøndby	Region Hovedstaden	Øst	Erhvervsfaglig uddannelse (f.eks. EUD, håndværksuddannelse, kontoruddannelse, butiksuddannelse)	Nej	Andet	Enhedslisten	Delvist enig med B	Delvist enig med A	Helt enig med B	Helt enig med B	Helt enig med B	Delvist uenig	Delvist enig	Delvist enig	Helt uenig	Delvist uenig	Helt enig	Helt uenig	Helt enig	Delvist enig	Delvist enig
960849378	2016-10-31	19:00:12	2016-10-31	19:05:28	316	22146	Mand	35	35-53 år	København	Region Hovedstaden	Øst	Videregående uddannelse (2-4½ år)	Ja	Alternativet	Socialdemokraterne	Delvist enig med B	Delvist enig med B	Helt enig med B	Ved ikke	Delvist enig med B	Delvist uenig	Delvist enig	Helt enig	Delvist uenig	Delvist enig	Helt enig	Delvist enig	Helt enig	Helt uenig	Delvist uenig
1479552443	2016-10-14	10:46:09	2016-10-14	10:48:50	161	4317515	Kvinde	57	54-74 år	Haderslev	Region Syddanmark	Vest	Videregående uddannelse (2-4½ år)	Nej	Enhedslisten	Enhedslisten	Helt enig med B	Delvist enig med B	Helt enig med B	Delvist enig med B	Helt enig med B	Delvist enig	Helt enig	Delvist enig	Helt uenig	Delvist enig	Helt enig	Delvist uenig	Helt enig	Delvist enig	Delvist uenig
1917248655	2016-10-19	13:27:06	2016-10-19	13:32:58	352	52147	Kvinde	65	54-74 år	Næstved	Region Sjælland	Øst	Erhvervsfaglig uddannelse (f.eks. EUD, håndværksuddannelse, kontoruddannelse, butiksuddannelse)	Ja	Socialdemokraterne	Konservative	Delvist enig med A	Delvist enig med B	Delvist enig med B	Helt enig med B	Delvist enig med A	Ved ikke	Delvist enig	Delvist enig	Ved ikke	Helt enig	Delvist enig	Ved ikke	Helt enig	Ved ikke	Delvist uenig
1294546907	2016-10-13	14:51:56	2016-10-13	15:00:18	502	37043	Mand	74	54-74 år	Haderslev	Region Syddanmark	Vest	Erhvervsfaglig uddannelse (f.eks. EUD, håndværksuddannelse, kontoruddannelse, butiksuddannelse)	Ja	Socialdemokraterne	Socialistisk Folkeparti	Helt enig med A	Helt enig med A	Helt enig med A	Delvist enig med A	Delvist enig med B	Delvist enig	Delvist enig	Ved ikke	Helt uenig	Delvist enig	Delvist enig	Delvist uenig	Helt uenig	Delvist uenig	Delvist uenig
56575813	2016-10-17	08:07:44	2016-10-17	08:11:28	224	81109	Kvinde	53	35-53 år	Guldborgsund	Region Sjælland	Øst	Videregående uddannelse (2-4½ år)	Nej	Socialistisk Folkeparti	Socialistisk Folkeparti	Delvist enig med B	Delvist enig med B	Delvist enig med B	Delvist enig med A	Delvist enig med B	Delvist enig	Delvist enig	Delvist enig	Helt uenig	Delvist uenig	Delvist enig	Delvist uenig	Helt enig	Delvist enig	Delvist uenig
1013109457	2016-10-16	18:48:36	2016-10-16	18:52:02	206	27639	Mand	56	54-74 år	Halsnæs (før 2008: Frederiksværk-Hundested)	Region Hovedstaden	Øst	Videregående uddannelse (5 år eller længere)	Ja	Socialdemokraterne	Socialdemokraterne	Delvist enig med B	Delvist enig med A	Helt enig med B	Delvist enig med B	Helt enig med A	Delvist uenig	Delvist enig	Helt enig	Helt uenig	Delvist enig	Delvist enig	Delvist uenig	Helt enig	Delvist enig	Delvist uenig
1388974307	2016-10-14	12:12:01	2016-10-14	12:17:22	321	1862998298	Kvinde	33	18-34 år	Odense	Region Syddanmark	Vest	Almengymnasial uddannelse (inkl. HF)	Nej	Enhedslisten	Liberal Alliance	Delvist enig med B	Delvist enig med B	Helt enig med B	Delvist enig med A	Delvist enig med A	Helt uenig	Delvist enig	Helt enig	Delvist enig	Delvist uenig	Delvist uenig	Helt uenig	Helt enig	Ved ikke	Helt uenig
2069982221	2016-10-13	19:45:45	2016-10-13	19:49:30	225	3436099	Kvinde	66	54-74 år	København	Region Hovedstaden	Øst	Videregående uddannelse (2-4½ år)	Nej	Enhedslisten	Enhedslisten	Helt enig med B	Delvist enig med B	Helt enig med B	Delvist enig med B	Delvist enig med B	Delvist enig	Delvist enig	Delvist enig	Delvist uenig	Delvist enig	Helt enig	Helt uenig	Helt enig	Delvist enig	Delvist uenig
2058503103	2016-10-24	17:33:43	2016-10-24	17:36:58	194	52367	Mand	66	54-74 år	Holbæk	Region Sjælland	Øst	Videregående uddannelse (5 år eller længere)	Ja	Venstre	Venstre	Helt enig med A	Helt enig med A	Delvist enig med A	Helt enig med A	Helt enig med A	Delvist uenig	Delvist enig	Helt enig	Helt enig	Helt enig	Delvist enig	Helt enig	Helt enig	Helt uenig	Helt uenig
1675544269	2016-10-07	10:40:25	2016-10-07	10:43:59	214	1863435270	Mand	29	18-34 år	Århus	Region Midtjylland	Vest	Erhvervsfaglig uddannelse (f.eks. EUD, håndværksuddannelse, kontoruddannelse, butiksuddannelse)	Ja	Andet	Andet	Helt enig med B	Helt enig med B	Helt enig med A	Delvist enig med B	Ved ikke	Delvist enig	Delvist enig	Delvist enig	Ved ikke	Delvist uenig	Delvist enig	Delvist enig	Delvist enig	Delvist enig	Delvist enig
1928242037	2016-10-17	17:56:59	2016-10-17	18:00:32	213	5633735	Mand	40	35-53 år	Næstved	Region Sjælland	Øst	Erhvervsfaglig uddannelse (f.eks. EUD, håndværksuddannelse, kontoruddannelse, butiksuddannelse)	Ja	Dansk Folkeparti	Danskernes Parti	Delvist enig med B	Delvist enig med A	Helt enig med B	Helt enig med A	Helt enig med A	Helt enig	Delvist enig	Helt enig	Helt enig	Helt enig	Ved ikke	Delvist enig	Helt enig	Helt uenig	Helt uenig
573410684	2016-10-18	11:23:17	2016-10-18	11:26:54	217	2868892	Kvinde	62	54-74 år	Hedensted	Region Midtjylland	Vest	Grundskole 8.-10. klasse (inkl. realskole)	Nej	Socialdemokraterne	Socialdemokraterne	Delvist enig med B	Helt enig med B	Delvist enig med B	Helt enig med A	Delvist enig med B	Delvist enig	Delvist enig	Delvist enig	Delvist enig	Helt enig	Delvist enig	Delvist enig	Helt enig	Delvist uenig	Delvist uenig
2017357026	2016-10-13	14:36:38	2016-10-13	14:40:54	256	2497267	Mand	50	35-53 år	Struer	Region Midtjylland	Vest	Videregående uddannelse (2-4½ år)	Ja	Liberal Alliance	Liberal Alliance	Helt enig med A	Helt enig med A	Helt enig med A	Helt enig med A	Helt enig med A	Helt uenig	Helt uenig	Helt enig	Helt uenig	Delvist enig	Delvist uenig	Helt enig	Delvist enig	Helt uenig	Helt uenig
956188404	2016-11-09	11:23:18	2016-11-09	11:26:35	197	6178115	Mand	34	18-34 år	Ringkøbing-Skjern	Region Midtjylland	Vest	Grundskole 8.-10. klasse (inkl. realskole)	Ja	Dansk Folkeparti	Dansk Folkeparti	Delvist enig med A	Delvist enig med B	Helt enig med B	Delvist enig med A	Helt enig med A	Helt enig	Delvist enig	Helt enig	Helt enig	Delvist enig	Delvist enig	Helt enig	Delvist uenig	Delvist uenig	Helt uenig
1440568704	2016-10-13	21:32:28	2016-10-13	21:40:11	463	2869217	Mand	73	54-74 år	Kolding	Region Syddanmark	Vest	Erhvervsfaglig uddannelse (f.eks. EUD, håndværksuddannelse, kontoruddannelse, butiksuddannelse)	Ja	Socialdemokraterne	Socialdemokraterne	Delvist enig med B	Helt enig med A	Helt enig med B	Delvist enig med A	Helt enig med B	Delvist enig	Helt enig	Helt enig	Helt enig	Delvist enig	Ved ikke	Helt uenig	Helt enig	Helt uenig	Helt uenig
440292039	2016-10-18	13:51:53	2016-10-18	13:56:41	288	2803250	Mand	50	35-53 år	Århus	Region Midtjylland	Vest	Videregående uddannelse (2-4½ år)	Ja	Venstre	Venstre	Helt enig med A	Delvist enig med A	Delvist enig med A	Helt enig med A	Helt enig med B	Helt uenig	Helt uenig	Helt enig	Delvist enig	Helt enig	Delvist uenig	Delvist uenig	Helt enig	Delvist uenig	Helt uenig
1125648598	2016-10-13	18:31:11	2016-10-13	18:33:48	156	4462869	Kvinde	32	18-34 år	København	Region Hovedstaden	Øst	Almengymnasial uddannelse (inkl. HF)	Ja	Enhedslisten	Enhedslisten	Delvist enig med B	Delvist enig med A	Helt enig med B	Delvist enig med A	Delvist enig med B	Delvist enig	Delvist enig	Delvist uenig	Helt uenig	Delvist enig	Helt enig	Helt uenig	Helt enig	Helt enig	Delvist enig
2130420906	2016-10-14	11:05:31	2016-10-14	11:08:29	178	4411928	Mand	43	35-53 år	Esbjerg	Region Syddanmark	Vest	Videregående uddannelse (2-4½ år)	Ja	Socialdemokraterne	Enhedslisten	Delvist enig med A	Helt enig med A	Helt enig med B	Helt enig med A	Helt enig med B	Helt enig	Helt enig	Helt enig	Delvist enig	Delvist enig	Delvist enig	Helt uenig	Helt enig	Helt enig	Helt uenig
934763357	2016-10-17	09:27:57	2016-10-17	09:41:31	682	95533	Mand	46	35-53 år	Nordfyns	Region Syddanmark	Vest	Videregående uddannelse (2-4½ år)	Ja	Enhedslisten	Alternativet	Delvist enig med A	Delvist enig med B	Delvist enig med B	Delvist enig med A	Delvist enig med B	Delvist uenig	Delvist uenig	Delvist enig	Helt uenig	Delvist uenig	Helt enig	Delvist uenig	Helt enig	Helt uenig	Ved ikke
85273498	2016-10-14	14:16:41	2016-10-14	14:22:54	373	4148776	Kvinde	48	35-53 år	Hvidovre	Region Hovedstaden	Øst	Erhvervsfaglig uddannelse (f.eks. EUD, håndværksuddannelse, kontoruddannelse, butiksuddannelse)	Ja	Socialdemokraterne	Andet	Delvist enig med B	Delvist enig med A	Delvist enig med B	Ved ikke	Ved ikke	Delvist uenig	Delvist enig	Delvist enig	Helt enig	Helt enig	Delvist enig	Delvist enig	Helt enig	Ved ikke	Ved ikke
1841133503	2016-10-20	09:59:00	2016-10-20	10:06:15	435	4821574	Mand	62	54-74 år	København	Region Hovedstaden	Øst	Videregående uddannelse (op til 2 år - Kræver forudgående gymnasial eller erhvervsgymnasial uddannelse)	Nej	Dansk Folkeparti	Socialdemokraterne	Delvist enig med B	Delvist enig med B	Delvist enig med A	Delvist enig med A	Delvist enig med A	Delvist uenig	Delvist enig	Ved ikke	Helt uenig	Delvist enig	Ved ikke	Delvist uenig	Helt enig	Helt uenig	Helt uenig
948826824	2016-10-17	18:16:32	2016-10-17	18:20:55	263	20137	Kvinde	59	54-74 år	Holbæk	Region Sjælland	Øst	Videregående uddannelse (2-4½ år)	Ja	Venstre	Andet	Helt enig med A	Helt enig med A	Helt enig med B	Delvist enig med A	Delvist enig med A	Helt uenig	Delvist uenig	Delvist enig	Helt uenig	Delvist enig	Delvist enig	Delvist uenig	Delvist enig	Delvist uenig	Delvist uenig
1409488682	2016-10-07	07:21:47	2016-10-07	07:37:12	311	73478	Mand	56	54-74 år	Brønderslev	Region Nordjylland	Vest	Videregående uddannelse (2-4½ år)		Venstre	Andet	Helt enig med A	Helt enig med A	Delvist enig med B	Helt enig med A	Helt enig med A	Delvist uenig	Helt uenig	Helt enig	Helt enig	Helt enig	Helt uenig	Delvist enig	Helt enig	Helt uenig	Helt uenig
799859156	2016-10-06	20:56:58	2016-10-06	21:02:03	306	3055244	Mand	65	54-74 år	Billund	Region Syddanmark	Vest	Erhvervsfaglig uddannelse (f.eks. EUD, håndværksuddannelse, kontoruddannelse, butiksuddannelse)		Enhedslisten	Andet	Delvist enig med B	Ved ikke	Delvist enig med B	Helt enig med B	Helt enig med B	Delvist enig	Helt enig	Ved ikke	Helt uenig	Delvist enig	Delvist enig	Delvist uenig	Ved ikke	Helt uenig	Delvist enig
559824692	2016-11-03	18:31:02	2016-11-03	18:39:40	519	1863102408	Kvinde	41	35-53 år	Høje-Taastrup	Region Hovedstaden	Øst	Erhvervsfaglig uddannelse (f.eks. EUD, håndværksuddannelse, kontoruddannelse, butiksuddannelse)	Ja	Socialdemokraterne	Enhedslisten	Helt enig med B	Delvist enig med B	Helt enig med B	Helt enig med A	Delvist enig med A	Delvist enig	Helt enig	Delvist enig	Delvist enig	Ved ikke	Delvist enig	Delvist enig	Delvist uenig	Ved ikke	Ved ikke
2107375320	2016-10-07	22:29:22	2016-10-07	22:40:22	439	4820620	Kvinde	66	54-74 år	Dragør	Region Hovedstaden	Øst	Erhvervsfaglig uddannelse (f.eks. EUD, håndværksuddannelse, kontoruddannelse, butiksuddannelse)	Nej	Liberal Alliance	Liberal Alliance	Delvist enig med A	Helt enig med A	Delvist enig med A	Helt enig med A	Delvist enig med A	Helt uenig	Helt uenig	Delvist enig	Delvist enig	Helt enig	Delvist enig	Helt enig	Helt enig	Helt uenig	Helt uenig
1446617892	2016-10-04	14:41:17	2016-10-04	14:52:52	393	21578	Mand	62	54-74 år	Århus	Region Midtjylland	Vest			Socialdemokraterne	Socialdemokraterne	Helt enig med A	Delvist enig med A	Helt enig med B	Delvist enig med B	Delvist enig med A	Delvist enig	Helt enig	Delvist enig	Delvist uenig	Helt enig	Helt enig	Delvist enig	Helt enig	Ved ikke	Helt enig
497029361	2016-10-27	15:27:54	2016-10-27	15:31:45	231	3311918	Kvinde	23	18-34 år	København	Region Hovedstaden	Øst	Almengymnasial uddannelse (inkl. HF)	Ja	Alternativet	Enhedslisten	Delvist enig med B	Helt enig med A	Ved ikke	Delvist enig med A	Delvist enig med A	Helt enig	Delvist uenig	Delvist enig	Helt uenig	Ved ikke	Delvist enig	Delvist uenig	Helt enig	Delvist enig	Delvist uenig
178644050	2016-10-07	18:28:51	2016-10-07	18:34:15	324	83899	Kvinde	51	35-53 år	Assens	Region Syddanmark	Vest	Erhvervsfaglig uddannelse (f.eks. EUD, håndværksuddannelse, kontoruddannelse, butiksuddannelse)	Ja	Venstre	Andet	Ved ikke	Delvist enig med A	Ved ikke	Delvist enig med B	Ved ikke	Ved ikke	Ved ikke	Helt enig	Delvist enig	Helt enig	Delvist uenig	Delvist enig	Delvist enig	Delvist uenig	Helt uenig
114120346	2016-10-20	13:01:07	2016-10-20	13:03:12	125	1863000009	Mand	35	35-53 år	Aalborg	Region Nordjylland	Vest	Videregående uddannelse (2-4½ år)	Ja	Liberal Alliance	Liberal Alliance	Helt enig med A	Helt enig med A	Helt enig med A	Helt enig med A	Delvist enig med A	Helt uenig	Helt uenig	Delvist uenig	Helt uenig	Delvist uenig	Ved ikke	Delvist uenig	Helt enig	Helt uenig	Delvist enig
1356791402	2016-10-13	15:03:18	2016-10-13	15:08:48	329	4896625	Mand	29	18-34 år	København	Region Hovedstaden	Øst	Videregående uddannelse (5 år eller længere)	Ja	Alternativet	Alternativet	Delvist enig med B	Delvist enig med A	Delvist enig med B	Delvist enig med B	Helt enig med B	Helt enig	Helt enig	Delvist uenig	Helt uenig	Helt uenig	Helt enig	Helt uenig	Helt enig	Helt enig	Delvist enig
327420045	2016-10-14	18:48:05	2016-10-14	18:54:27	382	2567407	Kvinde	56	54-74 år	Favrskov	Region Midtjylland	Vest	Videregående uddannelse (2-4½ år)	Ja	Socialdemokraterne	Socialdemokraterne	Delvist enig med B	Delvist enig med A	Helt enig med B	Delvist enig med A	Delvist enig med B	Delvist enig	Delvist uenig	Delvist enig	Helt enig	Helt enig	Delvist uenig	Helt uenig	Helt enig	Delvist enig	Helt uenig
55622630	2016-10-31	15:37:05	2016-10-31	15:45:01	476	6831906	Mand	30	18-34 år	Odense	Region Syddanmark	Vest	Almengymnasial uddannelse (inkl. HF)	Ja	Radikale Venstre	Radikale Venstre	Delvist enig med B	Delvist enig med B	Helt enig med B	Delvist enig med A	Delvist enig med A	Delvist uenig	Helt uenig	Delvist enig	Delvist enig	Helt enig	Delvist enig	Delvist uenig	Helt enig	Delvist enig	Delvist uenig
1445407545	2016-10-18	14:48:51	2016-10-18	14:52:20	209	36078	Mand	74	54-74 år	Århus	Region Midtjylland	Vest	Videregående uddannelse (2-4½ år)	Nej	Socialdemokraterne	Socialdemokraterne	Helt enig med B	Delvist enig med B	Helt enig med B	Delvist enig med B	Delvist enig med B	Ved ikke	Helt enig	Delvist enig	Helt uenig	Helt enig	Delvist enig	Helt uenig	Delvist enig	Helt uenig	Delvist enig
1325707082	2016-10-14	10:03:24	2016-10-14	10:08:18	294	1863028786	Mand	39	35-53 år	Jammerbugt	Region Nordjylland	Vest	Erhvervsfaglig uddannelse (f.eks. EUD, håndværksuddannelse, kontoruddannelse, butiksuddannelse)	Ja	Dansk Folkeparti	Dansk Folkeparti	Ved ikke	Delvist enig med A	Ved ikke	Ved ikke	Helt enig med A	Helt enig	Helt enig	Helt enig	Helt enig	Helt enig	Delvist enig	Helt enig	Ved ikke	Helt uenig	Helt uenig
1896689577	2016-11-01	13:17:32	2016-11-01	13:20:14	162	1863048535	Mand	29	18-34 år	Skanderborg	Region Midtjylland	Vest	Videregående uddannelse (op til 2 år - Kræver forudgående gymnasial eller erhvervsgymnasial uddannelse)	Ja	Socialdemokraterne	Liberal Alliance	Delvist enig med A	Delvist enig med A	Delvist enig med A	Helt enig med A	Helt enig med A	Delvist uenig	Delvist enig	Helt enig	Delvist uenig	Delvist enig	Delvist uenig	Delvist uenig	Helt enig	Helt uenig	Helt uenig
711187252	2016-10-17	20:04:25	2016-10-17	20:08:04	220	254446	Kvinde	63	54-74 år	Faaborg-Midtfyn	Region Syddanmark	Vest	Grundskole 8.-10. klasse (inkl. realskole)	Nej	Socialdemokraterne	Socialdemokraterne	Helt enig med B	Helt enig med B	Helt enig med B	Helt enig med B	Helt enig med B	Helt enig	Helt enig	Helt enig	Helt enig	Helt enig	Helt uenig	Helt enig	Helt enig	Helt uenig	Helt uenig
1250843891	2016-11-01	15:56:34	2016-11-01	15:59:11	157	4922055	Mand	26	18-34 år	Aalborg	Region Nordjylland	Vest	Almengymnasial uddannelse (inkl. HF)	Ja	Alternativet	Alternativet	Delvist enig med B	Helt enig med A	Helt enig med B	Delvist enig med A	Helt enig med B	Delvist enig	Helt uenig	Delvist uenig	Helt uenig	Delvist uenig	Helt enig	Delvist uenig	Helt enig	Helt uenig	Delvist uenig
869162438	2016-10-16	12:43:57	2016-10-16	12:50:02	366	5092	Kvinde	38	35-53 år	Nordfyns	Region Syddanmark	Vest	Erhvervsfaglig uddannelse (f.eks. EUD, håndværksuddannelse, kontoruddannelse, butiksuddannelse)	Ja	Socialistisk Folkeparti	Socialistisk Folkeparti	Delvist enig med B	Ved ikke	Helt enig med B	Delvist enig med B	Delvist enig med B	Helt enig	Delvist enig	Helt enig	Delvist uenig	Ved ikke	Delvist enig	Delvist uenig	Helt enig	Ved ikke	Helt uenig
1368205309	2016-10-29	10:48:18	2016-10-29	10:53:48	330	2580215	Kvinde	68	54-74 år	Middelfart	Region Syddanmark	Vest	Videregående uddannelse (2-4½ år)	Ja	Alternativet	Alternativet	Delvist enig med B	Delvist enig med B	Helt enig med B	Delvist enig med B	Helt enig med B	Delvist enig	Delvist enig	Ved ikke	Helt uenig	Delvist uenig	Delvist enig	Delvist uenig	Helt enig	Ved ikke	Ved ikke
7348666	2016-10-07	17:18:41	2016-10-07	17:24:21	340	3803971	Mand	25	18-34 år	København	Region Hovedstaden	Øst	Videregående uddannelse (2-4½ år)	Ja	Enhedslisten	Enhedslisten	Helt enig med B	Delvist enig med B	Helt enig med B	Delvist enig med A	Helt enig med B	Helt enig	Delvist uenig	Helt enig	Helt uenig	Helt uenig	Helt enig	Helt uenig	Helt enig	Helt enig	Helt enig
887595690	2016-10-10	16:58:10	2016-10-10	17:02:29	258	4905883	Mand	26	18-34 år	Gladsaxe	Region Hovedstaden	Øst	Videregående uddannelse (2-4½ år)	Ja	Socialistisk Folkeparti	Andet	Ved ikke	Delvist enig med A	Delvist enig med B	Delvist enig med A	Delvist enig med B	Delvist enig	Helt enig	Helt enig	Delvist enig	Delvist enig	Delvist uenig	Delvist uenig	Helt enig	Helt enig	Delvist enig
2145134967	2016-11-22	15:36:27	2016-11-22	15:40:07	219	55517	Kvinde	64	54-74 år	Vallensbæk	Region Hovedstaden	Øst	Videregående uddannelse (2-4½ år)	Nej	Venstre	Venstre	Helt enig med A	Delvist enig med A	Delvist enig med A	Delvist enig med A	Helt enig med A	Helt uenig	Helt uenig	Delvist enig	Helt enig	Delvist enig	Delvist uenig	Delvist uenig	Delvist enig	Delvist uenig	Delvist uenig
1478080486	2016-10-13	17:46:21	2016-10-13	17:53:47	446	1863431696	Mand	67	54-74 år	Vesthimmerlands	Region Nordjylland	Vest	Videregående uddannelse (5 år eller længere)	Nej	Liberal Alliance	Venstre	Helt enig med A	Delvist enig med A	Delvist enig med B	Helt enig med A	Delvist enig med A	Helt uenig	Helt uenig	Delvist enig	Delvist uenig	Helt enig	Delvist uenig	Delvist enig	Helt enig	Helt uenig	Helt uenig
1648444112	2016-10-07	16:59:41	2016-10-07	17:02:46	185	2904107	Mand	31	18-34 år	Aabenraa	Region Syddanmark	Vest	Almengymnasial uddannelse (inkl. HF)	Ja	Socialdemokraterne	Socialdemokraterne	Delvist enig med B	Delvist enig med B	Delvist enig med B	Delvist enig med A	Delvist enig med B	Delvist uenig	Delvist enig	Delvist enig	Ved ikke	Delvist uenig	Delvist enig	Delvist uenig	Helt enig	Ved ikke	Ved ikke
326141306	2016-10-14	12:52:31	2016-10-14	12:58:13	342	6747487	Kvinde	34	18-34 år	Randers	Region Midtjylland	Vest	Videregående uddannelse (5 år eller længere)	Ja	Radikale Venstre	Socialdemokraterne	Delvist enig med B	Delvist enig med A	Helt enig med B	Delvist enig med A	Ved ikke	Delvist uenig	Delvist uenig	Ved ikke	Helt uenig	Delvist enig	Delvist enig	Delvist uenig	Helt enig	Helt uenig	Helt enig
887746890	2016-10-19	16:41:30	2016-10-19	16:46:30	300	1862992235	Kvinde	46	35-53 år	Glostrup	Region Hovedstaden	Øst	Videregående uddannelse (2-4½ år)	Nej	Socialistisk Folkeparti	Socialistisk Folkeparti	Delvist enig med B	Delvist enig med B	Delvist enig med B	Delvist enig med A	Helt enig med B	Helt enig	Helt enig	Helt enig	Helt enig	Delvist enig	Delvist enig	Helt uenig	Helt enig	Delvist uenig	Delvist uenig
1951211776	2016-10-18	15:05:12	2016-10-18	15:09:43	270	5185179	Kvinde	43	35-53 år	Kolding	Region Syddanmark	Vest	Videregående uddannelse (2-4½ år)	Ja	Radikale Venstre	Socialistisk Folkeparti	Delvist enig med B	Delvist enig med A	Helt enig med B	Helt enig med A	Helt enig med A	Delvist uenig	Helt enig	Delvist enig	Helt uenig	Delvist enig	Helt enig	Helt uenig	Helt enig	Delvist enig	Helt uenig
1894931325	2016-10-19	18:52:46	2016-10-19	18:56:16	210	3371212	Kvinde	28	18-34 år	Frederiksberg	Region Hovedstaden	Øst	Videregående uddannelse (5 år eller længere)	Ja	Husker ikke	Andet	Ved ikke	Delvist enig med B	Delvist enig med B	Delvist enig med B	Delvist enig med B	Delvist uenig	Ved ikke	Delvist enig	Delvist uenig	Delvist enig	Delvist enig	Delvist uenig	Delvist enig	Delvist uenig	Helt uenig
2108301992	2016-10-19	15:58:19	2016-10-19	16:01:56	217	82260	Mand	52	35-53 år	Rødovre	Region Hovedstaden	Øst	Erhvervsfaglig uddannelse (f.eks. EUD, håndværksuddannelse, kontoruddannelse, butiksuddannelse)	Nej	Dansk Folkeparti	Nye Borgerlige	Delvist enig med A	Helt enig med A	Delvist enig med B	Delvist enig med A	Helt enig med A	Helt uenig	Delvist uenig	Helt enig	Helt enig	Helt enig	Delvist enig	Delvist enig	Helt enig	Helt uenig	Helt uenig
2026319782	2016-10-08	11:09:08	2016-10-08	11:14:03	295	132384	Mand	18	18-34 år	Aabenraa	Region Syddanmark	Vest	Grundskole 8.-10. klasse (inkl. realskole)	Ja	Andet	Alternativet	Delvist enig med B	Delvist enig med A	Helt enig med B	Delvist enig med A	Ved ikke	Delvist enig	Ved ikke	Ved ikke	Delvist uenig	Helt enig	Delvist enig	Delvist uenig	Helt enig	Ved ikke	Ved ikke
1732299019	2016-10-13	22:02:38	2016-10-13	22:08:56	378	5145638	Mand	18	18-34 år	Roskilde	Region Sjælland	Øst	Grundskole 8.-10. klasse (inkl. realskole)	Ja	Husker ikke	Enhedslisten	Delvist enig med B	Delvist enig med B	Helt enig med B	Helt enig med B	Delvist enig med B	Delvist enig	Delvist enig	Helt uenig	Helt uenig	Delvist uenig	Helt enig	Helt uenig	Helt enig	Delvist uenig	Delvist enig
1795810642	2016-10-07	17:21:21	2016-10-07	17:25:55	274	4366300	Mand	73	54-74 år	Assens	Region Syddanmark	Vest	Videregående uddannelse (5 år eller længere)	Nej	Konservative	Andet	Helt enig med A	Delvist enig med A	Delvist enig med A	Delvist enig med A	Delvist enig med A	Helt uenig	Delvist uenig	Delvist enig	Delvist enig	Helt enig	Delvist enig	Delvist uenig	Ved ikke	Helt uenig	Delvist uenig
2015542455	2016-10-18	06:28:19	2016-10-18	06:33:36	317	5687793	Kvinde	46	35-53 år	Gentofte	Region Hovedstaden	Øst	Videregående uddannelse (5 år eller længere)	Ja	Konservative	Konservative	Helt enig med A	Helt enig med A	Delvist enig med B	Helt enig med A	Delvist enig med A	Delvist uenig	Delvist uenig	Helt enig	Delvist uenig	Delvist enig	Delvist uenig	Delvist enig	Helt enig	Helt uenig	Helt uenig
1496419935	2016-10-14	18:31:47	2016-10-14	18:42:22	462	2480755	Kvinde	71	54-74 år	Rudersdal	Region Hovedstaden	Øst	Grundskole 8.-10. klasse (inkl. realskole)	Ja	Venstre	Socialdemokraterne	Delvist enig med A	Delvist enig med A	Helt enig med B	Ved ikke	Delvist enig med B	Helt enig	Helt enig	Helt enig	Helt enig	Helt enig	Helt uenig	Delvist uenig	Helt enig	Ved ikke	Helt uenig
752233633	2016-10-18	19:48:11	2016-10-18	19:51:10	178	2962425	Kvinde	55	54-74 år	Lemvig	Region Midtjylland	Vest	Erhvervsfaglig uddannelse (f.eks. EUD, håndværksuddannelse, kontoruddannelse, butiksuddannelse)	Nej	Husker ikke	Danskernes Parti	Helt enig med A	Delvist enig med A	Delvist enig med A	Delvist enig med B	Helt enig med B	Helt enig	Helt enig	Helt enig	Delvist enig	Helt enig	Delvist enig	Helt enig	Delvist enig	Helt uenig	Helt uenig
35721244	2016-10-14	11:09:18	2016-10-14	11:14:58	340	4348960	Mand	53	35-53 år	Gladsaxe	Region Hovedstaden	Øst	Erhvervsfaglig uddannelse (f.eks. EUD, håndværksuddannelse, kontoruddannelse, butiksuddannelse)	Nej	Venstre	Venstre	Delvist enig med A	Delvist enig med B	Helt enig med B	Helt enig med A	Delvist enig med B	Delvist uenig	Delvist enig	Helt enig	Helt enig	Delvist enig	Delvist enig	Delvist uenig	Helt enig	Helt uenig	Helt uenig
200509372	2016-10-18	16:57:23	2016-10-18	17:02:46	323	19360	Mand	73	54-74 år	Odder	Region Midtjylland	Vest	Videregående uddannelse (5 år eller længere)	Ja	Dansk Folkeparti	Dansk Folkeparti	Helt enig med A	Delvist enig med A	Delvist enig med A	Delvist enig med A	Delvist enig med B	Delvist uenig	Delvist uenig	Helt enig	Helt enig	Helt enig	Delvist uenig	Delvist uenig	Ved ikke	Helt uenig	Helt uenig
1093208359	2016-10-07	20:25:13	2016-10-07	20:39:32	480	3495315	Kvinde	60	54-74 år	Brøndby	Region Hovedstaden	Øst	Videregående uddannelse (2-4½ år)	Ja	Enhedslisten	Enhedslisten	Helt enig med B	Delvist enig med B	Helt enig med B	Delvist enig med B	Helt enig med B	Helt enig	Helt enig	Ved ikke	Helt uenig	Delvist enig	Delvist uenig	Helt uenig	Helt enig	Helt enig	Helt enig
1258684167	2016-10-13	16:03:06	2016-10-13	16:06:58	232	3017377	Kvinde	70	54-74 år	Nordfyns	Region Syddanmark	Vest	Erhvervsfaglig uddannelse (f.eks. EUD, håndværksuddannelse, kontoruddannelse, butiksuddannelse)	Ja	Husker ikke	Dansk Folkeparti	Helt enig med A	Helt enig med A	Delvist enig med A	Helt enig med A	Helt enig med A	Ved ikke	Delvist uenig	Helt enig	Helt enig	Helt enig	Delvist enig	Delvist enig	Helt enig	Delvist enig	Helt uenig
883378039	2016-10-04	22:47:07	2016-10-05	00:06:31	346	11904	Kvinde	34	18-34 år	Faaborg-Midtfyn	Region Syddanmark	Vest			Liberal Alliance	Liberal Alliance	Delvist enig med A	Delvist enig med B	Delvist enig med A	Delvist enig med B	Delvist enig med A	Delvist uenig	Delvist enig	Helt enig	Delvist enig	Delvist enig	Delvist uenig	Helt uenig	Delvist enig	Helt uenig	Helt uenig
144010816	2016-10-19	12:33:40	2016-10-19	12:38:58	317	1863424473	Mand	69	54-74 år	Aalborg	Region Nordjylland	Vest	Videregående uddannelse (2-4½ år)	Ja	Socialdemokraterne	Andet	Ved ikke	Delvist enig med B	Delvist enig med B	Delvist enig med B	Delvist enig med B	Delvist enig	Delvist enig	Delvist enig	Delvist enig	Delvist enig	Delvist enig	Delvist enig	Helt enig	Delvist enig	Helt uenig
694570035	2016-10-17	23:35:19	2016-10-17	23:40:06	286	6518669	Mand	46	35-53 år	Kolding	Region Syddanmark	Vest	Videregående uddannelse (5 år eller længere)	Nej	Socialdemokraterne	Socialdemokraterne	Delvist enig med B	Helt enig med B	Helt enig med B	Helt enig med B	Helt enig med B	Helt enig	Helt enig	Delvist uenig	Delvist uenig	Delvist enig	Helt enig	Helt uenig	Helt enig	Helt enig	Helt enig
1757803689	2016-10-11	10:07:03	2016-10-11	10:12:25	322	2535042	Kvinde	54	54-74 år	Stevns	Region Sjælland	Øst	Videregående uddannelse (op til 2 år - Kræver forudgående gymnasial eller erhvervsgymnasial uddannelse)	Ja	Dansk Folkeparti	Dansk Folkeparti	Delvist enig med A	Delvist enig med A	Delvist enig med A	Delvist enig med A	Delvist enig med A	Delvist uenig	Delvist uenig	Helt enig	Helt enig	Helt enig	Delvist uenig	Delvist enig	Delvist enig	Delvist uenig	Helt uenig
1021781903	2016-10-19	12:41:18	2016-10-19	12:48:41	443	1863429241	Kvinde	67	54-74 år	Roskilde	Region Sjælland	Øst	Videregående uddannelse (5 år eller længere)	Ja	Venstre	Socialdemokraterne	Delvist enig med A	Delvist enig med A	Ved ikke	Delvist enig med A	Ved ikke	Delvist uenig	Delvist uenig	Delvist enig	Helt enig	Helt enig	Ved ikke	Helt uenig	Helt enig	Helt enig	Delvist enig
721160735	2016-10-17	13:43:41	2016-10-17	13:47:47	245	5050684	Kvinde	31	18-34 år	Odense	Region Syddanmark	Vest	Erhvervsfaglig uddannelse (f.eks. EUD, håndværksuddannelse, kontoruddannelse, butiksuddannelse)	Ja	Andet	Andet	Delvist enig med B	Delvist enig med B	Helt enig med B	Delvist enig med A	Delvist enig med B	Helt enig	Ved ikke	Helt enig	Helt enig	Helt enig	Helt uenig	Helt uenig	Helt enig	Ved ikke	Helt uenig
2132004634	2016-10-20	13:13:27	2016-10-20	13:18:31	304	3494599	Kvinde	52	35-53 år	Varde	Region Syddanmark	Vest	Videregående uddannelse (op til 2 år - Kræver forudgående gymnasial eller erhvervsgymnasial uddannelse)	Nej	Socialdemokraterne	Socialdemokraterne	Ved ikke	Delvist enig med A	Delvist enig med B	Delvist enig med A	Ved ikke	Delvist enig	Delvist enig	Delvist enig	Delvist enig	Delvist enig	Delvist enig	Delvist enig	Delvist enig	Delvist uenig	Ved ikke
7566877	2016-10-19	16:29:56	2016-10-19	16:37:02	426	6966564	Kvinde	58	54-74 år	Aabenraa	Region Syddanmark	Vest	Videregående uddannelse (2-4½ år)	Ja	Dansk Folkeparti	Dansk Folkeparti	Delvist enig med B	Helt enig med B	Helt enig med B	Delvist enig med A	Delvist enig med B	Delvist uenig	Delvist uenig	Helt enig	Delvist enig	Helt enig	Helt uenig	Delvist enig	Helt enig	Helt uenig	Helt uenig
483868233	2016-10-19	15:55:32	2016-10-19	16:00:02	270	107142	Mand	42	35-53 år	Tårnby	Region Hovedstaden	Øst	Videregående uddannelse (5 år eller længere)	Ja	Liberal Alliance	Liberal Alliance	Helt enig med A	Helt enig med A	Delvist enig med A	Helt enig med A	Delvist enig med A	Delvist uenig	Helt uenig	Delvist enig	Helt uenig	Delvist enig	Delvist enig	Delvist enig	Helt enig	Delvist enig	Delvist uenig
1548151854	2016-10-13	14:46:34	2016-10-13	14:52:02	328	6050329	Kvinde	55	54-74 år	Norddjurs	Region Midtjylland	Vest	Erhvervsfaglig uddannelse (f.eks. EUD, håndværksuddannelse, kontoruddannelse, butiksuddannelse)	Nej	Venstre	Andet	Delvist enig med A	Helt enig med B	Delvist enig med B	Delvist enig med B	Helt enig med B	Ved ikke	Delvist uenig	Delvist enig	Helt uenig	Delvist uenig	Delvist uenig	Delvist enig	Delvist enig	Helt uenig	Delvist enig
715733652	2016-10-17	20:05:54	2016-10-17	20:09:08	194	6772427	Kvinde	29	18-34 år	Frederiksberg	Region Hovedstaden	Øst	Videregående uddannelse (5 år eller længere)	Ja	Radikale Venstre	Radikale Venstre	Delvist enig med A	Delvist enig med A	Delvist enig med B	Helt enig med A	Delvist enig med A	Delvist uenig	Delvist enig	Delvist uenig	Helt uenig	Delvist enig	Helt enig	Delvist enig	Helt enig	Delvist uenig	Delvist enig
1660337598	2016-10-10	00:01:14	2016-10-10	00:09:27	369	55192	Mand	64	54-74 år	Billund	Region Syddanmark	Vest	Videregående uddannelse (2-4½ år)	Ja	Socialdemokraterne	Alternativet	Delvist enig med B	Delvist enig med A	Helt enig med B	Delvist enig med A	Delvist enig med B	Delvist enig	Helt enig	Delvist uenig	Helt uenig	Delvist enig	Delvist enig	Helt uenig	Helt enig	Delvist uenig	Helt enig
758324661	2016-10-13	14:19:06	2016-10-13	14:26:59	473	3451348	Kvinde	67	54-74 år	Århus	Region Midtjylland	Vest	Erhvervsfaglig uddannelse (f.eks. EUD, håndværksuddannelse, kontoruddannelse, butiksuddannelse)	Ja	Socialdemokraterne	Socialdemokraterne	Delvist enig med A	Delvist enig med A	Helt enig med B	Helt enig med B	Delvist enig med B	Delvist enig	Delvist uenig	Delvist enig	Delvist uenig	Helt enig	Delvist enig	Delvist uenig	Helt enig	Delvist enig	Helt uenig
350151428	2016-10-17	16:42:16	2016-10-17	16:47:28	311	6603033	Mand	53	35-53 år	Odense	Region Syddanmark	Vest	Videregående uddannelse (op til 2 år - Kræver forudgående gymnasial eller erhvervsgymnasial uddannelse)	Ja	Socialdemokraterne	Alternativet	Helt enig med B	Delvist enig med B	Helt enig med B	Delvist enig med A	Helt enig med B	Helt enig	Helt enig	Delvist uenig	Helt uenig	Delvist enig	Helt enig	Helt uenig	Helt enig	Delvist uenig	Helt enig
63014905	2016-10-13	14:06:46	2016-10-13	14:14:57	307	254311	Mand	69	54-74 år	Haderslev	Region Syddanmark	Vest	Grundskole 8.-10. klasse (inkl. realskole)	Ja	Dansk Folkeparti	Nye Borgerlige	Delvist enig med A	Helt enig med A	Delvist enig med A	Helt enig med A	Helt enig med B	Helt enig	Delvist enig	Helt enig	Helt enig	Helt enig	Helt uenig	Delvist enig	Delvist enig	Helt uenig	Helt uenig
1033574730	2016-10-28	19:49:04	2016-10-28	19:53:12	249	3391581	Kvinde	58	54-74 år	Guldborgsund	Region Sjælland	Øst	Videregående uddannelse (2-4½ år)	Ja	Dansk Folkeparti	Socialdemokraterne	Helt enig med A	Helt enig med A	Delvist enig med A	Helt enig med A	Helt enig med A	Delvist enig	Delvist uenig	Helt enig	Helt enig	Helt enig	Delvist enig	Helt uenig	Helt enig	Delvist uenig	Helt uenig
869383260	2016-11-22	15:23:06	2016-11-22	15:26:34	209	1863438229	Kvinde	70	54-74 år	Vesthimmerlands	Region Nordjylland	Vest	Grundskole 8.-10. klasse (inkl. realskole)	Nej	Husker ikke	Andet	Ved ikke	Delvist enig med B	Ved ikke	Delvist enig med B	Ved ikke	Delvist enig	Delvist enig	Helt enig	Delvist enig	Helt enig	Delvist enig	Delvist enig	Ved ikke	Ved ikke	Helt uenig
1527795099	2016-10-23	15:24:08	2016-10-23	15:30:33	385	7094310	Mand	47	35-53 år	Faaborg-Midtfyn	Region Syddanmark	Vest	Erhvervsfaglig uddannelse (f.eks. EUD, håndværksuddannelse, kontoruddannelse, butiksuddannelse)	Ja	Socialdemokraterne	Socialdemokraterne	Ved ikke	Delvist enig med A	Delvist enig med A	Helt enig med A	Helt enig med B	Delvist enig	Helt enig	Helt enig	Delvist enig	Helt enig	Delvist enig	Ved ikke	Helt enig	Helt uenig	Helt uenig
359854738	2016-10-13	16:09:03	2016-10-13	16:13:26	263	24819	Mand	67	54-74 år	Lejre	Region Sjælland	Øst	Erhvervsfaglig uddannelse (f.eks. EUD, håndværksuddannelse, kontoruddannelse, butiksuddannelse)	Ja	Socialdemokraterne	Socialdemokraterne	Delvist enig med B	Delvist enig med B	Ved ikke	Delvist enig med B	Helt enig med B	Ved ikke	Ved ikke	Delvist enig	Delvist uenig	Helt enig	Delvist uenig	Helt uenig	Delvist enig	Ved ikke	Helt uenig
1668775210	2016-10-17	16:51:58	2016-10-17	16:56:02	244	6546499	Mand	53	35-53 år	Høje-Taastrup	Region Hovedstaden	Øst	Videregående uddannelse (2-4½ år)	Ja	Dansk Folkeparti	Liberal Alliance	Helt enig med A	Helt enig med A	Helt enig med A	Helt enig med A	Helt enig med A	Delvist uenig	Delvist uenig	Helt enig	Helt enig	Helt enig	Delvist uenig	Delvist enig	Helt enig	Delvist enig	Helt uenig
700914863	2016-10-07	18:35:50	2016-10-07	18:39:27	217	8390	Mand	74	54-74 år	Allerød	Region Hovedstaden	Øst	Erhvervsfaglig uddannelse (f.eks. EUD, håndværksuddannelse, kontoruddannelse, butiksuddannelse)	Nej	Venstre	Dansk Folkeparti	Helt enig med A	Helt enig med A	Helt enig med A	Helt enig med A	Delvist enig med A	Delvist uenig	Helt uenig	Helt enig	Helt enig	Helt enig	Helt uenig	Helt enig	Helt enig	Helt uenig	Helt uenig
358082751	2016-11-22	15:21:16	2016-11-22	15:25:23	247	254091	Kvinde	68	54-74 år	Ballerup	Region Hovedstaden	Øst	Videregående uddannelse (2-4½ år)	Ja	Venstre	Andet	Delvist enig med B	Delvist enig med A	Helt enig med B	Helt enig med A	Delvist enig med A	Delvist enig	Delvist uenig	Delvist enig	Delvist enig	Helt enig	Delvist enig	Delvist enig	Delvist enig	Helt uenig	Delvist enig
111358895	2016-10-10	14:16:58	2016-10-10	14:23:26	241	7101711	Mand	25	18-34 år	Aalborg	Region Nordjylland	Vest	Videregående uddannelse (5 år eller længere)	Nej	Andet	Radikale Venstre	Delvist enig med B	Delvist enig med A	Helt enig med B	Delvist enig med B	Delvist enig med B	Helt uenig	Helt uenig	Delvist uenig	Helt uenig	Delvist enig	Helt enig	Delvist uenig	Delvist uenig	Delvist uenig	Delvist enig
1970779871	2016-10-07	18:37:20	2016-10-07	18:41:35	255	51088	Mand	66	54-74 år	Brønderslev	Region Nordjylland	Vest	Erhvervsfaglig uddannelse (f.eks. EUD, håndværksuddannelse, kontoruddannelse, butiksuddannelse)	Ja	Socialistisk Folkeparti	Alternativet	Helt enig med B	Helt enig med B	Helt enig med B	Delvist enig med A	Helt enig med B	Delvist enig	Helt enig	Delvist uenig	Helt uenig	Delvist enig	Helt enig	Helt uenig	Helt enig	Delvist enig	Delvist enig
1874600980	2016-10-07	15:35:56	2016-10-07	15:38:35	159	7064966	Kvinde	29	18-34 år	Brøndby	Region Hovedstaden	Øst	Videregående uddannelse (5 år eller længere)	Ja	Radikale Venstre	Radikale Venstre	Delvist enig med A	Delvist enig med A	Delvist enig med B	Helt enig med A	Delvist enig med A	Delvist uenig	Delvist uenig	Helt enig	Helt uenig	Delvist enig	Helt enig	Delvist uenig	Helt enig	Helt uenig	Delvist uenig
1180877102	2016-10-13	18:16:43	2016-10-13	18:21:47	304	4317521	Kvinde	32	18-34 år	Allerød	Region Hovedstaden	Øst	Videregående uddannelse (2-4½ år)	Ja	Andet	Andet	Delvist enig med A	Ved ikke	Delvist enig med B	Delvist enig med A	Delvist enig med A	Delvist uenig	Helt enig	Helt enig	Ved ikke	Helt enig	Delvist enig	Delvist enig	Delvist enig	Delvist uenig	Delvist uenig
166779617	2016-10-06	22:08:55	2016-10-06	22:11:02	127	251014	Mand	25	18-34 år	Brøndby	Region Hovedstaden	Øst	Almengymnasial uddannelse (inkl. HF)		Socialistisk Folkeparti	Socialistisk Folkeparti	Delvist enig med B	Delvist enig med B	Helt enig med B	Helt enig med A	Helt enig med B	Helt enig	Delvist uenig	Delvist uenig	Helt uenig	Helt enig	Helt enig	Delvist uenig	Helt enig	Helt enig	Helt enig
1526840440	2016-10-15	19:46:47	2016-10-15	19:53:10	383	50151	Mand	69	54-74 år	København	Region Hovedstaden	Øst	Almengymnasial uddannelse (inkl. HF)	Nej	Socialdemokraterne	Socialdemokraterne	Delvist enig med B	Helt enig med A	Helt enig med B	Delvist enig med A	Helt enig med B	Helt enig	Delvist enig	Delvist uenig	Helt uenig	Delvist enig	Delvist enig	Delvist enig	Helt enig	Helt enig	Helt uenig
2028505231	2016-10-07	17:33:03	2016-10-07	17:36:16	193	2995677	Mand	61	54-74 år	Aabenraa	Region Syddanmark	Vest	Grundskole 8.-10. klasse (inkl. realskole)	Ja	Socialdemokraterne	Socialdemokraterne	Helt enig med A	Delvist enig med A	Helt enig med B	Delvist enig med A	Helt enig med A	Helt enig	Delvist enig	Helt enig	Helt uenig	Delvist enig	Delvist enig	Delvist enig	Ved ikke	Delvist uenig	Helt uenig
2035694687	2016-10-21	15:32:33	2016-10-21	15:34:46	133	11985	Mand	32	18-34 år	København	Region Hovedstaden	Øst	Erhvervsfaglig uddannelse (f.eks. EUD, håndværksuddannelse, kontoruddannelse, butiksuddannelse)	Ja	Andet	Andet	Helt enig med B	Delvist enig med B	Helt enig med B	Delvist enig med B	Helt enig med B	Helt enig	Delvist enig	Helt enig	Delvist enig	Delvist uenig	Helt enig	Helt uenig	Helt enig	Ved ikke	Helt uenig
943131292	2016-10-14	17:30:16	2016-10-14	17:33:22	185	3726312	Mand	51	35-53 år	Holstebro	Region Midtjylland	Vest	Videregående uddannelse (2-4½ år)	Ja	Konservative	Andet	Delvist enig med B	Delvist enig med A	Delvist enig med B	Delvist enig med A	Delvist enig med A	Delvist uenig	Helt uenig	Helt uenig	Helt uenig	Delvist enig	Helt enig	Helt uenig	Delvist enig	Delvist uenig	Delvist enig
1577461395	2016-10-20	10:27:54	2016-10-20	10:29:35	101	26871	Mand	48	35-53 år	Roskilde	Region Sjælland	Øst	Videregående uddannelse (5 år eller længere)	Ja	Radikale Venstre	Socialdemokraterne	Helt enig med A	Delvist enig med A	Delvist enig med B	Delvist enig med B	Delvist enig med A	Delvist uenig	Delvist enig	Helt enig	Delvist enig	Delvist enig	Helt uenig	Helt uenig	Delvist uenig	Delvist enig	Delvist uenig
1919410058	2016-10-07	09:11:41	2016-10-07	09:14:34	173	87453	Mand	51	35-53 år	Albertslund	Region Hovedstaden	Øst	Erhvervsfaglig uddannelse (f.eks. EUD, håndværksuddannelse, kontoruddannelse, butiksuddannelse)		Socialdemokraterne	Socialdemokraterne	Helt enig med B	Delvist enig med B	Helt enig med B	Delvist enig med B	Ved ikke	Helt enig	Delvist enig	Helt enig	Helt enig	Helt enig	Delvist enig	Delvist uenig	Helt uenig	Helt uenig	Helt uenig
1346285629	2016-10-14	11:37:06	2016-10-14	11:44:43	457	6724	Mand	70	54-74 år	Esbjerg	Region Syddanmark	Vest	Erhvervsfaglig uddannelse (f.eks. EUD, håndværksuddannelse, kontoruddannelse, butiksuddannelse)	Ja	Socialdemokraterne	Socialdemokraterne	Helt enig med B	Ved ikke	Helt enig med B	Helt enig med B	Helt enig med B	Helt enig	Helt enig	Delvist uenig	Helt uenig	Helt enig	Helt enig	Helt uenig	Helt enig	Helt uenig	Helt uenig
1880750563	2016-10-23	01:15:40	2016-10-23	01:20:23	283	3015318	Mand	47	35-53 år	Frederiksberg	Region Hovedstaden	Øst	Videregående uddannelse (5 år eller længere)	Ja	Socialistisk Folkeparti	Enhedslisten	Delvist enig med B	Delvist enig med A	Ved ikke	Delvist enig med A	Delvist enig med B	Delvist enig	Helt enig	Delvist enig	Delvist uenig	Delvist uenig	Delvist enig	Delvist uenig	Helt enig	Delvist enig	Delvist enig
541731378	2016-10-14	10:18:31	2016-10-14	10:22:24	233	107352	Kvinde	42	35-53 år	Aalborg	Region Nordjylland	Vest	Videregående uddannelse (5 år eller længere)	Ja	Socialdemokraterne	Alternativet	Delvist enig med B	Delvist enig med A	Delvist enig med B	Delvist enig med A	Delvist enig med B	Delvist uenig	Delvist uenig	Ved ikke	Helt uenig	Delvist enig	Delvist enig	Delvist uenig	Helt enig	Delvist uenig	Ved ikke
691337313	2016-10-13	18:36:20	2016-10-13	18:41:29	309	1863446535	Mand	42	35-53 år	Assens	Region Syddanmark	Vest	Videregående uddannelse (op til 2 år - Kræver forudgående gymnasial eller erhvervsgymnasial uddannelse)	Ja	Husker ikke	Dansk Folkeparti	Delvist enig med B	Helt enig med A	Delvist enig med A	Delvist enig med A	Delvist enig med A	Delvist enig	Delvist enig	Delvist enig	Helt enig	Helt enig	Delvist uenig	Delvist uenig	Ved ikke	Delvist enig	Helt uenig
915983303	2016-10-19	20:16:43	2016-10-19	20:21:48	305	5178020	Kvinde	40	35-53 år	Middelfart	Region Syddanmark	Vest	Erhvervsfaglig uddannelse (f.eks. EUD, håndværksuddannelse, kontoruddannelse, butiksuddannelse)	Ja	Socialistisk Folkeparti	Andet	Delvist enig med B	Delvist enig med A	Ved ikke	Delvist enig med B	Delvist enig med B	Delvist uenig	Helt enig	Helt enig	Helt enig	Helt enig	Delvist enig	Helt uenig	Helt enig	Ved ikke	Helt uenig
1098816878	2016-10-18	09:40:05	2016-10-18	09:43:28	203	91905	Kvinde	49	35-53 år	København	Region Hovedstaden	Øst	Forskeruddannelse (f.eks. Ph.d.)	Nej	Radikale Venstre	Radikale Venstre	Delvist enig med A	Delvist enig med A	Delvist enig med B	Delvist enig med A	Delvist enig med A	Helt uenig	Helt uenig	Ved ikke	Helt uenig	Delvist uenig	Helt enig	Delvist enig	Helt enig	Ved ikke	Ved ikke
65629418	2016-10-07	22:08:41	2016-10-07	22:12:33	232	6937481	Mand	24	18-34 år	Svendborg	Region Syddanmark	Vest	Grundskole 8.-10. klasse (inkl. realskole)	Ja	Enhedslisten	Alternativet	Helt enig med B	Ved ikke	Ved ikke	Helt enig med B	Helt enig med B	Ved ikke	Delvist enig	Helt enig	Ved ikke	Delvist enig	Ved ikke	Helt uenig	Helt enig	Helt enig	Helt uenig
11068897	2016-10-14	12:52:12	2016-10-14	12:57:04	292	4014985	Mand	51	35-53 år	Sønderborg	Region Syddanmark	Vest	Erhvervsfaglig uddannelse (f.eks. EUD, håndværksuddannelse, kontoruddannelse, butiksuddannelse)	Ja	Socialdemokraterne	Socialdemokraterne	Helt enig med B	Helt enig med B	Delvist enig med B	Delvist enig med A	Delvist enig med B	Helt uenig	Helt uenig	Helt uenig	Delvist enig	Helt uenig	Helt enig	Helt enig	Helt uenig	Helt enig	Delvist enig
338788485	2016-10-19	08:51:14	2016-10-19	08:56:39	325	1863203026	Mand	44	35-53 år	Furesø	Region Hovedstaden	Øst	Erhvervsfaglig uddannelse (f.eks. EUD, håndværksuddannelse, kontoruddannelse, butiksuddannelse)	Ja	Venstre	Venstre	Delvist enig med B	Delvist enig med B	Delvist enig med B	Delvist enig med A	Delvist enig med A	Delvist enig	Delvist enig	Helt enig	Helt enig	Helt enig	Ved ikke	Delvist uenig	Helt enig	Delvist uenig	Delvist uenig
584334630	2016-10-04	17:27:47	2016-10-04	17:43:39	359	12625	Kvinde	34	18-34 år	Brøndby	Region Hovedstaden	Øst			Alternativet	Alternativet	Delvist enig med B	Delvist enig med B	Helt enig med B	Helt enig med A	Ved ikke	Delvist uenig	Delvist uenig	Delvist enig	Delvist uenig	Delvist uenig	Helt enig	Delvist uenig	Helt enig	Delvist enig	Delvist uenig
2074929154	2016-10-13	20:41:19	2016-10-13	20:46:20	301	6151781	Kvinde	46	35-53 år	Frederikshavn	Region Nordjylland	Vest	Grundskole 8.-10. klasse (inkl. realskole)	Ja	Venstre	Venstre	Delvist enig med B	Helt enig med A	Ved ikke	Helt enig med A	Helt enig med B	Helt enig	Helt enig	Helt enig	Helt enig	Helt enig	Delvist enig	Helt enig	Helt enig	Delvist uenig	Delvist uenig
1813976675	2016-10-19	09:20:06	2016-10-19	09:26:40	394	6865301	Kvinde	29	18-34 år	Allerød	Region Hovedstaden	Øst	Videregående uddannelse (5 år eller længere)	Ja	Dansk Folkeparti	Dansk Folkeparti	Delvist enig med A	Ved ikke	Ved ikke	Delvist enig med A	Ved ikke	Helt uenig	Delvist enig	Helt enig	Helt enig	Delvist enig	Delvist uenig	Ved ikke	Delvist enig	Ved ikke	Helt uenig
1235957611	2016-10-13	14:59:00	2016-10-13	15:03:46	286	20982	Mand	62	54-74 år	Aabenraa	Region Syddanmark	Vest	Videregående uddannelse (2-4½ år)	Ja	Husker ikke	Andet	Ved ikke	Helt enig med B	Ved ikke	Ved ikke	Ved ikke	Delvist enig	Delvist enig	Helt enig	Ved ikke	Delvist enig	Ved ikke	Delvist enig	Helt enig	Delvist uenig	Ved ikke
1681474737	2016-10-13	15:20:33	2016-10-13	15:25:53	320	1863458378	Mand	50	35-53 år	Haderslev	Region Syddanmark	Vest	Videregående uddannelse (2-4½ år)	Nej	Venstre	Venstre	Helt enig med A	Helt enig med A	Delvist enig med A	Helt enig med A	Helt enig med A	Helt uenig	Helt uenig	Helt enig	Helt enig	Delvist enig	Delvist enig	Delvist uenig	Delvist enig	Helt uenig	Helt uenig
1106125059	2016-10-20	18:03:42	2016-10-20	18:06:37	175	339047	Mand	71	54-74 år	Roskilde	Region Sjælland	Øst	Videregående uddannelse (5 år eller længere)	Nej	Socialdemokraterne	Socialdemokraterne	Ved ikke	Ved ikke	Ved ikke	Ved ikke	Ved ikke	Ved ikke	Ved ikke	Ved ikke	Ved ikke	Ved ikke	Ved ikke	Ved ikke	Ved ikke	Ved ikke	Ved ikke
473839282	2016-10-20	18:44:14	2016-10-20	18:49:01	287	7075772	Kvinde	39	35-53 år	København	Region Hovedstaden	Øst	Videregående uddannelse (2-4½ år)	Ja	Enhedslisten	Enhedslisten	Helt enig med B	Delvist enig med B	Helt enig med B	Delvist enig med A	Ved ikke	Ved ikke	Helt enig	Helt enig	Ved ikke	Delvist enig	Delvist enig	Helt uenig	Helt enig	Ved ikke	Helt uenig
1427514603	2016-10-13	15:55:50	2016-10-13	16:00:39	289	21971	Mand	64	54-74 år	København	Region Hovedstaden	Øst	Erhvervsfaglig uddannelse (f.eks. EUD, håndværksuddannelse, kontoruddannelse, butiksuddannelse)	Nej	Socialistisk Folkeparti	Socialistisk Folkeparti	Delvist enig med B	Delvist enig med A	Helt enig med B	Ved ikke	Delvist enig med B	Delvist uenig	Helt uenig	Helt enig	Delvist uenig	Delvist uenig	Delvist enig	Helt uenig	Helt enig	Delvist uenig	Delvist uenig
642814803	2016-10-19	16:26:05	2016-10-19	16:31:56	352	4827980	Kvinde	45	35-53 år	Sorø	Region Sjælland	Øst	Erhvervsfaglig uddannelse (f.eks. EUD, håndværksuddannelse, kontoruddannelse, butiksuddannelse)	Ja	Alternativet	Alternativet	Delvist enig med B	Delvist enig med B	Delvist enig med A	Delvist enig med B	Ved ikke	Helt enig	Delvist enig	Delvist enig	Delvist uenig	Helt enig	Delvist enig	Helt uenig	Helt enig	Helt enig	Helt uenig
2116673406	2016-10-18	22:23:51	2016-10-18	22:27:25	214	93309	Mand	48	35-53 år	Kerteminde	Region Syddanmark	Vest	Erhvervsfaglig uddannelse (f.eks. EUD, håndværksuddannelse, kontoruddannelse, butiksuddannelse)	Ja	Socialdemokraterne	Socialdemokraterne	Delvist enig med B	Helt enig med B	Helt enig med B	Delvist enig med A	Helt enig med B	Helt enig	Helt enig	Helt enig	Delvist enig	Delvist enig	Delvist uenig	Delvist uenig	Helt enig	Delvist uenig	Helt uenig
59028223	2016-10-19	13:57:31	2016-10-19	13:59:14	103	2629899	Kvinde	24	18-34 år	København	Region Hovedstaden	Øst	Videregående uddannelse (2-4½ år)	Ja	Socialdemokraterne	Radikale Venstre	Delvist enig med B	Delvist enig med A	Delvist enig med B	Delvist enig med B	Delvist enig med A	Delvist enig	Delvist enig	Delvist uenig	Helt uenig	Delvist enig	Helt enig	Delvist enig	Helt enig	Delvist uenig	Delvist uenig
1496540541	2016-10-19	13:16:39	2016-10-19	13:20:32	233	1863434840	Kvinde	24	18-34 år	København	Region Hovedstaden	Øst	Almengymnasial uddannelse (inkl. HF)	Ja	Andet	Alternativet	Helt enig med B	Helt enig med B	Helt enig med B	Delvist enig med A	Ved ikke	Helt enig	Helt enig	Ved ikke	Helt uenig	Delvist enig	Helt enig	Helt uenig	Helt enig	Delvist enig	Delvist uenig
1461759498	2016-10-19	12:27:18	2016-10-19	12:32:46	328	57912	Kvinde	63	54-74 år	Dragør	Region Hovedstaden	Øst	Videregående uddannelse (2-4½ år)	Ja	Venstre	Venstre	Delvist enig med A	Delvist enig med A	Delvist enig med B	Delvist enig med A	Ved ikke	Delvist enig	Delvist uenig	Delvist enig	Delvist enig	Delvist enig	Delvist uenig	Delvist uenig	Helt enig	Delvist uenig	Delvist uenig
209388103	2016-10-06	17:54:09	2016-10-06	17:57:58	229	2983404	Mand	61	54-74 år	Assens	Region Syddanmark	Vest	Forskeruddannelse (f.eks. Ph.d.)		Alternativet	Alternativet	Delvist enig med A	Delvist enig med A	Delvist enig med B	Delvist enig med B	Helt enig med B	Helt enig	Delvist enig	Delvist enig	Helt uenig	Delvist uenig	Delvist enig	Helt uenig	Helt enig	Delvist enig	Delvist uenig
713496480	2016-10-16	12:18:40	2016-10-16	12:23:17	277	4897421	Mand	41	35-53 år	Roskilde	Region Sjælland	Øst	Erhvervsgymnasial uddannelse (inkl. HHX og HTX)	Ja	Liberal Alliance	Nye Borgerlige	Helt enig med A	Helt enig med A	Delvist enig med A	Helt enig med A	Delvist enig med A	Delvist enig	Helt uenig	Helt enig	Helt enig	Delvist enig	Delvist uenig	Delvist uenig	Helt enig	Delvist uenig	Helt uenig
1760621221	2016-10-18	01:44:57	2016-10-18	01:46:13	76	7033445	Mand	25	18-34 år	Assens	Region Syddanmark	Vest	Videregående uddannelse (op til 2 år - Kræver forudgående gymnasial eller erhvervsgymnasial uddannelse)	Nej	Radikale Venstre	Venstre	Helt enig med A	Delvist enig med A	Helt enig med A	Delvist enig med A	Delvist enig med B	Delvist uenig	Delvist enig	Delvist enig	Delvist enig	Delvist enig	Delvist enig	Delvist enig	Delvist enig	Delvist enig	Delvist enig
1312896810	2016-10-13	15:00:53	2016-10-13	15:06:48	354	3314275	Mand	67	54-74 år	Frederiksberg	Region Hovedstaden	Øst	Videregående uddannelse (5 år eller længere)	Ja	Socialdemokraterne	Socialdemokraterne	Delvist enig med B	Delvist enig med A	Delvist enig med B	Delvist enig med A	Delvist enig med B	Delvist enig	Delvist uenig	Delvist enig	Helt uenig	Delvist uenig	Helt enig	Helt uenig	Delvist enig	Delvist enig	Delvist uenig
231021782	2016-10-10	14:03:28	2016-10-10	14:09:55	387	2558125	Kvinde	68	54-74 år	Lyngby-Taarbæk	Region Hovedstaden	Øst	Videregående uddannelse (2-4½ år)	Nej	Socialdemokraterne	Socialdemokraterne	Helt enig med B	Delvist enig med A	Helt enig med B	Helt enig med B	Helt enig med B	Helt enig	Helt enig	Helt enig	Delvist uenig	Helt enig	Helt enig	Helt uenig	Helt enig	Helt enig	Ved ikke
2052092876	2016-10-15	17:24:21	2016-10-15	17:28:58	277	4685384	Kvinde	67	54-74 år	Helsingør	Region Hovedstaden	Øst	Videregående uddannelse (2-4½ år)	Ja	Socialdemokraterne	Socialdemokraterne	Delvist enig med B	Helt enig med A	Helt enig med B	Delvist enig med B	Delvist enig med B	Helt enig	Helt enig	Delvist enig	Helt uenig	Delvist enig	Helt enig	Delvist uenig	Delvist enig	Delvist uenig	Delvist uenig
486755829	2016-10-07	16:46:03	2016-10-07	16:49:18	195	21117	Kvinde	62	54-74 år	Aalborg	Region Nordjylland	Vest	Videregående uddannelse (op til 2 år - Kræver forudgående gymnasial eller erhvervsgymnasial uddannelse)	Ja	Enhedslisten	Enhedslisten	Delvist enig med B	Helt enig med A	Delvist enig med B	Delvist enig med A	Helt enig med A	Delvist enig	Ved ikke	Helt enig	Delvist uenig	Delvist uenig	Delvist uenig	Delvist uenig	Helt enig	Ved ikke	Ved ikke
1017975611	2016-10-20	00:58:59	2016-10-20	01:03:51	292	5216229	Kvinde	31	18-34 år	Assens	Region Syddanmark	Vest	Erhvervsfaglig uddannelse (f.eks. EUD, håndværksuddannelse, kontoruddannelse, butiksuddannelse)	Ja	Dansk Folkeparti	Dansk Folkeparti	Helt enig med B	Helt enig med B	Helt enig med B	Delvist enig med A	Delvist enig med B	Helt enig	Delvist enig	Helt enig	Helt enig	Helt enig	Delvist enig	Helt enig	Helt enig	Delvist uenig	Helt uenig
617726921	2016-10-19	17:12:18	2016-10-19	17:18:26	368	5619967	Kvinde	63	54-74 år	Herning	Region Midtjylland	Vest	Videregående uddannelse (2-4½ år)	Ja	Socialdemokraterne	Socialdemokraterne	Delvist enig med B	Delvist enig med A	Delvist enig med B	Delvist enig med A	Delvist enig med A	Delvist uenig	Helt uenig	Ved ikke	Helt uenig	Delvist enig	Delvist enig	Delvist uenig	Helt enig	Helt uenig	Helt enig
1614537917	2016-10-08	15:11:27	2016-10-08	15:19:37	490	73404	Kvinde	56	54-74 år	Dragør	Region Hovedstaden	Øst	Videregående uddannelse (5 år eller længere)	Ja	Enhedslisten	Enhedslisten	Helt enig med B	Delvist enig med B	Helt enig med B	Delvist enig med A	Delvist enig med B	Delvist uenig	Delvist enig	Delvist enig	Helt uenig	Delvist enig	Helt enig	Delvist uenig	Helt enig	Helt enig	Delvist uenig
261700629	2016-10-04	12:07:07	2016-10-04	13:02:00	288	2588039	Kvinde	63	54-74 år	Faxe	Region Sjælland	Øst			Liberal Alliance	Liberal Alliance	Helt enig med A	Helt enig med A	Helt enig med A	Helt enig med A	Delvist enig med A	Delvist uenig	Delvist uenig	Delvist enig	Helt enig	Helt enig	Helt enig	Delvist uenig	Helt enig	Delvist uenig	Delvist enig
180266958	2016-10-18	15:18:18	2016-10-18	15:19:40	82	2888669	Mand	35	35-53 år	Århus	Region Midtjylland	Vest	Videregående uddannelse (2-4½ år)	Ja	Radikale Venstre	Enhedslisten	Helt enig med B	Helt enig med B	Helt enig med A	Delvist enig med B	Helt enig med B	Delvist uenig	Delvist enig	Helt enig	Delvist enig	Delvist enig	Delvist enig	Delvist enig	Helt enig	Delvist enig	Helt enig
2024788432	2016-10-17	10:02:21	2016-10-17	10:05:44	204	2600244	Mand	34	18-34 år	Århus	Region Midtjylland	Vest	Videregående uddannelse (2-4½ år)	Ja	Liberal Alliance	Konservative	Helt enig med A	Helt enig med A	Helt enig med A	Helt enig med A	Delvist enig med A	Helt uenig	Helt uenig	Delvist enig	Delvist enig	Helt enig	Delvist enig	Delvist uenig	Helt enig	Helt uenig	Helt enig
961805498	2016-10-06	20:47:33	2016-10-06	20:52:53	320	28690	Mand	51	35-53 år	Ærø	Region Syddanmark	Vest	Erhvervsfaglig uddannelse (f.eks. EUD, håndværksuddannelse, kontoruddannelse, butiksuddannelse)		Dansk Folkeparti	Dansk Folkeparti	Delvist enig med A	Delvist enig med A	Ved ikke	Delvist enig med A	Delvist enig med A	Ved ikke	Delvist uenig	Delvist enig	Delvist enig	Helt enig	Delvist uenig	Delvist uenig	Delvist enig	Helt uenig	Helt uenig
1643195902	2016-10-06	21:22:24	2016-10-06	21:27:57	333	3490883	Kvinde	53	35-53 år	Esbjerg	Region Syddanmark	Vest	Erhvervsfaglig uddannelse (f.eks. EUD, håndværksuddannelse, kontoruddannelse, butiksuddannelse)		Enhedslisten	Enhedslisten	Delvist enig med B	Delvist enig med B	Helt enig med A	Helt enig med A	Helt enig med B	Helt enig	Helt enig	Helt enig	Delvist enig	Helt enig	Delvist enig	Helt uenig	Helt enig	Delvist uenig	Helt uenig
1258463084	2016-11-01	17:41:12	2016-11-01	17:44:38	206	130372	Mand	24	18-34 år	Glostrup	Region Hovedstaden	Øst	Videregående uddannelse (op til 2 år - Kræver forudgående gymnasial eller erhvervsgymnasial uddannelse)	Ja	Venstre	Socialdemokraterne	Delvist enig med B	Helt enig med A	Delvist enig med B	Delvist enig med A	Delvist enig med A	Helt enig	Helt uenig	Helt enig	Delvist enig	Helt enig	Delvist enig	Delvist enig	Helt enig	Delvist uenig	Helt uenig
500494317	2016-10-07	20:32:39	2016-10-07	20:37:48	308	36460	Kvinde	73	54-74 år	Brønderslev	Region Nordjylland	Vest	Erhvervsfaglig uddannelse (f.eks. EUD, håndværksuddannelse, kontoruddannelse, butiksuddannelse)	Ja	Socialistisk Folkeparti	Socialistisk Folkeparti	Delvist enig med A	Delvist enig med A	Delvist enig med B	Delvist enig med A	Delvist enig med A	Delvist enig	Delvist uenig	Delvist uenig	Delvist enig	Delvist enig	Delvist enig	Delvist enig	Delvist enig	Delvist uenig	Delvist uenig
148016319	2016-10-07	17:18:54	2016-10-07	17:22:57	243	3296121	Mand	62	54-74 år	Dragør	Region Hovedstaden	Øst	Erhvervsfaglig uddannelse (f.eks. EUD, håndværksuddannelse, kontoruddannelse, butiksuddannelse)	Ja	Konservative	Andet	Delvist enig med A	Delvist enig med A	Delvist enig med B	Helt enig med A	Delvist enig med A	Delvist uenig	Helt uenig	Helt enig	Helt enig	Delvist enig	Delvist enig	Delvist uenig	Helt enig	Delvist uenig	Helt uenig
896198127	2016-10-20	20:07:33	2016-10-20	20:11:59	266	7073493	Kvinde	33	18-34 år	København	Region Hovedstaden	Øst	Videregående uddannelse (5 år eller længere)	Ja	Dansk Folkeparti	Dansk Folkeparti	Delvist enig med B	Ved ikke	Helt enig med B	Delvist enig med A	Delvist enig med A	Helt uenig	Ved ikke	Delvist enig	Delvist enig	Delvist enig	Ved ikke	Ved ikke	Helt enig	Delvist uenig	Delvist uenig
1505210155	2016-10-08	16:24:11	2016-10-08	16:27:34	203	5027516	Mand	28	18-34 år	Brøndby	Region Hovedstaden	Øst	Videregående uddannelse (2-4½ år)	Ja	Enhedslisten	Enhedslisten	Helt enig med B	Helt enig med B	Helt enig med B	Delvist enig med A	Delvist enig med B	Delvist enig	Helt enig	Delvist uenig	Helt uenig	Delvist uenig	Helt enig	Helt uenig	Helt enig	Helt enig	Helt enig
1754111057	2016-10-13	15:42:56	2016-10-13	15:50:20	443	2557335	Mand	69	54-74 år	Gladsaxe	Region Hovedstaden	Øst	Videregående uddannelse (2-4½ år)	Ja	Alternativet	Enhedslisten	Delvist enig med A	Delvist enig med A	Delvist enig med B	Delvist enig med B	Delvist enig med B	Delvist enig	Helt enig	Delvist enig	Delvist uenig	Delvist enig	Delvist enig	Helt uenig	Helt enig	Delvist enig	Helt uenig
1850656376	2016-10-17	17:20:46	2016-10-17	17:24:33	228	23641	Mand	52	35-53 år	Faaborg-Midtfyn	Region Syddanmark	Vest	Erhvervsfaglig uddannelse (f.eks. EUD, håndværksuddannelse, kontoruddannelse, butiksuddannelse)	Ja	Radikale Venstre	Radikale Venstre	Delvist enig med B	Delvist enig med B	Delvist enig med B	Delvist enig med B	Delvist enig med A	Delvist uenig	Delvist uenig	Delvist enig	Helt uenig	Helt uenig	Delvist enig	Delvist uenig	Helt enig	Delvist enig	Helt uenig
1578210066	2016-10-15	14:28:37	2016-10-15	14:31:37	180	6231432	Kvinde	44	35-53 år	Tårnby	Region Hovedstaden	Øst	Erhvervsgymnasial uddannelse (inkl. HHX og HTX)	Ja	Dansk Folkeparti	Dansk Folkeparti	Helt enig med B	Helt enig med B	Helt enig med B	Delvist enig med A	Delvist enig med B	Delvist uenig	Delvist uenig	Helt enig	Helt enig	Helt enig	Helt uenig	Helt uenig	Helt enig	Helt uenig	Helt uenig
1358005432	2016-10-19	12:16:42	2016-10-19	12:21:23	281	90593	Kvinde	48	35-53 år	København	Region Hovedstaden	Øst	Erhvervsfaglig uddannelse (f.eks. EUD, håndværksuddannelse, kontoruddannelse, butiksuddannelse)	Ja	Socialdemokraterne	Alternativet	Delvist enig med B	Delvist enig med B	Ved ikke	Delvist enig med B	Helt enig med B	Delvist enig	Helt enig	Helt enig	Helt enig	Delvist enig	Delvist uenig	Delvist enig	Helt enig	Helt enig	Delvist uenig
196305057	2016-10-19	17:03:33	2016-10-19	17:07:13	220	3805460	Mand	46	35-53 år	København	Region Hovedstaden	Øst	Erhvervsfaglig uddannelse (f.eks. EUD, håndværksuddannelse, kontoruddannelse, butiksuddannelse)	Ja	Radikale Venstre	Radikale Venstre	Helt enig med B	Ved ikke	Delvist enig med A	Helt enig med A	Delvist enig med B	Delvist enig	Ved ikke	Delvist uenig	Helt uenig	Delvist enig	Helt enig	Helt uenig	Helt enig	Delvist enig	Delvist enig
79683199	2016-10-06	20:58:33	2016-10-06	21:00:11	98	4899503	Mand	27	18-34 år	Skanderborg	Region Midtjylland	Vest	Almengymnasial uddannelse (inkl. HF)		Venstre	Liberal Alliance	Helt enig med A	Delvist enig med A	Delvist enig med A	Delvist enig med A	Delvist enig med B	Ved ikke	Ved ikke	Delvist uenig	Ved ikke	Ved ikke	Delvist uenig	Ved ikke	Delvist enig	Delvist enig	Delvist enig
353952277	2016-10-14	08:58:12	2016-10-14	09:00:49	157	2563685	Mand	50	35-53 år	Svendborg	Region Syddanmark	Vest	Videregående uddannelse (2-4½ år)	Nej	Socialdemokraterne	Socialdemokraterne	Delvist enig med B	Delvist enig med B	Helt enig med B	Helt enig med B	Helt enig med B	Delvist enig	Helt enig	Delvist enig	Delvist enig	Ved ikke	Delvist enig	Delvist uenig	Helt enig	Delvist enig	Delvist uenig
453519276	2016-10-16	21:41:21	2016-10-16	21:45:55	273	42423	Mand	71	54-74 år	Esbjerg	Region Syddanmark	Vest	Erhvervsfaglig uddannelse (f.eks. EUD, håndværksuddannelse, kontoruddannelse, butiksuddannelse)	Ja	Dansk Folkeparti	Dansk Folkeparti	Delvist enig med A	Delvist enig med A	Helt enig med B	Helt enig med A	Delvist enig med A	Delvist enig	Delvist enig	Helt enig	Helt enig	Helt enig	Helt uenig	Helt enig	Delvist enig	Helt uenig	Helt uenig
1065766303	2016-11-02	09:14:55	2016-11-02	09:21:12	378	3251735	Mand	46	35-53 år	Tårnby	Region Hovedstaden	Øst	Erhvervsfaglig uddannelse (f.eks. EUD, håndværksuddannelse, kontoruddannelse, butiksuddannelse)	Ja	Dansk Folkeparti	Dansk Folkeparti	Delvist enig med B	Delvist enig med B	Delvist enig med B	Helt enig med A	Helt enig med A	Delvist uenig	Helt enig	Helt enig	Helt enig	Helt enig	Delvist uenig	Delvist enig	Helt enig	Delvist uenig	Helt uenig
1686667945	2016-10-13	14:00:50	2016-10-13	14:04:28	218	126982	Mand	29	18-34 år	København	Region Hovedstaden	Øst	Videregående uddannelse (5 år eller længere)	Ja	Alternativet	Alternativet	Helt enig med B	Delvist enig med B	Delvist enig med B	Helt enig med B	Helt enig med B	Delvist enig	Helt enig	Delvist uenig	Delvist uenig	Delvist enig	Delvist enig	Helt uenig	Helt enig	Helt enig	Delvist enig
851970764	2016-10-06	17:30:55	2016-10-06	17:34:24	209	4113508	Kvinde	61	54-74 år	Faxe	Region Sjælland	Øst	Almengymnasial uddannelse (inkl. HF)		Husker ikke	Alternativet	Delvist enig med B	Delvist enig med B	Delvist enig med B	Delvist enig med A	Delvist enig med A	Delvist enig	Helt enig	Helt enig	Delvist uenig	Delvist enig	Delvist enig	Delvist uenig	Helt enig	Delvist uenig	Delvist uenig
1995036263	2016-10-14	12:14:32	2016-10-14	12:19:42	310	1863214513	Kvinde	41	35-53 år	Sorø	Region Sjælland	Øst	Videregående uddannelse (5 år eller længere)	Ja	Andet	Venstre	Helt enig med A	Delvist enig med A	Delvist enig med A	Delvist enig med A	Delvist enig med A	Helt uenig	Delvist uenig	Helt enig	Delvist enig	Delvist enig	Delvist enig	Delvist uenig	Helt enig	Helt uenig	Delvist uenig
322242430	2016-10-07	19:40:50	2016-10-07	19:47:24	394	56621	Kvinde	63	54-74 år	Aalborg	Region Nordjylland	Vest	Erhvervsfaglig uddannelse (f.eks. EUD, håndværksuddannelse, kontoruddannelse, butiksuddannelse)	Nej	Konservative	Konservative	Helt enig med A	Delvist enig med A	Ved ikke	Helt enig med A	Ved ikke	Delvist uenig	Delvist uenig	Delvist enig	Helt enig	Helt enig	Delvist enig	Helt enig	Helt enig	Delvist enig	Helt uenig
1765521695	2016-10-07	20:35:28	2016-10-07	20:43:27	479	6970304	Mand	69	54-74 år	Aabenraa	Region Syddanmark	Vest	Erhvervsfaglig uddannelse (f.eks. EUD, håndværksuddannelse, kontoruddannelse, butiksuddannelse)	Nej	Dansk Folkeparti	Dansk Folkeparti	Helt enig med A	Helt enig med A	Helt enig med A	Delvist enig med A	Delvist enig med A	Helt enig	Delvist enig	Helt enig	Delvist enig	Delvist enig	Delvist enig	Delvist enig	Helt enig	Helt uenig	Helt uenig
401682690	2016-10-16	18:53:30	2016-10-16	18:57:05	215	25166	Kvinde	25	18-34 år	Odense	Region Syddanmark	Vest	Videregående uddannelse (5 år eller længere)	Ja	Socialistisk Folkeparti	Radikale Venstre	Ved ikke	Delvist enig med B	Delvist enig med B	Delvist enig med A	Ved ikke	Delvist enig	Ved ikke	Delvist uenig	Delvist uenig	Delvist enig	Helt enig	Delvist uenig	Helt enig	Ved ikke	Ved ikke
1463730689	2016-10-07	23:34:54	2016-10-07	23:38:44	230	7063743	Kvinde	36	35-53 år	København	Region Hovedstaden	Øst	Erhvervsfaglig uddannelse (f.eks. EUD, håndværksuddannelse, kontoruddannelse, butiksuddannelse)	Nej	Liberal Alliance	Liberal Alliance	Delvist enig med A	Delvist enig med A	Delvist enig med B	Delvist enig med B	Delvist enig med B	Helt uenig	Ved ikke	Delvist uenig	Helt uenig	Delvist uenig	Helt enig	Delvist uenig	Helt enig	Helt uenig	Helt uenig
1393776112	2016-10-14	12:42:56	2016-10-14	12:49:17	381	4128955	Mand	69	54-74 år	Århus	Region Midtjylland	Vest	Videregående uddannelse (5 år eller længere)	Ja	Socialdemokraterne	Socialdemokraterne	Delvist enig med B	Delvist enig med B	Helt enig med B	Delvist enig med A	Delvist enig med B	Helt enig	Helt enig	Delvist enig	Helt uenig	Delvist enig	Helt enig	Helt uenig	Helt enig	Delvist enig	Delvist uenig
1940638380	2016-10-22	14:54:48	2016-10-22	14:57:56	188	2816540	Mand	69	54-74 år	Hjørring	Region Nordjylland	Vest	Grundskole 8.-10. klasse (inkl. realskole)	Nej	Socialdemokraterne	Socialdemokraterne	Helt enig med B	Helt enig med A	Helt enig med B	Helt enig med A	Helt enig med B	Helt enig	Helt enig	Helt enig	Helt enig	Helt enig	Helt enig	Helt uenig	Delvist enig	Helt uenig	Helt uenig
1407954737	2016-10-07	12:56:43	2016-10-07	13:01:53	310	254830	Mand	74	54-74 år	Svendborg	Region Syddanmark	Vest	Videregående uddannelse (2-4½ år)		Liberal Alliance	Liberal Alliance	Helt enig med A	Delvist enig med A	Helt enig med A	Helt enig med A	Helt enig med A	Helt enig	Helt uenig	Delvist uenig	Delvist uenig	Delvist uenig	Delvist enig	Delvist enig	Helt enig	Delvist uenig	Helt uenig
1802950706	2016-10-08	07:28:00	2016-10-08	07:31:38	218	5632396	Kvinde	31	18-34 år	København	Region Hovedstaden	Øst	Videregående uddannelse (5 år eller længere)	Ja	Alternativet	Andet	Delvist enig med B	Delvist enig med B	Delvist enig med B	Delvist enig med A	Delvist enig med B	Delvist enig	Delvist uenig	Delvist enig	Helt uenig	Delvist enig	Delvist enig	Delvist uenig	Helt enig	Delvist enig	Delvist uenig
1205281735	2016-10-17	17:54:24	2016-10-17	17:57:20	175	1863429389	Kvinde	51	35-53 år	Aabenraa	Region Syddanmark	Vest	Erhvervsfaglig uddannelse (f.eks. EUD, håndværksuddannelse, kontoruddannelse, butiksuddannelse)	Ja	Husker ikke	Venstre	Delvist enig med B	Helt enig med A	Delvist enig med A	Helt enig med A	Helt enig med A	Ved ikke	Delvist enig	Helt enig	Ved ikke	Ved ikke	Delvist enig	Ved ikke	Delvist enig	Helt uenig	Helt uenig
639839130	2016-10-10	14:16:35	2016-10-10	14:20:14	219	4061234	Kvinde	64	54-74 år	Odense	Region Syddanmark	Vest	Videregående uddannelse (2-4½ år)	Nej	Socialistisk Folkeparti	Socialistisk Folkeparti	Delvist enig med B	Delvist enig med B	Helt enig med B	Delvist enig med A	Delvist enig med B	Delvist enig	Delvist uenig	Delvist enig	Delvist uenig	Delvist enig	Delvist enig	Delvist uenig	Helt enig	Delvist enig	Delvist uenig
1161860088	2016-10-14	13:17:11	2016-10-14	13:25:29	498	4448695	Mand	69	54-74 år	Fredensborg	Region Hovedstaden	Øst	Grundskole 8.-10. klasse (inkl. realskole)	Ja	Socialdemokraterne	Socialdemokraterne	Helt enig med A	Delvist enig med B	Helt enig med B	Helt enig med B	Helt enig med A	Helt enig	Helt enig	Helt enig	Helt enig	Helt enig	Helt uenig	Delvist enig	Delvist enig	Helt uenig	Helt uenig
1642785282	2016-10-20	16:30:01	2016-10-20	16:33:10	189	6181	Kvinde	24	18-34 år	København	Region Hovedstaden	Øst	Videregående uddannelse (2-4½ år)	Ja	Venstre	Enhedslisten	Helt enig med B	Helt enig med B	Helt enig med B	Delvist enig med A	Delvist enig med B	Helt enig	Helt enig	Helt enig	Delvist uenig	Delvist enig	Ved ikke	Delvist uenig	Helt enig	Ved ikke	Helt uenig
1729037050	2016-10-18	13:11:33	2016-10-18	13:15:01	208	5627293	Mand	52	35-53 år	Kerteminde	Region Syddanmark	Vest	Videregående uddannelse (2-4½ år)	Ja	Radikale Venstre	Radikale Venstre	Delvist enig med A	Helt enig med A	Helt enig med B	Helt enig med A	Helt enig med A	Delvist uenig	Delvist uenig	Delvist uenig	Helt uenig	Helt uenig	Helt enig	Delvist uenig	Helt enig	Helt enig	Delvist enig
1967857393	2016-10-08	09:30:19	2016-10-08	09:35:18	299	5660890	Mand	50	35-53 år	Allerød	Region Hovedstaden	Øst	Grundskole 8.-10. klasse (inkl. realskole)	Ja	Dansk Folkeparti	Nye Borgerlige	Delvist enig med A	Helt enig med B	Helt enig med A	Ved ikke	Ved ikke	Helt enig	Helt enig	Helt enig	Delvist uenig	Helt enig	Delvist enig	Delvist enig	Delvist enig	Delvist uenig	Ved ikke
83298501	2016-10-07	20:30:36	2016-10-07	20:34:02	206	21030	Mand	50	35-53 år	Aalborg	Region Nordjylland	Vest	Videregående uddannelse (2-4½ år)	Ja	Radikale Venstre	Radikale Venstre	Helt enig med B	Delvist enig med A	Helt enig med B	Delvist enig med A	Delvist enig med B	Ved ikke	Delvist uenig	Helt uenig	Helt uenig	Delvist uenig	Helt enig	Delvist uenig	Helt enig	Helt uenig	Ved ikke
2053985954	2016-11-22	16:06:18	2016-11-22	16:09:34	196	4366979	Kvinde	61	54-74 år	Odense	Region Syddanmark	Vest	Erhvervsfaglig uddannelse (f.eks. EUD, håndværksuddannelse, kontoruddannelse, butiksuddannelse)	Nej	Enhedslisten	Enhedslisten	Delvist enig med B	Delvist enig med B	Helt enig med B	Delvist enig med B	Delvist enig med B	Delvist enig	Delvist enig	Delvist enig	Delvist uenig	Delvist enig	Delvist enig	Delvist uenig	Helt enig	Delvist uenig	Delvist uenig
2009023228	2016-10-27	15:37:26	2016-10-27	15:41:48	262	4383684	Kvinde	37	35-53 år	Rebild	Region Nordjylland	Vest	Videregående uddannelse (5 år eller længere)	Ja	Dansk Folkeparti	Dansk Folkeparti	Delvist enig med A	Delvist enig med A	Delvist enig med A	Delvist enig med A	Ved ikke	Delvist enig	Delvist enig	Helt enig	Helt enig	Helt enig	Delvist enig	Helt uenig	Delvist uenig	Delvist uenig	Helt uenig
1095543909	2016-10-20	18:42:58	2016-10-20	18:50:19	217	1863130984	Kvinde	32	18-34 år	Ringsted	Region Sjælland	Øst	Videregående uddannelse (op til 2 år - Kræver forudgående gymnasial eller erhvervsgymnasial uddannelse)	Ja	Radikale Venstre	Radikale Venstre	Delvist enig med A	Delvist enig med A	Delvist enig med B	Delvist enig med A	Delvist enig med B	Delvist enig	Delvist uenig	Delvist enig	Delvist uenig	Delvist enig	Delvist enig	Helt enig	Helt enig	Delvist uenig	Delvist uenig
1716512391	2016-10-07	21:28:51	2016-10-07	21:31:53	182	1863105012	Mand	33	18-34 år	Ballerup	Region Hovedstaden	Øst	Almengymnasial uddannelse (inkl. HF)	Ja	Andet	Andet	Helt enig med A	Helt enig med B	Delvist enig med A	Helt enig med B	Helt enig med A	Helt uenig	Helt enig	Helt enig	Helt enig	Helt enig	Helt uenig	Delvist uenig	Helt enig	Ved ikke	Delvist uenig
934402240	2016-09-30	11:21:43	2016-09-30	11:23:11	89	5619861	Mand	28	18-34 år	Brøndby	Region Hovedstaden	Øst			Question skipped	Question skipped	Question skipped	Question skipped	Question skipped	Question skipped	Question skipped	Question skipped	Question skipped	Question skipped	Question skipped	Question skipped	Question skipped	Question skipped	Question skipped	Question skipped	Question skipped
525917812	2016-10-14	10:05:33	2016-10-14	10:24:05	434	36897	Kvinde	74	54-74 år	Herning	Region Midtjylland	Vest	Erhvervsfaglig uddannelse (f.eks. EUD, håndværksuddannelse, kontoruddannelse, butiksuddannelse)	Ja	Socialdemokraterne	Socialdemokraterne	Delvist enig med B	Delvist enig med B	Helt enig med B	Delvist enig med A	Delvist enig med B	Delvist uenig	Delvist enig	Delvist uenig	Helt uenig	Delvist enig	Delvist enig	Delvist enig	Helt enig	Helt uenig	Helt uenig
1669782142	2016-10-04	10:57:18	2016-10-04	11:14:07	271	2814943	Kvinde	29	18-34 år	Brøndby	Region Hovedstaden	Øst			Liberal Alliance	Liberal Alliance	Delvist enig med A	Delvist enig med A	Delvist enig med A	Helt enig med A	Delvist enig med A	Delvist uenig	Helt uenig	Delvist uenig	Delvist uenig	Delvist uenig	Delvist enig	Delvist enig	Helt enig	Delvist uenig	Delvist enig
1868211626	2016-10-06	16:16:50	2016-10-06	16:21:40	289	3773365	Kvinde	73	54-74 år	Aalborg	Region Nordjylland	Vest	Forskeruddannelse (f.eks. Ph.d.)		Alternativet	Alternativet	Delvist enig med B	Delvist enig med A	Delvist enig med B	Delvist enig med A	Delvist enig med B	Delvist enig	Delvist uenig	Delvist uenig	Helt uenig	Delvist enig	Helt enig	Delvist uenig	Helt enig	Delvist uenig	Delvist enig
210863982	2016-10-27	11:46:48	2016-10-27	11:49:27	160	89836	Kvinde	50	35-53 år	Høje-Taastrup	Region Hovedstaden	Øst	Almengymnasial uddannelse (inkl. HF)	Ja	Dansk Folkeparti	Dansk Folkeparti	Delvist enig med A	Helt enig med A	Delvist enig med A	Delvist enig med B	Delvist enig med B	Helt uenig	Helt uenig	Helt enig	Helt enig	Helt enig	Helt uenig	Delvist enig	Helt enig	Helt uenig	Helt uenig
486646461	2016-10-14	10:00:08	2016-10-14	10:04:17	248	3155985	Kvinde	59	54-74 år	København	Region Hovedstaden	Øst	Forskeruddannelse (f.eks. Ph.d.)	Ja	Enhedslisten	Enhedslisten	Delvist enig med B	Helt enig med B	Helt enig med B	Helt enig med B	Helt enig med B	Helt enig	Helt enig	Delvist uenig	Helt uenig	Delvist uenig	Delvist enig	Helt uenig	Helt enig	Helt enig	Helt uenig
1156596452	2016-10-27	14:05:58	2016-10-27	14:11:37	339	3369148	Kvinde	44	35-53 år	Århus	Region Midtjylland	Vest	Erhvervsfaglig uddannelse (f.eks. EUD, håndværksuddannelse, kontoruddannelse, butiksuddannelse)	Ja	Radikale Venstre	Alternativet	Delvist enig med A	Helt enig med B	Helt enig med B	Delvist enig med A	Delvist enig med B	Delvist enig	Delvist enig	Helt enig	Delvist uenig	Delvist enig	Delvist enig	Ved ikke	Helt enig	Helt uenig	Ved ikke
390110443	2016-10-14	15:03:34	2016-10-14	15:09:23	349	10877	Kvinde	66	54-74 år	Kolding	Region Syddanmark	Vest	Erhvervsfaglig uddannelse (f.eks. EUD, håndværksuddannelse, kontoruddannelse, butiksuddannelse)	Ja	Venstre	Socialdemokraterne	Delvist enig med B	Delvist enig med B	Helt enig med B	Delvist enig med A	Delvist enig med A	Delvist enig	Delvist enig	Helt enig	Delvist enig	Delvist enig	Delvist enig	Delvist uenig	Helt enig	Helt uenig	Delvist uenig
39510627	2016-10-19	19:58:39	2016-10-19	20:02:01	203	1424	Mand	66	54-74 år	København	Region Hovedstaden	Øst	Almengymnasial uddannelse (inkl. HF)	Ja	Enhedslisten	Enhedslisten	Helt enig med B	Delvist enig med B	Helt enig med B	Delvist enig med B	Helt enig med B	Helt enig	Helt enig	Delvist uenig	Helt uenig	Delvist enig	Helt enig	Helt uenig	Helt enig	Helt enig	Helt enig
327812268	2016-10-31	18:31:37	2016-10-31	18:35:01	204	5700630	Kvinde	35	35-53 år	Frederiksberg	Region Hovedstaden	Øst	Videregående uddannelse (5 år eller længere)	Ja	Enhedslisten	Enhedslisten	Helt enig med B	Delvist enig med B	Delvist enig med B	Delvist enig med B	Helt enig med B	Helt enig	Helt enig	Delvist uenig	Helt uenig	Delvist uenig	Helt enig	Helt uenig	Helt enig	Delvist enig	Helt uenig
148285108	2016-10-10	14:33:26	2016-10-10	14:37:14	228	3426677	Mand	66	54-74 år	Aalborg	Region Nordjylland	Vest	Erhvervsfaglig uddannelse (f.eks. EUD, håndværksuddannelse, kontoruddannelse, butiksuddannelse)	Nej	Socialdemokraterne	Andet	Helt enig med A	Helt enig med A	Delvist enig med A	Delvist enig med A	Helt enig med A	Delvist uenig	Delvist enig	Delvist enig	Delvist enig	Helt enig	Delvist enig	Delvist enig	Delvist enig	Helt uenig	Helt uenig
1729962342	2016-10-13	15:00:28	2016-10-13	15:04:01	213	1863427139	Mand	53	35-53 år	Rudersdal	Region Hovedstaden	Øst	Almengymnasial uddannelse (inkl. HF)	Ja	Alternativet	Alternativet	Delvist enig med A	Helt enig med B	Helt enig med B	Delvist enig med A	Helt enig med B	Helt enig	Helt enig	Delvist uenig	Helt uenig	Helt uenig	Helt enig	Helt uenig	Helt enig	Helt enig	Delvist enig
1954126336	2016-10-19	11:51:48	2016-10-19	12:02:02	614	47665	Kvinde	68	54-74 år	Hjørring	Region Nordjylland	Vest	Videregående uddannelse (2-4½ år)	Ja	Socialdemokraterne	Socialdemokraterne	Helt enig med B	Delvist enig med B	Helt enig med B	Ved ikke	Delvist enig med B	Delvist enig	Delvist enig	Delvist uenig	Helt uenig	Delvist enig	Delvist enig	Delvist uenig	Helt enig	Helt uenig	Delvist enig
1076636229	2016-11-22	17:27:48	2016-11-22	17:33:33	344	5151001	Kvinde	60	54-74 år	Odder	Region Midtjylland	Vest	Almengymnasial uddannelse (inkl. HF)	Ved ikke	Husker ikke	Andet	Delvist enig med B	Ved ikke	Ved ikke	Ved ikke	Ved ikke	Delvist enig	Ved ikke	Ved ikke	Delvist enig	Ved ikke	Ved ikke	Ved ikke	Ved ikke	Ved ikke	Ved ikke
87055246	2016-10-13	17:49:01	2016-10-13	17:51:31	151	5396945	Kvinde	27	18-34 år	Furesø	Region Hovedstaden	Øst	Videregående uddannelse (5 år eller længere)	Ja	Radikale Venstre	Socialdemokraterne	Delvist enig med B	Helt enig med A	Helt enig med B	Helt enig med A	Delvist enig med A	Delvist uenig	Helt uenig	Delvist enig	Helt uenig	Delvist uenig	Helt enig	Helt uenig	Helt enig	Helt enig	Delvist enig
1996146621	2016-10-13	15:32:42	2016-10-13	15:45:44	477	5322642	Kvinde	65	54-74 år	Tårnby	Region Hovedstaden	Øst	Videregående uddannelse (2-4½ år)	Ja	Socialdemokraterne	Socialdemokraterne	Delvist enig med B	Delvist enig med A	Delvist enig med A	Delvist enig med A	Delvist enig med B	Delvist enig	Helt enig	Helt enig	Delvist enig	Delvist enig	Helt uenig	Delvist uenig	Delvist uenig	Delvist uenig	Delvist uenig
1519740730	2016-10-13	13:43:32	2016-10-13	14:00:18	161	1863434640	Kvinde	54	54-74 år	Favrskov	Region Midtjylland	Vest	Videregående uddannelse (op til 2 år - Kræver forudgående gymnasial eller erhvervsgymnasial uddannelse)	Nej	Socialistisk Folkeparti	Socialistisk Folkeparti	Delvist enig med B	Helt enig med B	Delvist enig med B	Delvist enig med A	Delvist enig med B	Delvist enig	Delvist enig	Delvist enig	Delvist uenig	Delvist enig	Helt enig	Helt uenig	Helt enig	Delvist uenig	Helt uenig
1091181151	2016-10-14	10:56:37	2016-10-14	11:02:15	339	53353	Mand	65	54-74 år	Roskilde	Region Sjælland	Øst	Videregående uddannelse (2-4½ år)	Ja	Enhedslisten	Enhedslisten	Delvist enig med B	Helt enig med B	Helt enig med B	Delvist enig med B	Helt enig med B	Helt enig	Helt enig	Delvist enig	Helt uenig	Delvist uenig	Helt enig	Delvist uenig	Helt enig	Delvist enig	Delvist enig
1667774680	2016-10-18	10:37:27	2016-10-18	10:39:08	101	1863089655	Kvinde	24	18-34 år	Odense	Region Syddanmark	Vest	Videregående uddannelse (2-4½ år)	Ja	Enhedslisten	Socialistisk Folkeparti	Helt enig med B	Delvist enig med B	Delvist enig med B	Delvist enig med A	Delvist enig med B	Helt enig	Helt enig	Helt enig	Helt enig	Delvist uenig	Delvist enig	Helt uenig	Helt enig	Delvist enig	Helt uenig
1808955250	2016-10-18	10:00:01	2016-10-18	10:03:18	196	3715912	Kvinde	25	18-34 år	København	Region Hovedstaden	Øst	Videregående uddannelse (2-4½ år)	Ja	Enhedslisten	Enhedslisten	Ved ikke	Delvist enig med B	Delvist enig med B	Delvist enig med A	Ved ikke	Delvist enig	Delvist enig	Delvist enig	Delvist uenig	Delvist enig	Delvist enig	Delvist uenig	Helt enig	Ved ikke	Delvist enig
629726031	2016-10-05	07:18:18	2016-10-05	07:22:50	272	5305551	Kvinde	32	18-34 år	Faaborg-Midtfyn	Region Syddanmark	Vest			Venstre	Venstre	Delvist enig med A	Delvist enig med A	Ved ikke	Helt enig med A	Delvist enig med A	Delvist uenig	Delvist uenig	Delvist enig	Delvist enig	Helt enig	Delvist uenig	Delvist enig	Delvist enig	Delvist uenig	Delvist uenig
1597456534	2016-10-13	14:17:26	2016-10-13	14:34:33	595	4983596	Mand	32	18-34 år	Århus	Region Midtjylland	Vest	Videregående uddannelse (5 år eller længere)	Ja	Liberal Alliance	Alternativet	Helt enig med A	Delvist enig med A	Delvist enig med B	Helt enig med A	Delvist enig med A	Delvist enig	Helt uenig	Helt enig	Helt uenig	Delvist uenig	Delvist enig	Delvist uenig	Helt enig	Ved ikke	Helt enig
1544186734	2016-10-11	11:40:37	2016-10-11	11:46:02	325	5292001	Kvinde	49	35-53 år	Mariagerfjord	Region Nordjylland	Vest	Videregående uddannelse (op til 2 år - Kræver forudgående gymnasial eller erhvervsgymnasial uddannelse)	Ja	Socialdemokraterne	Socialdemokraterne	Helt enig med B	Delvist enig med B	Helt enig med B	Delvist enig med B	Ved ikke	Delvist enig	Delvist enig	Helt enig	Delvist uenig	Helt enig	Delvist enig	Delvist uenig	Helt enig	Helt uenig	Helt uenig
660888145	2016-10-15	19:10:51	2016-10-15	19:17:41	409	7147522	Kvinde	33	18-34 år	Esbjerg	Region Syddanmark	Vest	Erhvervsfaglig uddannelse (f.eks. EUD, håndværksuddannelse, kontoruddannelse, butiksuddannelse)	Ja	Radikale Venstre	Radikale Venstre	Helt enig med B	Helt enig med A	Delvist enig med B	Delvist enig med A	Helt enig med B	Ved ikke	Delvist enig	Delvist uenig	Helt enig	Helt enig	Delvist uenig	Delvist uenig	Helt uenig	Helt uenig	Helt uenig
178213479	2016-10-19	07:03:33	2016-10-19	07:41:19	236	4815279	Mand	42	35-53 år	Kalundborg	Region Sjælland	Øst	Erhvervsfaglig uddannelse (f.eks. EUD, håndværksuddannelse, kontoruddannelse, butiksuddannelse)	Ja	Socialdemokraterne	Socialdemokraterne	Delvist enig med A	Delvist enig med A	Delvist enig med A	Delvist enig med A	Delvist enig med A	Delvist uenig	Helt uenig	Helt enig	Delvist enig	Helt enig	Delvist uenig	Delvist enig	Helt enig	Helt uenig	Helt uenig
400858414	2016-10-21	08:59:50	2016-10-21	09:04:43	293	44117	Mand	69	54-74 år	København	Region Hovedstaden	Øst	Grundskole 8.-10. klasse (inkl. realskole)	Nej	Socialdemokraterne	Socialdemokraterne	Helt enig med A	Delvist enig med A	Delvist enig med A	Delvist enig med A	Delvist enig med B	Delvist uenig	Delvist enig	Helt enig	Delvist enig	Delvist enig	Delvist uenig	Helt uenig	Delvist uenig	Helt uenig	Helt uenig
963877213	2016-10-13	14:30:00	2016-10-13	14:33:31	210	5750919	Kvinde	25	18-34 år	Odense	Region Syddanmark	Vest	Videregående uddannelse (5 år eller længere)	Ja	Venstre	Socialdemokraterne	Delvist enig med A	Delvist enig med A	Delvist enig med B	Helt enig med A	Helt enig med A	Helt uenig	Helt uenig	Delvist enig	Helt enig	Helt enig	Delvist enig	Delvist uenig	Helt enig	Delvist enig	Delvist uenig
367710157	2016-10-17	17:35:07	2016-10-17	17:43:10	305	6543064	Kvinde	42	35-53 år	Rødovre	Region Hovedstaden	Øst	Videregående uddannelse (2-4½ år)	Ja	Socialdemokraterne	Socialdemokraterne	Delvist enig med B	Delvist enig med B	Helt enig med A	Delvist enig med A	Delvist enig med B	Helt uenig	Delvist enig	Delvist enig	Helt uenig	Delvist enig	Helt enig	Helt uenig	Helt enig	Helt uenig	Helt uenig
1236539	2016-10-06	15:56:24	2016-10-06	16:03:40	436	3378211	Kvinde	63	54-74 år	Assens	Region Syddanmark	Vest	Videregående uddannelse (2-4½ år)		Husker ikke	Andet	Helt enig med B	Delvist enig med B	Helt enig med B	Ved ikke	Delvist enig med B	Delvist enig	Ved ikke	Delvist enig	Delvist enig	Helt enig	Delvist uenig	Delvist enig	Helt enig	Helt uenig	Ved ikke
1057547193	2016-10-07	16:52:17	2016-10-07	16:56:32	256	45989	Mand	69	54-74 år	Esbjerg	Region Syddanmark	Vest	Videregående uddannelse (5 år eller længere)	Nej	Dansk Folkeparti	Dansk Folkeparti	Delvist enig med B	Delvist enig med A	Helt enig med B	Delvist enig med A	Delvist enig med A	Delvist uenig	Delvist enig	Helt enig	Delvist uenig	Delvist enig	Helt enig	Delvist uenig	Helt enig	Delvist uenig	Helt uenig
1515872245	2016-10-16	09:22:28	2016-10-16	09:26:17	230	2756	Mand	61	54-74 år	Helsingør	Region Hovedstaden	Øst	Erhvervsfaglig uddannelse (f.eks. EUD, håndværksuddannelse, kontoruddannelse, butiksuddannelse)	Ja	Dansk Folkeparti	Dansk Folkeparti	Helt enig med B	Helt enig med B	Helt enig med B	Helt enig med B	Delvist enig med A	Delvist uenig	Delvist enig	Helt enig	Helt enig	Helt enig	Delvist enig	Delvist enig	Helt enig	Helt uenig	Helt uenig
112510895	2016-10-13	14:04:43	2016-10-13	14:10:21	338	2869122	Mand	69	54-74 år	Odense	Region Syddanmark	Vest	Erhvervsfaglig uddannelse (f.eks. EUD, håndværksuddannelse, kontoruddannelse, butiksuddannelse)	Ja	Venstre	Venstre	Delvist enig med A	Helt enig med A	Helt enig med B	Helt enig med A	Delvist enig med A	Delvist enig	Delvist enig	Helt enig	Delvist uenig	Helt enig	Delvist enig	Helt enig	Helt enig	Delvist uenig	Helt uenig
1436472957	2016-10-19	12:13:08	2016-10-19	12:18:34	326	1863053371	Kvinde	42	35-53 år	Aalborg	Region Nordjylland	Vest	Videregående uddannelse (2-4½ år)	Ja	Socialdemokraterne	Socialdemokraterne	Delvist enig med B	Delvist enig med A	Helt enig med B	Delvist enig med A	Helt enig med B	Delvist enig	Delvist enig	Helt enig	Delvist enig	Helt enig	Delvist uenig	Delvist uenig	Helt enig	Delvist enig	Delvist uenig
1753353291	2016-10-14	18:31:08	2016-10-14	18:37:51	404	2774564	Mand	70	54-74 år	Skanderborg	Region Midtjylland	Vest	Erhvervsfaglig uddannelse (f.eks. EUD, håndværksuddannelse, kontoruddannelse, butiksuddannelse)	Ja	Venstre	Venstre	Delvist enig med A	Delvist enig med A	Helt enig med B	Delvist enig med A	Delvist enig med A	Delvist uenig	Delvist uenig	Helt enig	Delvist enig	Helt enig	Delvist enig	Delvist enig	Helt enig	Helt uenig	Helt uenig
1511299998	2016-10-07	17:09:37	2016-10-07	19:37:04	433	122299	Mand	32	18-34 år	Lyngby-Taarbæk	Region Hovedstaden	Øst	Videregående uddannelse (5 år eller længere)	Ja	Radikale Venstre	Radikale Venstre	Delvist enig med B	Ved ikke	Delvist enig med A	Ved ikke	Ved ikke	Delvist uenig	Ved ikke	Ved ikke	Helt uenig	Delvist uenig	Helt enig	Delvist enig	Helt enig	Delvist enig	Ved ikke
313086142	2016-10-31	21:50:32	2016-10-31	21:53:57	205	5012526	Mand	26	18-34 år	København	Region Hovedstaden	Øst	Almengymnasial uddannelse (inkl. HF)	Ja	Husker ikke	Socialdemokraterne	Delvist enig med B	Delvist enig med B	Delvist enig med B	Delvist enig med A	Delvist enig med B	Delvist uenig	Delvist uenig	Helt enig	Delvist uenig	Delvist enig	Delvist enig	Delvist enig	Helt enig	Delvist uenig	Helt uenig
1291740502	2016-10-21	11:00:30	2016-10-21	11:14:25	401	4665120	Kvinde	34	18-34 år	Ringkøbing-Skjern	Region Midtjylland	Vest	Videregående uddannelse (5 år eller længere)	Ja	Andet	Alternativet	Delvist enig med B	Delvist enig med B	Delvist enig med B	Delvist enig med A	Delvist enig med B	Delvist uenig	Helt uenig	Helt enig	Delvist enig	Helt enig	Helt uenig	Delvist uenig	Delvist enig	Ved ikke	Helt uenig
822475578	2016-10-19	12:25:52	2016-10-19	12:30:16	265	26274	Mand	41	35-53 år	Brøndby	Region Hovedstaden	Øst	Videregående uddannelse (2-4½ år)	Ja	Liberal Alliance	Liberal Alliance	Helt enig med A	Helt enig med A	Delvist enig med B	Delvist enig med A	Delvist enig med A	Delvist uenig	Helt uenig	Delvist enig	Delvist uenig	Delvist enig	Delvist enig	Delvist enig	Helt enig	Helt uenig	Delvist enig
87948500	2016-10-18	03:37:22	2016-10-18	03:47:12	590	1863018383	Kvinde	24	18-34 år	Århus	Region Midtjylland	Vest	Almengymnasial uddannelse (inkl. HF)	Ja	Venstre	Venstre	Delvist enig med A	Delvist enig med A	Delvist enig med B	Helt enig med A	Helt enig med A	Helt uenig	Helt uenig	Helt enig	Helt enig	Ved ikke	Delvist uenig	Delvist enig	Helt enig	Ved ikke	Helt uenig
2078878511	2016-10-08	09:25:12	2016-10-08	09:28:15	184	253700	Kvinde	56	54-74 år	Esbjerg	Region Syddanmark	Vest	Videregående uddannelse (2-4½ år)	Ja	Venstre	Andet	Delvist enig med A	Delvist enig med A	Delvist enig med A	Delvist enig med A	Ved ikke	Ved ikke	Delvist uenig	Helt enig	Delvist enig	Delvist enig	Delvist enig	Delvist enig	Helt uenig	Delvist uenig	Delvist uenig
2075969918	2016-10-14	12:01:46	2016-10-14	12:06:02	256	4821997	Mand	53	35-53 år	Aabenraa	Region Syddanmark	Vest	Grundskole 8.-10. klasse (inkl. realskole)	Ja	Venstre	Venstre	Helt enig med A	Helt enig med A	Helt enig med A	Helt enig med A	Helt enig med B	Delvist enig	Helt enig	Helt enig	Helt uenig	Helt enig	Delvist uenig	Helt enig	Helt enig	Delvist uenig	Delvist uenig
80069465	2016-10-27	11:05:45	2016-10-27	11:09:55	249	5040831	Kvinde	60	54-74 år	Aalborg	Region Nordjylland	Vest	Videregående uddannelse (2-4½ år)	Ja	Socialdemokraterne	Socialdemokraterne	Delvist enig med B	Delvist enig med A	Delvist enig med B	Delvist enig med A	Helt enig med B	Ved ikke	Helt enig	Delvist enig	Helt enig	Helt enig	Delvist enig	Delvist enig	Helt enig	Helt uenig	Helt uenig
289556315	2016-10-19	15:04:20	2016-10-19	15:11:57	457	7129559	Kvinde	21	18-34 år	København	Region Hovedstaden	Øst	Almengymnasial uddannelse (inkl. HF)	Ja	Socialdemokraterne	Socialdemokraterne	Delvist enig med B	Delvist enig med B	Helt enig med B	Delvist enig med A	Ved ikke	Ved ikke	Ved ikke	Helt enig	Ved ikke	Delvist enig	Delvist enig	Delvist uenig	Helt enig	Ved ikke	Delvist enig
1725999806	2016-10-15	07:25:13	2016-10-15	07:31:08	356	6604670	Mand	31	18-34 år	Kerteminde	Region Syddanmark	Vest	Erhvervsfaglig uddannelse (f.eks. EUD, håndværksuddannelse, kontoruddannelse, butiksuddannelse)	Ja	Socialdemokraterne	Socialdemokraterne	Delvist enig med A	Helt enig med A	Ved ikke	Delvist enig med A	Ved ikke	Delvist uenig	Delvist enig	Helt enig	Delvist enig	Helt enig	Delvist enig	Delvist uenig	Helt enig	Delvist uenig	Helt uenig
1442084680	2016-10-13	13:43:44	2016-10-13	13:48:28	283	121682	Mand	33	18-34 år	Aalborg	Region Nordjylland	Vest	Videregående uddannelse (5 år eller længere)	Ja	Socialdemokraterne	Enhedslisten	Helt enig med B	Delvist enig med A	Helt enig med B	Helt enig med A	Delvist enig med A	Helt enig	Helt enig	Delvist uenig	Helt uenig	Helt uenig	Helt enig	Helt uenig	Helt enig	Helt enig	Delvist enig
735631246	2016-10-14	09:38:47	2016-10-14	09:44:02	315	4977143	Mand	60	54-74 år	Hvidovre	Region Hovedstaden	Øst	Grundskole 8.-10. klasse (inkl. realskole)	Ja	Socialdemokraterne	Socialdemokraterne	Delvist enig med A	Delvist enig med B	Delvist enig med B	Delvist enig med A	Delvist enig med A	Delvist uenig	Delvist uenig	Helt enig	Delvist enig	Helt enig	Delvist enig	Delvist uenig	Helt enig	Delvist uenig	Helt uenig
135074072	2016-10-06	18:42:30	2016-10-06	18:58:31	961	3029992	Kvinde	25	18-34 år	Næstved	Region Sjælland	Øst	Erhvervsfaglig uddannelse (f.eks. EUD, håndværksuddannelse, kontoruddannelse, butiksuddannelse)		Husker ikke	Socialdemokraterne	Delvist enig med A	Helt enig med A	Delvist enig med B	Delvist enig med A	Delvist enig med A	Delvist enig	Ved ikke	Delvist enig	Ved ikke	Delvist enig	Ved ikke	Ved ikke	Helt enig	Ved ikke	Ved ikke
1886036082	2016-10-07	17:30:48	2016-10-07	17:34:25	217	3424719	Mand	69	54-74 år	Fredensborg	Region Hovedstaden	Øst	Almengymnasial uddannelse (inkl. HF)	Nej	Socialdemokraterne	Socialdemokraterne	Helt enig med B	Delvist enig med A	Helt enig med B	Delvist enig med B	Delvist enig med B	Delvist enig	Delvist uenig	Helt enig	Delvist uenig	Delvist enig	Delvist enig	Helt uenig	Helt enig	Delvist uenig	Helt enig
83182554	2016-10-06	17:02:12	2016-10-06	17:08:29	377	1863370917	Kvinde	54	54-74 år	Favrskov	Region Midtjylland	Vest	Videregående uddannelse (2-4½ år)		Enhedslisten	Enhedslisten	Helt enig med B	Delvist enig med B	Helt enig med B	Delvist enig med B	Delvist enig med B	Delvist enig	Helt enig	Delvist enig	Delvist enig	Delvist enig	Helt enig	Helt uenig	Helt enig	Delvist enig	Delvist uenig
1594391087	2016-10-17	23:10:32	2016-10-17	23:13:53	202	3422262	Kvinde	43	35-53 år	Allerød	Region Hovedstaden	Øst	Videregående uddannelse (2-4½ år)	Ja	Husker ikke	Andet	Delvist enig med B	Delvist enig med A	Ved ikke	Ved ikke	Ved ikke	Delvist enig	Delvist uenig	Helt enig	Delvist uenig	Delvist enig	Helt uenig	Delvist uenig	Helt enig	Helt enig	Helt uenig
1430391278	2016-10-14	15:19:49	2016-10-14	15:23:17	207	1862998038	Mand	24	18-34 år	Aalborg	Region Nordjylland	Vest	Videregående uddannelse (2-4½ år)	Ja	Venstre	Liberal Alliance	Delvist enig med B	Delvist enig med A	Delvist enig med B	Delvist enig med A	Delvist enig med A	Delvist uenig	Delvist uenig	Delvist enig	Delvist enig	Delvist uenig	Delvist enig	Delvist enig	Helt enig	Delvist enig	Helt uenig
1306182428	2016-10-14	10:15:28	2016-10-14	10:18:41	193	3523176	Mand	46	35-53 år	Hedensted	Region Midtjylland	Vest	Videregående uddannelse (op til 2 år - Kræver forudgående gymnasial eller erhvervsgymnasial uddannelse)	Nej	Dansk Folkeparti	Nye Borgerlige	Helt enig med A	Helt enig med A	Helt enig med A	Helt enig med A	Helt enig med A	Delvist uenig	Helt enig	Helt enig	Helt enig	Helt enig	Delvist enig	Delvist enig	Helt uenig	Delvist enig	Helt uenig
874397441	2016-10-22	20:54:16	2016-10-22	20:55:48	92	588472	Kvinde	38	35-53 år	Faaborg-Midtfyn	Region Syddanmark	Vest	Erhvervsgymnasial uddannelse (inkl. HHX og HTX)	Ja	Venstre	Socialdemokraterne	Delvist enig med B	Delvist enig med A	Ved ikke	Ved ikke	Ved ikke	Ved ikke	Ved ikke	Ved ikke	Ved ikke	Ved ikke	Ved ikke	Ved ikke	Ved ikke	Ved ikke	Ved ikke
1278245602	2016-10-13	17:37:23	2016-10-13	17:40:39	196	508651	Mand	68	54-74 år	Thisted	Region Nordjylland	Vest	Grundskole 8.-10. klasse (inkl. realskole)	Nej	Dansk Folkeparti	Socialdemokraterne	Helt enig med A	Helt enig med A	Delvist enig med B	Delvist enig med B	Delvist enig med B	Delvist enig	Delvist enig	Delvist enig	Delvist enig	Helt enig	Helt enig	Delvist uenig	Helt enig	Helt uenig	Delvist uenig
378133646	2016-10-07	16:31:11	2016-10-07	16:36:05	294	16334	Kvinde	70	54-74 år	Aabenraa	Region Syddanmark	Vest	Erhvervsfaglig uddannelse (f.eks. EUD, håndværksuddannelse, kontoruddannelse, butiksuddannelse)	Ja	Venstre	Venstre	Helt enig med A	Helt enig med A	Delvist enig med A	Delvist enig med A	Delvist enig med A	Helt uenig	Helt uenig	Helt enig	Delvist enig	Delvist enig	Helt uenig	Helt enig	Helt enig	Helt uenig	Helt uenig
675843479	2016-10-13	20:18:45	2016-10-13	20:24:20	335	4526256	Kvinde	25	18-34 år	Favrskov	Region Midtjylland	Vest	Videregående uddannelse (2-4½ år)	Ja	Radikale Venstre	Radikale Venstre	Delvist enig med B	Delvist enig med A	Helt enig med B	Helt enig med A	Delvist enig med A	Delvist enig	Delvist enig	Helt enig	Delvist enig	Delvist enig	Helt enig	Delvist uenig	Helt enig	Ved ikke	Helt uenig
1169339700	2016-10-22	10:05:09	2016-10-22	10:10:04	295	3731	Mand	50	35-53 år	Egedal	Region Hovedstaden	Øst	Erhvervsgymnasial uddannelse (inkl. HHX og HTX)	Ja	Husker ikke	Andet	Delvist enig med A	Helt enig med A	Delvist enig med A	Delvist enig med A	Ved ikke	Delvist enig	Delvist enig	Helt enig	Helt enig	Helt enig	Ved ikke	Ved ikke	Delvist enig	Delvist uenig	Helt uenig
1706220279	2016-10-16	12:31:45	2016-10-16	12:36:00	256	3254498	Kvinde	60	54-74 år	Randers	Region Midtjylland	Vest	Erhvervsfaglig uddannelse (f.eks. EUD, håndværksuddannelse, kontoruddannelse, butiksuddannelse)	Nej	Socialistisk Folkeparti	Andet	Helt enig med B	Delvist enig med B	Helt enig med B	Helt enig med B	Helt enig med B	Delvist enig	Helt enig	Helt enig	Helt enig	Helt enig	Delvist enig	Helt uenig	Helt enig	Ved ikke	Helt uenig
519560587	2016-10-15	21:21:52	2016-10-15	21:26:21	268	4047148	Kvinde	42	35-53 år	Nyborg	Region Syddanmark	Vest	Grundskole 8.-10. klasse (inkl. realskole)	Ja	Dansk Folkeparti	Dansk Folkeparti	Delvist enig med B	Helt enig med B	Ved ikke	Ved ikke	Helt enig med A	Helt enig	Ved ikke	Helt enig	Helt enig	Helt enig	Delvist enig	Helt enig	Helt enig	Helt uenig	Helt uenig
2055600505	2016-10-07	17:06:27	2016-10-07	17:09:32	185	4664111	Kvinde	48	35-53 år	Faaborg-Midtfyn	Region Syddanmark	Vest	Videregående uddannelse (2-4½ år)	Nej	Venstre	Venstre	Delvist enig med A	Delvist enig med A	Delvist enig med A	Ved ikke	Delvist enig med A	Delvist uenig	Delvist uenig	Helt enig	Ved ikke	Delvist enig	Delvist uenig	Delvist uenig	Helt enig	Helt uenig	Ved ikke
396494417	2016-10-14	16:20:59	2016-10-14	16:24:32	214	7144283	Kvinde	29	18-34 år	Frederikssund	Region Hovedstaden	Øst	Videregående uddannelse (5 år eller længere)	Ja	Husker ikke	Andet	Ved ikke	Ved ikke	Ved ikke	Ved ikke	Ved ikke	Ved ikke	Ved ikke	Ved ikke	Ved ikke	Ved ikke	Ved ikke	Ved ikke	Ved ikke	Ved ikke	Ved ikke
1148055792	2016-10-08	16:47:28	2016-10-08	16:52:18	289	6156509	Kvinde	51	35-53 år	Brøndby	Region Hovedstaden	Øst	Videregående uddannelse (op til 2 år - Kræver forudgående gymnasial eller erhvervsgymnasial uddannelse)	Ja	Husker ikke	Enhedslisten	Delvist enig med B	Delvist enig med B	Delvist enig med B	Helt enig med B	Helt enig med B	Delvist enig	Delvist enig	Delvist enig	Delvist enig	Delvist enig	Helt enig	Helt uenig	Helt enig	Helt enig	Helt uenig
[truncated: 2,076 more rows]
